# Supplementary material for: Exploring the salt–cocrystal continuum with solid-state NMR using natural-abundance samples: implications for crystal engineering
Source: IUCrJ. 2017 Jun 5;4(Pt 4):466–75. doi: 10.1107/S205225251700687X (PMC5571809; doi:10.1107/S205225251700687X)
Supplement: Supplementary file 1 [file m-04-00466-sup1.cif]

 
data_SA-1-LT
_database_code_depnum_ccdc_archive 'CCDC 1529546'
#==============================================================================

# PROCESSING SUMMARY (IUCr Office Use Only)

_journal_date_recd_electronic      2017-02-21
_journal_date_to_coeditor         ?
_journal_date_from_coeditor       ?
_journal_date_accepted     2017-05-08
_journal_date_printers_first      ?
_journal_date_printers_final      ?
_journal_date_proofs_out          ?
_journal_date_proofs_in           ?
_journal_coeditor_name            ?
_journal_coeditor_code      LQ5005SUP1
_journal_coeditor_notes
; ?
;
_journal_paper_category      FA
_journal_techeditor_code      M170687
_iucr_compatibility_tag          ACTA95
_journal_techeditor_notes  
;
;
_journal_coden_ASTM               ?
_journal_name_full                ?
_journal_year                     ?
_journal_volume                   ?
_journal_issue                    ?
_journal_page_first               ?
_journal_page_last                ?
_journal_suppl_publ_number        ?
_journal_suppl_publ_pages         ?

#==============================================================================

 
_audit_creation_method            SHELXL-97
_chemical_name_systematic
;
 ?
;
_chemical_name_common             '4(N,N-Dimethylamino)pyridinium 3-Nitrobenzoate' 
_chemical_melting_point           '160-163'
_chemical_formula_moiety          'C7 H4 N O4, C7 H11 N2'
_chemical_formula_sum
 'C14 H15 N3 O4'
_chemical_formula_weight          289.29
 
loop_
 _atom_type_symbol
 _atom_type_description
 _atom_type_scat_dispersion_real
 _atom_type_scat_dispersion_imag
 _atom_type_scat_source
 'C'  'C'   0.0033   0.0016
 'International Tables Vol C Tables 4.2.6.8 and 6.1.1.4'
 'H'  'H'   0.0000   0.0000
 'International Tables Vol C Tables 4.2.6.8 and 6.1.1.4'
 'N'  'N'   0.0061   0.0033
 'International Tables Vol C Tables 4.2.6.8 and 6.1.1.4'
 'O'  'O'   0.0106   0.0060
 'International Tables Vol C Tables 4.2.6.8 and 6.1.1.4'
 
_symmetry_cell_setting            'monoclinic'
_symmetry_space_group_name_H-M    'C2/c'
 
loop_
 _symmetry_equiv_pos_as_xyz
 'x, y, z'
 '-x, y, -z+1/2'
 'x+1/2, y+1/2, z'
 '-x+1/2, y+1/2, -z+1/2'
 '-x, -y, -z'
 'x, -y, z-1/2'
 '-x+1/2, -y+1/2, -z'
 'x+1/2, -y+1/2, z-1/2'
 
_cell_length_a                    28.685(15)
_cell_length_b                    6.783(3)
_cell_length_c                    13.975(7)
_cell_angle_alpha                 90.00
_cell_angle_beta                  94.175(7)
_cell_angle_gamma                 90.00
_cell_volume                      2712(2)
_cell_formula_units_Z             8
_cell_measurement_temperature     110
_cell_measurement_reflns_used     5097
_cell_measurement_theta_min       2.8
_cell_measurement_theta_max       33.7
 
_exptl_crystal_description        'block'
_exptl_crystal_colour             'colorless'
_exptl_crystal_size_max           0.22
_exptl_crystal_size_mid           0.19
_exptl_crystal_size_min           0.18
_exptl_crystal_density_meas       ?
_exptl_crystal_density_diffrn     1.417
_exptl_crystal_density_method     'not measured'
_exptl_crystal_F_000              1216
_exptl_absorpt_coefficient_mu     0.106
_exptl_absorpt_correction_type   'Multi-scan'
_exptl_absorpt_correction_T_min   0.828
_exptl_absorpt_correction_T_max   1.000
_exptl_absorpt_process_details    'SADABS'
 
_exptl_special_details
;
 ?
;
 
_diffrn_ambient_temperature       110
_diffrn_radiation_wavelength      0.71073
_diffrn_radiation_type            MoK\a
_diffrn_radiation_source          'fine-focus sealed tube'
_diffrn_radiation_monochromator   graphite
_diffrn_measurement_device_type   Rigaku
_diffrn_measurement_method        'profile data from \w-scans'
_diffrn_detector_area_resol_mean  ?
_diffrn_standards_number          ?
_diffrn_standards_interval_count  ?
_diffrn_standards_interval_time   ?
_diffrn_standards_decay_%         ?
_diffrn_reflns_number             12292
_diffrn_reflns_av_R_equivalents   0.0596
_diffrn_reflns_av_sigmaI/netI     0.0337
_diffrn_reflns_limit_h_min        -35
_diffrn_reflns_limit_h_max        35
_diffrn_reflns_limit_k_min        -8
_diffrn_reflns_limit_k_max        8
_diffrn_reflns_limit_l_min        -17
_diffrn_reflns_limit_l_max        17
_diffrn_reflns_theta_min          1.42
_diffrn_reflns_theta_max          26.00
_reflns_number_total              2662
_reflns_number_gt                 2507
_reflns_threshold_expression      >2\s(I)
 
_computing_data_collection        ?
_computing_cell_refinement        ?
_computing_data_reduction         ?
_computing_structure_solution     ?
_computing_structure_refinement   'SHELXL-97 (Sheldrick, 2008)'
_computing_molecular_graphics     ?
_computing_publication_material   ?
 
_refine_special_details
;
 Refinement of F^2^ against ALL reflections.  The weighted R-factor wR and
 goodness of fit S are based on F^2^, conventional R-factors R are based
 on F, with F set to zero for negative F^2^. The threshold expression of
 F^2^ > 2\s(F^2^) is used only for calculating R-factors(gt) etc. and is
 not relevant to the choice of reflections for refinement.  R-factors based
 on F^2^ are statistically about twice as large as those based on F, and R-
 factors based on ALL data will be even larger.
;
 
_refine_ls_structure_factor_coef  Fsqd
_refine_ls_matrix_type            full
_refine_ls_weighting_scheme       calc
_refine_ls_weighting_details
 'calc w=1/[\s^2^(Fo^2^)+(0.0601P)^2^+1.1467P] where P=(Fo^2^+2Fc^2^)/3'
_atom_sites_solution_primary      direct
_atom_sites_solution_secondary    difmap
_atom_sites_solution_hydrogens    geom
_refine_ls_hydrogen_treatment     mixed
_refine_ls_extinction_method      none
_refine_ls_extinction_coef        ?
_refine_ls_number_reflns          2662
_refine_ls_number_parameters      250
_refine_ls_number_restraints      0
_refine_ls_R_factor_all           0.0403
_refine_ls_R_factor_gt            0.0383
_refine_ls_wR_factor_ref          0.1119
_refine_ls_wR_factor_gt           0.1097
_refine_ls_goodness_of_fit_ref    1.099
_refine_ls_restrained_S_all       1.099
_refine_ls_shift/su_max           0.000
_refine_ls_shift/su_mean          0.000
 
loop_
 _atom_site_label
 _atom_site_type_symbol
 _atom_site_fract_x
 _atom_site_fract_y
 _atom_site_fract_z
 _atom_site_U_iso_or_equiv
 _atom_site_adp_type
 _atom_site_occupancy
 _atom_site_symmetry_multiplicity
 _atom_site_calc_flag
 _atom_site_refinement_flags
 _atom_site_disorder_assembly
 _atom_site_disorder_group
C1 C 0.24504(4) -0.03795(18) 0.10802(9) 0.0239(3) Uani 1 1 d . . .
C2 C 0.20300(4) 0.02431(18) 0.06753(9) 0.0230(3) Uani 1 1 d . . .
C3 C 0.19100(4) 0.22795(18) 0.06892(8) 0.0190(3) Uani 1 1 d . . .
C4 C 0.22451(4) 0.35419(18) 0.11737(8) 0.0218(3) Uani 1 1 d . . .
C5 C 0.26592(4) 0.28117(18) 0.15571(8) 0.0219(3) Uani 1 1 d . . .
C6 C 0.13944(5) 0.5071(2) 0.03136(10) 0.0289(3) Uani 1 1 d . . .
C7 C 0.11823(5) 0.1691(2) -0.02857(10) 0.0310(3) Uani 1 1 d . . .
C8 C 0.09586(5) -0.02538(18) 0.22057(9) 0.0249(3) Uani 1 1 d . . .
C9 C 0.05720(5) -0.11388(19) 0.17238(10) 0.0304(3) Uani 1 1 d . . .
C10 C 0.02023(5) -0.00051(19) 0.13326(9) 0.0253(3) Uani 1 1 d . . .
C11 C 0.02353(4) 0.20199(18) 0.14312(8) 0.0201(3) Uani 1 1 d . . .
C12 C 0.06164(4) 0.29390(17) 0.19095(8) 0.0195(3) Uani 1 1 d . . .
C13 C 0.09842(4) 0.17884(18) 0.23038(8) 0.0195(3) Uani 1 1 d . . .
C14 C 0.14066(4) 0.27671(18) 0.28240(8) 0.0205(3) Uani 1 1 d . . .
N1 N 0.27652(4) 0.08771(15) 0.15117(7) 0.0223(2) Uani 1 1 d . . .
N2 N 0.15095(3) 0.29770(15) 0.02658(7) 0.0230(3) Uani 1 1 d . . .
N3 N -0.01513(4) 0.32432(16) 0.10123(7) 0.0242(3) Uani 1 1 d . . .
O1 O 0.17069(3) 0.16988(13) 0.32505(7) 0.0278(2) Uani 1 1 d . . .
O2 O 0.14200(3) 0.46403(13) 0.27718(6) 0.0251(2) Uani 1 1 d . . .
O3 O -0.01255(4) 0.50377(14) 0.11108(8) 0.0372(3) Uani 1 1 d . . .
O4 O -0.04832(3) 0.24031(15) 0.05862(8) 0.0361(3) Uani 1 1 d . . .
H1 H 0.2560(5) -0.175(2) 0.1070(10) 0.030(4) Uiso 1 1 d . . .
H1N H 0.3077(7) 0.040(3) 0.1764(13) 0.049(5) Uiso 1 1 d . . .
H2 H 0.1821(6) -0.069(2) 0.0357(12) 0.035(4) Uiso 1 1 d . . .
H4 H 0.2184(6) 0.490(3) 0.1200(11) 0.029(4) Uiso 1 1 d . . .
H5 H 0.2882(5) 0.368(2) 0.1829(10) 0.025(4) Uiso 1 1 d . . .
H6A H 0.1611(6) 0.588(2) -0.0070(12) 0.036(4) Uiso 1 1 d . . .
H6B H 0.1074(7) 0.525(3) 0.0043(13) 0.042(5) Uiso 1 1 d . . .
H6C H 0.1413(5) 0.553(2) 0.0959(12) 0.033(4) Uiso 1 1 d . . .
H7A H 0.1345(6) 0.081(2) -0.0712(12) 0.036(4) Uiso 1 1 d . . .
H7B H 0.0971(7) 0.251(3) -0.0668(13) 0.053(5) Uiso 1 1 d . . .
H7C H 0.1020(7) 0.086(3) 0.0129(13) 0.043(5) Uiso 1 1 d . . .
H8 H 0.1222(6) -0.107(2) 0.2468(11) 0.029(4) Uiso 1 1 d . . .
H9 H 0.0556(6) -0.259(3) 0.1654(12) 0.045(5) Uiso 1 1 d . . .
H10 H -0.0071(6) -0.058(2) 0.1005(12) 0.036(4) Uiso 1 1 d . . .
H12 H 0.0633(5) 0.435(2) 0.1975(10) 0.026(4) Uiso 1 1 d . . .
 
loop_
 _atom_site_aniso_label
 _atom_site_aniso_U_11
 _atom_site_aniso_U_22
 _atom_site_aniso_U_33
 _atom_site_aniso_U_23
 _atom_site_aniso_U_13
 _atom_site_aniso_U_12
C1 0.0258(6) 0.0183(6) 0.0277(6) 0.0022(5) 0.0024(5) 0.0009(5)
C2 0.0226(6) 0.0193(6) 0.0270(6) -0.0012(5) 0.0003(5) -0.0028(5)
C3 0.0186(6) 0.0209(6) 0.0178(5) 0.0017(4) 0.0038(4) 0.0002(4)
C4 0.0235(6) 0.0175(6) 0.0247(6) -0.0008(5) 0.0034(5) -0.0009(5)
C5 0.0207(6) 0.0225(6) 0.0223(6) -0.0003(5) 0.0009(4) -0.0034(5)
C6 0.0295(7) 0.0266(7) 0.0302(7) 0.0036(5) -0.0009(5) 0.0091(5)
C7 0.0239(7) 0.0376(8) 0.0305(7) -0.0061(6) -0.0037(5) 0.0011(6)
C8 0.0276(7) 0.0186(6) 0.0279(6) 0.0016(5) -0.0029(5) 0.0022(5)
C9 0.0354(7) 0.0161(6) 0.0385(7) -0.0009(5) -0.0055(6) -0.0011(5)
C10 0.0259(7) 0.0214(6) 0.0278(6) -0.0015(5) -0.0041(5) -0.0054(5)
C11 0.0190(6) 0.0206(6) 0.0206(6) 0.0023(4) 0.0008(5) 0.0012(4)
C12 0.0206(6) 0.0169(6) 0.0213(6) 0.0008(4) 0.0023(5) -0.0013(4)
C13 0.0210(6) 0.0192(6) 0.0183(6) 0.0008(4) 0.0017(4) -0.0012(4)
C14 0.0199(6) 0.0215(6) 0.0201(6) 0.0006(4) 0.0008(4) -0.0010(4)
N1 0.0206(5) 0.0227(5) 0.0234(5) 0.0031(4) 0.0007(4) 0.0017(4)
N2 0.0203(5) 0.0239(6) 0.0246(5) 0.0010(4) -0.0006(4) 0.0024(4)
N3 0.0212(5) 0.0245(6) 0.0266(5) 0.0000(4) -0.0011(4) 0.0005(4)
O1 0.0245(5) 0.0233(5) 0.0344(5) 0.0038(4) -0.0070(4) 0.0009(3)
O2 0.0244(5) 0.0182(4) 0.0317(5) 0.0001(3) -0.0050(4) -0.0026(3)
O3 0.0335(5) 0.0207(5) 0.0554(7) 0.0019(4) -0.0106(5) 0.0044(4)
O4 0.0256(5) 0.0361(6) 0.0443(6) -0.0053(4) -0.0136(4) 0.0007(4)
 
_geom_special_details
;
 All s.u.'s (except the s.u. in the dihedral angle between two l.s. planes)
 are estimated using the full covariance matrix.  The cell s.u.'s are taken
 into account individually in the estimation of s.u.'s in distances, angles
 and torsion angles; correlations between s.u.'s in cell parameters are only
 used when they are defined by crystal symmetry.  An approximate (isotropic)
 treatment of cell s.u.'s is used for estimating s.u.'s involving l.s. planes.
;
 
loop_
 _geom_bond_atom_site_label_1
 _geom_bond_atom_site_label_2
 _geom_bond_distance
 _geom_bond_site_symmetry_2
 _geom_bond_publ_flag
C1 N1 1.3515(17) . ?
C1 C2 1.3613(18) . ?
C2 C3 1.4241(18) . ?
C3 N2 1.3397(16) . ?
C3 C4 1.4216(17) . ?
C4 C5 1.3606(18) . ?
C5 N1 1.3495(17) . ?
C6 N2 1.4610(18) . ?
C7 N2 1.4596(17) . ?
C8 C9 1.3910(19) . ?
C8 C13 1.3934(18) . ?
C9 C10 1.3894(19) . ?
C10 C11 1.3831(18) . ?
C11 C12 1.3871(17) . ?
C11 N3 1.4719(16) . ?
C12 C13 1.3933(17) . ?
C13 C14 1.5194(16) . ?
C14 O1 1.2441(15) . ?
C14 O2 1.2734(16) . ?
N3 O4 1.2261(14) . ?
N3 O3 1.2266(16) . ?
 
loop_
 _geom_angle_atom_site_label_1
 _geom_angle_atom_site_label_2
 _geom_angle_atom_site_label_3
 _geom_angle
 _geom_angle_site_symmetry_1
 _geom_angle_site_symmetry_3
 _geom_angle_publ_flag
N1 C1 C2 122.19(12) . . ?
C1 C2 C3 120.20(11) . . ?
N2 C3 C4 121.73(11) . . ?
N2 C3 C2 122.48(11) . . ?
C4 C3 C2 115.79(11) . . ?
C5 C4 C3 120.60(12) . . ?
N1 C5 C4 121.91(11) . . ?
C9 C8 C13 120.75(11) . . ?
C10 C9 C8 120.69(12) . . ?
C11 C10 C9 117.76(11) . . ?
C10 C11 C12 122.70(11) . . ?
C10 C11 N3 118.44(11) . . ?
C12 C11 N3 118.87(11) . . ?
C11 C12 C13 119.10(11) . . ?
C12 C13 C8 119.01(11) . . ?
C12 C13 C14 119.93(11) . . ?
C8 C13 C14 121.06(11) . . ?
O1 C14 O2 125.86(11) . . ?
O1 C14 C13 118.36(11) . . ?
O2 C14 C13 115.78(10) . . ?
C5 N1 C1 119.26(11) . . ?
C3 N2 C7 121.33(11) . . ?
C3 N2 C6 120.83(10) . . ?
C7 N2 C6 117.81(11) . . ?
O4 N3 O3 123.64(11) . . ?
O4 N3 C11 117.84(11) . . ?
O3 N3 C11 118.51(10) . . ?
 
_diffrn_measured_fraction_theta_max    0.997
_diffrn_reflns_theta_full              26.00
_diffrn_measured_fraction_theta_full   0.997
_refine_diff_density_max    0.267
_refine_diff_density_min   -0.245
_refine_diff_density_rms    0.044

_iucr_refine_instructions_details
;
TITL datac2c in C2/c
CELL  0.71073  28.6851   6.7831  13.9749   90.000   94.175   90.000
ZERR     8.00   0.0147   0.0034   0.0071    0.000    0.007    0.000
LATT   7
SYMM  - X,   Y, 1/2 - Z
SFAC  C    H    N    O
UNIT  112  120  24   32
MERG   2
OMIT    -2.00  52.00
FMAP   2
PLAN   20
ACTA
BOND
WGHT     0.06010     1.14670
L.S.  20
FVAR     0.30589
C1    1    0.245037   -0.037951    0.108015    11.00000    0.02576    0.01835 =
        0.02773    0.00218    0.00236    0.00093
C2    1    0.203002    0.024306    0.067525    11.00000    0.02259    0.01932 =
        0.02698   -0.00121    0.00035   -0.00278
C3    1    0.190996    0.227949    0.068923    11.00000    0.01860    0.02093 =
        0.01778    0.00165    0.00375    0.00015
C4    1    0.224507    0.354193    0.117365    11.00000    0.02351    0.01747 =
        0.02466   -0.00077    0.00345   -0.00086
C5    1    0.265924    0.281166    0.155711    11.00000    0.02071    0.02248 =
        0.02226   -0.00030    0.00090   -0.00340
C6    1    0.139444    0.507132    0.031362    11.00000    0.02949    0.02662 =
        0.03016    0.00363   -0.00086    0.00909
C7    1    0.118227    0.169114   -0.028574    11.00000    0.02395    0.03760 =
        0.03050   -0.00607   -0.00371    0.00113
C8    1    0.095859   -0.025377    0.220572    11.00000    0.02759    0.01858 =
        0.02786    0.00155   -0.00292    0.00221
C9    1    0.057202   -0.113884    0.172382    11.00000    0.03539    0.01608 =
        0.03849   -0.00089   -0.00550   -0.00111
C10   1    0.020232   -0.000514    0.133264    11.00000    0.02587    0.02142 =
        0.02785   -0.00148   -0.00414   -0.00538
C11   1    0.023532    0.201990    0.143122    11.00000    0.01896    0.02063 =
        0.02056    0.00227    0.00081    0.00120
C12   1    0.061644    0.293898    0.190948    11.00000    0.02063    0.01686 =
        0.02128    0.00078    0.00234   -0.00131
C13   1    0.098425    0.178836    0.230377    11.00000    0.02097    0.01922 =
        0.01834    0.00081    0.00175   -0.00116
C14   1    0.140656    0.276708    0.282404    11.00000    0.01991    0.02150 =
        0.02011    0.00061    0.00084   -0.00101
N1    3    0.276520    0.087708    0.151170    11.00000    0.02064    0.02269 =
        0.02338    0.00315    0.00068    0.00173
N2    3    0.150947    0.297703    0.026579    11.00000    0.02029    0.02394 =
        0.02459    0.00097   -0.00057    0.00239
N3    3   -0.015125    0.324324    0.101230    11.00000    0.02116    0.02451 =
        0.02661    0.00004   -0.00112    0.00051
O1    4    0.170693    0.169876    0.325046    11.00000    0.02452    0.02328 =
        0.03436    0.00384   -0.00698    0.00089
O2    4    0.141998    0.464027    0.277177    11.00000    0.02443    0.01818 =
        0.03173    0.00015   -0.00501   -0.00260
O3    4   -0.012552    0.503768    0.111080    11.00000    0.03351    0.02067 =
        0.05541    0.00188   -0.01061    0.00442
O4    4   -0.048317    0.240307    0.058625    11.00000    0.02558    0.03610 =
        0.04430   -0.00529   -0.01359    0.00069
H1    2    0.255997   -0.175190    0.107039    11.00000    0.03007
H1N   2    0.307677    0.039954    0.176375    11.00000    0.04892
H2    2    0.182145   -0.069440    0.035662    11.00000    0.03491
H4    2    0.218381    0.490422    0.120036    11.00000    0.02931
H5    2    0.288170    0.368282    0.182862    11.00000    0.02452
H6A   2    0.161099    0.587955   -0.006972    11.00000    0.03579
H6B   2    0.107358    0.525018    0.004297    11.00000    0.04220
H6C   2    0.141303    0.553385    0.095917    11.00000    0.03305
H7A   2    0.134511    0.080667   -0.071221    11.00000    0.03622
H7B   2    0.097078    0.250872   -0.066786    11.00000    0.05321
H7C   2    0.101984    0.085596    0.012886    11.00000    0.04315
H8    2    0.122232   -0.107438    0.246837    11.00000    0.02897
H9    2    0.055603   -0.259347    0.165408    11.00000    0.04503
H10   2   -0.007101   -0.058395    0.100465    11.00000    0.03596
H12   2    0.063272    0.434699    0.197459    11.00000    0.02639
HKLF 4
END

;

# Attachment 'SA-1-RT.cif'

 
data_SA-1-RT
_database_code_depnum_ccdc_archive 'CCDC 1529544'
 
_audit_creation_method            SHELXL-97
_chemical_name_systematic
;
 ?
;
_chemical_name_common             '4(N,N-Dimethylamino)pyridinium 3-Nitrobenzoate'
_chemical_melting_point           '160-163'
_chemical_formula_moiety          'C7 H4 N O4, C7 H11 N2'
_chemical_formula_sum
 'C14 H15 N3 O4'
_chemical_formula_weight          289.29
 
loop_
 _atom_type_symbol
 _atom_type_description
 _atom_type_scat_dispersion_real
 _atom_type_scat_dispersion_imag
 _atom_type_scat_source
 'C'  'C'   0.0033   0.0016
 'International Tables Vol C Tables 4.2.6.8 and 6.1.1.4'
 'H'  'H'   0.0000   0.0000
 'International Tables Vol C Tables 4.2.6.8 and 6.1.1.4'
 'N'  'N'   0.0061   0.0033
 'International Tables Vol C Tables 4.2.6.8 and 6.1.1.4'
 'O'  'O'   0.0106   0.0060
 'International Tables Vol C Tables 4.2.6.8 and 6.1.1.4'
 
_symmetry_cell_setting            'monoclinic'
_symmetry_space_group_name_H-M    'C2/c'
 
loop_
 _symmetry_equiv_pos_as_xyz
 'x, y, z'
 '-x, y, -z+1/2'
 'x+1/2, y+1/2, z'
 '-x+1/2, y+1/2, -z+1/2'
 '-x, -y, -z'
 'x, -y, z-1/2'
 '-x+1/2, -y+1/2, -z'
 'x+1/2, -y+1/2, z-1/2'
 
_cell_length_a                    28.86(2)
_cell_length_b                    6.791(5)
_cell_length_c                    14.243(10)
_cell_angle_alpha                 90.00
_cell_angle_beta                  95.4097(10)
_cell_angle_gamma                 90.00
_cell_volume                      2779(3)
_cell_formula_units_Z             8
_cell_measurement_temperature     298
_cell_measurement_reflns_used     4323
_cell_measurement_theta_min       2.9
_cell_measurement_theta_max       33.7
 
_exptl_crystal_description        'block'
_exptl_crystal_colour             'colorless'
_exptl_crystal_size_max           0.22
_exptl_crystal_size_mid           0.19
_exptl_crystal_size_min           0.18
_exptl_crystal_density_meas       ?
_exptl_crystal_density_diffrn     1.383
_exptl_crystal_density_method     'not measured'
_exptl_crystal_F_000              1216
_exptl_absorpt_coefficient_mu     0.103
_exptl_absorpt_correction_type    'Multi-scan'
_exptl_absorpt_correction_T_min   0.835
_exptl_absorpt_correction_T_max   1.000
_exptl_absorpt_process_details    'SADABS'
 
_exptl_special_details
;
 ?
;
 
_diffrn_ambient_temperature       298
_diffrn_radiation_wavelength      0.71073
_diffrn_radiation_type            MoK\a
_diffrn_radiation_source          'fine-focus sealed tube'
_diffrn_radiation_monochromator   graphite
_diffrn_measurement_device_type   Rigaku
_diffrn_measurement_method        'profile data from \w-scans'
_diffrn_detector_area_resol_mean  ?
_diffrn_standards_number          ?
_diffrn_standards_interval_count  ?
_diffrn_standards_interval_time   ?
_diffrn_standards_decay_%         ?
_diffrn_reflns_number             12517
_diffrn_reflns_av_R_equivalents   0.0592
_diffrn_reflns_av_sigmaI/netI     0.0341
_diffrn_reflns_limit_h_min        -35
_diffrn_reflns_limit_h_max        35
_diffrn_reflns_limit_k_min        -8
_diffrn_reflns_limit_k_max        8
_diffrn_reflns_limit_l_min        -17
_diffrn_reflns_limit_l_max        17
_diffrn_reflns_theta_min          1.42
_diffrn_reflns_theta_max          26.00
_reflns_number_total              2729
_reflns_number_gt                 2388
_reflns_threshold_expression      >2\s(I)
 
_computing_data_collection        ?
_computing_cell_refinement        ?
_computing_data_reduction         ?
_computing_structure_solution     ?
_computing_structure_refinement   'SHELXL-97 (Sheldrick, 2008)'
_computing_molecular_graphics     ?
_computing_publication_material   ?
 
_refine_special_details
;
 Refinement of F^2^ against ALL reflections.  The weighted R-factor wR and
 goodness of fit S are based on F^2^, conventional R-factors R are based
 on F, with F set to zero for negative F^2^. The threshold expression of
 F^2^ > 2\s(F^2^) is used only for calculating R-factors(gt) etc. and is
 not relevant to the choice of reflections for refinement.  R-factors based
 on F^2^ are statistically about twice as large as those based on F, and R-
 factors based on ALL data will be even larger.
;
 
_refine_ls_structure_factor_coef  Fsqd
_refine_ls_matrix_type            full
_refine_ls_weighting_scheme       calc
_refine_ls_weighting_details
 'calc w=1/[\s^2^(Fo^2^)+(0.0742P)^2^+0.9562P] where P=(Fo^2^+2Fc^2^)/3'
_atom_sites_solution_primary      direct
_atom_sites_solution_secondary    difmap
_atom_sites_solution_hydrogens    geom
_refine_ls_hydrogen_treatment     mixed
_refine_ls_extinction_method      none
_refine_ls_extinction_coef        ?
_refine_ls_number_reflns          2729
_refine_ls_number_parameters      246
_refine_ls_number_restraints      0
_refine_ls_R_factor_all           0.0564
_refine_ls_R_factor_gt            0.0498
_refine_ls_wR_factor_ref          0.1414
_refine_ls_wR_factor_gt           0.1347
_refine_ls_goodness_of_fit_ref    1.081
_refine_ls_restrained_S_all       1.081
_refine_ls_shift/su_max           0.001
_refine_ls_shift/su_mean          0.000
 
loop_
 _atom_site_label
 _atom_site_type_symbol
 _atom_site_fract_x
 _atom_site_fract_y
 _atom_site_fract_z
 _atom_site_U_iso_or_equiv
 _atom_site_adp_type
 _atom_site_occupancy
 _atom_site_symmetry_multiplicity
 _atom_site_calc_flag
 _atom_site_refinement_flags
 _atom_site_disorder_assembly
 _atom_site_disorder_group
C13 C 0.40096(5) 0.3197(2) 0.27019(10) 0.0402(3) Uani 1 1 d . . .
O2 O 0.35699(4) 0.03687(17) 0.22487(9) 0.0546(3) Uani 1 1 d . . .
C12 C 0.43787(5) 0.2062(2) 0.30903(10) 0.0405(3) Uani 1 1 d . . .
C11 C 0.47601(5) 0.2981(2) 0.35586(10) 0.0424(4) Uani 1 1 d . . .
O1 O 0.32886(4) 0.32828(18) 0.17595(10) 0.0623(4) Uani 1 1 d . . .
C3 C 0.30883(5) 0.2717(2) 0.43211(10) 0.0397(3) Uani 1 1 d . . .
C14 C 0.35863(5) 0.2224(2) 0.21897(10) 0.0440(4) Uani 1 1 d . . .
N2 N 0.34892(4) 0.2015(2) 0.47438(9) 0.0488(4) Uani 1 1 d . . .
N3 N 0.51479(5) 0.1768(2) 0.39707(10) 0.0534(4) Uani 1 1 d . . .
C2 C 0.27554(5) 0.1472(2) 0.38306(11) 0.0460(4) Uani 1 1 d . . .
C4 C 0.29662(6) 0.4727(2) 0.43461(12) 0.0490(4) Uani 1 1 d . . .
N1 N 0.22393(5) 0.4118(2) 0.34901(9) 0.0479(4) Uani 1 1 d . . .
C8 C 0.40357(6) 0.5229(3) 0.28006(13) 0.0534(4) Uani 1 1 d . . .
C5 C 0.23456(5) 0.2205(3) 0.34415(12) 0.0480(4) Uani 1 1 d . . .
O3 O 0.51270(5) -0.0008(2) 0.38680(13) 0.0841(5) Uani 1 1 d . . .
C1 C 0.25495(6) 0.5354(3) 0.39328(13) 0.0520(4) Uani 1 1 d . . .
C10 C 0.47894(6) 0.4990(3) 0.36560(13) 0.0562(4) Uani 1 1 d . . .
O4 O 0.54797(5) 0.2601(2) 0.43902(12) 0.0813(5) Uani 1 1 d . . .
C6 C 0.36047(8) -0.0062(3) 0.47001(17) 0.0644(5) Uani 1 1 d . . .
C7 C 0.38198(7) 0.3280(4) 0.52967(17) 0.0686(6) Uani 1 1 d . . .
C9 C 0.44213(7) 0.6106(3) 0.32754(15) 0.0660(5) Uani 1 1 d . . .
H9 H 0.4432 0.7469 0.3338 0.079 Uiso 1 1 calc R . .
H12 H 0.4361(6) 0.066(3) 0.3009(11) 0.048(5) Uiso 1 1 d . . .
H5 H 0.2125(7) 0.135(3) 0.3161(13) 0.053(5) Uiso 1 1 d . . .
H2 H 0.2824(7) 0.014(3) 0.3785(13) 0.060(5) Uiso 1 1 d . . .
H4 H 0.3164(8) 0.561(3) 0.4665(16) 0.078(7) Uiso 1 1 d . . .
H8 H 0.3771(7) 0.603(3) 0.2548(13) 0.059(5) Uiso 1 1 d . . .
H1 H 0.2434(7) 0.671(3) 0.3931(13) 0.066(6) Uiso 1 1 d . . .
H10 H 0.5069(8) 0.555(3) 0.3951(15) 0.073(6) Uiso 1 1 d . . .
H6A H 0.3581(8) -0.051(3) 0.4071(19) 0.088(8) Uiso 1 1 d . . .
H6B H 0.3906(10) -0.028(4) 0.4964(19) 0.096(8) Uiso 1 1 d . . .
H1N H 0.1924(9) 0.462(4) 0.3231(16) 0.087(7) Uiso 1 1 d . . .
H6C H 0.3367(9) -0.088(4) 0.5087(18) 0.096(8) Uiso 1 1 d . . .
H7A H 0.4041(11) 0.247(5) 0.568(2) 0.128(10) Uiso 1 1 d . . .
H7B H 0.3963(10) 0.410(4) 0.493(2) 0.101(9) Uiso 1 1 d . . .
H7C H 0.3657(9) 0.408(4) 0.5771(18) 0.094(8) Uiso 1 1 d . . .
 
loop_
 _atom_site_aniso_label
 _atom_site_aniso_U_11
 _atom_site_aniso_U_22
 _atom_site_aniso_U_33
 _atom_site_aniso_U_23
 _atom_site_aniso_U_13
 _atom_site_aniso_U_12
C13 0.0410(8) 0.0394(8) 0.0396(7) 0.0017(6) 0.0012(6) -0.0016(6)
O2 0.0469(6) 0.0439(7) 0.0696(8) -0.0008(5) -0.0124(5) -0.0060(5)
C12 0.0399(8) 0.0344(8) 0.0466(8) 0.0015(6) 0.0008(6) -0.0023(6)
C11 0.0376(8) 0.0430(8) 0.0458(8) 0.0019(6) 0.0000(6) 0.0000(6)
O1 0.0501(7) 0.0532(7) 0.0792(8) 0.0094(6) -0.0175(6) 0.0008(5)
C3 0.0340(7) 0.0449(8) 0.0404(7) 0.0032(6) 0.0051(6) 0.0008(6)
C14 0.0386(8) 0.0461(9) 0.0462(8) 0.0019(6) -0.0014(6) -0.0017(6)
N2 0.0385(7) 0.0557(8) 0.0510(8) 0.0027(6) -0.0022(5) 0.0047(6)
N3 0.0409(7) 0.0563(9) 0.0608(9) 0.0007(7) -0.0068(6) 0.0016(6)
C2 0.0452(8) 0.0392(8) 0.0532(9) -0.0008(7) 0.0029(6) -0.0013(6)
C4 0.0451(8) 0.0413(8) 0.0592(10) -0.0032(7) -0.0021(7) -0.0061(7)
N1 0.0412(7) 0.0504(8) 0.0512(8) 0.0063(6) -0.0002(5) 0.0028(5)
C8 0.0568(10) 0.0385(8) 0.0624(10) 0.0015(7) -0.0083(8) 0.0041(7)
C5 0.0395(8) 0.0519(9) 0.0516(9) -0.0018(7) -0.0005(6) -0.0058(7)
O3 0.0667(9) 0.0506(8) 0.1280(14) 0.0043(8) -0.0278(9) 0.0103(6)
C1 0.0514(9) 0.0395(8) 0.0646(10) 0.0037(7) 0.0022(7) 0.0029(7)
C10 0.0532(10) 0.0467(9) 0.0656(11) -0.0040(8) -0.0100(8) -0.0113(7)
O4 0.0533(8) 0.0825(10) 0.1011(11) -0.0110(8) -0.0302(7) 0.0024(7)
C6 0.0604(12) 0.0620(12) 0.0695(13) 0.0100(10) 0.0000(9) 0.0209(9)
C7 0.0453(10) 0.0936(17) 0.0641(12) -0.0131(11) -0.0092(9) -0.0012(10)
C9 0.0738(12) 0.0341(9) 0.0861(13) -0.0032(8) -0.0145(10) -0.0041(8)
 
_geom_special_details
;
 All s.u.'s (except the s.u. in the dihedral angle between two l.s. planes)
 are estimated using the full covariance matrix.  The cell s.u.'s are taken
 into account individually in the estimation of s.u.'s in distances, angles
 and torsion angles; correlations between s.u.'s in cell parameters are only
 used when they are defined by crystal symmetry.  An approximate (isotropic)
 treatment of cell s.u.'s is used for estimating s.u.'s involving l.s. planes.
;
 
loop_
 _geom_bond_atom_site_label_1
 _geom_bond_atom_site_label_2
 _geom_bond_distance
 _geom_bond_site_symmetry_2
 _geom_bond_publ_flag
C13 C12 1.387(2) . ?
C13 C8 1.388(2) . ?
C13 C14 1.5145(19) . ?
O2 C14 1.2639(19) . ?
C12 C11 1.381(2) . ?
C11 C10 1.373(2) . ?
C11 N3 1.4672(19) . ?
O1 C14 1.2376(18) . ?
C3 N2 1.3406(18) . ?
C3 C4 1.411(2) . ?
C3 C2 1.414(2) . ?
N2 C6 1.452(2) . ?
N2 C7 1.459(2) . ?
N3 O3 1.216(2) . ?
N3 O4 1.2193(18) . ?
C2 C5 1.353(2) . ?
C4 C1 1.357(2) . ?
N1 C5 1.338(2) . ?
N1 C1 1.340(2) . ?
C8 C9 1.382(3) . ?
C10 C9 1.374(3) . ?
 
loop_
 _geom_angle_atom_site_label_1
 _geom_angle_atom_site_label_2
 _geom_angle_atom_site_label_3
 _geom_angle
 _geom_angle_site_symmetry_1
 _geom_angle_site_symmetry_3
 _geom_angle_publ_flag
C12 C13 C8 118.68(14) . . ?
C12 C13 C14 120.24(14) . . ?
C8 C13 C14 121.08(13) . . ?
C11 C12 C13 119.23(14) . . ?
C10 C11 C12 122.45(14) . . ?
C10 C11 N3 118.70(13) . . ?
C12 C11 N3 118.85(14) . . ?
N2 C3 C4 122.68(14) . . ?
N2 C3 C2 121.77(15) . . ?
C4 C3 C2 115.54(14) . . ?
O1 C14 O2 125.70(14) . . ?
O1 C14 C13 118.41(14) . . ?
O2 C14 C13 115.89(13) . . ?
C3 N2 C6 121.22(15) . . ?
C3 N2 C7 121.71(16) . . ?
C6 N2 C7 117.02(16) . . ?
O3 N3 O4 123.17(15) . . ?
O3 N3 C11 118.80(13) . . ?
O4 N3 C11 118.02(15) . . ?
C5 C2 C3 120.62(15) . . ?
C1 C4 C3 120.40(15) . . ?
C5 N1 C1 119.08(14) . . ?
C9 C8 C13 120.77(15) . . ?
N1 C5 C2 122.13(15) . . ?
N1 C1 C4 122.20(16) . . ?
C11 C10 C9 118.05(15) . . ?
C10 C9 C8 120.82(16) . . ?
 
_diffrn_measured_fraction_theta_max    0.996
_diffrn_reflns_theta_full              26.00
_diffrn_measured_fraction_theta_full   0.996
_refine_diff_density_max    0.213
_refine_diff_density_min   -0.168
_refine_diff_density_rms    0.036


_iucr_refine_instructions_details
;

TITL datam in C2/c
CELL  0.71073  28.8610   6.7910  14.2430   90.000   95.410   90.000
ZERR     8.00   0.0000   0.0000   0.0000    0.000    0.000    0.000
LATT   7
SYMM  - X,   Y, 1/2 - Z
SFAC  C    H    N    O
UNIT  112  120  24   32
MERG   2
OMIT    -2.00  52.00
FMAP   2
PLAN   10
ACTA
WGHT     0.07530     0.88750
L.S.  10
FVAR     0.36677
C13   1    0.400945    0.319719    0.270200    11.00000    0.04109    0.03950 =
        0.03975    0.00170    0.00125   -0.00151
O2    4    0.357000    0.036856    0.224894    11.00000    0.04706    0.04409 =
        0.06970   -0.00085   -0.01241   -0.00592
C12   1    0.437864    0.206295    0.309006    11.00000    0.03992    0.03438 =
        0.04671    0.00157    0.00082   -0.00218
C11   1    0.475997    0.298115    0.355859    11.00000    0.03769    0.04293 =
        0.04600    0.00183   -0.00002   -0.00013
O1    4    0.328859    0.328270    0.175961    11.00000    0.05024    0.05348 =
        0.07938    0.00947   -0.01751    0.00076
C3    1    0.308848    0.271652    0.432114    11.00000    0.03387    0.04485 =
        0.04061    0.00328    0.00510    0.00086
C14   1    0.358637    0.222429    0.218982    11.00000    0.03864    0.04597 =
        0.04633    0.00195   -0.00137   -0.00156
N2    3    0.348914    0.201533    0.474387    11.00000    0.03848    0.05613 =
        0.05104    0.00280   -0.00207    0.00477
N3    3    0.514782    0.176770    0.397072    11.00000    0.04108    0.05626 =
        0.06092    0.00088   -0.00687    0.00165
C2    1    0.275533    0.147228    0.383055    11.00000    0.04528    0.03918 =
        0.05329   -0.00086    0.00291   -0.00148
C4    1    0.296617    0.472711    0.434597    11.00000    0.04528    0.04103 =
        0.05936   -0.00310   -0.00201   -0.00616
N1    3    0.223940    0.411874    0.348986    11.00000    0.04138    0.05033 =
        0.05127    0.00635   -0.00017    0.00278
C8    1    0.403579    0.522947    0.280066    11.00000    0.05673    0.03851 =
        0.06259    0.00166   -0.00833    0.00403
C1    1    0.234575    0.220493    0.344168    11.00000    0.03948    0.05194 =
        0.05173   -0.00172   -0.00058   -0.00582
O3    4    0.512699   -0.000780    0.386789    11.00000    0.06664    0.05067 =
        0.12798    0.00449   -0.02778    0.01012
C5    1    0.254956    0.535443    0.393274    11.00000    0.05152    0.03941 =
        0.06473    0.00378    0.00222    0.00302
C10   1    0.478943    0.499076    0.365600    11.00000    0.05323    0.04681 =
        0.06571   -0.00403   -0.01007   -0.01118
O4    4    0.547983    0.260140    0.438998    11.00000    0.05342    0.08278 =
        0.10076   -0.01107   -0.03017    0.00241
C6    1    0.360460   -0.006219    0.469991    11.00000    0.06027    0.06192 =
        0.06968    0.01005   -0.00012    0.02075
C7    1    0.381971    0.328130    0.529648    11.00000    0.04529    0.09360 =
        0.06444   -0.01320   -0.00922   -0.00098
C9    1    0.442075    0.610962    0.327637    11.00000    0.07311    0.03501 =
        0.08548   -0.00268   -0.01424   -0.00448
H12   2    0.436127    0.065932    0.301322    11.00000    0.04675
H1    2    0.212582    0.135957    0.316002    11.00000    0.05284
H2    2    0.282332    0.013909    0.378752    11.00000    0.05967
H4    2    0.316496    0.560837    0.466681    11.00000    0.07876
H8    2    0.377364    0.601958    0.255142    11.00000    0.05947
H5    2    0.243270    0.671081    0.392892    11.00000    0.06682
H10   2    0.506791    0.555578    0.394819    11.00000    0.07113
H6A   2    0.357804   -0.050771    0.407033    11.00000    0.08780
H6B   2    0.390366   -0.026778    0.496342    11.00000    0.09652
H1N   2    0.192562    0.461928    0.323384    11.00000    0.08451
H9    2    0.445739    0.759994    0.331089    11.00000    0.10260
H6C   2    0.336943   -0.088580    0.508282    11.00000    0.09793
H7A   2    0.404564    0.249202    0.566689    11.00000    0.12501
H7B   2    0.396216    0.409413    0.493224    11.00000    0.10015
H7C   2    0.365575    0.407005    0.577296    11.00000    0.09640
HKLF 4
END


;

# Attachment 'SA-2-LT.cif'


 
data_SA-2-LT
_database_code_depnum_ccdc_archive 'CCDC 1529545'
 
_audit_creation_method            SHELXL-97
_chemical_name_systematic
;
 ?
;
_chemical_name_common             '4-Ethylpyridinium 3,5-Dinitrobenzoate'
_chemical_melting_point           '119-122'
_chemical_formula_moiety          'C7 H3 N2 O6, C7 H10 N'
_chemical_formula_sum
 'C14 H13 N3 O6'
_chemical_formula_weight          319.27
 
loop_
 _atom_type_symbol
 _atom_type_description
 _atom_type_scat_dispersion_real
 _atom_type_scat_dispersion_imag
 _atom_type_scat_source
 'C'  'C'   0.0033   0.0016
 'International Tables Vol C Tables 4.2.6.8 and 6.1.1.4'
 'H'  'H'   0.0000   0.0000
 'International Tables Vol C Tables 4.2.6.8 and 6.1.1.4'
 'N'  'N'   0.0061   0.0033
 'International Tables Vol C Tables 4.2.6.8 and 6.1.1.4'
 'O'  'O'   0.0106   0.0060
 'International Tables Vol C Tables 4.2.6.8 and 6.1.1.4'
 
_symmetry_cell_setting            'monoclinic'
_symmetry_space_group_name_H-M    'P21/c'
 
loop_
 _symmetry_equiv_pos_as_xyz
 'x, y, z'
 '-x, y+1/2, -z+1/2'
 '-x, -y, -z'
 'x, -y-1/2, z-1/2'
 
_cell_length_a                    8.439(6)
_cell_length_b                    14.091(9)
_cell_length_c                    12.167(8)
_cell_angle_alpha                 90.00
_cell_angle_beta                  95.500(11)
_cell_angle_gamma                 90.00
_cell_volume                      1440.0(17)
_cell_formula_units_Z             4
_cell_measurement_temperature     110
_cell_measurement_reflns_used     5652
_cell_measurement_theta_min       2.4
_cell_measurement_theta_max       33.8
 
_exptl_crystal_description        'block'
_exptl_crystal_colour             'colorless'
_exptl_crystal_size_max           0.21
_exptl_crystal_size_mid           0.16
_exptl_crystal_size_min           0.13
_exptl_crystal_density_meas       ?
_exptl_crystal_density_diffrn     1.473
_exptl_crystal_density_method     'not measured'
_exptl_crystal_F_000              664
_exptl_absorpt_coefficient_mu     0.117
_exptl_absorpt_correction_type    'Multi-scan'
_exptl_absorpt_correction_T_min   0.865
_exptl_absorpt_correction_T_max   1.000
_exptl_absorpt_process_details    'SADABS'
 
_exptl_special_details
;
 ?
;
 
_diffrn_ambient_temperature       110
_diffrn_radiation_wavelength      0.71073
_diffrn_radiation_type            MoK\a
_diffrn_radiation_source          'fine-focus sealed tube'
_diffrn_radiation_monochromator   graphite
_diffrn_measurement_device_type   Rigaku
_diffrn_measurement_method        'profile data from \w-scans'
_diffrn_detector_area_resol_mean  ?
_diffrn_standards_number          ?
_diffrn_standards_interval_count  ?
_diffrn_standards_interval_time   ?
_diffrn_standards_decay_%         ?
_diffrn_reflns_number             13152
_diffrn_reflns_av_R_equivalents   0.0968
_diffrn_reflns_av_sigmaI/netI     0.0539
_diffrn_reflns_limit_h_min        -10
_diffrn_reflns_limit_h_max        10
_diffrn_reflns_limit_k_min        -17
_diffrn_reflns_limit_k_max        17
_diffrn_reflns_limit_l_min        -15
_diffrn_reflns_limit_l_max        15
_diffrn_reflns_theta_min          2.22
_diffrn_reflns_theta_max          26.00
_reflns_number_total              2815
_reflns_number_gt                 2683
_reflns_threshold_expression      >2\s(I)
 
_computing_data_collection        ?
_computing_cell_refinement        ?
_computing_data_reduction         ?
_computing_structure_solution     ?
_computing_structure_refinement   'SHELXL-97 (Sheldrick, 2008)'
_computing_molecular_graphics     ?
_computing_publication_material   ?
 
_refine_special_details
;
 Refinement of F^2^ against ALL reflections.  The weighted R-factor wR and
 goodness of fit S are based on F^2^, conventional R-factors R are based
 on F, with F set to zero for negative F^2^. The threshold expression of
 F^2^ > 2\s(F^2^) is used only for calculating R-factors(gt) etc. and is
 not relevant to the choice of reflections for refinement.  R-factors based
 on F^2^ are statistically about twice as large as those based on F, and R-
 factors based on ALL data will be even larger.
;
 
_refine_ls_structure_factor_coef  Fsqd
_refine_ls_matrix_type            full
_refine_ls_weighting_scheme       calc
_refine_ls_weighting_details
 'calc w=1/[\s^2^(Fo^2^)+(0.0640P)^2^+0.3170P] where P=(Fo^2^+2Fc^2^)/3'
_atom_sites_solution_primary      direct
_atom_sites_solution_secondary    difmap
_atom_sites_solution_hydrogens    geom
_refine_ls_hydrogen_treatment     mixed
_refine_ls_extinction_method      none
_refine_ls_extinction_coef        ?
_refine_ls_number_reflns          2815
_refine_ls_number_parameters      248
_refine_ls_number_restraints      0
_refine_ls_R_factor_all           0.0426
_refine_ls_R_factor_gt            0.0400
_refine_ls_wR_factor_ref          0.1248
_refine_ls_wR_factor_gt           0.1134
_refine_ls_goodness_of_fit_ref    1.143
_refine_ls_restrained_S_all       1.143
_refine_ls_shift/su_max           0.000
_refine_ls_shift/su_mean          0.000
 
loop_
 _atom_site_label
 _atom_site_type_symbol
 _atom_site_fract_x
 _atom_site_fract_y
 _atom_site_fract_z
 _atom_site_U_iso_or_equiv
 _atom_site_adp_type
 _atom_site_occupancy
 _atom_site_symmetry_multiplicity
 _atom_site_calc_flag
 _atom_site_refinement_flags
 _atom_site_disorder_assembly
 _atom_site_disorder_group
H1N H 0.456(3) 0.2575(19) 0.467(2) 0.076(7) Uiso 1 1 d . . .
H8 H 0.1224(18) 0.3429(12) 0.2389(13) 0.022(4) Uiso 1 1 d . . .
H10 H 0.038(2) 0.1235(12) 0.4386(15) 0.026(4) Uiso 1 1 d . . .
H12 H 0.306(2) 0.0791(13) 0.1781(15) 0.034(4) Uiso 1 1 d . . .
H1 H 0.527(2) 0.1017(13) 0.4854(15) 0.033(4) Uiso 1 1 d . . .
H2 H 0.6808(19) 0.0090(13) 0.3644(14) 0.029(4) Uiso 1 1 d . . .
H4 H 0.707(2) 0.2511(13) 0.1794(15) 0.031(4) Uiso 1 1 d . . .
H5 H 0.5597(19) 0.3312(12) 0.3115(13) 0.022(4) Uiso 1 1 d . . .
H6A H 0.871(2) 0.1059(13) 0.1422(15) 0.031(4) Uiso 1 1 d . . .
H6B H 0.858(2) 0.0167(13) 0.2149(15) 0.030(4) Uiso 1 1 d . . .
C14 C 0.30472(14) 0.26050(9) 0.10136(10) 0.0192(3) Uani 1 1 d . . .
C13 C 0.22438(14) 0.21815(9) 0.19588(10) 0.0183(3) Uani 1 1 d . . .
C8 C 0.13626(14) 0.27749(9) 0.25878(10) 0.0197(3) Uani 1 1 d . . .
C9 C 0.06869(14) 0.23924(9) 0.34798(10) 0.0196(3) Uani 1 1 d . . .
C10 C 0.08378(15) 0.14480(9) 0.37842(10) 0.0200(3) Uani 1 1 d . . .
C11 C 0.17268(14) 0.08853(9) 0.31377(10) 0.0194(3) Uani 1 1 d . . .
C12 C 0.24314(14) 0.12263(9) 0.22315(10) 0.0190(3) Uani 1 1 d . . .
N2 N -0.02385(13) 0.30238(8) 0.41489(9) 0.0241(3) Uani 1 1 d . . .
N3 N 0.19327(13) -0.01231(8) 0.34342(9) 0.0237(3) Uani 1 1 d . . .
O1 O 0.36156(12) 0.19939(7) 0.03716(8) 0.0244(2) Uani 1 1 d . . .
O2 O 0.31207(12) 0.34760(7) 0.09291(8) 0.0266(2) Uani 1 1 d . . .
O3 O -0.04470(13) 0.38464(7) 0.38489(9) 0.0358(3) Uani 1 1 d . . .
O4 O -0.07647(13) 0.26784(8) 0.49665(8) 0.0354(3) Uani 1 1 d . . .
O5 O 0.09484(14) -0.04888(8) 0.39831(9) 0.0366(3) Uani 1 1 d . . .
O6 O 0.30787(13) -0.05436(7) 0.31190(9) 0.0324(3) Uani 1 1 d . . .
C1 C 0.56982(16) 0.12698(10) 0.42318(11) 0.0231(3) Uani 1 1 d . . .
C2 C 0.65598(15) 0.07589(10) 0.35234(11) 0.0226(3) Uani 1 1 d . . .
C3 C 0.70791(14) 0.12053(9) 0.26002(10) 0.0189(3) Uani 1 1 d . . .
C4 C 0.67219(15) 0.21688(9) 0.24425(10) 0.0207(3) Uani 1 1 d . . .
C5 C 0.58611(15) 0.26418(9) 0.31819(10) 0.0212(3) Uani 1 1 d . . .
C6 C 0.79381(16) 0.06533(10) 0.17825(11) 0.0227(3) Uani 1 1 d . . .
C7 C 0.6767(2) 0.02098(13) 0.08992(14) 0.0411(4) Uani 1 1 d . . .
H7A H 0.7342 -0.0138 0.0387 0.062 Uiso 1 1 calc R . .
H7B H 0.6153 0.0701 0.0513 0.062 Uiso 1 1 calc R . .
H7C H 0.6068 -0.0213 0.1240 0.062 Uiso 1 1 calc R . .
N1 N 0.53517(13) 0.21897(8) 0.40567(9) 0.0208(3) Uani 1 1 d . . .
 
loop_
 _atom_site_aniso_label
 _atom_site_aniso_U_11
 _atom_site_aniso_U_22
 _atom_site_aniso_U_33
 _atom_site_aniso_U_23
 _atom_site_aniso_U_13
 _atom_site_aniso_U_12
C14 0.0214(6) 0.0198(6) 0.0164(6) 0.0011(4) 0.0019(5) -0.0001(5)
C13 0.0184(6) 0.0215(6) 0.0150(6) -0.0008(5) 0.0017(5) -0.0017(4)
C8 0.0207(6) 0.0190(6) 0.0193(6) -0.0011(5) 0.0015(5) 0.0003(5)
C9 0.0190(6) 0.0230(7) 0.0172(6) -0.0052(5) 0.0033(5) -0.0008(5)
C10 0.0209(6) 0.0235(7) 0.0154(6) -0.0013(5) 0.0017(5) -0.0048(5)
C11 0.0217(6) 0.0188(6) 0.0172(6) 0.0003(5) -0.0002(4) -0.0029(5)
C12 0.0198(6) 0.0210(6) 0.0162(6) -0.0019(5) 0.0014(5) -0.0009(5)
N2 0.0254(6) 0.0252(6) 0.0224(6) -0.0056(4) 0.0063(4) -0.0014(4)
N3 0.0318(6) 0.0210(6) 0.0184(5) 0.0006(4) 0.0025(4) -0.0031(5)
O1 0.0348(5) 0.0202(5) 0.0198(5) -0.0001(3) 0.0111(4) 0.0005(4)
O2 0.0362(5) 0.0193(5) 0.0259(5) 0.0008(4) 0.0113(4) -0.0006(4)
O3 0.0443(6) 0.0246(6) 0.0416(6) -0.0019(4) 0.0191(5) 0.0056(4)
O4 0.0454(6) 0.0389(6) 0.0250(5) -0.0019(4) 0.0191(5) 0.0021(5)
O5 0.0501(7) 0.0284(6) 0.0339(6) 0.0079(4) 0.0172(5) -0.0065(5)
O6 0.0400(6) 0.0218(5) 0.0364(6) 0.0021(4) 0.0091(5) 0.0054(4)
C1 0.0266(6) 0.0239(7) 0.0194(6) 0.0031(5) 0.0046(5) -0.0018(5)
C2 0.0258(6) 0.0196(7) 0.0226(6) 0.0027(5) 0.0037(5) -0.0005(5)
C3 0.0174(6) 0.0208(6) 0.0184(6) -0.0024(4) 0.0003(5) -0.0028(4)
C4 0.0232(6) 0.0206(6) 0.0188(6) 0.0007(5) 0.0042(5) -0.0027(5)
C5 0.0242(6) 0.0185(7) 0.0212(6) 0.0000(5) 0.0041(5) -0.0014(5)
C6 0.0251(6) 0.0225(7) 0.0210(6) -0.0026(5) 0.0050(5) 0.0013(5)
C7 0.0390(8) 0.0437(9) 0.0392(9) -0.0226(7) -0.0039(7) 0.0068(7)
N1 0.0227(5) 0.0221(6) 0.0179(5) -0.0011(4) 0.0035(4) -0.0018(4)
 
_geom_special_details
;
 All s.u.'s (except the s.u. in the dihedral angle between two l.s. planes)
 are estimated using the full covariance matrix.  The cell s.u.'s are taken
 into account individually in the estimation of s.u.'s in distances, angles
 and torsion angles; correlations between s.u.'s in cell parameters are only
 used when they are defined by crystal symmetry.  An approximate (isotropic)
 treatment of cell s.u.'s is used for estimating s.u.'s involving l.s. planes.
;
 
loop_
 _geom_bond_atom_site_label_1
 _geom_bond_atom_site_label_2
 _geom_bond_distance
 _geom_bond_site_symmetry_2
 _geom_bond_publ_flag
C14 O2 1.2338(18) . ?
C14 O1 1.2858(17) . ?
C14 C13 1.5126(18) . ?
C13 C12 1.392(2) . ?
C13 C8 1.3953(18) . ?
C8 C9 1.3828(19) . ?
C9 C10 1.384(2) . ?
C9 N2 1.4785(17) . ?
C10 C11 1.3868(19) . ?
C11 C12 1.3876(19) . ?
C11 N3 1.4721(19) . ?
N2 O3 1.2228(18) . ?
N2 O4 1.2280(17) . ?
N3 O6 1.2266(17) . ?
N3 O5 1.2279(16) . ?
C1 N1 1.3413(19) . ?
C1 C2 1.382(2) . ?
C2 C3 1.3942(19) . ?
C3 C4 1.400(2) . ?
C3 C6 1.5029(18) . ?
C4 C5 1.3807(19) . ?
C5 N1 1.3458(18) . ?
C6 C7 1.523(2) . ?
 
loop_
 _geom_angle_atom_site_label_1
 _geom_angle_atom_site_label_2
 _geom_angle_atom_site_label_3
 _geom_angle
 _geom_angle_site_symmetry_1
 _geom_angle_site_symmetry_3
 _geom_angle_publ_flag
O2 C14 O1 126.22(12) . . ?
O2 C14 C13 119.05(11) . . ?
O1 C14 C13 114.72(12) . . ?
C12 C13 C8 120.22(12) . . ?
C12 C13 C14 120.92(11) . . ?
C8 C13 C14 118.81(12) . . ?
C9 C8 C13 118.58(12) . . ?
C8 C9 C10 123.40(12) . . ?
C8 C9 N2 118.48(12) . . ?
C10 C9 N2 118.11(12) . . ?
C9 C10 C11 116.03(12) . . ?
C10 C11 C12 123.30(13) . . ?
C10 C11 N3 118.06(11) . . ?
C12 C11 N3 118.64(11) . . ?
C11 C12 C13 118.47(12) . . ?
O3 N2 O4 124.38(12) . . ?
O3 N2 C9 118.33(12) . . ?
O4 N2 C9 117.29(12) . . ?
O6 N3 O5 124.19(12) . . ?
O6 N3 C11 117.89(11) . . ?
O5 N3 C11 117.92(11) . . ?
N1 C1 C2 121.61(12) . . ?
C1 C2 C3 119.48(13) . . ?
C2 C3 C4 117.89(12) . . ?
C2 C3 C6 120.57(12) . . ?
C4 C3 C6 121.49(12) . . ?
C5 C4 C3 119.91(12) . . ?
N1 C5 C4 120.97(13) . . ?
C3 C6 C7 110.98(12) . . ?
C1 N1 C5 120.11(11) . . ?
 
_diffrn_measured_fraction_theta_max    0.996
_diffrn_reflns_theta_full              26.00
_diffrn_measured_fraction_theta_full   0.996
_refine_diff_density_max    0.276
_refine_diff_density_min   -0.276
_refine_diff_density_rms    0.075


_iucr_refine_instructions_details
;

TITL SA5-LT in P2(1)/c
CELL  0.71073   8.4387  14.0906  12.1667   90.000   95.500   90.000
ZERR     4.00   0.0057   0.0092   0.0081    0.000    0.011    0.000
LATT   1
SYMM  - X, 1/2 + Y, 1/2 - Z
SFAC  C    H    N    O
UNIT  56   52   12   24
MERG   2
OMIT    -2.00  52.00
HFIX   33   -1.50 C7
FMAP   2
PLAN   10
ACTA
BOND
WGHT     0.06400     0.31700
L.S.  20
FVAR     1.02755
H1N   2    0.456086    0.257596    0.466747    11.00000    0.07493
H8    2    0.122329    0.343008    0.238893    11.00000    0.02260
H10   2    0.037448    0.123422    0.438513    11.00000    0.02544
H12   2    0.306410    0.079045    0.178236    11.00000    0.03315
H1    2    0.526910    0.101693    0.485525    11.00000    0.03282
H2    2    0.680912    0.009042    0.364361    11.00000    0.02955
H4    2    0.706911    0.251116    0.179682    11.00000    0.03135
H5    2    0.559618    0.331290    0.311357    11.00000    0.02141
H6A   2    0.870474    0.106025    0.142104    11.00000    0.03141
H6B   2    0.858224    0.016589    0.215084    11.00000    0.03068
MOLE    1
C14   1    0.304722    0.260489    0.101356    11.00000    0.02140    0.01978 =
        0.01635    0.00112    0.00189   -0.00008
C13   1    0.224389    0.218148    0.195890    11.00000    0.01837    0.02147 =
        0.01497   -0.00077    0.00172   -0.00176
C8    1    0.136266    0.277482    0.258777    11.00000    0.02067    0.01901 =
        0.01923   -0.00113    0.00153    0.00027
C9    1    0.068683    0.239227    0.347985    11.00000    0.01901    0.02299 =
        0.01716   -0.00525    0.00332   -0.00080
C10   1    0.083778    0.144789    0.378413    11.00000    0.02089    0.02354 =
        0.01537   -0.00129    0.00171   -0.00476
C11   1    0.172680    0.088532    0.313776    11.00000    0.02171    0.01877 =
        0.01714    0.00028   -0.00018   -0.00293
C12   1    0.243153    0.122626    0.223163    11.00000    0.01972    0.02098 =
        0.01617   -0.00186    0.00141   -0.00088
N2    3   -0.023839    0.302396    0.414889    11.00000    0.02538    0.02510 =
        0.02245   -0.00555    0.00640   -0.00143
N3    3    0.193269   -0.012300    0.343423    11.00000    0.03179    0.02097 =
        0.01844    0.00060    0.00252   -0.00309
O1    4    0.361553    0.199392    0.037149    11.00000    0.03480    0.02016 =
        0.01982   -0.00011    0.01105    0.00051
O2    4    0.312085    0.347602    0.092914    11.00000    0.03620    0.01930 =
        0.02588    0.00079    0.01129   -0.00063
O3    4   -0.044695    0.384632    0.384902    11.00000    0.04438    0.02459 =
        0.04156   -0.00191    0.01919    0.00558
O4    4   -0.076457    0.267834    0.496655    11.00000    0.04548    0.03892 =
        0.02504   -0.00188    0.01915    0.00206
O5    4    0.094843   -0.048866    0.398316    11.00000    0.05007    0.02835 =
        0.03385    0.00794    0.01718   -0.00651
O6    4    0.307865   -0.054357    0.311901    11.00000    0.03993    0.02176 =
        0.03640    0.00211    0.00914    0.00541
MOLE    2
C1    1    0.569829    0.126985    0.423176    11.00000    0.02658    0.02387 =
        0.01940    0.00303    0.00461   -0.00187
C2    1    0.655987    0.075894    0.352348    11.00000    0.02573    0.01954 =
        0.02264    0.00273    0.00368   -0.00050
C3    1    0.707890    0.120530    0.260014    11.00000    0.01744    0.02074 =
        0.01839   -0.00237    0.00034   -0.00277
C4    1    0.672192    0.216879    0.244260    11.00000    0.02316    0.02060 =
        0.01878    0.00072    0.00413   -0.00273
C5    1    0.586123    0.264177    0.318192    11.00000    0.02419    0.01848 =
        0.02118    0.00001    0.00407   -0.00141
C6    1    0.793803    0.065332    0.178244    11.00000    0.02505    0.02252 =
        0.02095   -0.00261    0.00492    0.00127
C7    1    0.676781    0.021044    0.089872    11.00000    0.03862    0.04373 =
        0.03941   -0.02290   -0.00390    0.00658
N1    3    0.535181    0.218971    0.405664    11.00000    0.02259    0.02216 =
        0.01789   -0.00110    0.00345   -0.00182
HKLF 4
END
;

# Attachment 'SA-2-RT.cif'

 
data_SA-2-RT
_database_code_depnum_ccdc_archive 'CCDC 1529547'
 
_audit_creation_method            SHELXL-97
_chemical_name_systematic
;
 ?
;
_chemical_name_common             '4-Ethylpyridinium 3,5-Dinitrobenzoate'
_chemical_melting_point           '119-122'
_chemical_formula_moiety          'C7 H3 N2 O6, C7 H10 N'
_chemical_formula_sum
 'C14 H13 N3 O6'
_chemical_formula_weight          319.27
 
loop_
 _atom_type_symbol
 _atom_type_description
 _atom_type_scat_dispersion_real
 _atom_type_scat_dispersion_imag
 _atom_type_scat_source
 'C'  'C'   0.0033   0.0016
 'International Tables Vol C Tables 4.2.6.8 and 6.1.1.4'
 'H'  'H'   0.0000   0.0000
 'International Tables Vol C Tables 4.2.6.8 and 6.1.1.4'
 'N'  'N'   0.0061   0.0033
 'International Tables Vol C Tables 4.2.6.8 and 6.1.1.4'
 'O'  'O'   0.0106   0.0060
 'International Tables Vol C Tables 4.2.6.8 and 6.1.1.4'
 
_symmetry_cell_setting            'monoclinic'
_symmetry_space_group_name_H-M    'P21/c'
 
loop_
 _symmetry_equiv_pos_as_xyz
 'x, y, z'
 '-x, y+1/2, -z+1/2'
 '-x, -y, -z'
 'x, -y-1/2, z-1/2'
 
_cell_length_a                    8.574(9)
_cell_length_b                    14.346(15)
_cell_length_c                    12.190(13)
_cell_angle_alpha                 90.00
_cell_angle_beta                  94.440(13)
_cell_angle_gamma                 90.00
_cell_volume                      1495(3)
_cell_formula_units_Z             4
_cell_measurement_temperature     298
_cell_measurement_reflns_used     5147
_cell_measurement_theta_min       1.7
_cell_measurement_theta_max       33.6
 
_exptl_crystal_description        'block'
_exptl_crystal_colour             'colorless'
_exptl_crystal_size_max           0.21
_exptl_crystal_size_mid           0.16
_exptl_crystal_size_min           0.13
_exptl_crystal_density_meas       ?
_exptl_crystal_density_diffrn     1.419
_exptl_crystal_density_method     'not measured'
_exptl_crystal_F_000              664
_exptl_absorpt_coefficient_mu     0.113
_exptl_absorpt_correction_type    'Multi-scan'
_exptl_absorpt_correction_T_min   0.833
_exptl_absorpt_correction_T_max   1.000
_exptl_absorpt_process_details    'SADABS'
 
_exptl_special_details
;
 ?
;
 
_diffrn_ambient_temperature       298
_diffrn_radiation_wavelength      0.71073
_diffrn_radiation_type            MoK\a
_diffrn_radiation_source          'fine-focus sealed tube'
_diffrn_radiation_monochromator   graphite
_diffrn_measurement_device_type   Rigaku
_diffrn_measurement_method        'profile data from \w-scans'
_diffrn_detector_area_resol_mean  ?
_diffrn_standards_number          ?
_diffrn_standards_interval_count  ?
_diffrn_standards_interval_time   ?
_diffrn_standards_decay_%         ?
_diffrn_reflns_number             13680
_diffrn_reflns_av_R_equivalents   0.0804
_diffrn_reflns_av_sigmaI/netI     0.0452
_diffrn_reflns_limit_h_min        -10
_diffrn_reflns_limit_h_max        10
_diffrn_reflns_limit_k_min        -17
_diffrn_reflns_limit_k_max        17
_diffrn_reflns_limit_l_min        -15
_diffrn_reflns_limit_l_max        15
_diffrn_reflns_theta_min          2.20
_diffrn_reflns_theta_max          26.00
_reflns_number_total              2936
_reflns_number_gt                 2597
_reflns_threshold_expression      >2\s(I)
 
_computing_data_collection        ?
_computing_cell_refinement        ?
_computing_data_reduction         ?
_computing_structure_solution     ?
_computing_structure_refinement   'SHELXL-97 (Sheldrick, 2008)'
_computing_molecular_graphics     ?
_computing_publication_material   ?
 
_refine_special_details
;
 Refinement of F^2^ against ALL reflections.  The weighted R-factor wR and
 goodness of fit S are based on F^2^, conventional R-factors R are based
 on F, with F set to zero for negative F^2^. The threshold expression of
 F^2^ > 2\s(F^2^) is used only for calculating R-factors(gt) etc. and is
 not relevant to the choice of reflections for refinement.  R-factors based
 on F^2^ are statistically about twice as large as those based on F, and R-
 factors based on ALL data will be even larger.
;
 
_refine_ls_structure_factor_coef  Fsqd
_refine_ls_matrix_type            full
_refine_ls_weighting_scheme       calc
_refine_ls_weighting_details
 'calc w=1/[\s^2^(Fo^2^)+(0.0968P)^2^+0.2206P] where P=(Fo^2^+2Fc^2^)/3'
_atom_sites_solution_primary      direct
_atom_sites_solution_secondary    difmap
_atom_sites_solution_hydrogens    geom
_refine_ls_hydrogen_treatment     mixed
_refine_ls_extinction_method      none
_refine_ls_extinction_coef        ?
_refine_ls_number_reflns          2936
_refine_ls_number_parameters      248
_refine_ls_number_restraints      0
_refine_ls_R_factor_all           0.0626
_refine_ls_R_factor_gt            0.0555
_refine_ls_wR_factor_ref          0.1737
_refine_ls_wR_factor_gt           0.1606
_refine_ls_goodness_of_fit_ref    1.135
_refine_ls_restrained_S_all       1.135
_refine_ls_shift/su_max           0.000
_refine_ls_shift/su_mean          0.000
 
loop_
 _atom_site_label
 _atom_site_type_symbol
 _atom_site_fract_x
 _atom_site_fract_y
 _atom_site_fract_z
 _atom_site_U_iso_or_equiv
 _atom_site_adp_type
 _atom_site_occupancy
 _atom_site_symmetry_multiplicity
 _atom_site_calc_flag
 _atom_site_refinement_flags
 _atom_site_disorder_assembly
 _atom_site_disorder_group
H1N H -0.041(4) 0.255(2) 0.970(3) 0.115(10) Uiso 1 1 d . . .
H8 H 0.628(2) 0.3388(15) 0.7471(17) 0.055(5) Uiso 1 1 d . . .
H10 H 0.538(3) 0.1206(18) 0.940(2) 0.076(7) Uiso 1 1 d . . .
H12 H 0.802(3) 0.0834(17) 0.676(2) 0.066(6) Uiso 1 1 d . . .
H1 H 0.029(3) 0.0985(18) 0.984(2) 0.077(7) Uiso 1 1 d . . .
H2 H 0.172(3) 0.009(2) 0.864(2) 0.080(7) Uiso 1 1 d . . .
H4 H 0.207(3) 0.2468(17) 0.681(2) 0.073(6) Uiso 1 1 d . . .
H5 H 0.063(2) 0.3231(16) 0.8120(18) 0.058(5) Uiso 1 1 d . . .
H6A H 0.361(3) 0.1042(19) 0.638(2) 0.085(8) Uiso 1 1 d . . .
H6B H 0.356(3) 0.0135(19) 0.709(2) 0.078(7) Uiso 1 1 d . . .
N1 N 0.03790(17) 0.21530(10) 0.90713(12) 0.0497(4) Uani 1 1 d . . .
C1 C 0.0693(2) 0.12469(14) 0.92256(16) 0.0562(5) Uani 1 1 d . . .
C2 C 0.1527(2) 0.07456(13) 0.85079(16) 0.0554(5) Uani 1 1 d . . .
C3 C 0.20643(18) 0.11811(12) 0.75876(14) 0.0461(4) Uani 1 1 d . . .
C4 C 0.1747(2) 0.21284(12) 0.74503(15) 0.0496(4) Uani 1 1 d . . .
C5 C 0.0903(2) 0.25934(13) 0.81997(15) 0.0518(4) Uani 1 1 d . . .
C6 C 0.2904(2) 0.06335(15) 0.67594(17) 0.0576(5) Uani 1 1 d . . .
C7 C 0.1775(3) 0.0194(2) 0.5909(3) 0.1049(11) Uani 1 1 d . . .
H7A H 0.2344 -0.0149 0.5394 0.157 Uiso 1 1 calc R . .
H7B H 0.1165 0.0671 0.5526 0.157 Uiso 1 1 calc R . .
H7C H 0.1092 -0.0221 0.6262 0.157 Uiso 1 1 calc R . .
C14 C 0.8082(2) 0.26141(12) 0.60483(14) 0.0470(4) Uani 1 1 d . . .
C13 C 0.72647(18) 0.21817(11) 0.69838(13) 0.0430(4) Uani 1 1 d . . .
C8 C 0.63933(19) 0.27516(12) 0.76338(14) 0.0473(4) Uani 1 1 d . . .
C9 C 0.57078(19) 0.23589(12) 0.85189(14) 0.0474(4) Uani 1 1 d . . .
C10 C 0.5843(2) 0.14256(13) 0.87867(14) 0.0482(4) Uani 1 1 d . . .
C11 C 0.67191(19) 0.08839(12) 0.81216(13) 0.0461(4) Uani 1 1 d . . .
C12 C 0.74321(19) 0.12379(12) 0.72273(13) 0.0443(4) Uani 1 1 d . . .
N2 N 0.4801(2) 0.29688(12) 0.92097(14) 0.0619(4) Uani 1 1 d . . .
N3 N 0.6909(2) -0.01154(12) 0.83896(14) 0.0617(4) Uani 1 1 d . . .
O1 O 0.86720(18) 0.20299(9) 0.54057(11) 0.0601(4) Uani 1 1 d . . .
O2 O 0.81357(18) 0.34689(9) 0.59709(12) 0.0670(4) Uani 1 1 d . . .
O3 O 0.4634(2) 0.37841(12) 0.89479(18) 0.0948(6) Uani 1 1 d . . .
O4 O 0.4244(2) 0.26172(14) 1.00048(14) 0.0880(6) Uani 1 1 d . . .
O5 O 0.5973(3) -0.04787(12) 0.89583(17) 0.0982(7) Uani 1 1 d . . .
O6 O 0.7998(2) -0.05327(11) 0.80264(17) 0.0895(6) Uani 1 1 d . . .
 
loop_
 _atom_site_aniso_label
 _atom_site_aniso_U_11
 _atom_site_aniso_U_22
 _atom_site_aniso_U_33
 _atom_site_aniso_U_23
 _atom_site_aniso_U_13
 _atom_site_aniso_U_12
N1 0.0529(8) 0.0514(8) 0.0460(8) -0.0032(6) 0.0103(6) -0.0025(6)
C1 0.0646(11) 0.0571(11) 0.0485(9) 0.0070(8) 0.0154(8) -0.0025(8)
C2 0.0633(11) 0.0449(9) 0.0591(10) 0.0057(8) 0.0125(8) 0.0011(8)
C3 0.0431(8) 0.0477(9) 0.0475(9) -0.0042(7) 0.0041(7) -0.0055(6)
C4 0.0550(9) 0.0475(9) 0.0474(9) 0.0021(7) 0.0112(7) -0.0062(7)
C5 0.0588(10) 0.0440(9) 0.0537(10) 0.0002(7) 0.0119(8) -0.0028(7)
C6 0.0590(11) 0.0568(10) 0.0582(11) -0.0093(9) 0.0128(8) 0.0015(8)
C7 0.0923(18) 0.119(2) 0.101(2) -0.0646(18) -0.0106(15) 0.0176(16)
C14 0.0514(9) 0.0462(9) 0.0440(8) 0.0023(7) 0.0074(7) -0.0007(7)
C13 0.0433(8) 0.0466(9) 0.0394(8) -0.0014(6) 0.0052(6) -0.0025(6)
C8 0.0478(9) 0.0453(9) 0.0492(9) -0.0016(7) 0.0063(7) -0.0004(7)
C9 0.0438(8) 0.0543(10) 0.0447(8) -0.0093(7) 0.0080(7) -0.0026(7)
C10 0.0492(9) 0.0550(10) 0.0410(8) -0.0013(7) 0.0066(7) -0.0096(7)
C11 0.0504(9) 0.0450(9) 0.0428(8) 0.0015(7) 0.0029(7) -0.0049(7)
C12 0.0449(8) 0.0460(9) 0.0421(8) -0.0033(6) 0.0051(6) -0.0017(6)
N2 0.0615(9) 0.0644(10) 0.0618(10) -0.0125(8) 0.0187(8) -0.0008(7)
N3 0.0814(11) 0.0483(9) 0.0562(9) 0.0046(7) 0.0109(8) -0.0052(8)
O1 0.0815(9) 0.0487(7) 0.0536(7) -0.0007(5) 0.0275(6) -0.0009(6)
O2 0.0913(10) 0.0442(7) 0.0695(9) 0.0038(6) 0.0322(8) -0.0015(6)
O3 0.1151(15) 0.0633(10) 0.1138(14) -0.0081(9) 0.0584(12) 0.0146(9)
O4 0.1104(13) 0.0895(12) 0.0709(10) -0.0063(9) 0.0502(9) 0.0059(10)
O5 0.1370(17) 0.0657(10) 0.0988(13) 0.0237(9) 0.0539(12) -0.0121(10)
O6 0.1100(14) 0.0509(8) 0.1118(14) 0.0089(8) 0.0356(11) 0.0155(8)
 
_geom_special_details
;
 All s.u.'s (except the s.u. in the dihedral angle between two l.s. planes)
 are estimated using the full covariance matrix.  The cell s.u.'s are taken
 into account individually in the estimation of s.u.'s in distances, angles
 and torsion angles; correlations between s.u.'s in cell parameters are only
 used when they are defined by crystal symmetry.  An approximate (isotropic)
 treatment of cell s.u.'s is used for estimating s.u.'s involving l.s. planes.
;
 
loop_
 _geom_bond_atom_site_label_1
 _geom_bond_atom_site_label_2
 _geom_bond_distance
 _geom_bond_site_symmetry_2
 _geom_bond_publ_flag
N1 C1 1.338(3) . ?
N1 C5 1.343(2) . ?
C1 C2 1.375(3) . ?
C2 C3 1.393(3) . ?
C3 C4 1.393(3) . ?
C3 C6 1.506(3) . ?
C4 C5 1.380(3) . ?
C6 C7 1.502(3) . ?
C14 O2 1.231(2) . ?
C14 O1 1.278(2) . ?
C14 C13 1.517(2) . ?
C13 C12 1.391(3) . ?
C13 C8 1.395(2) . ?
C8 C9 1.388(3) . ?
C9 C10 1.381(3) . ?
C9 N2 1.477(2) . ?
C10 C11 1.385(3) . ?
C11 C12 1.387(3) . ?
C11 N3 1.477(3) . ?
N2 O3 1.218(3) . ?
N2 O4 1.222(2) . ?
N3 O5 1.218(2) . ?
N3 O6 1.221(3) . ?
 
loop_
 _geom_angle_atom_site_label_1
 _geom_angle_atom_site_label_2
 _geom_angle_atom_site_label_3
 _geom_angle
 _geom_angle_site_symmetry_1
 _geom_angle_site_symmetry_3
 _geom_angle_publ_flag
C1 N1 C5 119.49(16) . . ?
N1 C1 C2 121.84(17) . . ?
C1 C2 C3 119.89(18) . . ?
C4 C3 C2 117.41(16) . . ?
C4 C3 C6 121.83(16) . . ?
C2 C3 C6 120.73(17) . . ?
C5 C4 C3 119.96(16) . . ?
N1 C5 C4 121.39(18) . . ?
C7 C6 C3 111.46(19) . . ?
O2 C14 O1 125.98(16) . . ?
O2 C14 C13 119.15(15) . . ?
O1 C14 C13 114.86(16) . . ?
C12 C13 C8 120.01(16) . . ?
C12 C13 C14 120.83(15) . . ?
C8 C13 C14 119.10(16) . . ?
C9 C8 C13 118.78(17) . . ?
C10 C9 C8 123.00(16) . . ?
C10 C9 N2 118.56(16) . . ?
C8 C9 N2 118.44(17) . . ?
C9 C10 C11 116.42(16) . . ?
C10 C11 C12 123.13(17) . . ?
C10 C11 N3 118.07(16) . . ?
C12 C11 N3 118.79(15) . . ?
C11 C12 C13 118.66(15) . . ?
O3 N2 O4 123.99(18) . . ?
O3 N2 C9 118.42(17) . . ?
O4 N2 C9 117.58(18) . . ?
O5 N3 O6 123.58(19) . . ?
O5 N3 C11 118.37(18) . . ?
O6 N3 C11 118.06(16) . . ?
 
_diffrn_measured_fraction_theta_max    0.999
_diffrn_reflns_theta_full              26.00
_diffrn_measured_fraction_theta_full   0.999
_refine_diff_density_max    0.258
_refine_diff_density_min   -0.277
_refine_diff_density_rms    0.079


_iucr_refine_instructions_details
;

TITL SA-5-RT in P2(1)/c
CELL  0.71073   8.5741  14.3457  12.1900   90.000   94.440   90.000
ZERR     4.00   0.0093   0.0154   0.0132    0.000    0.013    0.000
LATT   1
SYMM  - X, 1/2 + Y, 1/2 - Z
SFAC  C    H    N    O
UNIT  56   52   12   24
MERG   2
OMIT    -2.00  52.00
HFIX   33   -1.50 C7
FMAP   2
PLAN   10
ACTA
BOND
WGHT     0.09680     0.22060
L.S.  20
FVAR     1.07167
H1N   2   -0.039409    0.255201    0.968957    11.00000    0.11225
H8    2    0.628828    0.339168    0.746926    11.00000    0.05535
H10   2    0.538550    0.120359    0.939980    11.00000    0.07604
H12   2    0.802553    0.083543    0.676353    11.00000    0.06498
H1    2    0.028265    0.098118    0.984019    11.00000    0.07620
H2    2    0.171408    0.009023    0.862943    11.00000    0.07998
H4    2    0.206924    0.246770    0.680541    11.00000    0.07227
H5    2    0.063301    0.323418    0.811489    11.00000    0.05674
H6A   2    0.360902    0.103895    0.637981    11.00000    0.08390
H6B   2    0.356029    0.013409    0.709830    11.00000    0.07859
N1    3    0.037900    0.215301    0.907118    11.00000    0.05290    0.05153 =
        0.04593   -0.00321    0.01026   -0.00248
C1    1    0.069306    0.124699    0.922566    11.00000    0.06458    0.05711 =
        0.04861    0.00705    0.01538   -0.00254
C2    1    0.152679    0.074569    0.850799    11.00000    0.06318    0.04497 =
        0.05918    0.00586    0.01257    0.00109
C3    1    0.206445    0.118122    0.758755    11.00000    0.04317    0.04772 =
        0.04758   -0.00420    0.00415   -0.00560
C4    1    0.174719    0.212841    0.745027    11.00000    0.05496    0.04750 =
        0.04746    0.00204    0.01100   -0.00618
C5    1    0.090313    0.259327    0.819967    11.00000    0.05874    0.04402 =
        0.05365    0.00021    0.01193   -0.00284
C6    1    0.290406    0.063363    0.675947    11.00000    0.05906    0.05690 =
        0.05827   -0.00920    0.01271    0.00154
C7    1    0.176882    0.019254    0.591299    11.00000    0.09287    0.11851 =
        0.10085   -0.06590   -0.01026    0.01897
C14   1    0.808240    0.261402    0.604810    11.00000    0.05126    0.04628 =
        0.04400    0.00236    0.00738   -0.00070
C13   1    0.726451    0.218183    0.698406    11.00000    0.04330    0.04658 =
        0.03951   -0.00135    0.00524   -0.00251
C8    1    0.639403    0.275159    0.763377    11.00000    0.04790    0.04529 =
        0.04912   -0.00166    0.00636   -0.00034
C9    1    0.570751    0.235861    0.851906    11.00000    0.04368    0.05434 =
        0.04473   -0.00936    0.00797   -0.00260
C10   1    0.584318    0.142561    0.878670    11.00000    0.04931    0.05509 =
        0.04091   -0.00114    0.00663   -0.00961
C11   1    0.671888    0.088411    0.812172    11.00000    0.05037    0.04497 =
        0.04279    0.00158    0.00294   -0.00495
C12   1    0.743230    0.123789    0.722727    11.00000    0.04502    0.04600 =
        0.04208   -0.00325    0.00500   -0.00176
N2    3    0.480043    0.296905    0.920948    11.00000    0.06162    0.06427 =
        0.06189   -0.01252    0.01879   -0.00089
N3    3    0.690931   -0.011561    0.838954    11.00000    0.08153    0.04831 =
        0.05616    0.00473    0.01081   -0.00515
O1    4    0.867145    0.202987    0.540569    11.00000    0.08179    0.04877 =
        0.05350   -0.00071    0.02752   -0.00094
O2    4    0.813572    0.346884    0.597075    11.00000    0.09128    0.04409 =
        0.06963    0.00375    0.03228   -0.00149
O3    4    0.463315    0.378375    0.894783    11.00000    0.11506    0.06348 =
        0.11352   -0.00809    0.05823    0.01474
O4    4    0.424382    0.261691    1.000506    11.00000    0.11051    0.08959 =
        0.07096   -0.00615    0.05018    0.00623
O5    4    0.597267   -0.047844    0.895869    11.00000    0.13704    0.06562 =
        0.09871    0.02378    0.05377   -0.01213
O6    4    0.799840   -0.053270    0.802683    11.00000    0.10984    0.05098 =
        0.11196    0.00891    0.03583    0.01556
HKLF 4
END
;


# Attachment 'CO-1-LT.cif'

 
data_CO-1-LT
_database_code_depnum_ccdc_archive 'CCDC 1529549'
 
_audit_creation_method            SHELXL-97
_chemical_name_systematic
;
 ?
;
_chemical_name_common             '3-Ethylpyridine 4-Nitrobenzoic acid'
_chemical_melting_point           ?
_chemical_formula_moiety          'C7 H5 N O4, C7 H9 N'
_chemical_formula_sum
 'C14 H14 N2 O4'
_chemical_formula_weight          274.27
 
loop_
 _atom_type_symbol
 _atom_type_description
 _atom_type_scat_dispersion_real
 _atom_type_scat_dispersion_imag
 _atom_type_scat_source
 'C'  'C'   0.0033   0.0016
 'International Tables Vol C Tables 4.2.6.8 and 6.1.1.4'
 'H'  'H'   0.0000   0.0000
 'International Tables Vol C Tables 4.2.6.8 and 6.1.1.4'
 'N'  'N'   0.0061   0.0033
 'International Tables Vol C Tables 4.2.6.8 and 6.1.1.4'
 'O'  'O'   0.0106   0.0060
 'International Tables Vol C Tables 4.2.6.8 and 6.1.1.4'
 
_symmetry_cell_setting            'triclinic'
_symmetry_space_group_name_H-M    'P-1'
 
loop_
 _symmetry_equiv_pos_as_xyz
 'x, y, z'
 '-x, -y, -z'
 
_cell_length_a                    6.631(5)
_cell_length_b                    7.032(6)
_cell_length_c                    14.216(12)
_cell_angle_alpha                 87.967(17)
_cell_angle_beta                  88.58(3)
_cell_angle_gamma                 80.207(18)
_cell_volume                      652.6(9)
_cell_formula_units_Z             2
_cell_measurement_temperature     110
_cell_measurement_reflns_used     2645
_cell_measurement_theta_min       2.9
_cell_measurement_theta_max       33.4
 
_exptl_crystal_description        'block'
_exptl_crystal_colour             'colorless'
_exptl_crystal_size_max           0.21
_exptl_crystal_size_mid           0.18
_exptl_crystal_size_min           0.14
_exptl_crystal_density_meas       ?
_exptl_crystal_density_diffrn     1.396
_exptl_crystal_density_method     'not measured'
_exptl_crystal_F_000              288
_exptl_absorpt_coefficient_mu     0.104
_exptl_absorpt_correction_type    'Multi-scan'
_exptl_absorpt_correction_T_min   0.835
_exptl_absorpt_correction_T_max   1.000
_exptl_absorpt_process_details    'SADABS'
 
_exptl_special_details
;
 ?
;
 
_diffrn_ambient_temperature       110
_diffrn_radiation_wavelength      0.71073
_diffrn_radiation_type            MoK\a
_diffrn_radiation_source          'fine-focus sealed tube'
_diffrn_radiation_monochromator   graphite
_diffrn_measurement_device_type   Rigaku
_diffrn_measurement_method        'profile data from \w-scans'
_diffrn_detector_area_resol_mean  ?
_diffrn_standards_number          ?
_diffrn_standards_interval_count  ?
_diffrn_standards_interval_time   ?
_diffrn_standards_decay_%         ?
_diffrn_reflns_number             6144
_diffrn_reflns_av_R_equivalents   0.0712
_diffrn_reflns_av_sigmaI/netI     0.0610
_diffrn_reflns_limit_h_min        -8
_diffrn_reflns_limit_h_max        8
_diffrn_reflns_limit_k_min        -8
_diffrn_reflns_limit_k_max        8
_diffrn_reflns_limit_l_min        -17
_diffrn_reflns_limit_l_max        17
_diffrn_reflns_theta_min          1.43
_diffrn_reflns_theta_max          26.00
_reflns_number_total              2555
_reflns_number_gt                 2366
_reflns_threshold_expression      >2\s(I)
 
_computing_data_collection        ?
_computing_cell_refinement        ?
_computing_data_reduction         ?
_computing_structure_solution     ?
_computing_structure_refinement   'SHELXL-97 (Sheldrick, 2008)'
_computing_molecular_graphics     ?
_computing_publication_material   ?
 
_refine_special_details
;
 Refinement of F^2^ against ALL reflections.  The weighted R-factor wR and
 goodness of fit S are based on F^2^, conventional R-factors R are based
 on F, with F set to zero for negative F^2^. The threshold expression of
 F^2^ > 2\s(F^2^) is used only for calculating R-factors(gt) etc. and is
 not relevant to the choice of reflections for refinement.  R-factors based
 on F^2^ are statistically about twice as large as those based on F, and R-
 factors based on ALL data will be even larger.
;
 
_refine_ls_structure_factor_coef  Fsqd
_refine_ls_matrix_type            full
_refine_ls_weighting_scheme       calc
_refine_ls_weighting_details
 'calc w=1/[\s^2^(Fo^2^)+(0.0749P)^2^+0.0851P] where P=(Fo^2^+2Fc^2^)/3'
_atom_sites_solution_primary      direct
_atom_sites_solution_secondary    difmap
_atom_sites_solution_hydrogens    geom
_refine_ls_hydrogen_treatment     mixed
_refine_ls_extinction_method      none
_refine_ls_extinction_coef        ?
_refine_ls_number_reflns          2555
_refine_ls_number_parameters      237
_refine_ls_number_restraints      0
_refine_ls_R_factor_all           0.0477
_refine_ls_R_factor_gt            0.0427
_refine_ls_wR_factor_ref          0.1338
_refine_ls_wR_factor_gt           0.1203
_refine_ls_goodness_of_fit_ref    1.105
_refine_ls_restrained_S_all       1.105
_refine_ls_shift/su_max           0.000
_refine_ls_shift/su_mean          0.000
 
loop_
 _atom_site_label
 _atom_site_type_symbol
 _atom_site_fract_x
 _atom_site_fract_y
 _atom_site_fract_z
 _atom_site_U_iso_or_equiv
 _atom_site_adp_type
 _atom_site_occupancy
 _atom_site_symmetry_multiplicity
 _atom_site_calc_flag
 _atom_site_refinement_flags
 _atom_site_disorder_assembly
 _atom_site_disorder_group
C1 C 0.26950(18) 0.23170(17) 0.23632(9) 0.0198(3) Uani 1 1 d . . .
C2 C 0.19022(19) 0.21745(17) 0.32802(9) 0.0203(3) Uani 1 1 d . . .
C3 C -0.0210(2) 0.27531(19) 0.34036(9) 0.0235(3) Uani 1 1 d . . .
C4 C -0.14047(19) 0.34181(19) 0.26370(9) 0.0252(3) Uani 1 1 d . . .
C5 C -0.04746(18) 0.35406(18) 0.17500(9) 0.0218(3) Uani 1 1 d . . .
C6 C 0.3292(2) 0.14700(19) 0.40875(9) 0.0248(3) Uani 1 1 d . . .
C7 C 0.4014(2) 0.3124(2) 0.45763(9) 0.0284(3) Uani 1 1 d . . .
C12 C 0.56470(18) 0.27960(18) 0.82746(9) 0.0197(3) Uani 1 1 d . . .
C11 C 0.68389(18) 0.27143(17) 0.74498(9) 0.0203(3) Uani 1 1 d . . .
C10 C 0.89479(18) 0.21779(17) 0.75283(8) 0.0187(3) Uani 1 1 d . . .
C9 C 0.99063(18) 0.17221(18) 0.83820(9) 0.0208(3) Uani 1 1 d . . .
C8 C 0.86858(18) 0.18269(18) 0.91965(9) 0.0202(3) Uani 1 1 d . . .
C13 C 0.65621(17) 0.23511(16) 0.91416(8) 0.0174(3) Uani 1 1 d . . .
C14 C 0.53258(18) 0.23554(17) 1.00490(8) 0.0192(3) Uani 1 1 d . . .
N1 N 0.15482(16) 0.29868(15) 0.16176(7) 0.0205(3) Uani 1 1 d . . .
N2 N 1.02244(16) 0.20765(16) 0.66561(8) 0.0237(3) Uani 1 1 d . . .
O1 O 0.33936(13) 0.31896(13) 0.99750(6) 0.0231(3) Uani 1 1 d . . .
O2 O 0.60992(13) 0.16336(15) 1.07743(6) 0.0276(3) Uani 1 1 d . . .
O3 O 0.93613(16) 0.23586(16) 0.58977(7) 0.0346(3) Uani 1 1 d . . .
O4 O 1.20966(14) 0.17185(16) 0.67351(7) 0.0362(3) Uani 1 1 d . . .
H1 H 0.414(2) 0.194(2) 0.2198(11) 0.025(4) Uiso 1 1 d . . .
H1A H 0.274(4) 0.315(3) 1.0660(18) 0.069(7) Uiso 1 1 d . . .
H3 H -0.078(2) 0.271(2) 0.4033(12) 0.028(4) Uiso 1 1 d . . .
H4 H -0.290(3) 0.382(3) 0.2710(14) 0.045(5) Uiso 1 1 d . . .
H5 H -0.125(2) 0.400(2) 0.1210(11) 0.019(3) Uiso 1 1 d . . .
H6A H 0.257(3) 0.074(2) 0.4564(13) 0.037(4) Uiso 1 1 d . . .
H6B H 0.446(3) 0.058(3) 0.3831(12) 0.035(4) Uiso 1 1 d . . .
H7A H 0.489(3) 0.265(3) 0.5084(14) 0.044(5) Uiso 1 1 d . . .
H7B H 0.286(3) 0.401(3) 0.4846(13) 0.036(4) Uiso 1 1 d . . .
H7C H 0.475(3) 0.386(3) 0.4126(13) 0.043(5) Uiso 1 1 d . . .
H12 H 0.416(3) 0.318(2) 0.8213(12) 0.033(4) Uiso 1 1 d . . .
H11 H 0.623(3) 0.304(2) 0.6842(13) 0.032(4) Uiso 1 1 d . . .
H9 H 1.135(3) 0.131(2) 0.8413(12) 0.033(4) Uiso 1 1 d . . .
H8 H 0.930(2) 0.155(2) 0.9806(12) 0.028(4) Uiso 1 1 d . . .
 
loop_
 _atom_site_aniso_label
 _atom_site_aniso_U_11
 _atom_site_aniso_U_22
 _atom_site_aniso_U_33
 _atom_site_aniso_U_23
 _atom_site_aniso_U_13
 _atom_site_aniso_U_12
C1 0.0187(6) 0.0203(6) 0.0201(6) 0.0003(5) 0.0007(5) -0.0028(4)
C2 0.0231(6) 0.0177(6) 0.0200(6) 0.0009(4) -0.0002(5) -0.0032(4)
C3 0.0232(6) 0.0248(7) 0.0215(6) 0.0006(5) 0.0056(5) -0.0019(5)
C4 0.0187(6) 0.0286(7) 0.0273(7) 0.0010(5) 0.0028(5) -0.0018(5)
C5 0.0202(6) 0.0241(6) 0.0210(6) 0.0012(5) -0.0024(5) -0.0034(5)
C6 0.0260(6) 0.0245(7) 0.0217(6) 0.0034(5) -0.0014(5) 0.0009(5)
C7 0.0294(7) 0.0326(7) 0.0231(7) 0.0051(6) -0.0061(5) -0.0057(6)
C12 0.0152(6) 0.0215(6) 0.0214(6) 0.0015(5) -0.0004(5) -0.0008(4)
C11 0.0206(6) 0.0218(6) 0.0178(6) 0.0025(5) -0.0023(5) -0.0021(5)
C10 0.0186(6) 0.0185(6) 0.0189(6) 0.0003(5) 0.0034(5) -0.0035(4)
C9 0.0145(6) 0.0217(6) 0.0253(6) 0.0022(5) 0.0001(5) -0.0015(4)
C8 0.0186(6) 0.0226(6) 0.0191(6) 0.0031(5) -0.0033(5) -0.0026(5)
C13 0.0159(6) 0.0163(6) 0.0195(6) 0.0022(4) -0.0004(5) -0.0014(4)
C14 0.0177(6) 0.0208(6) 0.0190(6) 0.0021(5) -0.0018(5) -0.0035(4)
N1 0.0191(5) 0.0216(5) 0.0208(5) 0.0000(4) 0.0017(4) -0.0040(4)
N2 0.0227(6) 0.0250(6) 0.0231(6) 0.0002(4) 0.0046(4) -0.0038(4)
O1 0.0155(4) 0.0317(5) 0.0197(5) 0.0035(4) 0.0010(3) 0.0016(3)
O2 0.0204(5) 0.0417(6) 0.0186(5) 0.0079(4) -0.0008(4) -0.0007(4)
O3 0.0335(6) 0.0509(7) 0.0186(5) 0.0014(4) 0.0029(4) -0.0053(5)
O4 0.0192(5) 0.0544(7) 0.0330(6) -0.0001(5) 0.0077(4) -0.0020(4)
 
_geom_special_details
;
 All s.u.'s (except the s.u. in the dihedral angle between two l.s. planes)
 are estimated using the full covariance matrix.  The cell s.u.'s are taken
 into account individually in the estimation of s.u.'s in distances, angles
 and torsion angles; correlations between s.u.'s in cell parameters are only
 used when they are defined by crystal symmetry.  An approximate (isotropic)
 treatment of cell s.u.'s is used for estimating s.u.'s involving l.s. planes.
;
 
loop_
 _geom_bond_atom_site_label_1
 _geom_bond_atom_site_label_2
 _geom_bond_distance
 _geom_bond_site_symmetry_2
 _geom_bond_publ_flag
C1 N1 1.3440(18) . ?
C1 C2 1.400(2) . ?
C2 C3 1.399(2) . ?
C2 C6 1.5060(19) . ?
C3 C4 1.384(2) . ?
C4 C5 1.396(2) . ?
C5 N1 1.3420(19) . ?
C6 C7 1.526(2) . ?
C12 C13 1.389(2) . ?
C12 C11 1.3951(19) . ?
C11 C10 1.391(2) . ?
C10 C9 1.386(2) . ?
C10 N2 1.4807(18) . ?
C9 C8 1.393(2) . ?
C8 C13 1.397(2) . ?
C13 C14 1.5109(19) . ?
C14 O2 1.2184(17) . ?
C14 O1 1.3202(17) . ?
N2 O3 1.2273(17) . ?
N2 O4 1.2311(17) . ?
 
loop_
 _geom_angle_atom_site_label_1
 _geom_angle_atom_site_label_2
 _geom_angle_atom_site_label_3
 _geom_angle
 _geom_angle_site_symmetry_1
 _geom_angle_site_symmetry_3
 _geom_angle_publ_flag
N1 C1 C2 123.68(12) . . ?
C3 C2 C1 116.77(12) . . ?
C3 C2 C6 122.48(12) . . ?
C1 C2 C6 120.74(12) . . ?
C4 C3 C2 119.88(12) . . ?
C3 C4 C5 119.35(13) . . ?
N1 C5 C4 121.60(12) . . ?
C2 C6 C7 112.23(12) . . ?
C13 C12 C11 120.33(12) . . ?
C10 C11 C12 117.91(12) . . ?
C9 C10 C11 123.15(11) . . ?
C9 C10 N2 118.56(12) . . ?
C11 C10 N2 118.29(12) . . ?
C10 C9 C8 117.90(12) . . ?
C9 C8 C13 120.38(12) . . ?
C12 C13 C8 120.33(11) . . ?
C12 C13 C14 122.11(12) . . ?
C8 C13 C14 117.55(12) . . ?
O2 C14 O1 124.54(11) . . ?
O2 C14 C13 121.12(12) . . ?
O1 C14 C13 114.33(11) . . ?
C5 N1 C1 118.70(11) . . ?
O3 N2 O4 123.75(11) . . ?
O3 N2 C10 118.35(12) . . ?
O4 N2 C10 117.90(12) . . ?
 
_diffrn_measured_fraction_theta_max    0.996
_diffrn_reflns_theta_full              26.00
_diffrn_measured_fraction_theta_full   0.996
_refine_diff_density_max    0.333
_refine_diff_density_min   -0.325
_refine_diff_density_rms    0.074

_iucr_refine_instructions_details
;
TITL datap1 in P-1
CELL  0.71073   6.6306   7.0317  14.2163   87.967   88.578   80.207
ZERR     2.00   0.0053   0.0055   0.0118    0.017    0.025    0.018
LATT   1
SFAC  C    H    N    O
UNIT  28   28   4    8
MERG   2
OMIT    -2.00  52.00
FMAP   2
PLAN   10
ACTA
BOND
WGHT     0.07490     0.08510
L.S.  20
FVAR     0.66215
C1    1    0.269498    0.231698    0.236321    11.00000    0.01868    0.02028 =
        0.02013    0.00029    0.00073   -0.00279
C2    1    0.190215    0.217451    0.328025    11.00000    0.02308    0.01774 =
        0.01999    0.00094   -0.00019   -0.00316
C3    1   -0.020969    0.275313    0.340359    11.00000    0.02320    0.02482 =
        0.02148    0.00060    0.00560   -0.00194
C4    1   -0.140474    0.341814    0.263697    11.00000    0.01867    0.02860 =
        0.02726    0.00096    0.00279   -0.00181
C5    1   -0.047456    0.354065    0.175001    11.00000    0.02021    0.02408 =
        0.02098    0.00116   -0.00236   -0.00336
C6    1    0.329152    0.147003    0.408750    11.00000    0.02604    0.02450 =
        0.02173    0.00342   -0.00136    0.00088
C7    1    0.401408    0.312370    0.457632    11.00000    0.02941    0.03259 =
        0.02310    0.00510   -0.00606   -0.00565
C12   1    0.564701    0.279604    0.827460    11.00000    0.01520    0.02152 =
        0.02138    0.00148   -0.00041   -0.00079
C11   1    0.683891    0.271426    0.744975    11.00000    0.02060    0.02178 =
        0.01780    0.00250   -0.00232   -0.00212
C10   1    0.894794    0.217794    0.752828    11.00000    0.01862    0.01855 =
        0.01892    0.00025    0.00343   -0.00348
C9    1    0.990632    0.172210    0.838205    11.00000    0.01448    0.02171 =
        0.02527    0.00225    0.00010   -0.00147
C8    1    0.868583    0.182688    0.919650    11.00000    0.01856    0.02258 =
        0.01907    0.00311   -0.00329   -0.00255
C13   1    0.656206    0.235115    0.914165    11.00000    0.01585    0.01628 =
        0.01947    0.00218   -0.00036   -0.00137
C14   1    0.532576    0.235544    1.004896    11.00000    0.01775    0.02077 =
        0.01900    0.00213   -0.00182   -0.00352
N1    3    0.154822    0.298683    0.161763    11.00000    0.01905    0.02158 =
        0.02080   -0.00002    0.00167   -0.00397
N2    3    1.022444    0.207650    0.665609    11.00000    0.02266    0.02503 =
        0.02311    0.00019    0.00465   -0.00384
O1    4    0.339365    0.318960    0.997504    11.00000    0.01549    0.03168 =
        0.01971    0.00354    0.00095    0.00159
O2    4    0.609917    0.163360    1.077430    11.00000    0.02040    0.04170 =
        0.01856    0.00795   -0.00077   -0.00065
O3    4    0.936129    0.235857    0.589766    11.00000    0.03346    0.05090 =
        0.01856    0.00142    0.00286   -0.00528
O4    4    1.209656    0.171849    0.673510    11.00000    0.01924    0.05442 =
        0.03303   -0.00014    0.00774   -0.00197
H1    2    0.414102    0.194022    0.219786    11.00000    0.02536
H1A   2    0.274461    0.314608    1.066041    11.00000    0.06890
H3    2   -0.077668    0.271154    0.403263    11.00000    0.02815
H4    2   -0.289966    0.382393    0.270979    11.00000    0.04497
H5    2   -0.125276    0.400091    0.120997    11.00000    0.01908
H6A   2    0.257137    0.074303    0.456376    11.00000    0.03722
H6B   2    0.446039    0.058231    0.383053    11.00000    0.03523
H7A   2    0.488846    0.265232    0.508386    11.00000    0.04359
H7B   2    0.286355    0.401330    0.484604    11.00000    0.03642
H7C   2    0.475022    0.385574    0.412556    11.00000    0.04349
H12   2    0.415878    0.317564    0.821315    11.00000    0.03337
H11   2    0.622786    0.303929    0.684212    11.00000    0.03160
H9    2    1.134968    0.131354    0.841324    11.00000    0.03284
H8    2    0.930116    0.155226    0.980552    11.00000    0.02807
HKLF 4
END


;

# Attachment 'CO-1-RT.cif'

 
data_CO-1-RT
_database_code_depnum_ccdc_archive 'CCDC 1529550'
 
_audit_creation_method            SHELXL-97
_chemical_name_systematic
;
 ?
;
_chemical_name_common             '3-Ethylpyridine 4-Nitrobenzoic acid'
_chemical_melting_point           ?
_chemical_formula_moiety          'C7 H5 N O4, C7 H9 N'
_chemical_formula_sum
 'C14 H14 N2 O4'
_chemical_formula_weight          274.27
 
loop_
 _atom_type_symbol
 _atom_type_description
 _atom_type_scat_dispersion_real
 _atom_type_scat_dispersion_imag
 _atom_type_scat_source
 'C'  'C'   0.0033   0.0016
 'International Tables Vol C Tables 4.2.6.8 and 6.1.1.4'
 'H'  'H'   0.0000   0.0000
 'International Tables Vol C Tables 4.2.6.8 and 6.1.1.4'
 'N'  'N'   0.0061   0.0033
 'International Tables Vol C Tables 4.2.6.8 and 6.1.1.4'
 'O'  'O'   0.0106   0.0060
 'International Tables Vol C Tables 4.2.6.8 and 6.1.1.4'
 
_symmetry_cell_setting            'triclinic'
_symmetry_space_group_name_H-M    'P-1'
 
loop_
 _symmetry_equiv_pos_as_xyz
 'x, y, z'
 '-x, -y, -z'
 
_cell_length_a                    6.7302(16)
_cell_length_b                    7.1859(17)
_cell_length_c                    14.298(3)
_cell_angle_alpha                 88.158(6)
_cell_angle_beta                  88.340(6)
_cell_angle_gamma                 78.636(5)
_cell_volume                      677.4(3)
_cell_formula_units_Z             2
_cell_measurement_temperature     298
_cell_measurement_reflns_used     4398
_cell_measurement_theta_min       3.1
_cell_measurement_theta_max       27.6
 
_exptl_crystal_description        'block'
_exptl_crystal_colour             'colorless'
_exptl_crystal_size_max           0.21
_exptl_crystal_size_mid           0.18
_exptl_crystal_size_min           0.14
_exptl_crystal_density_meas       ?
_exptl_crystal_density_diffrn     1.345
_exptl_crystal_density_method     'not measured'
_exptl_crystal_F_000              288
_exptl_absorpt_coefficient_mu     0.100
_exptl_absorpt_correction_type    'Multi-scan'
_exptl_absorpt_correction_T_min   0.758
_exptl_absorpt_correction_T_max   1.000
_exptl_absorpt_process_details    'SADABS'
 
_exptl_special_details
;
 ?
;
 
_diffrn_ambient_temperature       298
_diffrn_radiation_wavelength      0.71073
_diffrn_radiation_type            MoK\a
_diffrn_radiation_source          'fine-focus sealed tube'
_diffrn_radiation_monochromator   graphite
_diffrn_measurement_device_type   Rigaku
_diffrn_measurement_method        'profile data from \w-scans'
_diffrn_detector_area_resol_mean  ?
_diffrn_standards_number          ?
_diffrn_standards_interval_count  ?
_diffrn_standards_interval_time   ?
_diffrn_standards_decay_%         ?
_diffrn_reflns_number             5680
_diffrn_reflns_av_R_equivalents   0.0400
_diffrn_reflns_av_sigmaI/netI     0.0451
_diffrn_reflns_limit_h_min        -8
_diffrn_reflns_limit_h_max        8
_diffrn_reflns_limit_k_min        -8
_diffrn_reflns_limit_k_max        8
_diffrn_reflns_limit_l_min        -17
_diffrn_reflns_limit_l_max        17
_diffrn_reflns_theta_min          3.09
_diffrn_reflns_theta_max          26.00
_reflns_number_total              2634
_reflns_number_gt                 1543
_reflns_threshold_expression      >2\s(I)
 
_computing_data_collection        ?
_computing_cell_refinement        ?
_computing_data_reduction         ?
_computing_structure_solution     ?
_computing_structure_refinement   'SHELXL-97 (Sheldrick, 2008)'
_computing_molecular_graphics     ?
_computing_publication_material   ?
 
_refine_special_details
;
 Refinement of F^2^ against ALL reflections.  The weighted R-factor wR and
 goodness of fit S are based on F^2^, conventional R-factors R are based
 on F, with F set to zero for negative F^2^. The threshold expression of
 F^2^ > 2\s(F^2^) is used only for calculating R-factors(gt) etc. and is
 not relevant to the choice of reflections for refinement.  R-factors based
 on F^2^ are statistically about twice as large as those based on F, and R-
 factors based on ALL data will be even larger.
;
 
_refine_ls_structure_factor_coef  Fsqd
_refine_ls_matrix_type            full
_refine_ls_weighting_scheme       calc
_refine_ls_weighting_details
 'calc w=1/[\s^2^(Fo^2^)+(0.1009P)^2^+0.0000P] where P=(Fo^2^+2Fc^2^)/3'
_atom_sites_solution_primary      direct
_atom_sites_solution_secondary    difmap
_atom_sites_solution_hydrogens    geom
_refine_ls_hydrogen_treatment     mixed
_refine_ls_extinction_method      none
_refine_ls_extinction_coef        ?
_refine_ls_number_reflns          2634
_refine_ls_number_parameters      225
_refine_ls_number_restraints      0
_refine_ls_R_factor_all           0.1077
_refine_ls_R_factor_gt            0.0646
_refine_ls_wR_factor_ref          0.1894
_refine_ls_wR_factor_gt           0.1644
_refine_ls_goodness_of_fit_ref    1.037
_refine_ls_restrained_S_all       1.037
_refine_ls_shift/su_max           0.000
_refine_ls_shift/su_mean          0.000
 
loop_
 _atom_site_label
 _atom_site_type_symbol
 _atom_site_fract_x
 _atom_site_fract_y
 _atom_site_fract_z
 _atom_site_U_iso_or_equiv
 _atom_site_adp_type
 _atom_site_occupancy
 _atom_site_symmetry_multiplicity
 _atom_site_calc_flag
 _atom_site_refinement_flags
 _atom_site_disorder_assembly
 _atom_site_disorder_group
C1 C 0.2264(4) 0.7625(4) 0.26211(19) 0.0535(7) Uani 1 1 d . . .
C2 C 0.3039(4) 0.7736(4) 0.17196(18) 0.0535(7) Uani 1 1 d . . .
C3 C 0.5118(4) 0.7161(4) 0.1609(2) 0.0609(8) Uani 1 1 d . . .
C4 C 0.6294(5) 0.6531(4) 0.2368(2) 0.0673(8) Uani 1 1 d . . .
C5 C 0.5378(4) 0.6447(4) 0.3235(2) 0.0596(7) Uani 1 1 d . . .
C6 C 0.1675(6) 0.8436(5) 0.0915(2) 0.0688(9) Uani 1 1 d . . .
C7 C 0.1000(5) 0.6857(5) 0.0433(2) 0.0905(11) Uani 1 1 d . . .
H7A H 0.0135 0.7372 -0.0073 0.136 Uiso 1 1 calc R . .
H7B H 0.0268 0.6189 0.0872 0.136 Uiso 1 1 calc R . .
H7C H 0.2163 0.5997 0.0192 0.136 Uiso 1 1 calc R . .
C8 C 0.6338(4) 0.8179(4) 0.58116(19) 0.0552(7) Uani 1 1 d . . .
C9 C 0.5153(4) 0.8304(4) 0.66133(19) 0.0557(7) Uani 1 1 d . . .
C10 C 0.6113(4) 0.7895(3) 0.74529(17) 0.0501(6) Uani 1 1 d . . .
C11 C 0.8184(4) 0.7388(4) 0.75120(18) 0.0524(7) Uani 1 1 d . . .
C12 C 0.9337(4) 0.7283(4) 0.67035(18) 0.0517(7) Uani 1 1 d . . .
C13 C 0.8427(3) 0.7682(3) 0.58431(16) 0.0441(6) Uani 1 1 d . . .
C14 C 0.9641(4) 0.7627(3) 0.49399(18) 0.0508(7) Uani 1 1 d . . .
N1 N 0.3398(3) 0.6987(3) 0.33668(14) 0.0532(6) Uani 1 1 d . . .
N2 N 0.4855(4) 0.8009(3) 0.83174(18) 0.0630(7) Uani 1 1 d . . .
O1 O 1.1568(3) 0.6901(3) 0.50124(13) 0.0629(6) Uani 1 1 d . . .
O2 O 0.8841(3) 0.8237(3) 0.42161(13) 0.0797(7) Uani 1 1 d . . .
O3 O 0.5720(4) 0.7746(4) 0.90595(16) 0.0925(8) Uani 1 1 d . . .
O4 O 0.3028(3) 0.8370(4) 0.82532(16) 0.0966(8) Uani 1 1 d . . .
H1 H 0.091(4) 0.794(3) 0.2804(18) 0.059(8) Uiso 1 1 d . . .
H1A H 1.222(6) 0.689(5) 0.430(3) 0.118(12) Uiso 1 1 d . . .
H3 H 0.561(4) 0.722(4) 0.100(2) 0.061(8) Uiso 1 1 d . . .
H4 H 0.767(5) 0.618(4) 0.227(2) 0.093(11) Uiso 1 1 d . . .
H5 H 0.614(4) 0.595(4) 0.374(2) 0.070(9) Uiso 1 1 d . . .
H6A H 0.238(5) 0.916(4) 0.050(2) 0.083(10) Uiso 1 1 d . . .
H6B H 0.043(6) 0.925(5) 0.114(3) 0.109(12) Uiso 1 1 d . . .
H8 H 0.569(5) 0.852(4) 0.523(2) 0.083(9) Uiso 1 1 d . . .
H9 H 0.384(4) 0.863(4) 0.6554(19) 0.065(8) Uiso 1 1 d . . .
H11 H 0.888(5) 0.710(4) 0.808(2) 0.082(9) Uiso 1 1 d . . .
H12 H 1.072(5) 0.709(4) 0.673(2) 0.077(9) Uiso 1 1 d . . .
 
loop_
 _atom_site_aniso_label
 _atom_site_aniso_U_11
 _atom_site_aniso_U_22
 _atom_site_aniso_U_33
 _atom_site_aniso_U_23
 _atom_site_aniso_U_13
 _atom_site_aniso_U_12
C1 0.0511(16) 0.0564(16) 0.0529(16) -0.0058(13) 0.0054(13) -0.0109(13)
C2 0.0622(16) 0.0499(15) 0.0478(15) -0.0018(12) 0.0033(12) -0.0099(13)
C3 0.0642(18) 0.0679(19) 0.0476(17) -0.0025(14) 0.0097(14) -0.0068(14)
C4 0.0534(18) 0.077(2) 0.068(2) -0.0019(16) 0.0096(15) -0.0051(15)
C5 0.0553(17) 0.0681(19) 0.0538(17) -0.0022(14) -0.0032(14) -0.0080(14)
C6 0.075(2) 0.068(2) 0.0597(19) 0.0050(16) -0.0033(16) -0.0061(18)
C7 0.103(3) 0.100(3) 0.074(2) 0.0100(19) -0.0269(19) -0.033(2)
C8 0.0509(16) 0.0636(17) 0.0489(16) 0.0040(13) -0.0042(12) -0.0066(13)
C9 0.0423(15) 0.0640(18) 0.0595(17) 0.0028(14) -0.0006(13) -0.0084(13)
C10 0.0498(15) 0.0468(14) 0.0529(15) -0.0049(12) 0.0091(12) -0.0086(12)
C11 0.0535(16) 0.0615(16) 0.0410(14) -0.0024(12) -0.0021(12) -0.0079(13)
C12 0.0417(14) 0.0589(16) 0.0519(15) -0.0004(12) -0.0012(12) -0.0037(12)
C13 0.0440(13) 0.0411(13) 0.0465(14) -0.0011(10) -0.0006(10) -0.0065(10)
C14 0.0553(16) 0.0504(15) 0.0464(15) 0.0001(12) 0.0009(12) -0.0103(13)
N1 0.0591(14) 0.0558(13) 0.0455(12) -0.0055(10) 0.0052(10) -0.0134(11)
N2 0.0632(16) 0.0665(16) 0.0579(15) -0.0048(12) 0.0168(12) -0.0116(12)
O1 0.0472(11) 0.0851(14) 0.0505(11) 0.0002(10) 0.0053(8) 0.0005(9)
O2 0.0596(13) 0.1250(19) 0.0480(12) 0.0155(12) -0.0011(10) -0.0049(12)
O3 0.0951(17) 0.132(2) 0.0505(13) -0.0042(13) 0.0121(12) -0.0240(15)
O4 0.0637(15) 0.133(2) 0.0866(17) -0.0055(14) 0.0265(12) -0.0075(14)
 
_geom_special_details
;
 All s.u.'s (except the s.u. in the dihedral angle between two l.s. planes)
 are estimated using the full covariance matrix.  The cell s.u.'s are taken
 into account individually in the estimation of s.u.'s in distances, angles
 and torsion angles; correlations between s.u.'s in cell parameters are only
 used when they are defined by crystal symmetry.  An approximate (isotropic)
 treatment of cell s.u.'s is used for estimating s.u.'s involving l.s. planes.
;
 
loop_
 _geom_bond_atom_site_label_1
 _geom_bond_atom_site_label_2
 _geom_bond_distance
 _geom_bond_site_symmetry_2
 _geom_bond_publ_flag
C1 N1 1.344(3) . ?
C1 C2 1.382(4) . ?
C2 C3 1.385(4) . ?
C2 C6 1.504(4) . ?
C3 C4 1.373(4) . ?
C4 C5 1.373(4) . ?
C5 N1 1.322(3) . ?
C6 C7 1.496(4) . ?
C8 C9 1.372(4) . ?
C8 C13 1.383(3) . ?
C9 C10 1.376(4) . ?
C10 C11 1.374(3) . ?
C10 N2 1.473(3) . ?
C11 C12 1.369(4) . ?
C12 C13 1.386(3) . ?
C13 C14 1.505(3) . ?
C14 O2 1.209(3) . ?
C14 O1 1.305(3) . ?
N2 O4 1.211(3) . ?
N2 O3 1.217(3) . ?
 
loop_
 _geom_angle_atom_site_label_1
 _geom_angle_atom_site_label_2
 _geom_angle_atom_site_label_3
 _geom_angle
 _geom_angle_site_symmetry_1
 _geom_angle_site_symmetry_3
 _geom_angle_publ_flag
N1 C1 C2 124.0(3) . . ?
C1 C2 C3 116.1(2) . . ?
C1 C2 C6 121.1(3) . . ?
C3 C2 C6 122.8(3) . . ?
C4 C3 C2 120.4(3) . . ?
C3 C4 C5 119.2(3) . . ?
N1 C5 C4 122.1(3) . . ?
C7 C6 C2 112.5(3) . . ?
C9 C8 C13 121.4(3) . . ?
C8 C9 C10 117.7(3) . . ?
C11 C10 C9 122.6(2) . . ?
C11 C10 N2 119.3(2) . . ?
C9 C10 N2 118.2(2) . . ?
C12 C11 C10 118.7(2) . . ?
C11 C12 C13 120.5(2) . . ?
C8 C13 C12 119.1(2) . . ?
C8 C13 C14 118.7(2) . . ?
C12 C13 C14 122.2(2) . . ?
O2 C14 O1 124.2(2) . . ?
O2 C14 C13 120.8(2) . . ?
O1 C14 C13 114.9(2) . . ?
C5 N1 C1 118.3(2) . . ?
O4 N2 O3 123.7(2) . . ?
O4 N2 C10 118.6(2) . . ?
O3 N2 C10 117.7(2) . . ?
 
_diffrn_measured_fraction_theta_max    0.992
_diffrn_reflns_theta_full              26.00
_diffrn_measured_fraction_theta_full   0.992
_refine_diff_density_max    0.199
_refine_diff_density_min   -0.208
_refine_diff_density_rms    0.049


_iucr_refine_instructions_details
;

TITL datatri in P-1
CELL  0.71073   6.7302   7.1859  14.2978   88.158   88.340   78.636
ZERR     2.00   0.0016   0.0017   0.0033    0.006    0.006    0.005
LATT   1
SFAC  C    H    N    O
UNIT  28   28   4    8
MERG   2
OMIT    -2.00  52.00
FMAP   2
PLAN   20
ACTA
BOND
LIST   3
WGHT     0.10090
L.S.  10
FVAR     0.36292
C1    1    0.226363    0.762533    0.262108    11.00000    0.05111    0.05635 =
        0.05295   -0.00581    0.00543   -0.01094
C2    1    0.303857    0.773555    0.171956    11.00000    0.06221    0.04989 =
        0.04780   -0.00181    0.00326   -0.00987
C3    1    0.511787    0.716063    0.160916    11.00000    0.06419    0.06792 =
        0.04760   -0.00253    0.00968   -0.00677
C4    1    0.629380    0.653145    0.236804    11.00000    0.05339    0.07683 =
        0.06786   -0.00186    0.00962   -0.00507
C5    1    0.537776    0.644659    0.323499    11.00000    0.05534    0.06815 =
        0.05375   -0.00218   -0.00324   -0.00800
C6    1    0.167456    0.843629    0.091459    11.00000    0.07495    0.06823 =
        0.05969    0.00502   -0.00331   -0.00613
C7    1    0.099970    0.685718    0.043314    11.00000    0.10344    0.09986 =
        0.07444    0.00999   -0.02689   -0.03341
AFIX   33
H7A   2    0.013485    0.737220   -0.007293    11.00000   -1.50000
H7B   2    0.026821    0.618941    0.087166    11.00000   -1.50000
H7C   2    0.216308    0.599686    0.019182    11.00000   -1.50000
AFIX    0
C8    1    0.633752    0.817897    0.581161    11.00000    0.05093    0.06362 =
        0.04889    0.00401   -0.00421   -0.00662
C9    1    0.515267    0.830367    0.661333    11.00000    0.04229    0.06399 =
        0.05953    0.00278   -0.00062   -0.00842
C10   1    0.611300    0.789495    0.745293    11.00000    0.04982    0.04679 =
        0.05292   -0.00488    0.00909   -0.00855
C11   1    0.818447    0.738846    0.751196    11.00000    0.05350    0.06148 =
        0.04105   -0.00242   -0.00210   -0.00795
C12   1    0.933659    0.728296    0.670354    11.00000    0.04167    0.05891 =
        0.05193   -0.00044   -0.00116   -0.00372
C13   1    0.842719    0.768182    0.584312    11.00000    0.04403    0.04111 =
        0.04652   -0.00109   -0.00059   -0.00651
C14   1    0.964065    0.762686    0.493985    11.00000    0.05532    0.05041 =
        0.04641    0.00009    0.00090   -0.01026
N1    3    0.339776    0.698723    0.336680    11.00000    0.05910    0.05576 =
        0.04553   -0.00547    0.00517   -0.01335
N2    3    0.485467    0.800900    0.831741    11.00000    0.06321    0.06649 =
        0.05792   -0.00481    0.01678   -0.01156
O1    4    1.156833    0.690055    0.501245    11.00000    0.04720    0.08508 =
        0.05049    0.00018    0.00530    0.00051
O2    4    0.884145    0.823750    0.421606    11.00000    0.05960    0.12499 =
        0.04796    0.01550   -0.00108   -0.00486
O3    4    0.572005    0.774589    0.905950    11.00000    0.09508    0.13185 =
        0.05054   -0.00423    0.01210   -0.02399
O4    4    0.302838    0.837005    0.825321    11.00000    0.06367    0.13320 =
        0.08660   -0.00546    0.02646   -0.00751
H1    2    0.090727    0.794075    0.280371    11.00000    0.05878
H1A   2    1.222219    0.689425    0.429978    11.00000    0.11758
H3    2    0.561411    0.722133    0.100378    11.00000    0.06086
H4    2    0.767402    0.618393    0.227472    11.00000    0.09276
H5    2    0.614404    0.594733    0.374272    11.00000    0.07012
H6A   2    0.237654    0.915921    0.050454    11.00000    0.08349
H6B   2    0.042574    0.925224    0.113573    11.00000    0.10941
H8    2    0.569097    0.852132    0.523136    11.00000    0.08289
H9    2    0.383613    0.862683    0.655400    11.00000    0.06489
H11   2    0.887508    0.710057    0.808479    11.00000    0.08229
H12   2    1.072221    0.708684    0.672974    11.00000    0.07675
HKLF 4
END


;

# Attachment 'CNT-1-LT.cif'

 
data_CNT-1-LT
_database_code_depnum_ccdc_archive 'CCDC 1529542'
 
_audit_creation_method            SHELXL-97
_chemical_name_systematic
;
 ?
;
_chemical_name_common             '4-Methylpyridinium Pentachlorophenolate'
_chemical_melting_point           '75-79'
_chemical_formula_moiety          'C6 Cl5 O, C6 H8 N'
_chemical_formula_sum
 'C12 H8 Cl5 N O'
_chemical_formula_weight          359.44
 
loop_
 _atom_type_symbol
 _atom_type_description
 _atom_type_scat_dispersion_real
 _atom_type_scat_dispersion_imag
 _atom_type_scat_source
 'C'  'C'   0.0033   0.0016
 'International Tables Vol C Tables 4.2.6.8 and 6.1.1.4'
 'H'  'H'   0.0000   0.0000
 'International Tables Vol C Tables 4.2.6.8 and 6.1.1.4'
 'N'  'N'   0.0061   0.0033
 'International Tables Vol C Tables 4.2.6.8 and 6.1.1.4'
 'O'  'O'   0.0106   0.0060
 'International Tables Vol C Tables 4.2.6.8 and 6.1.1.4'
 'Cl'  'Cl'   0.1484   0.1585
 'International Tables Vol C Tables 4.2.6.8 and 6.1.1.4'
 
_symmetry_cell_setting            'triclinic'
_symmetry_space_group_name_H-M    'P-1'
 
loop_
 _symmetry_equiv_pos_as_xyz
 'x, y, z'
 '-x, -y, -z'
 
_cell_length_a                    7.316(6)
_cell_length_b                    8.942(8)
_cell_length_c                    11.763(9)
_cell_angle_alpha                 70.15(4)
_cell_angle_beta                  84.67(4)
_cell_angle_gamma                 76.24(4)
_cell_volume                      703.0(10)
_cell_formula_units_Z             2
_cell_measurement_temperature     110
_cell_measurement_reflns_used     3305
_cell_measurement_theta_min       2.5
_cell_measurement_theta_max       33.6
 
_exptl_crystal_description        'needle'
_exptl_crystal_colour             'colorless'
_exptl_crystal_size_max           0.25
_exptl_crystal_size_mid           0.16
_exptl_crystal_size_min           0.14
_exptl_crystal_density_meas       ?
_exptl_crystal_density_diffrn     1.698
_exptl_crystal_density_method     'not measured'
_exptl_crystal_F_000              360
_exptl_absorpt_coefficient_mu     1.020
_exptl_absorpt_correction_type     'Multi-scan'
_exptl_absorpt_correction_T_min   0.707
_exptl_absorpt_correction_T_max   1.000
_exptl_absorpt_process_details    'SADABS'
 
_exptl_special_details
;
 ?
;
 
_diffrn_ambient_temperature       110
_diffrn_radiation_wavelength      0.71073
_diffrn_radiation_type            MoK\a
_diffrn_radiation_source          'fine-focus sealed tube'
_diffrn_radiation_monochromator   graphite
_diffrn_measurement_device_type   Rigaku
_diffrn_measurement_method        'profile data from \w-scans'
_diffrn_detector_area_resol_mean  ?
_diffrn_standards_number          ?
_diffrn_standards_interval_count  ?
_diffrn_standards_interval_time   ?
_diffrn_standards_decay_%         ?
_diffrn_reflns_number             6521
_diffrn_reflns_av_R_equivalents   0.0535
_diffrn_reflns_av_sigmaI/netI     0.0479
_diffrn_reflns_limit_h_min        -9
_diffrn_reflns_limit_h_max        9
_diffrn_reflns_limit_k_min        -11
_diffrn_reflns_limit_k_max        11
_diffrn_reflns_limit_l_min        -14
_diffrn_reflns_limit_l_max        14
_diffrn_reflns_theta_min          1.84
_diffrn_reflns_theta_max          26.00
_reflns_number_total              2741
_reflns_number_gt                 2421
_reflns_threshold_expression      >2\s(I)
 
_computing_data_collection        ?
_computing_cell_refinement        ?
_computing_data_reduction         ?
_computing_structure_solution     ?
_computing_structure_refinement   'SHELXL-97 (Sheldrick, 2008)'
_computing_molecular_graphics     ?
_computing_publication_material   ?
 
_refine_special_details
;
 Refinement of F^2^ against ALL reflections.  The weighted R-factor wR and
 goodness of fit S are based on F^2^, conventional R-factors R are based
 on F, with F set to zero for negative F^2^. The threshold expression of
 F^2^ > 2\s(F^2^) is used only for calculating R-factors(gt) etc. and is
 not relevant to the choice of reflections for refinement.  R-factors based
 on F^2^ are statistically about twice as large as those based on F, and R-
 factors based on ALL data will be even larger.
;
 
_refine_ls_structure_factor_coef  Fsqd
_refine_ls_matrix_type            full
_refine_ls_weighting_scheme       calc
_refine_ls_weighting_details
 'calc w=1/[\s^2^(Fo^2^)+(0.0743P)^2^+0.0744P] where P=(Fo^2^+2Fc^2^)/3'
_atom_sites_solution_primary      direct
_atom_sites_solution_secondary    difmap
_atom_sites_solution_hydrogens    geom
_refine_ls_hydrogen_treatment     mixed
_refine_ls_extinction_method      none
_refine_ls_extinction_coef        ?
_refine_ls_number_reflns          2741
_refine_ls_number_parameters      185
_refine_ls_number_restraints      0
_refine_ls_R_factor_all           0.0494
_refine_ls_R_factor_gt            0.0402
_refine_ls_wR_factor_ref          0.1513
_refine_ls_wR_factor_gt           0.1228
_refine_ls_goodness_of_fit_ref    1.299
_refine_ls_restrained_S_all       1.299
_refine_ls_shift/su_max           0.000
_refine_ls_shift/su_mean          0.000
 
loop_
 _atom_site_label
 _atom_site_type_symbol
 _atom_site_fract_x
 _atom_site_fract_y
 _atom_site_fract_z
 _atom_site_U_iso_or_equiv
 _atom_site_adp_type
 _atom_site_occupancy
 _atom_site_symmetry_multiplicity
 _atom_site_calc_flag
 _atom_site_refinement_flags
 _atom_site_disorder_assembly
 _atom_site_disorder_group
N1 N 0.7730(4) 0.2822(3) 0.0500(2) 0.0199(6) Uani 1 1 d . . .
Cl1 Cl 1.12019(11) -0.05020(10) 0.16138(7) 0.0219(2) Uani 1 1 d . . .
Cl5 Cl 1.08069(11) 0.42010(9) 0.35827(7) 0.0222(2) Uani 1 1 d . . .
Cl4 Cl 1.24737(11) 0.15953(10) 0.59805(7) 0.0216(2) Uani 1 1 d . . .
Cl2 Cl 1.29877(12) -0.31341(10) 0.39982(7) 0.0255(2) Uani 1 1 d . . .
Cl3 Cl 1.35552(11) -0.21137(10) 0.62035(7) 0.0235(2) Uani 1 1 d . . .
C2 C 1.1595(4) 0.0078(4) 0.2823(3) 0.0178(6) Uani 1 1 d . . .
C4 C 1.2640(4) -0.0649(4) 0.4871(3) 0.0171(6) Uani 1 1 d . . .
O1 O 1.0406(3) 0.2888(3) 0.16786(19) 0.0210(5) Uani 1 1 d . . .
C1 C 1.1090(4) 0.1753(4) 0.2683(3) 0.0161(6) Uani 1 1 d . . .
C5 C 1.2148(4) 0.1005(4) 0.4770(3) 0.0180(6) Uani 1 1 d . . .
C10 C 0.5843(4) 0.4188(4) -0.1243(3) 0.0204(7) Uani 1 1 d . . .
C3 C 1.2367(4) -0.1106(4) 0.3886(3) 0.0183(6) Uani 1 1 d . . .
C8 C 0.4991(4) 0.1942(4) 0.0311(3) 0.0227(7) Uani 1 1 d . . .
H8 H 0.4188 0.1233 0.0638 0.027 Uiso 1 1 calc R . .
C6 C 1.1404(4) 0.2168(4) 0.3704(3) 0.0173(6) Uani 1 1 d . . .
C9 C 0.4602(4) 0.3145(4) -0.0812(3) 0.0218(7) Uani 1 1 d . . .
C11 C 0.7374(4) 0.4009(4) -0.0570(3) 0.0188(6) Uani 1 1 d . . .
C12 C 0.2926(5) 0.3323(5) -0.1528(4) 0.0341(9) Uani 1 1 d . . .
H12A H 0.2215 0.2530 -0.1080 0.051 Uiso 1 1 calc R . .
H12B H 0.3340 0.3155 -0.2283 0.051 Uiso 1 1 calc R . .
H12C H 0.2148 0.4398 -0.1680 0.051 Uiso 1 1 calc R . .
C7 C 0.6553(5) 0.1798(4) 0.0937(3) 0.0222(7) Uani 1 1 d . . .
H7 H 0.6804 0.0976 0.1678 0.027 Uiso 1 1 calc R . .
H11 H 0.817(4) 0.464(4) -0.083(3) 0.012(8) Uiso 1 1 d . . .
H10 H 0.565(5) 0.494(5) -0.197(3) 0.024(9) Uiso 1 1 d . . .
H1 H 0.897(8) 0.291(7) 0.101(5) 0.083(18) Uiso 1 1 d . . .
 
loop_
 _atom_site_aniso_label
 _atom_site_aniso_U_11
 _atom_site_aniso_U_22
 _atom_site_aniso_U_33
 _atom_site_aniso_U_23
 _atom_site_aniso_U_13
 _atom_site_aniso_U_12
N1 0.0238(14) 0.0206(14) 0.0152(13) -0.0055(11) -0.0029(11) -0.0045(11)
Cl1 0.0256(4) 0.0247(4) 0.0197(4) -0.0119(3) -0.0001(3) -0.0069(3)
Cl5 0.0299(4) 0.0170(4) 0.0216(4) -0.0071(3) -0.0033(3) -0.0062(3)
Cl4 0.0252(4) 0.0274(4) 0.0156(4) -0.0092(3) -0.0016(3) -0.0084(3)
Cl2 0.0315(5) 0.0172(4) 0.0284(5) -0.0085(3) -0.0009(3) -0.0046(3)
Cl3 0.0246(4) 0.0240(4) 0.0176(4) -0.0011(3) -0.0033(3) -0.0043(3)
C2 0.0139(14) 0.0241(16) 0.0195(15) -0.0120(13) 0.0034(12) -0.0062(12)
C4 0.0156(14) 0.0164(15) 0.0155(14) -0.0004(12) -0.0001(12) -0.0040(12)
O1 0.0240(11) 0.0210(11) 0.0164(11) -0.0017(9) -0.0047(9) -0.0070(9)
C1 0.0139(14) 0.0204(16) 0.0158(15) -0.0059(12) 0.0005(11) -0.0076(12)
C5 0.0157(15) 0.0264(17) 0.0149(14) -0.0085(13) 0.0019(12) -0.0088(13)
C10 0.0245(16) 0.0189(16) 0.0143(15) -0.0039(13) -0.0016(13) 0.0001(13)
C3 0.0145(14) 0.0183(15) 0.0227(16) -0.0070(13) 0.0030(12) -0.0053(12)
C8 0.0203(15) 0.0241(17) 0.0275(17) -0.0114(14) 0.0063(13) -0.0100(13)
C6 0.0166(15) 0.0185(15) 0.0196(15) -0.0077(13) 0.0022(12) -0.0081(12)
C9 0.0205(15) 0.0243(17) 0.0248(17) -0.0156(14) -0.0019(13) -0.0010(13)
C11 0.0181(15) 0.0186(15) 0.0214(16) -0.0085(13) 0.0020(12) -0.0052(13)
C12 0.0227(17) 0.047(2) 0.039(2) -0.0212(18) -0.0080(16) -0.0065(16)
C7 0.0314(17) 0.0183(16) 0.0152(15) -0.0048(13) 0.0009(13) -0.0041(13)
 
_geom_special_details
;
 All s.u.'s (except the s.u. in the dihedral angle between two l.s. planes)
 are estimated using the full covariance matrix.  The cell s.u.'s are taken
 into account individually in the estimation of s.u.'s in distances, angles
 and torsion angles; correlations between s.u.'s in cell parameters are only
 used when they are defined by crystal symmetry.  An approximate (isotropic)
 treatment of cell s.u.'s is used for estimating s.u.'s involving l.s. planes.
;
 
loop_
 _geom_bond_atom_site_label_1
 _geom_bond_atom_site_label_2
 _geom_bond_distance
 _geom_bond_site_symmetry_2
 _geom_bond_publ_flag
N1 C11 1.342(4) . ?
N1 C7 1.348(4) . ?
Cl1 C2 1.739(3) . ?
Cl5 C6 1.724(3) . ?
Cl4 C5 1.731(3) . ?
Cl2 C3 1.723(4) . ?
Cl3 C4 1.733(3) . ?
C2 C3 1.396(5) . ?
C2 C1 1.410(5) . ?
C4 C3 1.398(4) . ?
C4 C5 1.402(5) . ?
O1 C1 1.315(4) . ?
C1 C6 1.425(4) . ?
C5 C6 1.386(5) . ?
C10 C11 1.378(5) . ?
C10 C9 1.396(5) . ?
C8 C7 1.374(5) . ?
C8 C9 1.393(5) . ?
C9 C12 1.499(5) . ?
 
loop_
 _geom_angle_atom_site_label_1
 _geom_angle_atom_site_label_2
 _geom_angle_atom_site_label_3
 _geom_angle
 _geom_angle_site_symmetry_1
 _geom_angle_site_symmetry_3
 _geom_angle_publ_flag
C11 N1 C7 119.4(3) . . ?
C3 C2 C1 122.7(3) . . ?
C3 C2 Cl1 119.8(3) . . ?
C1 C2 Cl1 117.6(2) . . ?
C3 C4 C5 119.1(3) . . ?
C3 C4 Cl3 120.3(2) . . ?
C5 C4 Cl3 120.6(2) . . ?
O1 C1 C2 123.5(3) . . ?
O1 C1 C6 120.9(3) . . ?
C2 C1 C6 115.6(3) . . ?
C6 C5 C4 120.3(3) . . ?
C6 C5 Cl4 119.9(3) . . ?
C4 C5 Cl4 119.8(2) . . ?
C11 C10 C9 120.4(3) . . ?
C2 C3 C4 120.0(3) . . ?
C2 C3 Cl2 120.6(2) . . ?
C4 C3 Cl2 119.4(2) . . ?
C7 C8 C9 120.4(3) . . ?
C5 C6 C1 122.4(3) . . ?
C5 C6 Cl5 120.1(2) . . ?
C1 C6 Cl5 117.5(2) . . ?
C8 C9 C10 117.0(3) . . ?
C8 C9 C12 121.9(3) . . ?
C10 C9 C12 121.2(3) . . ?
N1 C11 C10 121.4(3) . . ?
N1 C7 C8 121.5(3) . . ?
 
_diffrn_measured_fraction_theta_max    0.994
_diffrn_reflns_theta_full              26.00
_diffrn_measured_fraction_theta_full   0.994
_refine_diff_density_max    0.575
_refine_diff_density_min   -0.609
_refine_diff_density_rms    0.148

_iucr_refine_instructions_details
;

TITL data in P-1
CELL  0.71073   7.3160   8.9418  11.7634   70.147   84.668   76.240
ZERR     2.00   0.0063   0.0079   0.0094    0.041    0.035    0.036
LATT   1
SFAC  C    H    N    O    CL
UNIT  24   16   2    2    10
MERG   2
OMIT    -2.00  52.00
FMAP   2
PLAN   20
ACTA
BOND
WGHT     0.07430     0.07440
L.S.  20
FVAR     0.46416
N1    3    0.773020    0.282225    0.050004    11.00000    0.02376    0.02066 =
        0.01525   -0.00553   -0.00289   -0.00455
CL1   5    1.120189   -0.050198    0.161380    11.00000    0.02564    0.02469 =
        0.01967   -0.01193   -0.00007   -0.00695
CL5   5    1.080688    0.420098    0.358273    11.00000    0.02988    0.01700 =
        0.02163   -0.00714   -0.00326   -0.00620
CL4   5    1.247372    0.159532    0.598052    11.00000    0.02524    0.02737 =
        0.01561   -0.00922   -0.00164   -0.00842
CL2   5    1.298773   -0.313406    0.399821    11.00000    0.03155    0.01723 =
        0.02837   -0.00849   -0.00093   -0.00462
CL3   5    1.355521   -0.211371    0.620350    11.00000    0.02457    0.02400 =
        0.01763   -0.00110   -0.00333   -0.00427
C2    1    1.159499    0.007831    0.282291    11.00000    0.01391    0.02415 =
        0.01953   -0.01199    0.00336   -0.00618
C4    1    1.264043   -0.064915    0.487147    11.00000    0.01562    0.01636 =
        0.01557   -0.00037   -0.00013   -0.00394
O1    4    1.040633    0.288818    0.167856    11.00000    0.02402    0.02098 =
        0.01642   -0.00170   -0.00472   -0.00702
C1    1    1.108989    0.175321    0.268255    11.00000    0.01389    0.02045 =
        0.01585   -0.00588    0.00050   -0.00763
C5    1    1.214801    0.100476    0.477011    11.00000    0.01575    0.02637 =
        0.01496   -0.00847    0.00187   -0.00884
C10   1    0.584308    0.418822   -0.124290    11.00000    0.02447    0.01890 =
        0.01432   -0.00389   -0.00161    0.00008
C3    1    1.236650   -0.110575    0.388555    11.00000    0.01448    0.01827 =
        0.02269   -0.00701    0.00297   -0.00534
C8    1    0.499095    0.194231    0.031055    11.00000    0.02026    0.02415 =
        0.02754   -0.01140    0.00626   -0.01002
AFIX   43
H8    2    0.418805    0.123305    0.063809    11.00000   -1.20000
AFIX    0
C6    1    1.140414    0.216842    0.370453    11.00000    0.01663    0.01849 =
        0.01956   -0.00766    0.00224   -0.00808
C9    1    0.460224    0.314464   -0.081242    11.00000    0.02051    0.02430 =
        0.02480   -0.01564   -0.00192   -0.00101
C11   1    0.737382    0.400877   -0.056980    11.00000    0.01810    0.01865 =
        0.02143   -0.00856    0.00205   -0.00524
C12   1    0.292589    0.332301   -0.152839    11.00000    0.02267    0.04687 =
        0.03930   -0.02125   -0.00801   -0.00656
AFIX  137
H12A  2    0.221390    0.253139   -0.107954    11.00000   -1.50000
H12B  2    0.334034    0.315313   -0.228251    11.00000   -1.50000
H12C  2    0.214975    0.439876   -0.168168    11.00000   -1.50000
AFIX    0
C7    1    0.655275    0.179822    0.093675    11.00000    0.03140    0.01832 =
        0.01521   -0.00475    0.00086   -0.00411
AFIX   43
H7    2    0.680355    0.097623    0.167827    11.00000   -1.20000
AFIX    0
H11   2    0.816931    0.463875   -0.082828    11.00000    0.01218
H10   2    0.564835    0.493827   -0.197013    11.00000    0.02379
H1    2    0.897518    0.291246    0.101432    11.00000    0.08297
HKLF 4
END

;

# Attachment 'CNT-1-RT.cif'

 
data_CNT-1-RT
_database_code_depnum_ccdc_archive 'CCDC 1529548'
 
_audit_creation_method            SHELXL-97
_chemical_name_systematic
;
 ?
;
_chemical_name_common             '4-Methylpyridinium Pentachlorophenolate'
_chemical_melting_point           '75-79'
_chemical_formula_moiety          'C6 Cl5 O, C6 H8 N'
_chemical_formula_sum
 'C12 H8 Cl5 N O'
_chemical_formula_weight          359.44
 
loop_
 _atom_type_symbol
 _atom_type_description
 _atom_type_scat_dispersion_real
 _atom_type_scat_dispersion_imag
 _atom_type_scat_source
 'C'  'C'   0.0033   0.0016
 'International Tables Vol C Tables 4.2.6.8 and 6.1.1.4'
 'H'  'H'   0.0000   0.0000
 'International Tables Vol C Tables 4.2.6.8 and 6.1.1.4'
 'N'  'N'   0.0061   0.0033
 'International Tables Vol C Tables 4.2.6.8 and 6.1.1.4'
 'O'  'O'   0.0106   0.0060
 'International Tables Vol C Tables 4.2.6.8 and 6.1.1.4'
 'Cl'  'Cl'   0.1484   0.1585
 'International Tables Vol C Tables 4.2.6.8 and 6.1.1.4'
 
_symmetry_cell_setting            'triclinic'
_symmetry_space_group_name_H-M    'P-1'
 
loop_
 _symmetry_equiv_pos_as_xyz
 'x, y, z'
 '-x, -y, -z'
 
_cell_length_a                    7.389(8)
_cell_length_b                    8.922(8)
_cell_length_c                    12.014(12)
_cell_angle_alpha                 69.82(3)
_cell_angle_beta                  85.61(4)
_cell_angle_gamma                 76.26(4)
_cell_volume                      722.1(12)
_cell_formula_units_Z             2
_cell_measurement_temperature     298
_cell_measurement_reflns_used     1777
_cell_measurement_theta_min       2.5
_cell_measurement_theta_max       32.9
 
_exptl_crystal_description        'needle'
_exptl_crystal_colour             'colorless'
_exptl_crystal_size_max           0.25
_exptl_crystal_size_mid           0.16
_exptl_crystal_size_min           0.14
_exptl_crystal_density_meas       ?
_exptl_crystal_density_diffrn     1.653
_exptl_crystal_density_method     'not measured'
_exptl_crystal_F_000              360
_exptl_absorpt_coefficient_mu     0.993
_exptl_absorpt_correction_type    'Multi-scan'
_exptl_absorpt_correction_T_min   0.723
_exptl_absorpt_correction_T_max   1.000
_exptl_absorpt_process_details    'SADABS'
 
_exptl_special_details
;
 ?
;
 
_diffrn_ambient_temperature       298
_diffrn_radiation_wavelength      0.71073
_diffrn_radiation_type            MoK\a
_diffrn_radiation_source          'fine-focus sealed tube'
_diffrn_radiation_monochromator   graphite
_diffrn_measurement_device_type   Rigaku
_diffrn_measurement_method        'profile data from \w-scans'
_diffrn_detector_area_resol_mean  ?
_diffrn_standards_number          ?
_diffrn_standards_interval_count  ?
_diffrn_standards_interval_time   ?
_diffrn_standards_decay_%         ?
_diffrn_reflns_number             6793
_diffrn_reflns_av_R_equivalents   0.0633
_diffrn_reflns_av_sigmaI/netI     0.0567
_diffrn_reflns_limit_h_min        -9
_diffrn_reflns_limit_h_max        9
_diffrn_reflns_limit_k_min        -11
_diffrn_reflns_limit_k_max        11
_diffrn_reflns_limit_l_min        -14
_diffrn_reflns_limit_l_max        14
_diffrn_reflns_theta_min          1.81
_diffrn_reflns_theta_max          25.99
_reflns_number_total              2815
_reflns_number_gt                 2152
_reflns_threshold_expression      >2\s(I)
 
_computing_data_collection        ?
_computing_cell_refinement        ?
_computing_data_reduction         ?
_computing_structure_solution     ?
_computing_structure_refinement   'SHELXL-97 (Sheldrick, 2008)'
_computing_molecular_graphics     ?
_computing_publication_material   ?
 
_refine_special_details
;
 Refinement of F^2^ against ALL reflections.  The weighted R-factor wR and
 goodness of fit S are based on F^2^, conventional R-factors R are based
 on F, with F set to zero for negative F^2^. The threshold expression of
 F^2^ > 2\s(F^2^) is used only for calculating R-factors(gt) etc. and is
 not relevant to the choice of reflections for refinement.  R-factors based
 on F^2^ are statistically about twice as large as those based on F, and R-
 factors based on ALL data will be even larger.
;
 
_refine_ls_structure_factor_coef  Fsqd
_refine_ls_matrix_type            full
_refine_ls_weighting_scheme       calc
_refine_ls_weighting_details
 'calc w=1/[\s^2^(Fo^2^)+(0.1071P)^2^+0.0000P] where P=(Fo^2^+2Fc^2^)/3'
_atom_sites_solution_primary      direct
_atom_sites_solution_secondary    difmap
_atom_sites_solution_hydrogens    geom
_refine_ls_hydrogen_treatment     mixed
_refine_ls_extinction_method      none
_refine_ls_extinction_coef        ?
_refine_ls_number_reflns          2815
_refine_ls_number_parameters      192
_refine_ls_number_restraints      0
_refine_ls_R_factor_all           0.0726
_refine_ls_R_factor_gt            0.0505
_refine_ls_wR_factor_ref          0.1943
_refine_ls_wR_factor_gt           0.1613
_refine_ls_goodness_of_fit_ref    1.155
_refine_ls_restrained_S_all       1.155
_refine_ls_shift/su_max           0.039
_refine_ls_shift/su_mean          0.003
 
loop_
 _atom_site_label
 _atom_site_type_symbol
 _atom_site_fract_x
 _atom_site_fract_y
 _atom_site_fract_z
 _atom_site_U_iso_or_equiv
 _atom_site_adp_type
 _atom_site_occupancy
 _atom_site_symmetry_multiplicity
 _atom_site_calc_flag
 _atom_site_refinement_flags
 _atom_site_disorder_assembly
 _atom_site_disorder_group
H10 H 0.930(6) 0.010(5) 0.684(4) 0.054(13) Uiso 1 1 d . . .
H7 H 0.815(5) 0.398(5) 0.344(4) 0.046(11) Uiso 1 1 d . . .
H11 H 0.684(5) 0.047(5) 0.574(4) 0.047(12) Uiso 1 1 d . . .
H8 H 1.068(7) 0.389(6) 0.436(5) 0.080(15) Uiso 1 1 d . . .
H1N H 0.643(13) 0.179(11) 0.411(8) 0.19(4) Uiso 1 1 d . . .
Cl1 Cl 0.42078(16) 0.07870(12) 0.14420(10) 0.0545(3) Uani 1 1 d . . .
Cl2 Cl 0.25422(14) 0.33695(14) -0.09403(9) 0.0533(3) Uani 1 1 d . . .
Cl5 Cl 0.37352(15) 0.55455(14) 0.32908(9) 0.0549(3) Uani 1 1 d . . .
Cl4 Cl 0.19713(17) 0.81558(13) 0.09201(12) 0.0637(4) Uani 1 1 d . . .
Cl3 Cl 0.14316(15) 0.70894(14) -0.12139(10) 0.0588(4) Uani 1 1 d . . .
C1 C 0.3905(5) 0.3280(5) 0.2269(3) 0.0388(8) Uani 1 1 d . . .
C3 C 0.2856(5) 0.3987(5) 0.0228(3) 0.0390(8) Uani 1 1 d . . .
C6 C 0.3381(5) 0.4953(5) 0.2113(3) 0.0395(8) Uani 1 1 d . . .
O1 O 0.4596(4) 0.2132(3) 0.3269(2) 0.0498(7) Uani 1 1 d . . .
C4 C 0.2345(5) 0.5642(5) 0.0099(3) 0.0399(8) Uani 1 1 d . . .
C5 C 0.2613(5) 0.6128(5) 0.1062(3) 0.0412(9) Uani 1 1 d . . .
C2 C 0.3611(5) 0.2826(4) 0.1290(3) 0.0378(8) Uani 1 1 d . . .
N1 N 0.7232(5) 0.2236(4) 0.4472(3) 0.0483(8) Uani 1 1 d . . .
C10 C 0.9108(6) 0.0877(5) 0.6198(4) 0.0483(10) Uani 1 1 d . . .
C9 C 1.0322(5) 0.1896(5) 0.5784(4) 0.0493(10) Uani 1 1 d . . .
C8 C 0.9945(6) 0.3087(6) 0.4680(4) 0.0543(11) Uani 1 1 d . . .
C7 C 0.8402(6) 0.3221(6) 0.4066(4) 0.0535(11) Uani 1 1 d . . .
C11 C 0.7595(6) 0.1061(5) 0.5523(4) 0.0480(10) Uani 1 1 d . . .
C12 C 1.1992(7) 0.1723(8) 0.6500(6) 0.0852(17) Uani 1 1 d . . .
H12A H 1.2671 0.2537 0.6067 0.128 Uiso 1 1 calc R . .
H12B H 1.2784 0.0651 0.6647 0.128 Uiso 1 1 calc R . .
H12C H 1.1588 0.1870 0.7241 0.128 Uiso 1 1 calc R . .
 
loop_
 _atom_site_aniso_label
 _atom_site_aniso_U_11
 _atom_site_aniso_U_22
 _atom_site_aniso_U_33
 _atom_site_aniso_U_23
 _atom_site_aniso_U_13
 _atom_site_aniso_U_12
Cl1 0.0698(7) 0.0401(6) 0.0601(7) -0.0210(5) -0.0071(5) -0.0160(5)
Cl2 0.0581(6) 0.0679(7) 0.0440(6) -0.0259(5) -0.0019(4) -0.0219(5)
Cl5 0.0637(7) 0.0598(7) 0.0555(6) -0.0346(5) 0.0035(5) -0.0187(5)
Cl4 0.0694(7) 0.0400(6) 0.0838(8) -0.0238(5) -0.0024(6) -0.0108(5)
Cl3 0.0552(6) 0.0587(7) 0.0503(6) -0.0014(5) -0.0078(5) -0.0127(5)
C1 0.0359(17) 0.044(2) 0.043(2) -0.0178(17) 0.0023(15) -0.0169(16)
C3 0.0328(17) 0.050(2) 0.0411(19) -0.0179(17) 0.0054(15) -0.0198(16)
C6 0.0362(17) 0.047(2) 0.044(2) -0.0232(17) 0.0044(16) -0.0163(16)
O1 0.0622(16) 0.0434(15) 0.0445(15) -0.0080(12) -0.0075(13) -0.0212(13)
C4 0.0325(17) 0.043(2) 0.041(2) -0.0084(16) 0.0008(15) -0.0120(15)
C5 0.0351(17) 0.039(2) 0.053(2) -0.0177(17) 0.0072(16) -0.0139(15)
C2 0.0366(17) 0.0376(19) 0.045(2) -0.0169(16) 0.0020(15) -0.0144(15)
N1 0.0536(19) 0.050(2) 0.0451(18) -0.0170(16) -0.0050(15) -0.0168(16)
C10 0.053(2) 0.044(2) 0.042(2) -0.0113(18) -0.0054(19) -0.0029(19)
C9 0.0400(19) 0.056(2) 0.058(2) -0.032(2) -0.0058(18) -0.0003(18)
C8 0.051(2) 0.058(3) 0.064(3) -0.026(2) 0.008(2) -0.025(2)
C7 0.070(3) 0.050(2) 0.038(2) -0.0072(19) 0.000(2) -0.020(2)
C11 0.050(2) 0.043(2) 0.049(2) -0.0131(18) 0.0005(19) -0.0110(19)
C12 0.057(3) 0.102(5) 0.108(4) -0.050(4) -0.028(3) -0.011(3)
 
_geom_special_details
;
 All s.u.'s (except the s.u. in the dihedral angle between two l.s. planes)
 are estimated using the full covariance matrix.  The cell s.u.'s are taken
 into account individually in the estimation of s.u.'s in distances, angles
 and torsion angles; correlations between s.u.'s in cell parameters are only
 used when they are defined by crystal symmetry.  An approximate (isotropic)
 treatment of cell s.u.'s is used for estimating s.u.'s involving l.s. planes.
;
 
loop_
 _geom_bond_atom_site_label_1
 _geom_bond_atom_site_label_2
 _geom_bond_distance
 _geom_bond_site_symmetry_2
 _geom_bond_publ_flag
Cl1 C2 1.715(4) . ?
Cl2 C3 1.724(4) . ?
Cl5 C6 1.729(4) . ?
Cl4 C5 1.709(4) . ?
Cl3 C4 1.719(4) . ?
C1 O1 1.323(4) . ?
C1 C6 1.399(5) . ?
C1 C2 1.415(5) . ?
C3 C4 1.391(6) . ?
C3 C2 1.391(5) . ?
C6 C5 1.389(5) . ?
C4 C5 1.409(5) . ?
N1 C7 1.326(5) . ?
N1 C11 1.330(5) . ?
C10 C9 1.373(6) . ?
C10 C11 1.376(6) . ?
C9 C8 1.382(6) . ?
C9 C12 1.506(6) . ?
C8 C7 1.365(6) . ?
 
loop_
 _geom_angle_atom_site_label_1
 _geom_angle_atom_site_label_2
 _geom_angle_atom_site_label_3
 _geom_angle
 _geom_angle_site_symmetry_1
 _geom_angle_site_symmetry_3
 _geom_angle_publ_flag
O1 C1 C6 124.0(3) . . ?
O1 C1 C2 119.5(3) . . ?
C6 C1 C2 116.4(3) . . ?
C4 C3 C2 120.7(3) . . ?
C4 C3 Cl2 119.5(3) . . ?
C2 C3 Cl2 119.8(3) . . ?
C5 C6 C1 122.7(3) . . ?
C5 C6 Cl5 119.8(3) . . ?
C1 C6 Cl5 117.5(3) . . ?
C3 C4 C5 118.9(3) . . ?
C3 C4 Cl3 121.1(3) . . ?
C5 C4 Cl3 120.0(3) . . ?
C6 C5 C4 119.6(4) . . ?
C6 C5 Cl4 121.0(3) . . ?
C4 C5 Cl4 119.4(3) . . ?
C3 C2 C1 121.6(4) . . ?
C3 C2 Cl1 120.1(3) . . ?
C1 C2 Cl1 118.2(3) . . ?
C7 N1 C11 118.1(4) . . ?
C9 C10 C11 120.3(4) . . ?
C10 C9 C8 117.1(4) . . ?
C10 C9 C12 121.5(5) . . ?
C8 C9 C12 121.4(5) . . ?
C7 C8 C9 119.7(4) . . ?
N1 C7 C8 122.9(4) . . ?
N1 C11 C10 121.9(4) . . ?
 
_diffrn_measured_fraction_theta_max    0.995
_diffrn_reflns_theta_full              25.99
_diffrn_measured_fraction_theta_full   0.995
_refine_diff_density_max    0.524
_refine_diff_density_min   -0.599
_refine_diff_density_rms    0.149


_iucr_refine_instructions_details
;

TITL data in P-1
CELL  0.71073   7.3888   8.9218  12.0139   69.817   85.609   76.260
ZERR     2.00   0.0077   0.0078   0.0123    0.028    0.035    0.037
LATT   1
SFAC  C    H    N    O    CL
UNIT  24   16   2    2    10
MERG   2
OMIT  -2.00 52.00
FMAP   2
PLAN   10
ACTA
BOND
WGHT     0.10710
L.S.   10
FVAR     0.48211
H10   2    0.932610    0.010114    0.681728    11.00000    0.04927
H7    2    0.818200    0.402573    0.339467    11.00000    0.05204
H11   2    0.680611    0.044241    0.570376    11.00000    0.05593
H8    2    1.064911    0.377563    0.438389    11.00000    0.07176
H1N   2    0.631800    0.221300    0.409800    11.00000    0.05000
MOLE    1
CL1   5    0.420599    0.078765    0.144215    11.00000    0.07087    0.04105 =
        0.06130   -0.02117   -0.00660   -0.01640
CL2   5    0.254223    0.336978   -0.094047    11.00000    0.05935    0.06857 =
        0.04525   -0.02614   -0.00143   -0.02166
CL5   5    0.373488    0.554655    0.329070    11.00000    0.06480    0.06067 =
        0.05652   -0.03491    0.00356   -0.01860
CL4   5    0.197113    0.815612    0.092055    11.00000    0.07081    0.04053 =
        0.08521   -0.02404   -0.00224   -0.01104
CL3   5    0.143103    0.708921   -0.121385    11.00000    0.05650    0.05946 =
        0.05118   -0.00141   -0.00751   -0.01275
C1    1    0.390061    0.327996    0.227168    11.00000    0.03780    0.04371 =
        0.04493   -0.01745    0.00312   -0.01685
C3    1    0.285242    0.398850    0.022972    11.00000    0.03385    0.05040 =
        0.04196   -0.01854    0.00441   -0.01909
C6    1    0.338008    0.495310    0.211277    11.00000    0.03840    0.04628 =
        0.04760   -0.02224    0.00573   -0.01569
O1    4    0.459198    0.213346    0.327003    11.00000    0.06407    0.04377 =
        0.04559   -0.00809   -0.00657   -0.02106
C4    1    0.234715    0.564336    0.010048    11.00000    0.03503    0.04319 =
        0.04336   -0.00889    0.00202   -0.01256
C5    1    0.261084    0.613101    0.106090    11.00000    0.03766    0.04064 =
        0.05233   -0.01736    0.00667   -0.01380
C2    1    0.360746    0.282899    0.129169    11.00000    0.03761    0.03800 =
        0.04518   -0.01661    0.00132   -0.01366
MOLE    2
N1    3    0.722713    0.223273    0.446698    11.00000    0.05292    0.05132 =
        0.04476   -0.01628   -0.00336   -0.01706
C10   1    0.910847    0.087748    0.619698    11.00000    0.05432    0.04480 =
        0.04280   -0.00947   -0.00463   -0.00307
C9    1    1.032302    0.189414    0.577984    11.00000    0.04084    0.05754 =
        0.05890   -0.03162   -0.00480   -0.00061
C8    1    0.994323    0.308605    0.467834    11.00000    0.05103    0.05992 =
        0.06690   -0.02523    0.01079   -0.02701
C7    1    0.839582    0.322349    0.406300    11.00000    0.07260    0.04992 =
        0.03977   -0.00938   -0.00066   -0.02005
C11   1    0.759476    0.105926    0.552127    11.00000    0.05145    0.04445 =
        0.05054   -0.01516   -0.00158   -0.01132
C12   1    1.198315    0.172253    0.650467    11.00000    0.05920    0.10466 =
        0.10997   -0.05286   -0.02629   -0.01119
AFIX   33
H12A  2    1.266611    0.253471    0.607551    11.00000   -1.50000
H12B  2    1.277449    0.064935    0.665718    11.00000   -1.50000
H12C  2    1.156694    0.187415    0.724330    11.00000   -1.50000
AFIX    0
HKLF 4
END
;

# Attachment 'CNT1-LT.cif'

 
data_CNT1-LT
_database_code_depnum_ccdc_archive 'CCDC 1529541'
 
_audit_creation_method            SHELXL-97
_chemical_name_systematic
;
 ?
;
_chemical_name_common             '4-Methylpyridine Pentachlorophenol'
_chemical_melting_point           '75-79'
_chemical_formula_moiety          'C6 H Cl5 O, C6 H7 N'
_chemical_formula_sum
 'C12 H8 Cl5 N O'
_chemical_formula_weight          359.44
 
loop_
 _atom_type_symbol
 _atom_type_description
 _atom_type_scat_dispersion_real
 _atom_type_scat_dispersion_imag
 _atom_type_scat_source
 'C'  'C'   0.0033   0.0016
 'International Tables Vol C Tables 4.2.6.8 and 6.1.1.4'
 'H'  'H'   0.0000   0.0000
 'International Tables Vol C Tables 4.2.6.8 and 6.1.1.4'
 'N'  'N'   0.0061   0.0033
 'International Tables Vol C Tables 4.2.6.8 and 6.1.1.4'
 'O'  'O'   0.0106   0.0060
 'International Tables Vol C Tables 4.2.6.8 and 6.1.1.4'
 'Cl'  'Cl'   0.1484   0.1585
 'International Tables Vol C Tables 4.2.6.8 and 6.1.1.4'
 
_symmetry_cell_setting            'Triclinic'
_symmetry_space_group_name_H-M    'P-1'
 
loop_
 _symmetry_equiv_pos_as_xyz
 'x, y, z'
 '-x, -y, -z'
 
_cell_length_a                    7.3382(8)
_cell_length_b                    8.8986(9)
_cell_length_c                    11.8245(11)
_cell_angle_alpha                 69.945(5)
_cell_angle_beta                  85.055(5)
_cell_angle_gamma                 76.133(5)
_cell_volume                      704.17(12)
_cell_formula_units_Z             2
_cell_measurement_temperature     110(2)
_cell_measurement_reflns_used     5272
_cell_measurement_theta_min       3.235
_cell_measurement_theta_max       27.46
 
_exptl_crystal_description        'Needle'
_exptl_crystal_colour             'Colorless'
_exptl_crystal_size_max           0.27
_exptl_crystal_size_mid           0.15
_exptl_crystal_size_min           0.13
_exptl_crystal_density_meas       ?
_exptl_crystal_density_diffrn     1.695
_exptl_crystal_density_method     'not measured'
_exptl_crystal_F_000              360
_exptl_absorpt_coefficient_mu     1.018
_exptl_absorpt_correction_type    'Empirical'
_exptl_absorpt_correction_T_min   0.833
_exptl_absorpt_correction_T_max   0.876
_exptl_absorpt_process_details    'SADABS'
 
_exptl_special_details
;
 ?
;
 
_diffrn_ambient_temperature       110(2)
_diffrn_radiation_wavelength      0.71073
_diffrn_radiation_type            MoK\a
_diffrn_radiation_source          'fine-focus sealed tube'
_diffrn_radiation_monochromator   graphite
_diffrn_measurement_device_type   'Bruker P4'
_diffrn_measurement_method        '\w scans'
_diffrn_detector_area_resol_mean  ?
_diffrn_standards_number          ?
_diffrn_standards_interval_count  ?
_diffrn_standards_interval_time   ?
_diffrn_standards_decay_%         ?
_diffrn_reflns_number             11629
_diffrn_reflns_av_R_equivalents   0.0523
_diffrn_reflns_av_sigmaI/netI     0.0450
_diffrn_reflns_limit_h_min        -9
_diffrn_reflns_limit_h_max        9
_diffrn_reflns_limit_k_min        -10
_diffrn_reflns_limit_k_max        10
_diffrn_reflns_limit_l_min        -14
_diffrn_reflns_limit_l_max        14
_diffrn_reflns_theta_min          3.35
_diffrn_reflns_theta_max          25.99
_reflns_number_total              2756
_reflns_number_gt                 2106
_reflns_threshold_expression      >2\s(I)
 
_computing_data_collection        ?
_computing_cell_refinement        ?
_computing_data_reduction         ?
_computing_structure_solution     ?
_computing_structure_refinement   'SHELXL-97 (Sheldrick, 2008)'
_computing_molecular_graphics     ?
_computing_publication_material   ?
 
_refine_special_details
;
 Refinement of F^2^ against ALL reflections.  The weighted R-factor wR and
 goodness of fit S are based on F^2^, conventional R-factors R are based
 on F, with F set to zero for negative F^2^. The threshold expression of
 F^2^ > 2\s(F^2^) is used only for calculating R-factors(gt) etc. and is
 not relevant to the choice of reflections for refinement.  R-factors based
 on F^2^ are statistically about twice as large as those based on F, and R-
 factors based on ALL data will be even larger.
;
 
_refine_ls_structure_factor_coef  Fsqd
_refine_ls_matrix_type            full
_refine_ls_weighting_scheme       calc
_refine_ls_weighting_details
 'calc w=1/[\s^2^(Fo^2^)+(0.0398P)^2^+0.5163P] where P=(Fo^2^+2Fc^2^)/3'
_atom_sites_solution_primary      direct
_atom_sites_solution_secondary    difmap
_atom_sites_solution_hydrogens    geom
_refine_ls_hydrogen_treatment     mixed
_refine_ls_extinction_method      none
_refine_ls_extinction_coef        ?
_refine_ls_number_reflns          2756
_refine_ls_number_parameters      193
_refine_ls_number_restraints      0
_refine_ls_R_factor_all           0.0614
_refine_ls_R_factor_gt            0.0396
_refine_ls_wR_factor_ref          0.1034
_refine_ls_wR_factor_gt           0.0964
_refine_ls_goodness_of_fit_ref    1.102
_refine_ls_restrained_S_all       1.102
_refine_ls_shift/su_max           0.000
_refine_ls_shift/su_mean          0.000
 
loop_
 _atom_site_label
 _atom_site_type_symbol
 _atom_site_fract_x
 _atom_site_fract_y
 _atom_site_fract_z
 _atom_site_U_iso_or_equiv
 _atom_site_adp_type
 _atom_site_occupancy
 _atom_site_symmetry_multiplicity
 _atom_site_calc_flag
 _atom_site_refinement_flags
 _atom_site_disorder_assembly
 _atom_site_disorder_group
C1 C 0.3903(4) 0.8268(4) 0.2293(2) 0.0234(7) Uani 1 1 d . . .
C2 C 0.3609(4) 0.7824(4) 0.1299(3) 0.0246(7) Uani 1 1 d . . .
C3 C 0.2860(4) 0.8999(4) 0.0232(3) 0.0243(7) Uani 1 1 d . . .
C4 C 0.2353(4) 1.0648(4) 0.0118(3) 0.0257(7) Uani 1 1 d . . .
C5 C 0.2618(4) 1.1117(4) 0.1086(3) 0.0245(7) Uani 1 1 d . . .
C6 C 0.3396(4) 0.9937(4) 0.2146(3) 0.0241(7) Uani 1 1 d . . .
C7 C 0.8416(5) 0.8215(4) 0.4054(3) 0.0334(8) Uani 1 1 d . . .
C8 C 0.9971(5) 0.8081(4) 0.4679(3) 0.0338(8) Uani 1 1 d . . .
C9 C 1.0356(4) 0.6888(4) 0.5791(3) 0.0311(7) Uani 1 1 d . . .
C10 C 0.9136(4) 0.5841(4) 0.6220(3) 0.0298(7) Uani 1 1 d . . .
C11 C 0.7611(4) 0.6017(4) 0.5552(3) 0.0279(7) Uani 1 1 d . . .
C12 C 1.2035(5) 0.6704(5) 0.6512(4) 0.0537(11) Uani 1 1 d . . .
H12A H 1.2649 0.7588 0.6116 0.081 Uiso 1 1 calc R . .
H12B H 1.2892 0.5676 0.6580 0.081 Uiso 1 1 calc R . .
H12C H 1.1635 0.6731 0.7301 0.081 Uiso 1 1 calc R . .
N1 N 0.7245(4) 0.7202(3) 0.4481(2) 0.0292(6) Uani 1 1 d . . .
O1 O 0.4590(3) 0.7125(2) 0.32955(18) 0.0306(5) Uani 1 1 d . . .
Cl1 Cl 0.42125(12) 0.57844(9) 0.14310(7) 0.0342(2) Uani 1 1 d . . .
Cl2 Cl 0.25397(11) 0.83833(10) -0.09585(7) 0.0331(2) Uani 1 1 d . . .
Cl3 Cl 0.14334(11) 1.21033(10) -0.12073(7) 0.0357(2) Uani 1 1 d . . .
Cl4 Cl 0.19843(12) 1.31485(10) 0.09655(8) 0.0394(2) Uani 1 1 d . . .
Cl5 Cl 0.37690(11) 1.05247(10) 0.33437(7) 0.0338(2) Uani 1 1 d . . .
H1 H 0.581(7) 0.720(5) 0.378(4) 0.090(15) Uiso 1 1 d . . .
H7 H 0.807(4) 0.904(4) 0.332(3) 0.019(7) Uiso 1 1 d . . .
H8 H 1.078(5) 0.874(4) 0.434(3) 0.035(9) Uiso 1 1 d . . .
H10 H 0.929(4) 0.499(4) 0.695(3) 0.032(9) Uiso 1 1 d . . .
H11 H 0.677(4) 0.528(4) 0.579(3) 0.028(8) Uiso 1 1 d . . .
 
loop_
 _atom_site_aniso_label
 _atom_site_aniso_U_11
 _atom_site_aniso_U_22
 _atom_site_aniso_U_33
 _atom_site_aniso_U_23
 _atom_site_aniso_U_13
 _atom_site_aniso_U_12
C1 0.0207(15) 0.0276(16) 0.0253(16) -0.0092(13) 0.0003(12) -0.0111(13)
C2 0.0215(16) 0.0248(16) 0.0307(16) -0.0102(13) 0.0030(13) -0.0110(13)
C3 0.0199(16) 0.0339(17) 0.0246(15) -0.0119(13) 0.0020(12) -0.0139(13)
C4 0.0201(15) 0.0280(17) 0.0257(16) -0.0046(13) 0.0031(12) -0.0071(13)
C5 0.0223(15) 0.0233(15) 0.0313(16) -0.0113(13) 0.0035(13) -0.0093(13)
C6 0.0220(16) 0.0298(17) 0.0265(16) -0.0138(13) 0.0035(13) -0.0114(13)
C7 0.044(2) 0.0301(18) 0.0246(17) -0.0073(14) 0.0017(15) -0.0097(16)
C8 0.0338(19) 0.036(2) 0.041(2) -0.0212(16) 0.0114(16) -0.0173(16)
C9 0.0253(17) 0.0348(18) 0.0399(19) -0.0237(15) -0.0003(14) -0.0027(14)
C10 0.0339(19) 0.0272(17) 0.0246(16) -0.0080(14) -0.0023(14) -0.0003(14)
C11 0.0301(18) 0.0264(17) 0.0301(17) -0.0118(13) 0.0049(14) -0.0098(14)
C12 0.035(2) 0.070(3) 0.065(3) -0.033(2) -0.0152(19) -0.0093(19)
N1 0.0302(15) 0.0318(15) 0.0266(14) -0.0103(11) -0.0003(11) -0.0079(12)
O1 0.0380(13) 0.0278(12) 0.0275(11) -0.0050(9) -0.0080(10) -0.0134(10)
Cl1 0.0448(5) 0.0253(4) 0.0362(4) -0.0122(3) -0.0048(4) -0.0102(4)
Cl2 0.0371(5) 0.0415(5) 0.0266(4) -0.0155(3) -0.0016(3) -0.0135(4)
Cl3 0.0348(5) 0.0354(5) 0.0302(4) -0.0018(3) -0.0047(3) -0.0070(4)
Cl4 0.0467(5) 0.0246(4) 0.0485(5) -0.0144(4) -0.0019(4) -0.0071(4)
Cl5 0.0395(5) 0.0375(5) 0.0331(4) -0.0207(3) 0.0011(3) -0.0119(4)
 
_geom_special_details
;
 All s.u.'s (except the s.u. in the dihedral angle between two l.s. planes)
 are estimated using the full covariance matrix.  The cell s.u.'s are taken
 into account individually in the estimation of s.u.'s in distances, angles
 and torsion angles; correlations between s.u.'s in cell parameters are only
 used when they are defined by crystal symmetry.  An approximate (isotropic)
 treatment of cell s.u.'s is used for estimating s.u.'s involving l.s. planes.
;
 
loop_
 _geom_bond_atom_site_label_1
 _geom_bond_atom_site_label_2
 _geom_bond_distance
 _geom_bond_site_symmetry_2
 _geom_bond_publ_flag
C1 O1 1.313(3) . ?
C1 C6 1.394(4) . ?
C1 C2 1.409(4) . ?
C2 C3 1.388(4) . ?
C2 Cl1 1.717(3) . ?
C3 C4 1.386(4) . ?
C3 Cl2 1.727(3) . ?
C4 C5 1.388(4) . ?
C4 Cl3 1.720(3) . ?
C5 C6 1.391(4) . ?
C5 Cl4 1.713(3) . ?
C6 Cl5 1.731(3) . ?
C7 N1 1.338(4) . ?
C7 C8 1.372(5) . ?
C8 C9 1.378(5) . ?
C9 C10 1.387(5) . ?
C9 C12 1.503(4) . ?
C10 C11 1.373(4) . ?
C11 N1 1.339(4) . ?
 
loop_
 _geom_angle_atom_site_label_1
 _geom_angle_atom_site_label_2
 _geom_angle_atom_site_label_3
 _geom_angle
 _geom_angle_site_symmetry_1
 _geom_angle_site_symmetry_3
 _geom_angle_publ_flag
O1 C1 C6 123.7(3) . . ?
O1 C1 C2 119.8(3) . . ?
C6 C1 C2 116.5(3) . . ?
C3 C2 C1 121.3(3) . . ?
C3 C2 Cl1 120.3(2) . . ?
C1 C2 Cl1 118.4(2) . . ?
C4 C3 C2 120.8(3) . . ?
C4 C3 Cl2 119.9(2) . . ?
C2 C3 Cl2 119.2(2) . . ?
C3 C4 C5 119.1(3) . . ?
C3 C4 Cl3 120.8(2) . . ?
C5 C4 Cl3 120.2(2) . . ?
C4 C5 C6 119.8(3) . . ?
C4 C5 Cl4 119.7(2) . . ?
C6 C5 Cl4 120.4(2) . . ?
C5 C6 C1 122.5(3) . . ?
C5 C6 Cl5 119.9(2) . . ?
C1 C6 Cl5 117.7(2) . . ?
N1 C7 C8 122.1(3) . . ?
C7 C8 C9 120.1(3) . . ?
C8 C9 C10 117.2(3) . . ?
C8 C9 C12 121.9(3) . . ?
C10 C9 C12 120.9(3) . . ?
C11 C10 C9 120.4(3) . . ?
N1 C11 C10 121.5(3) . . ?
C7 N1 C11 118.8(3) . . ?
 
_diffrn_measured_fraction_theta_max    0.997
_diffrn_reflns_theta_full              25.99
_diffrn_measured_fraction_theta_full   0.997
_refine_diff_density_max    0.365
_refine_diff_density_min   -0.276
_refine_diff_density_rms    0.069

_iucr_refine_instructions_details
;

TITL CNT1-LT1 in P-1
CELL  0.71073   7.3382   8.8986  11.8245   69.945   85.055   76.133
ZERR     2.00   0.0008   0.0009   0.0011    0.005    0.005    0.005
LATT   1
SFAC  C    H    N    O    CL
UNIT  24   16   2    2    10
MERG   2
OMIT    -2.00  52.00
FMAP   2
PLAN    3
LIST 4
ACTA
BOND
WGHT     0.03980     0.51630
L.S.  20
FVAR     0.19792
C1    1    0.390329    0.826779    0.229282    11.00000    0.02069    0.02757 =
        0.02530   -0.00917    0.00030   -0.01114
C2    1    0.360900    0.782446    0.129881    11.00000    0.02154    0.02480 =
        0.03071   -0.01019    0.00305   -0.01103
C3    1    0.285994    0.899871    0.023197    11.00000    0.01987    0.03394 =
        0.02456   -0.01186    0.00197   -0.01386
C4    1    0.235347    1.064800    0.011767    11.00000    0.02011    0.02799 =
        0.02573   -0.00458    0.00313   -0.00707
C5    1    0.261794    1.111719    0.108567    11.00000    0.02228    0.02332 =
        0.03132   -0.01131    0.00352   -0.00925
C6    1    0.339567    0.993673    0.214634    11.00000    0.02201    0.02977 =
        0.02652   -0.01382    0.00349   -0.01137
C7    1    0.841604    0.821498    0.405413    11.00000    0.04432    0.03012 =
        0.02463   -0.00732    0.00169   -0.00968
C8    1    0.997076    0.808119    0.467889    11.00000    0.03380    0.03637 =
        0.04064   -0.02116    0.01138   -0.01727
C9    1    1.035603    0.688774    0.579120    11.00000    0.02533    0.03478 =
        0.03990   -0.02374   -0.00027   -0.00271
C10   1    0.913621    0.584095    0.622037    11.00000    0.03394    0.02719 =
        0.02461   -0.00805   -0.00228   -0.00033
C11   1    0.761093    0.601684    0.555166    11.00000    0.03008    0.02637 =
        0.03013   -0.01178    0.00488   -0.00981
C12   1    1.203487    0.670401    0.651208    11.00000    0.03534    0.06998 =
        0.06524   -0.03261   -0.01524   -0.00928
AFIX  137
H12A  2    1.264896    0.758757    0.611574    11.00000   -1.50000
H12B  2    1.289223    0.567601    0.657986    11.00000   -1.50000
H12C  2    1.163549    0.673110    0.730100    11.00000   -1.50000
AFIX    0
N1    3    0.724502    0.720160    0.448148    11.00000    0.03023    0.03180 =
        0.02656   -0.01031   -0.00026   -0.00786
O1    4    0.459039    0.712459    0.329553    11.00000    0.03795    0.02779 =
        0.02749   -0.00500   -0.00804   -0.01337
CL1   5    0.421254    0.578439    0.143100    11.00000    0.04477    0.02525 =
        0.03617   -0.01225   -0.00480   -0.01018
CL2   5    0.253971    0.838326   -0.095846    11.00000    0.03714    0.04155 =
        0.02657   -0.01548   -0.00162   -0.01352
CL3   5    0.143344    1.210329   -0.120732    11.00000    0.03481    0.03536 =
        0.03019   -0.00184   -0.00475   -0.00702
CL4   5    0.198425    1.314846    0.096551    11.00000    0.04666    0.02463 =
        0.04850   -0.01444   -0.00192   -0.00706
CL5   5    0.376896    1.052465    0.334368    11.00000    0.03948    0.03754 =
        0.03314   -0.02067    0.00112   -0.01192
H1    2    0.580861    0.720256    0.378366    11.00000    0.08997
H7    2    0.807163    0.903548    0.331890    11.00000    0.01939
H8    2    1.077521    0.874081    0.433621    11.00000    0.03537
H10   2    0.929322    0.499247    0.694795    11.00000    0.03239
H11   2    0.676599    0.527592    0.578761    11.00000    0.02845
HKLF 4
END

;

# Attachment 'CNT1-RT.cif'

 
data_CNT1-RT
_database_code_depnum_ccdc_archive 'CCDC 1529543'
 
_audit_creation_method            SHELXL-97
_chemical_name_systematic
;
 ?
;
_chemical_name_common             '4-Methylpyridine Pentachlorophenol'
_chemical_melting_point           '75-79'
_chemical_formula_moiety          'C6 H Cl5 O, C6 H7 N'
_chemical_formula_sum
 'C12 H8 Cl5 N O'
_chemical_formula_weight          359.44
 
loop_
 _atom_type_symbol
 _atom_type_description
 _atom_type_scat_dispersion_real
 _atom_type_scat_dispersion_imag
 _atom_type_scat_source
 'C'  'C'   0.0033   0.0016
 'International Tables Vol C Tables 4.2.6.8 and 6.1.1.4'
 'H'  'H'   0.0000   0.0000
 'International Tables Vol C Tables 4.2.6.8 and 6.1.1.4'
 'N'  'N'   0.0061   0.0033
 'International Tables Vol C Tables 4.2.6.8 and 6.1.1.4'
 'O'  'O'   0.0106   0.0060
 'International Tables Vol C Tables 4.2.6.8 and 6.1.1.4'
 'Cl'  'Cl'   0.1484   0.1585
 'International Tables Vol C Tables 4.2.6.8 and 6.1.1.4'
 
_symmetry_cell_setting            'Triclinic'
_symmetry_space_group_name_H-M    'P-1'
 
loop_
 _symmetry_equiv_pos_as_xyz
 'x, y, z'
 '-x, -y, -z'
 
_cell_length_a                    7.3857(8)
_cell_length_b                    8.9202(10)
_cell_length_c                    12.0227(12)
_cell_angle_alpha                 69.770(3)
_cell_angle_beta                  85.869(3)
_cell_angle_gamma                 76.324(4)
_cell_volume                      722.10(13)
_cell_formula_units_Z             2
_cell_measurement_temperature     298(2)
_cell_measurement_reflns_used     2874
_cell_measurement_theta_min       3.33
_cell_measurement_theta_max       24.78
 
_exptl_crystal_description        'Needle'
_exptl_crystal_colour             'Colorless'
_exptl_crystal_size_max           0.27
_exptl_crystal_size_mid           0.15
_exptl_crystal_size_min           0.13
_exptl_crystal_density_meas       ?
_exptl_crystal_density_diffrn     1.653
_exptl_crystal_density_method     'not measured'
_exptl_crystal_F_000              360
_exptl_absorpt_coefficient_mu     0.993
_exptl_absorpt_correction_type    'Empirical'
_exptl_absorpt_correction_T_min   0.836
_exptl_absorpt_correction_T_max   0.879
_exptl_absorpt_process_details    'SADABS'
 
_exptl_special_details
;
 ?
;
 
_diffrn_ambient_temperature       298(2)
_diffrn_radiation_wavelength      0.71073
_diffrn_radiation_type            MoK\a
_diffrn_radiation_source          'fine-focus sealed tube'
_diffrn_radiation_monochromator   graphite
_diffrn_measurement_device_type   'Bruker P4'
_diffrn_measurement_method        '\w scans'
_diffrn_detector_area_resol_mean  ?
_diffrn_standards_number          ?
_diffrn_standards_interval_count  ?
_diffrn_standards_interval_time   ?
_diffrn_standards_decay_%         ?
_diffrn_reflns_number             6870
_diffrn_reflns_av_R_equivalents   0.0393
_diffrn_reflns_av_sigmaI/netI     0.0594
_diffrn_reflns_limit_h_min        -9
_diffrn_reflns_limit_h_max        9
_diffrn_reflns_limit_k_min        -11
_diffrn_reflns_limit_k_max        11
_diffrn_reflns_limit_l_min        -14
_diffrn_reflns_limit_l_max        14
_diffrn_reflns_theta_min          3.33
_diffrn_reflns_theta_max          26.00
_reflns_number_total              2799
_reflns_number_gt                 1751
_reflns_threshold_expression      >2\s(I)
 
_computing_data_collection        ?
_computing_cell_refinement        ?
_computing_data_reduction         ?
_computing_structure_solution     ?
_computing_structure_refinement   'SHELXL-97 (Sheldrick, 2008)'
_computing_molecular_graphics     ?
_computing_publication_material   ?
 
_refine_special_details
;
 Refinement of F^2^ against ALL reflections.  The weighted R-factor wR and
 goodness of fit S are based on F^2^, conventional R-factors R are based
 on F, with F set to zero for negative F^2^. The threshold expression of
 F^2^ > 2\s(F^2^) is used only for calculating R-factors(gt) etc. and is
 not relevant to the choice of reflections for refinement.  R-factors based
 on F^2^ are statistically about twice as large as those based on F, and R-
 factors based on ALL data will be even larger.
;
 
_refine_ls_structure_factor_coef  Fsqd
_refine_ls_matrix_type            full
_refine_ls_weighting_scheme       calc
_refine_ls_weighting_details
 'calc w=1/[\s^2^(Fo^2^)+(0.0638P)^2^+0.0000P] where P=(Fo^2^+2Fc^2^)/3'
_atom_sites_solution_primary      direct
_atom_sites_solution_secondary    difmap
_atom_sites_solution_hydrogens    geom
_refine_ls_hydrogen_treatment     mixed
_refine_ls_extinction_method      none
_refine_ls_extinction_coef        ?
_refine_ls_number_reflns          2799
_refine_ls_number_parameters      193
_refine_ls_number_restraints      0
_refine_ls_R_factor_all           0.0936
_refine_ls_R_factor_gt            0.0466
_refine_ls_wR_factor_ref          0.1288
_refine_ls_wR_factor_gt           0.1136
_refine_ls_goodness_of_fit_ref    1.040
_refine_ls_restrained_S_all       1.040
_refine_ls_shift/su_max           0.001
_refine_ls_shift/su_mean          0.000
 
loop_
 _atom_site_label
 _atom_site_type_symbol
 _atom_site_fract_x
 _atom_site_fract_y
 _atom_site_fract_z
 _atom_site_U_iso_or_equiv
 _atom_site_adp_type
 _atom_site_occupancy
 _atom_site_symmetry_multiplicity
 _atom_site_calc_flag
 _atom_site_refinement_flags
 _atom_site_disorder_assembly
 _atom_site_disorder_group
C1 C 0.1105(4) 0.6719(4) 0.7737(3) 0.0408(8) Uani 1 1 d . . .
C2 C 0.1617(4) 0.5046(4) 0.7895(3) 0.0404(8) Uani 1 1 d . . .
C3 C 0.2384(4) 0.3884(4) 0.8946(3) 0.0433(8) Uani 1 1 d . . .
C4 C 0.2641(4) 0.4355(4) 0.9899(3) 0.0426(8) Uani 1 1 d . . .
C5 C 0.2141(4) 0.6015(4) 0.9773(3) 0.0406(8) Uani 1 1 d . . .
C6 C 0.1394(4) 0.7166(4) 0.8713(3) 0.0392(8) Uani 1 1 d . . .
C7 C 0.6615(6) 0.6777(5) 0.5939(3) 0.0561(10) Uani 1 1 d . . .
C8 C 0.5069(5) 0.6915(5) 0.5312(4) 0.0572(10) Uani 1 1 d . . .
C9 C 0.4682(5) 0.8100(4) 0.4224(3) 0.0519(9) Uani 1 1 d . . .
C10 C 0.5902(5) 0.9115(5) 0.3811(3) 0.0506(9) Uani 1 1 d . . .
C11 C 0.7408(5) 0.8926(4) 0.4485(3) 0.0506(9) Uani 1 1 d . . .
C12 C 0.3014(6) 0.8296(6) 0.3485(4) 0.0919(15) Uani 1 1 d . . .
H12A H 0.2092 0.7805 0.3989 0.138 Uiso 1 1 calc R . .
H12B H 0.3396 0.7767 0.2906 0.138 Uiso 1 1 calc R . .
H12C H 0.2495 0.9441 0.3089 0.138 Uiso 1 1 calc R . .
N1 N 0.7780(4) 0.7767(3) 0.5533(2) 0.0507(7) Uani 1 1 d . . .
O1 O 0.0424(4) 0.7855(3) 0.6742(2) 0.0537(6) Uani 1 1 d . . .
Cl1 Cl 0.12723(13) 0.44496(12) 0.67202(8) 0.0598(3) Uani 1 1 d . . .
Cl2 Cl 0.30288(14) 0.18438(11) 0.90896(9) 0.0686(3) Uani 1 1 d . . .
Cl3 Cl 0.35693(13) 0.29155(12) 1.12172(8) 0.0633(3) Uani 1 1 d . . .
Cl4 Cl 0.24580(12) 0.66298(12) 1.09406(7) 0.0579(3) Uani 1 1 d . . .
Cl5 Cl 0.07913(13) 0.92079(10) 0.85595(8) 0.0585(3) Uani 1 1 d . . .
H1 H -0.059(7) 0.780(6) 0.639(4) 0.124(19) Uiso 1 1 d . . .
H7 H 0.695(4) 0.597(4) 0.668(3) 0.057(10) Uiso 1 1 d . . .
H8 H 0.433(5) 0.617(4) 0.568(3) 0.073(12) Uiso 1 1 d . . .
H10 H 0.567(4) 0.994(4) 0.313(3) 0.045(10) Uiso 1 1 d . . .
H11 H 0.824(4) 0.957(4) 0.424(2) 0.041(9) Uiso 1 1 d . . .
 
loop_
 _atom_site_aniso_label
 _atom_site_aniso_U_11
 _atom_site_aniso_U_22
 _atom_site_aniso_U_33
 _atom_site_aniso_U_23
 _atom_site_aniso_U_13
 _atom_site_aniso_U_12
C1 0.0369(18) 0.046(2) 0.043(2) -0.0147(18) 0.0022(16) -0.0172(15)
C2 0.0381(17) 0.0447(19) 0.049(2) -0.0248(17) 0.0065(16) -0.0168(15)
C3 0.0348(17) 0.0373(18) 0.061(2) -0.0181(17) 0.0064(16) -0.0137(14)
C4 0.0334(17) 0.046(2) 0.0466(19) -0.0113(16) 0.0030(15) -0.0130(15)
C5 0.0337(17) 0.053(2) 0.0432(19) -0.0197(17) 0.0056(15) -0.0214(16)
C6 0.0340(17) 0.0413(18) 0.050(2) -0.0201(16) 0.0080(15) -0.0173(14)
C7 0.069(3) 0.052(2) 0.046(2) -0.013(2) -0.001(2) -0.017(2)
C8 0.055(2) 0.057(2) 0.067(3) -0.025(2) 0.012(2) -0.025(2)
C9 0.048(2) 0.053(2) 0.063(2) -0.034(2) -0.0047(19) -0.0023(18)
C10 0.056(2) 0.046(2) 0.043(2) -0.0133(19) -0.0043(19) -0.0017(19)
C11 0.051(2) 0.048(2) 0.057(2) -0.0191(19) 0.006(2) -0.0171(19)
C12 0.063(3) 0.107(4) 0.115(4) -0.050(3) -0.030(3) -0.011(2)
N1 0.0576(19) 0.0523(18) 0.0461(17) -0.0167(16) -0.0022(15) -0.0187(15)
O1 0.0664(17) 0.0485(15) 0.0479(15) -0.0095(12) -0.0104(13) -0.0234(13)
Cl1 0.0687(6) 0.0658(6) 0.0613(6) -0.0394(5) 0.0060(5) -0.0206(5)
Cl2 0.0736(7) 0.0423(5) 0.0915(8) -0.0256(5) -0.0021(6) -0.0109(5)
Cl3 0.0578(6) 0.0639(6) 0.0557(6) -0.0037(5) -0.0059(5) -0.0133(5)
Cl4 0.0612(6) 0.0757(7) 0.0487(5) -0.0304(5) -0.0005(4) -0.0237(5)
Cl5 0.0725(6) 0.0434(5) 0.0672(6) -0.0243(4) -0.0069(5) -0.0168(4)
 
_geom_special_details
;
 All s.u.'s (except the s.u. in the dihedral angle between two l.s. planes)
 are estimated using the full covariance matrix.  The cell s.u.'s are taken
 into account individually in the estimation of s.u.'s in distances, angles
 and torsion angles; correlations between s.u.'s in cell parameters are only
 used when they are defined by crystal symmetry.  An approximate (isotropic)
 treatment of cell s.u.'s is used for estimating s.u.'s involving l.s. planes.
;
 
loop_
 _geom_bond_atom_site_label_1
 _geom_bond_atom_site_label_2
 _geom_bond_distance
 _geom_bond_site_symmetry_2
 _geom_bond_publ_flag
C1 O1 1.312(4) . ?
C1 C2 1.398(4) . ?
C1 C6 1.407(4) . ?
C2 C3 1.382(4) . ?
C2 Cl1 1.726(3) . ?
C3 C4 1.389(4) . ?
C3 Cl2 1.719(3) . ?
C4 C5 1.395(4) . ?
C4 Cl3 1.722(3) . ?
C5 C6 1.383(4) . ?
C5 Cl4 1.722(3) . ?
C6 Cl5 1.716(3) . ?
C7 N1 1.327(4) . ?
C7 C8 1.371(5) . ?
C8 C9 1.366(5) . ?
C9 C10 1.374(5) . ?
C9 C12 1.512(5) . ?
C10 C11 1.367(5) . ?
C11 N1 1.322(4) . ?
 
loop_
 _geom_angle_atom_site_label_1
 _geom_angle_atom_site_label_2
 _geom_angle_atom_site_label_3
 _geom_angle
 _geom_angle_site_symmetry_1
 _geom_angle_site_symmetry_3
 _geom_angle_publ_flag
O1 C1 C2 123.7(3) . . ?
O1 C1 C6 119.8(3) . . ?
C2 C1 C6 116.5(3) . . ?
C3 C2 C1 122.2(3) . . ?
C3 C2 Cl1 120.0(2) . . ?
C1 C2 Cl1 117.7(2) . . ?
C2 C3 C4 120.2(3) . . ?
C2 C3 Cl2 120.6(3) . . ?
C4 C3 Cl2 119.2(3) . . ?
C3 C4 C5 119.0(3) . . ?
C3 C4 Cl3 120.6(3) . . ?
C5 C4 Cl3 120.4(3) . . ?
C6 C5 C4 120.1(3) . . ?
C6 C5 Cl4 120.0(2) . . ?
C4 C5 Cl4 119.9(2) . . ?
C5 C6 C1 121.9(3) . . ?
C5 C6 Cl5 119.9(2) . . ?
C1 C6 Cl5 118.1(2) . . ?
N1 C7 C8 122.5(4) . . ?
C9 C8 C7 120.2(4) . . ?
C8 C9 C10 116.8(3) . . ?
C8 C9 C12 122.5(4) . . ?
C10 C9 C12 120.7(4) . . ?
C11 C10 C9 120.2(3) . . ?
N1 C11 C10 122.6(4) . . ?
C11 N1 C7 117.8(3) . . ?
 
_diffrn_measured_fraction_theta_max    0.989
_diffrn_reflns_theta_full              26.00
_diffrn_measured_fraction_theta_full   0.989
_refine_diff_density_max    0.282
_refine_diff_density_min   -0.214
_refine_diff_density_rms    0.066

_iucr_refine_instructions_details
;
TITL CNT1-RT1 in P-1
CELL  0.71073   7.3857   8.9202  12.0227   69.770   85.869   76.324
ZERR     2.00   0.0008   0.0010   0.0012    0.003    0.003    0.004
LATT   1
SFAC  C    H    N    O    CL
UNIT  24   16   2    2    10
MERG   2
OMIT    -2.00  52.00
FMAP   2
PLAN   10
ACTA
BOND
WGHT     0.06380
L.S.  20
FVAR     0.21098
C1    1    0.110521    0.671863    0.773742    11.00000    0.03692    0.04607 =
        0.04287   -0.01473    0.00223   -0.01722
C2    1    0.161707    0.504561    0.789543    11.00000    0.03807    0.04474 =
        0.04874   -0.02483    0.00653   -0.01682
C3    1    0.238441    0.388436    0.894553    11.00000    0.03476    0.03726 =
        0.06114   -0.01812    0.00642   -0.01373
C4    1    0.264146    0.435544    0.989904    11.00000    0.03342    0.04596 =
        0.04656   -0.01132    0.00302   -0.01303
C5    1    0.214050    0.601496    0.977333    11.00000    0.03374    0.05301 =
        0.04316   -0.01969    0.00559   -0.02138
C6    1    0.139392    0.716631    0.871253    11.00000    0.03404    0.04131 =
        0.04957   -0.02010    0.00797   -0.01727
C7    1    0.661460    0.677653    0.593902    11.00000    0.06904    0.05215 =
        0.04613   -0.01256   -0.00095   -0.01739
C8    1    0.506944    0.691513    0.531214    11.00000    0.05487    0.05715 =
        0.06745   -0.02491    0.01153   -0.02467
C9    1    0.468233    0.809989    0.422376    11.00000    0.04788    0.05271 =
        0.06279   -0.03419   -0.00475   -0.00229
C10   1    0.590227    0.911544    0.381149    11.00000    0.05620    0.04636 =
        0.04320   -0.01335   -0.00428   -0.00167
C11   1    0.740766    0.892635    0.448549    11.00000    0.05115    0.04755 =
        0.05650   -0.01910    0.00638   -0.01708
C12   1    0.301412    0.829627    0.348464    11.00000    0.06348    0.10724 =
        0.11512   -0.05013   -0.02960   -0.01053
AFIX  137
H12A  2    0.209221    0.780466    0.398917    11.00000   -1.50000
H12B  2    0.339566    0.776737    0.290612    11.00000   -1.50000
H12C  2    0.249538    0.944148    0.308937    11.00000   -1.50000
AFIX    0
N1    3    0.777980    0.776714    0.553330    11.00000    0.05760    0.05228 =
        0.04612   -0.01675   -0.00216   -0.01869
O1    4    0.042381    0.785530    0.674171    11.00000    0.06640    0.04851 =
        0.04789   -0.00953   -0.01037   -0.02342
CL1   5    0.127231    0.444960    0.672018    11.00000    0.06869    0.06579 =
        0.06133   -0.03940    0.00598   -0.02064
CL2   5    0.302881    0.184376    0.908962    11.00000    0.07359    0.04232 =
        0.09148   -0.02557   -0.00208   -0.01090
CL3   5    0.356931    0.291547    1.121723    11.00000    0.05781    0.06394 =
        0.05567   -0.00372   -0.00590   -0.01335
CL4   5    0.245801    0.662977    1.094062    11.00000    0.06125    0.07573 =
        0.04867   -0.03042   -0.00052   -0.02372
CL5   5    0.079129    0.920793    0.855955    11.00000    0.07254    0.04341 =
        0.06724   -0.02430   -0.00690   -0.01680
H1    2   -0.058951    0.779601    0.638997    11.00000    0.12375
H7    2    0.694942    0.597068    0.668283    11.00000    0.05716
H8    2    0.433459    0.616543    0.567993    11.00000    0.07269
H10   2    0.566850    0.993733    0.312608    11.00000    0.04511
H11   2    0.824309    0.957339    0.423676    11.00000    0.04101
HKLF 4
END

;
