# Supplementary material for: Exploring the salt–cocrystal continuum with solid-state NMR using natural-abundance samples: implications for crystal engineering
Source: IUCrJ. 2017 Jun 5;4(Pt 4):466–75. doi: 10.1107/S205225251700687X (PMC5571809; doi:10.1107/S205225251700687X)
Supplement: Supplementary file 3 [file m-04-00466-CNT-1-LTsup3.hkl]

#
# h,k,l, Fc-squared, Fo-squared, sigma(Fo-squared) and status flag
#
data_data
_shelx_title ' data in P-1'
_shelx_refln_list_code          4
_shelx_F_calc_maximum      154.11
_exptl_crystal_F_000       360.00
_reflns_d_resolution_high  0.8108
 
loop_
 _symmetry_equiv_pos_as_xyz
 'x, y, z'
 '-x, -y, -z'
 
_cell_length_a     7.3160
_cell_length_b     8.9418
_cell_length_c    11.7634
_cell_angle_alpha  70.147
_cell_angle_beta   84.668
_cell_angle_gamma  76.240
 
_shelx_F_squared_multiplier     1.000
 
loop_
 _refln_index_h
 _refln_index_k
 _refln_index_l
 _refln_F_squared_calc
 _refln_F_squared_meas
 _refln_F_squared_sigma
 _refln_observed_status
   2   0   0     4770.10     4743.70     31.49 o
   3   0   0       62.28       49.50      3.80 o
   4   0   0        0.06        5.21      2.15 o
   5   0   0     1139.02     1156.78     46.89 o
   6   0   0      344.25      339.89     22.79 o
   7   0   0       27.88       28.81      5.35 o
   8   0   0      254.58      275.96     47.84 o
  -8   1   0      486.39      492.23     41.90 o
  -7   1   0        4.24        8.14      3.07 o
  -6   1   0       23.98       22.69      5.29 o
  -5   1   0     1056.61     1068.50     21.50 o
  -4   1   0      361.59      376.88     10.00 o
  -3   1   0      165.96      143.92      7.73 o
  -2   1   0      763.16      764.68      8.79 o
  -1   1   0      207.24      195.39      4.64 o
   0   1   0      975.14        0.14      0.74 o
   2   1   0    10601.58    10323.80     93.27 o
   3   1   0     1932.93     1926.13     26.46 o
   4   1   0       17.40       20.71      2.32 o
   5   1   0      688.36      683.86     70.26 o
   6   1   0       48.78       49.10      4.46 o
   7   1   0       49.06       43.72      4.03 o
   8   1   0      409.04      462.21     73.07 o
  -8   2   0       66.29       53.73      6.89 o
  -7   2   0       16.55       14.58      4.64 o
  -6   2   0      301.74      289.73     18.86 o
  -5   2   0      132.29      149.30      7.75 o
  -4   2   0     1087.13     1124.17     17.29 o
  -3   2   0     6407.86     6858.70     37.05 o
  -2   2   0       31.70       27.27      3.42 o
  -1   2   0     2744.21     2685.01     66.83 o
   0   2   0     2554.87     2591.62     30.64 o
   1   2   0     1114.60     1105.84     21.86 o
   2   2   0     1194.96     1094.86     54.68 o
   3   2   0      168.26      157.96      7.04 o
   4   2   0        3.17        3.01      1.79 o
   5   2   0      229.28      253.27     15.02 o
   6   2   0      140.45      142.10      7.23 o
   7   2   0      187.21      173.52     16.45 o
   8   2   0      148.96      158.55     25.50 o
  -7   3   0      664.50      638.98     40.95 o
  -6   3   0      433.62      444.57     15.59 o
  -5   3   0      293.61      306.19     13.41 o
  -4   3   0      272.35      295.14      9.70 o
  -3   3   0        1.16        3.87      1.92 o
  -2   3   0      126.41      118.84      5.16 o
  -1   3   0      525.37      541.28     31.08 o
   0   3   0        0.84       41.97      5.85 o
   1   3   0      104.41      121.79     11.77 o
   2   3   0      448.66      409.93     12.95 o
   3   3   0       10.02       12.16      2.19 o
   4   3   0      300.23      246.67     10.81 o
   5   3   0      189.13      203.33     16.84 o
   6   3   0      163.78      170.71     13.32 o
   7   3   0      287.14      289.47     29.01 o
   8   3   0        1.39        2.74      1.46 o
  -7   4   0      332.46      354.86     20.89 o
  -6   4   0     1557.24     1622.74     27.72 o
  -5   4   0       91.64       90.06      6.93 o
  -4   4   0     1250.43     1369.97     28.25 o
  -3   4   0       56.80       55.26      4.99 o
  -2   4   0     1054.76     1090.25     46.39 o
  -1   4   0     1278.04     1307.41     29.02 o
   0   4   0       34.02       42.78      4.15 o
   1   4   0     1895.00     2050.01     45.92 o
   2   4   0     5376.73     5549.05    110.48 o
   3   4   0      142.09      195.87     19.13 o
   4   4   0       47.41       50.63      4.64 o
   5   4   0      350.01      310.71      9.87 o
   6   4   0       21.23       24.34      3.13 o
   7   4   0      477.72      464.25     16.73 o
   8   4   0        0.25        5.16      2.56 o
  -6   5   0       38.53       34.92      5.97 o
  -5   5   0       13.17       15.05      4.23 o
  -4   5   0      324.68      341.69     10.82 o
  -3   5   0       15.67       22.20      3.25 o
  -2   5   0      133.16      121.43      9.91 o
  -1   5   0      488.95      502.03     23.12 o
   0   5   0      223.23      244.70     16.73 o
   1   5   0      811.11      856.35     45.00 o
   2   5   0      377.54      443.90     17.55 o
   3   5   0      198.73      258.17     24.50 o
   4   5   0     1990.73     2150.00     34.09 o
   5   5   0        2.82        4.47      4.57 o
   6   5   0       64.57       66.23      9.27 o
   7   5   0     1118.67     1179.62     50.83 o
   8   5   0       69.47       63.08      7.79 o
  -5   6   0        1.56        1.22      2.06 o
  -4   6   0       37.34       35.74      5.04 o
  -3   6   0      145.68      138.75     11.70 o
  -2   6   0      275.08      269.67      8.93 o
  -1   6   0      869.79      937.21     26.85 o
   0   6   0        5.83        8.36      2.83 o
   1   6   0       46.82       52.55      3.75 o
   2   6   0      370.12      399.63     12.29 o
   3   6   0      773.39      776.37     23.82 o
   4   6   0      543.11      601.84     22.89 o
   5   6   0      108.68      103.70      8.91 o
   6   6   0      380.22      385.17     18.74 o
   7   6   0       19.90       17.05      3.74 o
   8   6   0       33.35       35.78      8.77 o
  -5   7   0      129.27      108.49     13.46 o
  -4   7   0        2.88        6.31      2.32 o
  -3   7   0       95.39       84.90      8.08 o
  -2   7   0        4.05        6.51      4.68 o
  -1   7   0       35.62       31.20      3.84 o
   0   7   0      150.11      154.56     10.15 o
   1   7   0      548.86      528.47     48.87 o
   2   7   0        5.92       15.40      4.05 o
   3   7   0      132.32      141.13     15.35 o
   4   7   0     1284.94     1312.25     55.34 o
   5   7   0      263.99      286.97     14.07 o
   6   7   0      799.10      791.45     35.91 o
   7   7   0       19.99       25.01      4.79 o
  -4   8   0      250.68      226.16     11.11 o
  -3   8   0       20.81       18.27      4.64 o
  -2   8   0        3.74        4.85      4.26 o
  -1   8   0       66.22       65.39      5.46 o
   0   8   0     1602.03     1644.05     55.49 o
   1   8   0      124.62      138.24     17.18 o
   2   8   0       25.48       25.87      5.21 o
   3   8   0      154.23      153.22     13.13 o
   4   8   0       59.92       55.18      7.33 o
   5   8   0      303.90      299.02     28.12 o
   6   8   0       75.46       73.80      9.76 o
   7   8   0        0.94        6.43      5.06 o
  -2   9   0      368.33      390.87     45.57 o
  -1   9   0        1.21       14.79      4.59 o
   0   9   0       12.37        7.77      3.46 o
   1   9   0      513.97      584.69     44.29 o
   2   9   0      718.32      727.37     37.12 o
   3   9   0      805.55      802.46     43.59 o
   4   9   0       64.16       77.89     13.60 o
   5   9   0       83.11       99.62     12.44 o
   6   9   0      256.87      265.69     27.48 o
   0  10   0      161.76      171.48     16.50 o
   1  10   0        6.77        6.15      8.31 o
   2  10   0      187.17      206.06     15.61 o
   3  10   0        0.00        2.89      5.71 o
   4  10   0        9.72       14.46      4.86 o
  -3 -10   1        7.65        7.22      3.78 o
  -2 -10   1      233.05      199.30     28.47 o
  -1 -10   1        7.36       10.42      4.71 o
  -5  -9   1      116.15      139.28     16.92 o
  -4  -9   1      277.20      272.95     15.83 o
  -3  -9   1      586.22      635.26     31.14 o
  -2  -9   1      230.93      256.13     26.95 o
  -1  -9   1       29.85       18.90      5.59 o
   0  -9   1      539.46      504.83     37.13 o
   1  -9   1      351.69      341.51     38.75 o
   2  -9   1       33.93       30.41      4.88 o
  -6  -8   1        9.65       12.80      6.66 o
  -5  -8   1       29.34       36.11      7.03 o
  -4  -8   1        5.87        8.28      4.77 o
  -3  -8   1        4.28        9.40      5.52 o
  -2  -8   1      268.37      281.89     14.10 o
  -1  -8   1      644.40      647.61     28.87 o
   0  -8   1        0.96        5.99      2.64 o
   1  -8   1        9.21        6.47      3.05 o
   2  -8   1      123.31      114.46      8.62 o
   3  -8   1      377.89      372.25     19.05 o
  -7  -7   1       51.74       66.74      8.67 o
  -6  -7   1      634.68      662.43     35.91 o
  -5  -7   1      410.52      410.14     38.00 o
  -4  -7   1        1.61        9.81      5.04 o
  -3  -7   1      523.40      599.64     25.10 o
  -2  -7   1       38.83       40.23     10.05 o
  -1  -7   1      185.30      185.57     20.20 o
   0  -7   1      261.03      235.51     26.25 o
   1  -7   1      226.69      213.37      9.42 o
   2  -7   1        3.49        1.03      2.62 o
   3  -7   1       54.19       36.23      7.88 o
   4  -7   1       73.71       72.36      5.83 o
  -8  -6   1       62.50       55.42      8.31 o
  -7  -6   1       13.33        8.67      2.99 o
  -6  -6   1       65.14       76.49      8.68 o
  -5  -6   1      173.94      171.34     19.35 o
  -4  -6   1       63.60       66.30      7.85 o
  -3  -6   1       38.34       42.66      5.32 o
  -2  -6   1       64.91       56.56      4.45 o
  -1  -6   1      636.22      676.18     29.77 o
   0  -6   1       10.56       17.24      3.68 o
   1  -6   1       23.87       24.80      2.84 o
   2  -6   1        6.63       12.65      5.11 o
   3  -6   1       76.94       68.30      5.10 o
   4  -6   1       45.00       46.17      4.87 o
   5  -6   1       85.94       73.50      5.70 o
  -8  -5   1       28.22       35.59     15.48 o
  -7  -5   1        0.67        0.64      2.07 o
  -6  -5   1      532.03      514.82     23.24 o
  -5  -5   1       47.90       46.84      5.12 o
  -4  -5   1      853.02      838.99     29.11 o
  -3  -5   1     2385.70     2531.19    123.93 o
  -2  -5   1      209.67      229.53     14.44 o
  -1  -5   1      595.41      610.61     13.21 o
   0  -5   1       53.51       81.32      6.32 o
   1  -5   1       91.49       98.60      9.88 o
   2  -5   1     3281.49     3301.16     58.40 o
   3  -5   1      251.69      255.77     22.85 o
   4  -5   1     1051.44     1113.87     46.20 o
   5  -5   1        5.83        5.97      5.03 o
   6  -5   1      143.32      122.47     16.20 o
  -8  -4   1        0.00        4.39      3.61 o
  -7  -4   1        5.73        5.87      3.11 o
  -6  -4   1      143.38      148.98      7.69 o
  -5  -4   1       20.72       19.11      2.96 o
  -4  -4   1      746.71      712.26     11.75 o
  -3  -4   1       48.27       52.73      4.42 o
  -2  -4   1       78.25       92.15      6.93 o
  -1  -4   1      380.12      388.22     11.74 o
   0  -4   1      961.32     1025.24     27.67 o
   1  -4   1     1063.78     1131.12     33.82 o
   2  -4   1      485.71      535.77     32.84 o
   3  -4   1      429.07      426.61     22.03 o
   4  -4   1     3123.17     3312.55     79.88 o
   5  -4   1     2151.01     2329.74     51.96 o
   6  -4   1      329.34      351.84     10.58 o
   7  -4   1       22.60       25.30     10.21 o
  -8  -3   1       26.07       20.67      4.85 o
  -7  -3   1      161.04      157.91     15.35 o
  -6  -3   1      364.19      376.22     17.77 o
  -5  -3   1        7.76        7.54      4.62 o
  -4  -3   1     1685.69     1720.00     97.75 o
  -3  -3   1      142.87      136.89      4.79 o
  -2  -3   1       77.75      102.47      6.37 o
  -1  -3   1     6177.87     6308.92    208.51 o
   0  -3   1        0.93       -0.09      0.97 o
   1  -3   1     1602.99     1628.23     57.63 o
   2  -3   1        4.16       10.74      1.70 o
   3  -3   1      476.60      487.41     13.36 o
   4  -3   1      186.38      189.25     16.00 o
   5  -3   1       77.76       82.07      6.16 o
   6  -3   1      255.18      274.62     11.29 o
   7  -3   1       65.89       63.01     14.97 o
  -8  -2   1       44.15       34.18      4.34 o
  -7  -2   1      107.00       99.82     12.71 o
  -6  -2   1      156.78      165.74      8.94 o
  -5  -2   1      176.41      177.84      7.15 o
  -4  -2   1     1006.90     1003.83     31.15 o
  -3  -2   1      712.47      711.38     23.36 o
  -2  -2   1      817.73      769.32     16.71 o
  -1  -2   1       30.78       31.29      2.80 o
   0  -2   1      105.37      105.64      6.54 o
   1  -2   1    10871.51    12017.85    111.00 o
   2  -2   1      927.13      943.03     18.93 o
   3  -2   1     1050.05     1007.66     14.77 o
   4  -2   1      410.72      421.53     12.94 o
   5  -2   1       15.99       23.93      4.23 o
   6  -2   1      860.09      897.67     18.94 o
   7  -2   1      315.76      305.78     16.71 o
   8  -2   1       41.35       30.27      9.47 o
  -8  -1   1       43.37       49.90      6.92 o
  -7  -1   1     1256.90     1316.34     92.56 o
  -6  -1   1       59.01       57.53      5.50 o
  -5  -1   1      417.24      396.47     23.62 o
  -4  -1   1     8323.16     8668.13     70.38 o
  -3  -1   1        1.28        0.45      0.83 o
  -2  -1   1    23749.83    23420.59     61.05 o
  -1  -1   1     3412.64     3422.09     36.31 o
   0  -1   1      195.09      183.03      7.67 o
   1  -1   1     1313.04     1348.65     46.12 o
   2  -1   1        0.13        0.13      0.93 o
   3  -1   1      216.19      244.94      7.84 o
   4  -1   1      361.47      386.63     17.60 o
   5  -1   1       83.29       87.56      4.66 o
   6  -1   1      498.14      516.82     21.64 o
   7  -1   1        2.76        3.28      2.44 o
   8  -1   1       15.67       16.02      7.29 o
  -8   0   1       34.75       33.04      4.01 o
  -7   0   1        6.33        5.99      1.98 o
  -6   0   1      106.19      106.75     10.64 o
  -5   0   1       46.60       44.60      3.83 o
  -4   0   1       67.30       54.26      3.18 o
  -3   0   1      306.22      318.05     14.83 o
  -1   0   1      193.63      191.32      9.61 o
   0   0   1     1495.85       -0.27      0.34 o
   2   0   1      511.08      465.01     10.39 o
   3   0   1     5429.79     5586.03     67.83 o
   4   0   1      289.55      281.70     10.09 o
   5   0   1        8.54        9.51      1.36 o
   6   0   1      829.65      862.43     18.30 o
   7   0   1      167.68      172.90      9.02 o
   8   0   1       55.70       38.24      6.73 o
  -8   1   1        2.65        2.79      3.09 o
  -7   1   1      812.07      894.29     94.26 o
  -6   1   1      318.03      340.54     30.12 o
  -5   1   1     2797.61     2741.08    126.29 o
  -4   1   1        3.70        4.33      1.36 o
  -3   1   1        7.14       11.37      2.57 o
  -1   1   1       71.65       71.87      3.24 o
   0   1   1     1326.75        0.56      1.02 o
   1   1   1       13.86       14.87      1.10 o
   2   1   1      358.55      394.60      9.31 o
   3   1   1      247.21      223.19      6.19 o
   4   1   1        5.75       12.50      2.25 o
   5   1   1       12.28       22.83      2.87 o
   6   1   1      235.95      244.03     22.84 o
   7   1   1        1.64       -0.66      2.54 o
   8   1   1      165.99      170.85     26.65 o
  -8   2   1        0.07        6.66      3.02 o
  -7   2   1      113.97      108.38     16.34 o
  -6   2   1        0.18        1.73      2.89 o
  -5   2   1      195.78      213.35      7.48 o
  -4   2   1      271.64      293.50      9.67 o
  -3   2   1      879.18      922.05     17.32 o
  -2   2   1       85.61       87.55      4.52 o
  -1   2   1     3217.54     3305.29     35.73 o
   0   2   1      138.05      130.88     10.51 o
   1   2   1      411.07      440.10     16.62 o
   2   2   1      310.67      299.84     21.56 o
   3   2   1     1418.39     1304.60     22.38 o
   4   2   1      130.82      137.31      7.39 o
   5   2   1       12.41       15.63      2.55 o
   6   2   1      690.48      740.87     66.11 o
   7   2   1      216.70      223.81     27.83 o
   8   2   1      594.49      640.92     46.14 o
   9   2   1        2.66        5.59      7.10 o
  -7   3   1        3.68        9.15      7.31 o
  -6   3   1       37.64       43.03      7.21 o
  -5   3   1      125.39      123.56      7.90 o
  -4   3   1      107.87      115.71     12.13 o
  -3   3   1     1410.62     1527.23     22.32 o
  -2   3   1      563.02      594.32     17.17 o
  -1   3   1      288.40      302.67      9.28 o
   0   3   1     4329.42     4576.50     75.68 o
   1   3   1       55.56       53.11      4.40 o
   2   3   1      242.24      250.49     10.69 o
   3   3   1      392.80      330.60     18.78 o
   4   3   1        4.81        2.56      1.13 o
   5   3   1      496.21      572.04     38.02 o
   6   3   1      138.80      134.64     10.87 o
   7   3   1        8.48        6.62      2.07 o
   8   3   1      404.29      440.19     48.98 o
   9   3   1       12.77        5.03      4.48 o
  -7   4   1       15.42       17.92      2.94 o
  -6   4   1      578.22      664.54     85.23 o
  -5   4   1       12.16       12.10      5.47 o
  -4   4   1        2.90        7.31      2.93 o
  -3   4   1      462.19      460.28     11.89 o
  -2   4   1       13.90       15.58      2.59 o
  -1   4   1     3248.13     3584.02     58.49 o
   0   4   1     4670.61     5097.17     81.92 o
   1   4   1       86.17       97.12      8.36 o
   2   4   1      282.36      270.76     11.38 o
   3   4   1      127.57       88.21     15.67 o
   4   4   1      885.58      791.59     37.11 o
   5   4   1     3689.81     3126.60     42.85 o
   6   4   1      104.32       93.52      7.04 o
   7   4   1       86.86       74.14      7.83 o
   8   4   1      176.77      158.03     15.39 o
  -6   5   1       28.77       27.26      6.16 o
  -5   5   1        5.49        1.92      1.90 o
  -4   5   1      104.63      133.29      8.26 o
  -3   5   1      183.77      194.41      8.02 o
  -2   5   1       47.41       58.07      5.15 o
  -1   5   1      278.97      307.76     10.00 o
   0   5   1      362.94      366.03     22.31 o
   1   5   1        7.32       21.33      3.19 o
   2   5   1      307.68      358.76     14.34 o
   3   5   1      105.66      137.55     10.55 o
   4   5   1      137.91      145.31     16.76 o
   5   5   1      315.81      361.52     16.69 o
   6   5   1       17.95       21.95      4.78 o
   7   5   1      710.56      700.44     23.79 o
   8   5   1        9.14        6.00      2.41 o
  -6   6   1       58.39       48.92      6.63 o
  -5   6   1      208.66      213.13     14.90 o
  -4   6   1      222.16      198.33      9.66 o
  -3   6   1      540.11      553.88     24.37 o
  -2   6   1      166.82      168.34     10.58 o
  -1   6   1      135.19      140.24      7.29 o
   0   6   1      124.49      116.81      6.51 o
   1   6   1     1621.61     1752.29     33.76 o
   2   6   1     2987.00     3053.40     37.77 o
   3   6   1       13.02       12.05      2.79 o
   4   6   1        2.84       -0.78      5.43 o
   5   6   1      136.61      126.20     10.00 o
   6   6   1      361.13      387.46     49.33 o
   7   6   1      264.31      263.81     16.97 o
   8   6   1        4.31       10.09      4.45 o
  -5   7   1       14.28        3.64      7.15 o
  -4   7   1      178.95      133.15     20.73 o
  -3   7   1      219.89      186.68     19.15 o
  -2   7   1      464.74      476.15     17.86 o
  -1   7   1       41.84       41.80      4.02 o
   0   7   1      211.83      207.86     26.55 o
   1   7   1      345.48      352.44     24.81 o
   2   7   1       69.98       82.59      7.93 o
   3   7   1       23.25       21.80      5.27 o
   4   7   1      745.60      759.14     34.56 o
   5   7   1        1.74        1.95      6.78 o
   6   7   1        0.36        6.24      3.78 o
   7   7   1      169.50      186.03     12.67 o
  -4   8   1      229.11      185.93     14.33 o
  -3   8   1       25.05       23.62      7.99 o
  -2   8   1      633.02      615.26     19.29 o
  -1   8   1     1364.87     1492.15     38.20 o
   0   8   1      129.77      155.79     13.92 o
   1   8   1      530.28      626.63     31.00 o
   2   8   1      180.21      185.84     14.48 o
   3   8   1      515.78      540.61     20.34 o
   4   8   1      366.38      377.50     16.96 o
   5   8   1       24.72       16.07      5.52 o
   6   8   1      144.98      128.54     13.11 o
   7   8   1      148.31      157.59     14.77 o
  -2   9   1      217.92      171.26     16.82 o
  -1   9   1        3.91        2.73      2.03 o
   0   9   1       24.24       26.15      5.39 o
   1   9   1      196.75      179.90     14.90 o
   2   9   1        0.05        3.73      4.39 o
   3   9   1        2.12        7.94      5.01 o
   4   9   1      160.97      151.13     12.33 o
   5   9   1      144.38      162.11     12.68 o
   6   9   1      453.91      529.29     46.40 o
  -1  10   1       11.36       14.52      6.62 o
   0  10   1       53.17       50.20      6.87 o
   1  10   1      545.91      523.63     31.08 o
   2  10   1      130.08      122.92     12.24 o
   3  10   1      422.78      408.60     22.67 o
   4  10   1      308.58      281.37     19.72 o
  -4  -9   2      458.56      445.58     18.01 o
  -3  -9   2        2.64        9.45      3.22 o
  -2  -9   2        7.50       13.89      5.31 o
  -1  -9   2      188.49      177.65     23.88 o
   0  -9   2       45.37       49.88     10.63 o
   1  -9   2      535.86      543.80     39.44 o
  -6  -8   2        0.16        8.60      4.54 o
  -5  -8   2      377.08      384.87     20.85 o
  -4  -8   2      139.07      140.36     16.98 o
  -3  -8   2       27.29       23.17      4.92 o
  -2  -8   2      151.20      136.75     10.40 o
  -1  -8   2       30.43       33.54      4.72 o
   0  -8   2       14.17       12.59      3.08 o
   1  -8   2       59.80       52.21      5.33 o
   2  -8   2       25.27       24.81      4.39 o
   3  -8   2       71.80       64.18      9.18 o
  -7  -7   2       21.41       17.18      9.03 o
  -6  -7   2       34.51       30.32      5.79 o
  -5  -7   2       29.71       28.14      5.24 o
  -4  -7   2        2.51        5.57      2.14 o
  -3  -7   2       34.95       41.97      7.10 o
  -2  -7   2      495.07      518.31     39.41 o
  -1  -7   2      256.26      271.65     26.76 o
   0  -7   2      108.16      100.35      7.87 o
   1  -7   2        6.72        8.94      4.00 o
   2  -7   2      131.87      125.84      8.69 o
   3  -7   2      674.06      622.54     30.83 o
   4  -7   2      322.85      297.11     21.12 o
  -7  -6   2      309.26      259.02     30.34 o
  -6  -6   2      161.30      141.97     11.39 o
  -5  -6   2      459.79      410.66     44.10 o
  -4  -6   2       55.66       60.63     11.58 o
  -3  -6   2      155.95      145.31      8.09 o
  -2  -6   2     1432.03     1463.70     79.04 o
  -1  -6   2       96.64       99.03      7.06 o
   0  -6   2     1570.14     1703.30    119.85 o
   1  -6   2       38.67       39.37      4.98 o
   2  -6   2       34.76       33.01      5.44 o
   3  -6   2        2.49        6.82      3.49 o
   4  -6   2      127.51      126.41      9.18 o
   5  -6   2      108.22      120.93     15.27 o
  -8  -5   2       59.81       56.75      7.39 o
  -7  -5   2        2.71        3.50      2.90 o
  -6  -5   2      384.81      341.30     19.02 o
  -5  -5   2      534.76      535.14     48.47 o
  -3  -5   2      903.30      931.29     28.30 o
  -2  -5   2      319.69      322.15      8.63 o
  -1  -5   2      184.99      191.52      6.99 o
   0  -5   2     3130.15     3296.66    121.22 o
   1  -5   2     1902.18     1975.97     94.57 o
   2  -5   2     3247.90     3778.72    114.16 o
   3  -5   2     1257.71     1307.24     72.30 o
   4  -5   2      184.74      165.38     10.77 o
   5  -5   2        4.61        5.65      3.85 o
   6  -5   2       48.45       44.18      6.83 o
  -8  -4   2      245.65      213.26     45.96 o
  -7  -4   2        8.67        7.86      5.02 o
  -6  -4   2      125.84      128.46     12.32 o
  -5  -4   2       28.44       30.09      3.11 o
  -4  -4   2       33.85       33.61      2.93 o
  -3  -4   2     1100.69     1113.55     18.42 o
  -2  -4   2       23.73       21.89      2.19 o
  -1  -4   2       37.52       35.60      4.28 o
   0  -4   2      275.63      311.52     13.16 o
   1  -4   2       76.77       65.39      5.30 o
   2  -4   2      367.33      365.05     18.24 o
   3  -4   2      923.12      981.13     50.39 o
   4  -4   2      646.64      695.41     23.00 o
   5  -4   2       36.43       33.69      4.02 o
   6  -4   2       31.98       27.90     12.09 o
   7  -4   2      169.44      178.08     19.45 o
  -8  -3   2       41.12       33.96     11.47 o
  -7  -3   2       12.45       11.87      3.37 o
  -6  -3   2      120.67      114.56      6.73 o
  -5  -3   2      109.73      107.57      6.32 o
  -4  -3   2        1.87       -0.98      2.85 o
  -3  -3   2     1790.66     1893.80     18.79 o
  -2  -3   2      155.63      139.28      8.51 o
  -1  -3   2     6934.34     7317.68    325.96 o
   0  -3   2     2089.23     2163.46     62.77 o
   1  -3   2       40.55       38.14      3.25 o
   2  -3   2     1820.11     1961.13     54.62 o
   3  -3   2      147.45      154.60      5.73 o
   4  -3   2       60.62       48.83      3.64 o
   5  -3   2      250.15      232.27     11.48 o
   6  -3   2      124.86      116.85      7.58 o
  -8  -2   2       61.19       58.16     20.77 o
  -7  -2   2       34.64       24.53      2.60 o
  -6  -2   2     3793.95     3647.46    198.23 o
  -5  -2   2       33.27       31.43      3.46 o
  -4  -2   2      296.18      280.96     15.38 o
  -3  -2   2      129.30      157.73     10.68 o
  -2  -2   2        0.11        2.97      2.11 o
  -1  -2   2      140.07      127.62      7.11 o
   0  -2   2        0.89        8.92      3.36 o
   1  -2   2      208.93      193.92     11.02 o
   2  -2   2        9.09       16.09      2.21 o
   3  -2   2        0.93        9.93      2.31 o
   4  -2   2     1350.44     1421.69     39.37 o
   5  -2   2      319.15      314.02     17.24 o
   6  -2   2        0.01        0.58      3.37 o
   7  -2   2       77.40       85.80      7.90 o
   8  -2   2       57.09       57.94      8.08 o
  -8  -1   2       80.70       98.20     14.37 o
  -7  -1   2      124.44      125.39     18.50 o
  -6  -1   2      719.28      689.86     26.81 o
  -5  -1   2       66.52       63.41      4.53 o
  -4  -1   2    10783.84    10676.88    381.47 o
  -3  -1   2     1356.62     1311.44     37.45 o
  -2  -1   2       76.91       95.51      7.58 o
  -1  -1   2     2287.38     2307.98     50.32 o
   0  -1   2        2.95        3.14      1.79 o
   1  -1   2     4219.38     4375.04     47.35 o
   3  -1   2        4.44       11.46      3.00 o
   4  -1   2      505.80      537.91     15.46 o
   5  -1   2       15.63       17.88      2.62 o
   6  -1   2        0.03        2.52      2.52 o
   7  -1   2       45.63       52.27      5.33 o
   8  -1   2        8.62        3.71      2.92 o
  -8   0   2        4.88        8.72      3.68 o
  -7   0   2      475.25      511.63     30.50 o
  -6   0   2       85.21      108.34     27.23 o
  -5   0   2        9.05        8.41      1.74 o
  -4   0   2      548.65      564.45     35.61 o
  -3   0   2      232.15      218.61     11.63 o
  -2   0   2     2756.88     2568.92     29.90 o
  -1   0   2     3483.71     3649.20     38.49 o
   0   0   2      748.25      759.77     17.37 o
   1   0   2     1425.27     1340.22     54.98 o
   2   0   2      572.45      556.89     16.28 o
   3   0   2       49.66       74.70      7.38 o
   4   0   2     2852.39     2944.18     59.28 o
   5   0   2      238.71      243.37      8.51 o
   6   0   2      364.67      376.18     11.68 o
   7   0   2       88.98       91.61      7.12 o
   8   0   2       18.44       18.33      4.09 o
  -8   1   2       83.91       96.05     16.06 o
  -7   1   2      499.97      516.50     61.12 o
  -6   1   2       77.95       64.63      7.10 o
  -5   1   2       30.15       31.16      4.88 o
  -4   1   2      413.07      403.35     29.31 o
  -3   1   2      288.88      266.94     10.59 o
  -2   1   2     3115.77     3038.04    148.30 o
  -1   1   2       16.33       23.33      3.28 o
   0   1   2        1.76        3.63      1.90 o
   1   1   2      729.72      727.89     23.73 o
   2   1   2       21.04       20.44      1.98 o
   3   1   2      351.60      340.88      8.38 o
   4   1   2     1708.62     1713.23     36.53 o
   5   1   2       13.83       15.53      2.47 o
   6   1   2      195.77      191.66     14.03 o
   7   1   2       29.15       36.33      4.09 o
   8   1   2      113.79      116.07      9.06 o
  -8   2   2       18.47       17.35      3.60 o
  -7   2   2       32.79       37.73      6.78 o
  -6   2   2       31.79       33.67      8.31 o
  -5   2   2       10.37       10.38      4.48 o
  -4   2   2      598.91      610.06     28.61 o
  -3   2   2       14.36       16.27      2.00 o
  -2   2   2      549.30      501.66     30.54 o
  -1   2   2     2808.87     2761.69    168.22 o
   0   2   2     3953.03     3661.05    117.82 o
   1   2   2      830.13      818.05      9.11 o
   2   2   2       47.12       34.42      3.59 o
   3   2   2     1856.92     1864.11     30.59 o
   4   2   2      328.63      322.34      8.62 o
   5   2   2        0.23        3.41      2.04 o
   6   2   2     2860.14     3058.44     98.00 o
   7   2   2      170.48      181.95      9.40 o
   8   2   2      143.92      147.00     24.09 o
  -7   3   2       17.60       23.17      9.56 o
  -6   3   2      198.19      192.78     13.51 o
  -5   3   2     1104.23     1113.96     86.23 o
  -4   3   2      177.33      181.34     12.12 o
  -3   3   2      986.93     1063.00     17.55 o
  -2   3   2     3544.86     3922.26     25.59 o
  -1   3   2        3.72        0.86      1.01 o
   0   3   2      842.65      814.60     46.73 o
   1   3   2     5540.64     5415.21     59.47 o
   2   3   2     1236.53     1231.44     11.94 o
   3   3   2     1934.26     1747.94     25.77 o
   4   3   2       41.95       43.84      3.32 o
   5   3   2       49.14       48.32      3.75 o
   6   3   2      875.12      843.78     24.13 o
   7   3   2       56.42       46.36      6.27 o
   8   3   2       52.90       50.27      5.85 o
   9   3   2       15.67       18.72      3.15 o
  -7   4   2       12.55       13.43      6.89 o
  -6   4   2        0.93        6.39      2.16 o
  -5   4   2      192.53      195.25     12.59 o
  -4   4   2      261.18      246.70      7.61 o
  -3   4   2      161.95      176.02      8.39 o
  -2   4   2      316.60      363.53     14.76 o
  -1   4   2       61.18       70.50     10.26 o
   0   4   2     2322.08     2589.39     46.28 o
   1   4   2       84.37      103.18     13.60 o
   2   4   2       59.77       53.14      5.78 o
   3   4   2     6443.62     6457.95    113.62 o
   4   4   2       57.78       59.25      6.04 o
   5   4   2      428.17      396.99     20.23 o
   6   4   2        1.40        1.49      1.20 o
   7   4   2       30.68       30.25      5.45 o
   8   4   2      925.47      867.66     38.49 o
  -6   5   2      188.28      180.35     14.92 o
  -5   5   2      386.65      379.96     20.80 o
  -4   5   2       17.43       13.98      2.24 o
  -3   5   2      100.01       92.12      5.74 o
  -2   5   2     1409.86     1390.40     32.54 o
  -1   5   2      927.89      915.10     59.06 o
   0   5   2     1810.58     1722.84     38.53 o
   1   5   2      620.78      605.35     37.52 o
   2   5   2     1385.00     1647.90     21.87 o
   3   5   2      692.54      788.37     22.12 o
   4   5   2      123.99      118.25     11.37 o
   5   5   2        3.00        4.83      4.06 o
   6   5   2        6.43        8.54      4.94 o
   7   5   2        2.95        6.23      2.46 o
   8   5   2      375.15      363.04     22.35 o
  -6   6   2      116.85       90.33      9.42 o
  -5   6   2        0.64        2.06      3.92 o
  -4   6   2       33.67       26.63      3.83 o
  -3   6   2      230.39      215.39     12.16 o
  -2   6   2      252.06      268.59     22.26 o
  -1   6   2       26.28       23.52      2.68 o
   0   6   2     2309.96     2532.98     55.11 o
   1   6   2        1.67        5.50      3.80 o
   2   6   2     1972.57     2200.47     43.50 o
   3   6   2      167.80      219.49     20.54 o
   4   6   2      237.16      241.08     42.29 o
   5   6   2     1099.94     1123.07     34.57 o
   6   6   2      124.64      131.19     11.66 o
   7   6   2      195.77      201.64     15.28 o
   8   6   2      442.65      453.72     29.69 o
  -5   7   2      282.66      242.38     15.60 o
  -4   7   2      557.95      507.03     26.72 o
  -3   7   2      768.34      744.14     37.63 o
  -2   7   2       44.34       49.33      5.10 o
  -1   7   2      106.46       86.46      6.52 o
   0   7   2      204.00      184.62     21.08 o
   1   7   2      333.23      323.34     33.52 o
   2   7   2       29.67       41.74      8.77 o
   3   7   2        3.07        8.89      4.04 o
   4   7   2       26.31       19.69      4.71 o
   5   7   2      198.64      208.68     17.36 o
   6   7   2        3.18        7.62      9.01 o
   7   7   2       79.45       81.22      9.16 o
   8   7   2       37.38       33.46      5.48 o
  -4   8   2        0.00        1.96      3.53 o
  -3   8   2      204.80      188.74     18.00 o
  -2   8   2       52.11       39.25      7.27 o
  -1   8   2      536.14      504.84     44.86 o
   0   8   2      111.96       94.56     12.22 o
   1   8   2      405.85      391.42     15.78 o
   2   8   2     1012.07     1030.72     28.17 o
   3   8   2       67.78       72.39      9.63 o
   4   8   2     1143.69     1275.72     63.74 o
   5   8   2      250.92      272.65     13.47 o
   6   8   2        9.81        2.94      4.60 o
   7   8   2       17.56       24.48      7.86 o
  -3   9   2       25.29       10.00      4.78 o
  -2   9   2      220.08      179.77     20.24 o
  -1   9   2       63.80       46.85      5.51 o
   0   9   2       57.59       58.24      9.60 o
   1   9   2       75.75       37.70      6.87 o
   2   9   2      289.96      267.99     29.04 o
   3   9   2       13.94       17.58      3.99 o
   4   9   2       74.27       74.75      8.03 o
   5   9   2        6.82       10.83      5.54 o
   6   9   2       14.47       11.65      4.82 o
  -1  10   2      127.87      128.57     20.06 o
   0  10   2      566.35      601.57     22.18 o
   1  10   2      312.94      328.98     18.97 o
   2  10   2      306.75      328.83     21.62 o
   3  10   2       62.26       72.49      9.24 o
   4  10   2       13.16       13.19      4.09 o
   5  10   2        0.02        0.82      3.77 o
  -4  -9   3       20.05       21.09      5.19 o
  -3  -9   3        4.28       11.28      5.01 o
  -2  -9   3      105.96      101.78     10.67 o
  -1  -9   3       51.42       42.14      6.93 o
   0  -9   3      131.21      107.45     19.71 o
  -5  -8   3       11.89       11.12      4.28 o
  -4  -8   3      190.28      197.29     13.74 o
  -3  -8   3      180.05      159.22     26.65 o
  -2  -8   3        2.74        6.14      2.40 o
  -1  -8   3       63.47       53.28     10.14 o
   0  -8   3      166.12      150.09     10.12 o
   1  -8   3      530.15      487.81     41.30 o
   2  -8   3       47.64       66.72      8.41 o
  -6  -7   3       18.69       17.73      6.04 o
  -5  -7   3       64.91       66.51      7.99 o
  -4  -7   3      284.72      313.68     19.54 o
  -3  -7   3       34.76       30.49      5.46 o
  -2  -7   3      401.23      451.43     16.17 o
  -1  -7   3       28.85       27.34      3.11 o
   0  -7   3       27.86       31.19      4.49 o
   1  -7   3      213.87      191.22     17.13 o
   2  -7   3      411.36      326.27     51.65 o
   3  -7   3      381.86      394.31     23.77 o
   4  -7   3      244.42      242.22     17.78 o
  -7  -6   3      447.69      425.43     38.12 o
  -6  -6   3      398.36      389.76     18.86 o
  -5  -6   3      249.65      239.68     15.41 o
  -4  -6   3       74.40       72.74     10.98 o
  -3  -6   3       10.04       10.10      4.23 o
  -2  -6   3     2298.93     2432.45    118.08 o
  -1  -6   3     2298.59     2365.77     94.82 o
   0  -6   3      468.56      483.67     37.23 o
   1  -6   3       27.83       26.25      3.47 o
   2  -6   3      186.84      187.34     18.18 o
   3  -6   3      106.97       98.79     17.08 o
   4  -6   3       10.46       29.39     10.58 o
   5  -6   3      138.55      133.61     15.09 o
  -7  -5   3       64.62       57.33      6.89 o
  -6  -5   3       16.37        8.94      3.97 o
  -5  -5   3        7.75       -0.28      2.69 o
  -4  -5   3      220.48      210.85     10.58 o
  -3  -5   3        9.09        6.80      2.45 o
  -2  -5   3      102.58      114.64      7.23 o
  -1  -5   3      439.92      401.15     28.59 o
   0  -5   3     3039.04     3369.88    100.91 o
   1  -5   3     2106.70     2122.00    102.30 o
   2  -5   3       44.63       36.33      3.79 o
   3  -5   3       50.56       49.37      5.27 o
   4  -5   3      314.34      320.45     36.02 o
   5  -5   3      469.85      485.11     47.03 o
   6  -5   3      265.25      254.21     26.44 o
  -8  -4   3      103.34      114.90     15.32 o
  -7  -4   3       16.63       16.34      3.14 o
  -6  -4   3       34.81       30.04      4.06 o
  -5  -4   3     2546.78     2676.29    102.22 o
  -4  -4   3      371.84      398.22      9.37 o
  -3  -4   3      597.29      640.64     35.90 o
  -2  -4   3       12.65       15.15      3.60 o
  -1  -4   3       42.62       41.69      4.77 o
   0  -4   3      738.63      797.80     26.09 o
   1  -4   3        0.25        7.41      3.41 o
   2  -4   3      416.94      360.57     83.35 o
   3  -4   3      118.47      116.75     11.88 o
   4  -4   3        6.89       10.05      2.13 o
   5  -4   3        0.28        6.39      3.76 o
   6  -4   3       24.26       22.91      6.03 o
  -8  -3   3      446.92      474.96    101.09 o
  -7  -3   3        8.11       16.08      3.93 o
  -6  -3   3        0.00        4.77      6.85 o
  -5  -3   3        0.03        1.46      2.70 o
  -4  -3   3      101.41      112.27      9.18 o
  -3  -3   3     2311.07     2314.97     26.84 o
  -2  -3   3      640.58      695.69     18.61 o
  -1  -3   3      158.07      161.63      8.52 o
   0  -3   3     2438.20     2676.30     92.21 o
   1  -3   3        8.78        5.50      1.74 o
   2  -3   3     1528.69     1607.82     45.57 o
   3  -3   3     1436.32     1506.92     35.10 o
   4  -3   3       25.30       21.36      6.15 o
   5  -3   3        1.88        4.67      3.32 o
   6  -3   3        0.15       -0.60      3.63 o
   7  -3   3       21.95       14.58      5.48 o
  -8  -2   3     2233.87     2294.49    256.91 o
  -7  -2   3       13.28        9.64      2.96 o
  -6  -2   3     2157.84     2246.03    108.34 o
  -5  -2   3      104.99      104.53      7.76 o
  -4  -2   3        3.15        7.92      2.42 o
  -3  -2   3     2487.02     2606.78     18.68 o
  -2  -2   3      182.51      173.95      5.75 o
  -1  -2   3       72.90       65.90      8.83 o
   0  -2   3      703.11      675.73     37.06 o
   1  -2   3      582.58      623.21     28.79 o
   2  -2   3     1130.26     1294.47     26.15 o
   3  -2   3        6.92       14.23      4.57 o
   4  -2   3       26.87       25.64      2.51 o
   5  -2   3       20.69       36.41      6.35 o
   6  -2   3      126.13      124.91     15.29 o
   7  -2   3      102.51       99.34      8.98 o
  -8  -1   3       23.16       28.62      6.29 o
  -7  -1   3        8.29       17.48      3.52 o
  -6  -1   3     1978.96     1987.20     97.18 o
  -5  -1   3      910.12      871.11     44.10 o
  -4  -1   3      516.81      542.03      9.71 o
  -3  -1   3       40.91       49.74      4.27 o
  -2  -1   3        0.34        0.53      1.07 o
  -1  -1   3     3088.54     3109.79    144.63 o
   0  -1   3     2564.63     2629.64    101.56 o
   1  -1   3      300.53      291.05     18.89 o
   3  -1   3      699.68      743.33     22.12 o
   4  -1   3      176.08      190.57      7.71 o
   5  -1   3     1136.42     1195.90     64.50 o
   6  -1   3      190.61      185.47     11.30 o
   7  -1   3      844.89      805.18     22.79 o
   8  -1   3        0.06        3.58      3.93 o
  -8   0   3      112.95      117.12     14.74 o
  -7   0   3      157.95      170.72     15.52 o
  -6   0   3      167.31      162.70     14.34 o
  -5   0   3        2.25        2.51      1.75 o
  -4   0   3      205.81      185.54      7.29 o
  -3   0   3       38.73       22.01      1.92 o
  -2   0   3       26.38       30.03      4.66 o
  -1   0   3      647.85      726.71     18.69 o
   0   0   3      301.48      296.27      9.10 o
   1   0   3        0.24      501.70     21.26 o
   2   0   3      307.48      307.47     17.47 o
   3   0   3       15.84       15.68      3.32 o
   4   0   3      175.92      210.86     15.46 o
   5   0   3      120.54      135.11      8.61 o
   6   0   3      205.07      211.11     11.05 o
   7   0   3      466.01      480.66     12.00 o
   8   0   3      170.49      171.50     11.87 o
  -8   1   3       28.36       22.73     12.00 o
  -7   1   3      147.76      160.49     11.72 o
  -6   1   3      206.49      184.06      9.96 o
  -5   1   3       34.93       29.15      5.11 o
  -4   1   3      505.63      447.38     45.63 o
  -3   1   3      459.56      453.95     39.27 o
  -2   1   3       33.01       55.73     12.44 o
  -1   1   3     7769.05     7952.46    189.89 o
   0   1   3      161.95      172.61      6.33 o
   1   1   3      199.08      236.70     13.44 o
   2   1   3     3925.75     3768.32     44.61 o
   3   1   3      143.88      139.84      6.92 o
   4   1   3     4808.81     5013.52     55.47 o
   5   1   3       82.94       80.43      5.55 o
   6   1   3       39.21       47.30      4.30 o
   7   1   3      794.22      807.07     27.73 o
   8   1   3        2.47        5.28      4.38 o
  -8   2   3       75.56       75.14      9.14 o
  -7   2   3      406.40      401.17     28.09 o
  -6   2   3      684.12      707.27     72.61 o
  -5   2   3      196.28      212.25     29.11 o
  -4   2   3      549.81      575.03     49.86 o
  -3   2   3      287.34      238.66     12.35 o
  -2   2   3       85.48       65.58      5.59 o
  -1   2   3    10958.90    10073.53     86.26 o
   0   2   3     2420.41     2376.99     60.99 o
   1   2   3      208.62      197.11      7.04 o
   2   2   3      388.73      371.79     18.82 o
   3   2   3       14.35       26.25      3.11 o
   4   2   3      480.76      463.53     24.24 o
   5   2   3       18.79       25.92      3.10 o
   6   2   3      514.41      543.53     12.93 o
   7   2   3       18.29       12.40      2.70 o
   8   2   3        1.17        5.52      2.93 o
  -7   3   3      173.41      190.29     13.04 o
  -6   3   3        8.28       14.71      7.50 o
  -5   3   3      330.62      362.14     78.92 o
  -4   3   3     2390.19     2517.48    199.37 o
  -3   3   3      223.91      225.77     13.76 o
  -2   3   3      922.81      936.04     36.19 o
  -1   3   3     2601.04     2364.47     88.41 o
   0   3   3      253.17      264.36     16.30 o
   2   3   3      220.39      236.60      6.82 o
   3   3   3      341.11      351.51      8.90 o
   4   3   3     2390.82     2465.14     19.63 o
   5   3   3      394.14      399.58     10.61 o
   6   3   3      133.50      141.36      9.17 o
   7   3   3      308.03      288.57     15.61 o
   8   3   3       72.94       54.43      7.36 o
  -7   4   3       66.99       57.79     10.56 o
  -6   4   3      179.96      180.15     13.16 o
  -5   4   3      557.05      554.17     39.23 o
  -4   4   3      545.75      497.95     91.48 o
  -3   4   3      221.95      224.66      6.92 o
  -2   4   3       17.29       23.28      2.27 o
  -1   4   3     2433.82     2526.03    104.54 o
   0   4   3      763.92      785.39     41.10 o
   1   4   3      245.26      209.90      7.23 o
   2   4   3        6.91        7.63      1.75 o
   3   4   3      792.37      757.04     36.24 o
   4   4   3      118.53      113.88     11.00 o
   5   4   3       73.05       69.37      5.96 o
   6   4   3     2366.73     2445.74     41.90 o
   7   4   3       69.24       51.99      6.95 o
   8   4   3      147.00      103.01     13.03 o
  -6   5   3       30.86       35.36      9.28 o
  -5   5   3       82.04       89.34     13.53 o
  -4   5   3      413.08      464.33     24.95 o
  -3   5   3      589.00      603.90     26.09 o
  -2   5   3     3628.01     3672.03    165.56 o
  -1   5   3        6.61       12.98      2.42 o
   0   5   3       39.17       46.59      5.53 o
   1   5   3      489.52      469.78     40.23 o
   2   5   3      187.15      147.84     17.23 o
   3   5   3     1187.77     1277.58     75.42 o
   4   5   3      230.74      247.42      9.96 o
   5   5   3      138.50      142.39     13.70 o
   6   5   3     1071.98     1048.91     31.97 o
   7   5   3        6.55        6.22      3.70 o
   8   5   3       39.71       38.48      9.52 o
  -6   6   3      153.24      135.30     10.71 o
  -5   6   3        1.32        5.37      2.62 o
  -4   6   3      103.18      107.22      9.55 o
  -3   6   3      356.58      321.59     23.57 o
  -2   6   3      103.43      117.30      6.21 o
  -1   6   3        3.32        2.76      1.67 o
   0   6   3      442.89      430.52     30.34 o
   1   6   3      149.85      174.31     23.40 o
   2   6   3      243.74      321.77     16.88 o
   3   6   3      529.34      594.44     23.05 o
   4   6   3        1.74        3.63      1.96 o
   5   6   3      586.42      562.66     17.06 o
   6   6   3      110.80      130.33     12.39 o
   7   6   3        1.11       -1.45      5.57 o
   8   6   3       25.23       25.90     10.19 o
  -5   7   3      647.64      542.51     56.45 o
  -4   7   3      105.24       82.53      8.01 o
  -3   7   3       11.88       16.33      4.29 o
  -2   7   3      302.66      273.13     16.42 o
  -1   7   3      720.59      679.98     47.19 o
   0   7   3     1217.48     1104.67    107.70 o
   1   7   3      202.60      183.60     20.98 o
   2   7   3      355.15      379.75     21.39 o
   3   7   3      635.15      689.90     31.34 o
   4   7   3        0.53        6.78      4.55 o
   5   7   3      249.15      250.64     16.01 o
   6   7   3      569.31      600.00     25.17 o
   7   7   3      194.40      215.77     19.04 o
   8   7   3       29.93       26.44      9.49 o
  -4   8   3       24.52       23.71      6.47 o
  -3   8   3       49.49       43.29      4.07 o
  -2   8   3      127.04      118.93      9.89 o
  -1   8   3       67.57       58.52      5.83 o
   0   8   3      269.69      235.93     30.21 o
   1   8   3      143.06      148.47     19.03 o
   2   8   3      310.27      279.79     16.03 o
   3   8   3      307.55      339.93     39.11 o
   4   8   3        0.31       -1.86      4.10 o
   5   8   3       60.89       85.68     12.07 o
   6   8   3       84.11       91.88      9.57 o
   7   8   3      678.00      708.54     31.31 o
  -3   9   3      360.23      352.49     46.49 o
  -2   9   3       20.45       16.35      3.79 o
  -1   9   3      731.68      859.72     30.41 o
   0   9   3      328.46      311.77     16.05 o
   1   9   3        2.11        0.21      4.48 o
   2   9   3      106.82      115.84     12.89 o
   3   9   3      323.48      308.68     30.76 o
   4   9   3      402.29      448.64     16.67 o
   5   9   3       84.15       92.61     14.79 o
   6   9   3       17.88       21.79      8.26 o
  -1  10   3        3.32        3.46      3.19 o
   0  10   3      282.44      302.02     21.76 o
   1  10   3      182.76      161.08     20.40 o
   2  10   3      405.90      398.26     58.63 o
   3  10   3        0.55        3.68      5.73 o
   4  10   3       97.64      125.50     12.67 o
   5  10   3      935.63     1003.97     34.24 o
  -5  -8   4       12.28        5.77      3.92 o
  -4  -8   4        3.50       10.59      4.26 o
  -3  -8   4        3.42       15.91      6.06 o
  -2  -8   4      184.88      171.15     23.08 o
  -1  -8   4      687.45      684.37     85.79 o
   0  -8   4      840.27      766.65     55.75 o
   1  -8   4      199.39      188.78     14.18 o
   2  -8   4        1.60        0.64      4.50 o
  -6  -7   4      459.08      466.84     22.36 o
  -5  -7   4       65.65       66.04     17.13 o
  -4  -7   4     1005.27     1044.60     25.30 o
  -3  -7   4       65.14       91.87     17.50 o
  -2  -7   4       77.39       55.41      7.20 o
  -1  -7   4       37.47       27.93      5.07 o
   0  -7   4      132.91      128.22     12.02 o
   1  -7   4       20.44       18.81      6.97 o
   2  -7   4      308.51      294.24     31.15 o
   3  -7   4       95.49       73.81     10.96 o
  -7  -6   4       69.88       65.40      8.71 o
  -6  -6   4        6.30       18.99     13.11 o
  -5  -6   4       16.30       11.00      3.59 o
  -4  -6   4     1926.51     2089.77    140.01 o
  -3  -6   4     1786.58     1835.30     71.61 o
  -2  -6   4     2253.69     2314.68     70.21 o
  -1  -6   4      385.46      361.97     11.08 o
   0  -6   4       27.82       27.66      3.79 o
   1  -6   4      517.66      543.10     46.60 o
   2  -6   4      612.40      607.78     65.32 o
   3  -6   4       25.41       23.86      6.42 o
   4  -6   4      188.53      194.28     18.57 o
  -7  -5   4      383.03      391.22     21.21 o
  -6  -5   4       12.35        9.21      3.16 o
  -5  -5   4        5.04        3.97      2.87 o
  -4  -5   4      300.12      298.58     30.04 o
  -3  -5   4      307.83      326.49     11.58 o
  -2  -5   4      353.41      373.42     27.56 o
  -1  -5   4      724.91      781.57     29.84 o
   0  -5   4      187.06      191.26     13.97 o
   1  -5   4       70.58       68.39      5.34 o
   2  -5   4        5.34        8.52      2.81 o
   3  -5   4      215.36      227.18     21.50 o
   4  -5   4       67.36       62.82      9.96 o
   5  -5   4      431.58      397.56     24.13 o
  -8  -4   4        0.87        0.79      6.55 o
  -7  -4   4      730.48      728.60    111.02 o
  -6  -4   4       38.36       37.93      3.66 o
  -5  -4   4      929.79     1017.69     56.66 o
  -4  -4   4       82.66       78.22      5.53 o
  -3  -4   4       24.67       24.70      2.63 o
  -2  -4   4     3275.41     3348.67    188.68 o
  -1  -4   4      503.83      519.48     17.46 o
   0  -4   4       35.86       33.03      3.42 o
   1  -4   4      722.32      741.02     38.18 o
   2  -4   4      141.23      145.42     17.89 o
   3  -4   4      104.03      110.89     23.12 o
   4  -4   4      295.56      279.61     40.95 o
   5  -4   4      126.49      137.31     13.10 o
   6  -4   4      369.29      295.52     20.98 o
  -8  -3   4       57.92       48.98      6.84 o
  -7  -3   4        8.13        8.78      2.93 o
  -6  -3   4       12.95       19.24      3.15 o
  -5  -3   4        0.73        6.48      1.99 o
  -4  -3   4       24.89       25.22      3.49 o
  -3  -3   4       64.32       71.61      7.89 o
  -2  -3   4      419.23      406.95     12.37 o
  -1  -3   4        2.32        0.51      1.35 o
   0  -3   4      341.20      314.44     16.39 o
   1  -3   4      572.73      648.80     32.38 o
   2  -3   4      358.06      355.08     16.11 o
   3  -3   4       29.75       35.90      4.44 o
   4  -3   4      909.71      945.55     46.70 o
   5  -3   4      371.72      373.90     21.02 o
   6  -3   4      233.09      244.37     16.38 o
   7  -3   4      231.69      257.28     19.66 o
  -8  -2   4     1025.13     1086.02     70.19 o
  -7  -2   4      271.05      254.41     11.94 o
  -6  -2   4       35.30       34.05      3.85 o
  -5  -2   4      454.03      465.42     19.82 o
  -4  -2   4       30.30       23.93      2.77 o
  -3  -2   4      373.28      362.85     12.30 o
  -2  -2   4     3076.86     3346.27     61.33 o
  -1  -2   4      421.59      457.68     10.96 o
   1  -2   4      330.19      293.33     19.26 o
   2  -2   4        7.36        6.01      4.22 o
   3  -2   4     2065.72     2161.55    107.91 o
   4  -2   4      173.76      166.05      8.64 o
   5  -2   4      134.36      139.37     10.30 o
   6  -2   4       88.58       99.70     12.28 o
   7  -2   4       56.61       54.34      7.00 o
  -8  -1   4        6.81       10.70      9.19 o
  -7  -1   4       10.91       16.31      3.85 o
  -6  -1   4       43.25       36.80      5.38 o
  -5  -1   4       94.33       90.78     16.45 o
  -4  -1   4       93.56      100.53      6.24 o
  -3  -1   4      356.80      355.58     11.53 o
  -2  -1   4        0.00        2.31      1.52 o
  -1  -1   4      455.95      436.91     15.71 o
   0  -1   4     2877.25     3094.13    123.55 o
   1  -1   4      832.12      830.36     55.64 o
   2  -1   4     1129.90     1330.76     19.03 o
   3  -1   4      410.33      391.98     23.19 o
   4  -1   4      473.42      441.83     29.80 o
   5  -1   4     2309.56     2345.57     85.30 o
   6  -1   4      200.68      194.14     11.88 o
   7  -1   4        3.13        8.79      5.14 o
   8  -1   4      298.62      286.77     20.48 o
  -8   0   4        0.50        6.01      5.23 o
  -7   0   4        9.22        5.42      6.94 o
  -6   0   4      225.06      226.74     14.47 o
  -5   0   4      486.58      482.03     27.99 o
  -4   0   4      233.11      246.05     11.01 o
  -3   0   4     1683.92     1718.20     29.48 o
  -2   0   4      260.35      258.19      7.66 o
  -1   0   4      147.83      166.33      6.86 o
   0   0   4    11752.87    12965.38    162.81 o
   1   0   4       18.40       22.38      2.56 o
   2   0   4      412.03      408.83     15.69 o
   3   0   4      459.16      404.33     50.97 o
   4   0   4      357.60      357.55     11.06 o
   5   0   4      186.59      190.82      8.09 o
   6   0   4       12.32       14.37      2.34 o
   7   0   4      138.21      160.59     17.63 o
   8   0   4       26.33       14.80      4.15 o
  -8   1   4      358.17      300.86     21.63 o
  -7   1   4      144.19      137.04     23.24 o
  -6   1   4       56.10       58.22      6.76 o
  -5   1   4      214.43      198.49     20.89 o
  -4   1   4        2.35        4.05      3.10 o
  -3   1   4        0.24       19.52      3.43 o
  -2   1   4      149.78      135.15     10.34 o
  -1   1   4      168.38      165.34      6.91 o
   0   1   4      499.43      493.12     12.44 o
   1   1   4        8.99       14.32      1.70 o
   2   1   4    11349.32    12764.23    260.86 o
   3   1   4       61.97       55.61      4.80 o
   4   1   4       25.89       26.34      2.92 o
   5   1   4     1074.07     1078.56     26.35 o
   6   1   4       28.78       37.07      6.62 o
   7   1   4      276.55      280.30     18.12 o
   8   1   4      300.42      296.22     17.41 o
  -7   2   4       93.20       98.94      9.25 o
  -6   2   4      883.26      910.12     68.48 o
  -5   2   4       14.34       18.82      4.61 o
  -4   2   4      163.23      154.42     12.05 o
  -3   2   4     4190.76     4175.01    213.16 o
  -2   2   4      323.25      324.07     36.23 o
  -1   2   4       61.83       53.43      4.27 o
   0   2   4       98.57      115.34     10.51 o
   1   2   4     1891.61     1874.75     37.15 o
   2   2   4     3155.61     3418.93    121.89 o
   3   2   4      151.17      191.43     13.67 o
   4   2   4      245.32      271.06     15.96 o
   5   2   4       37.94       42.02      3.91 o
   6   2   4       31.75       32.42      4.16 o
   7   2   4      205.79      206.44     37.53 o
   8   2   4        0.01        3.98      2.69 o
  -7   3   4       37.00       38.88      6.29 o
  -6   3   4       15.18       23.41      4.12 o
  -5   3   4      196.76      220.53     19.34 o
  -4   3   4      298.00      339.43     34.96 o
  -3   3   4       13.01       15.63      3.76 o
  -2   3   4      821.15      857.48     59.93 o
  -1   3   4     4041.09     3882.07    164.29 o
   0   3   4       77.09       61.75      4.49 o
   1   3   4       76.58       63.49      5.19 o
   2   3   4     2824.44     3132.34    106.40 o
   3   3   4      131.58      132.70     10.62 o
   4   3   4     3110.13     3069.90     40.08 o
   5   3   4     1951.22     1884.40     44.02 o
   6   3   4        2.28        2.92      3.98 o
   7   3   4      392.55      340.34     13.47 o
   8   3   4        2.39        5.60      2.43 o
  -7   4   4       82.06       83.97      9.56 o
  -6   4   4      501.53      545.37     48.19 o
  -5   4   4       39.33       42.23      5.70 o
  -4   4   4      632.02      601.38     54.92 o
  -3   4   4      120.00      121.51      7.27 o
  -2   4   4     1834.49     1833.19     95.48 o
  -1   4   4       20.82       15.87      1.92 o
   0   4   4       15.85       19.26      2.20 o
   1   4   4       16.84       19.35      3.14 o
   2   4   4      295.12      317.90     16.50 o
   3   4   4        6.79       10.08      1.99 o
   4   4   4      769.42      851.74     31.70 o
   5   4   4       65.37       70.27      5.05 o
   6   4   4       26.52       32.37      3.63 o
   7   4   4      170.90      156.61      9.83 o
   8   4   4       27.24       32.91      4.26 o
  -6   5   4        7.76        8.82      4.78 o
  -5   5   4       16.96       21.79      4.50 o
  -4   5   4      685.18      737.40     29.14 o
  -3   5   4        0.15        1.61      3.02 o
  -2   5   4      150.67      145.84      7.06 o
  -1   5   4      413.01      415.10     19.54 o
   0   5   4      257.70      260.41     19.80 o
   1   5   4     3124.92     3307.41    101.08 o
   2   5   4      407.00      376.05     11.18 o
   3   5   4      432.88      458.92     45.45 o
   4   5   4     2185.34     2099.38     83.38 o
   5   5   4      289.35      260.29     15.52 o
   6   5   4       99.35       85.11      6.61 o
   7   5   4      630.27      631.68     32.59 o
   8   5   4       30.81       27.83      5.76 o
  -6   6   4        2.87        6.36      6.64 o
  -5   6   4       43.48       30.97      8.10 o
  -4   6   4      265.13      222.37     16.07 o
  -3   6   4       78.97       74.62     11.42 o
  -2   6   4      370.48      328.72     17.77 o
  -1   6   4      326.62      331.16     16.19 o
   0   6   4       30.59       32.55      5.13 o
   1   6   4       20.90       22.74      4.95 o
   2   6   4        5.34        7.76      1.67 o
   3   6   4      157.33      192.25     20.13 o
   4   6   4      101.76      110.32     14.11 o
   5   6   4      139.24      144.00     14.18 o
   6   6   4      340.92      330.11     13.85 o
   7   6   4        6.25       12.87      4.33 o
   8   6   4        6.02        7.64      5.04 o
  -5   7   4        6.28        7.16      4.97 o
  -4   7   4       14.29       10.56      3.36 o
  -3   7   4      171.44      186.72     15.81 o
  -2   7   4      775.75      717.00     32.60 o
  -1   7   4       31.89       26.30      3.36 o
   0   7   4     1191.98     1240.71     94.37 o
   1   7   4      655.97      614.56     41.60 o
   2   7   4        9.53       10.24      4.05 o
   3   7   4      545.13      530.53     18.75 o
   4   7   4     1746.62     1944.24    115.80 o
   5   7   4     1341.23     1497.40    118.13 o
   6   7   4     1985.02     2108.22    384.74 o
   7   7   4       21.19       29.17      5.66 o
   8   7   4        0.77       11.58      5.56 o
  -4   8   4      101.05       78.08      8.14 o
  -3   8   4      320.68      301.17     17.47 o
  -2   8   4       32.95       28.17      3.60 o
  -1   8   4       32.36       32.54      4.25 o
   0   8   4      162.65      196.93     20.18 o
   1   8   4        5.67        7.10      6.36 o
   2   8   4        0.67        5.05      3.42 o
   3   8   4       81.61       97.56     11.31 o
   4   8   4        0.00        6.81      6.55 o
   5   8   4       70.65       75.60     11.46 o
   6   8   4     1343.83     1516.19     39.94 o
   7   8   4        0.08       28.20      8.29 o
  -3   9   4      256.14      217.47     37.16 o
  -2   9   4      701.76      723.44    118.55 o
  -1   9   4        0.84        5.95      2.44 o
   0   9   4       10.51        8.40      3.57 o
   1   9   4      199.22      238.78     20.76 o
   2   9   4      915.33      920.52     45.75 o
   3   9   4     1145.89     1337.11     88.14 o
   4   9   4        0.78       13.12      6.66 o
   5   9   4        0.43        0.22      4.97 o
   6   9   4        0.99        3.70      3.80 o
  -1  10   4       42.65       40.65      6.93 o
   0  10   4       31.94       43.72      7.09 o
   1  10   4       40.66       31.95      5.91 o
   2  10   4       19.73       22.31      6.44 o
   3  10   4      194.59      206.79     29.11 o
   4  10   4      121.12      105.31     10.19 o
   5  10   4      242.14      264.90     26.83 o
   2  11   4        1.41        0.12      5.25 o
  -3  -8   5       69.02       61.68      7.53 o
  -2  -8   5      347.39      337.34     46.96 o
  -1  -8   5      256.99      224.23     55.06 o
   0  -8   5       59.56       49.97      7.68 o
  -5  -7   5      959.79      948.82     26.37 o
  -4  -7   5       63.48       67.03     12.88 o
  -3  -7   5        2.30       -0.80      4.94 o
  -2  -7   5        3.56        0.02      4.55 o
  -1  -7   5       62.58       54.68      5.38 o
   0  -7   5      122.71      110.63     17.01 o
   1  -7   5      419.68      360.29     45.84 o
   2  -7   5       65.35       61.54      8.66 o
   3  -7   5       14.12        9.05      6.08 o
  -6  -6   5       21.46       20.84      5.47 o
  -5  -6   5      329.93      305.51     34.93 o
  -4  -6   5      506.25      589.21     81.45 o
  -3  -6   5      675.82      675.63     22.29 o
  -2  -6   5      141.50      121.30      6.36 o
  -1  -6   5      116.31      111.73      7.45 o
   0  -6   5      128.97      110.80     11.78 o
   1  -6   5        6.03        6.58      4.48 o
   2  -6   5      276.65      275.99     13.39 o
   3  -6   5      661.02      692.89     69.64 o
   4  -6   5       18.82       14.86      6.41 o
  -7  -5   5       98.24       71.38     16.46 o
  -6  -5   5       82.24       68.84      8.86 o
  -5  -5   5        6.92        2.45      3.16 o
  -4  -5   5      135.07      141.95     11.48 o
  -3  -5   5      760.46      799.11     32.40 o
  -2  -5   5       47.98       49.39      3.88 o
  -1  -5   5       64.39       60.14      9.13 o
   0  -5   5        7.76        7.47      2.76 o
   1  -5   5      196.58      195.90     18.36 o
   2  -5   5      143.64      153.56      9.71 o
   3  -5   5        7.02       21.63      6.43 o
   4  -5   5        5.51        6.68      4.71 o
   5  -5   5      122.77      133.09     13.71 o
  -7  -4   5       42.97       78.83     13.60 o
  -6  -4   5       48.65       48.59      5.81 o
  -5  -4   5        4.51        5.04      2.29 o
  -4  -4   5      637.73      634.81     30.56 o
  -3  -4   5        0.03        3.00      2.18 o
  -2  -4   5       11.05       17.18      2.75 o
  -1  -4   5     1021.00     1040.27     49.21 o
   0  -4   5      715.75      753.11     20.30 o
   1  -4   5       68.02       70.79     10.56 o
   2  -4   5        8.25       17.28      3.81 o
   3  -4   5       67.96       62.01      7.12 o
   4  -4   5      843.04      881.58     33.54 o
   5  -4   5      215.16      229.47     27.55 o
   6  -4   5       80.06       80.70     10.46 o
  -7  -3   5      329.67      340.42     31.31 o
  -6  -3   5      304.18      277.70     20.33 o
  -5  -3   5        1.91        5.01      2.54 o
  -4  -3   5     1313.02     1430.35     26.76 o
  -3  -3   5       10.35       17.43      3.53 o
  -2  -3   5      429.83      520.45     11.96 o
  -1  -3   5      303.95      257.31     17.41 o
   0  -3   5       15.33       25.61      2.49 o
   1  -3   5      396.46      396.35     19.83 o
   2  -3   5       66.30       68.16      6.38 o
   3  -3   5      465.34      506.02     39.83 o
   4  -3   5      108.09      127.51      9.74 o
   5  -3   5       51.50       58.33      9.58 o
   6  -3   5      284.13      295.35     15.64 o
  -8  -2   5        3.43        5.68      4.29 o
  -7  -2   5        3.03        4.09      4.49 o
  -6  -2   5        2.27        2.92      3.40 o
  -5  -2   5      180.44      178.75      8.55 o
  -4  -2   5      833.30      887.27     27.27 o
  -3  -2   5      573.80      570.43     11.10 o
  -2  -2   5     1895.64     2099.91     55.33 o
  -1  -2   5      236.03      253.64      8.35 o
   0  -2   5       60.22       62.29      6.13 o
   1  -2   5     2903.83     2731.95    130.18 o
   2  -2   5      602.40      629.47     15.72 o
   3  -2   5      867.47      890.49     19.78 o
   4  -2   5       45.45       53.88      7.69 o
   5  -2   5      189.46      224.78     14.41 o
   6  -2   5      792.31      761.12     29.48 o
   7  -2   5      146.25      120.21     13.74 o
  -8  -1   5        8.12        8.25      4.86 o
  -7  -1   5      240.14      268.28     15.30 o
  -6  -1   5        0.67        3.52      3.54 o
  -5  -1   5        7.96        5.59      1.97 o
  -4  -1   5      484.80      450.40     18.81 o
  -3  -1   5       58.03       71.14      4.28 o
  -2  -1   5     1066.50     1100.65     29.75 o
  -1  -1   5        4.04       13.58      2.77 o
   0  -1   5       31.40       30.79      2.42 o
   1  -1   5      475.68      616.53     17.60 o
   2  -1   5      130.01      141.18     25.88 o
   3  -1   5     1508.89     1593.47     27.72 o
   4  -1   5       16.50       20.19      4.18 o
   5  -1   5      128.76      135.82     17.89 o
   6  -1   5      200.67      224.59     26.89 o
   7  -1   5       86.61       74.70      8.20 o
  -8   0   5      138.91      132.80     13.30 o
  -7   0   5        4.92       10.78      3.28 o
  -6   0   5        5.43        0.71      3.56 o
  -5   0   5      613.84      654.70     27.27 o
  -4   0   5        8.27       11.78      2.47 o
  -3   0   5      113.32      109.58      9.12 o
  -2   0   5     4506.54     4525.54     58.77 o
  -1   0   5       45.55       51.08      4.92 o
   0   0   5     2931.61     2809.25     36.47 o
   1   0   5      129.02      120.63      7.61 o
   2   0   5      301.54      327.99     17.73 o
   3   0   5     3178.29     3463.21     48.78 o
   4   0   5      135.10      156.54     11.68 o
   5   0   5        9.28       17.97      4.44 o
   6   0   5       84.25      101.06      9.33 o
   7   0   5      126.67      113.33     13.51 o
   8   0   5       23.23       22.34      5.59 o
  -7   1   5       79.28       80.88     15.88 o
  -6   1   5      149.07      158.63     10.75 o
  -5   1   5      865.20      886.33     76.32 o
  -4   1   5       96.93       89.73      6.72 o
  -3   1   5      269.67      244.21     23.70 o
  -2   1   5      803.00      820.83     14.10 o
  -1   1   5       80.43       84.23      5.15 o
   0   1   5      132.42      139.52     10.43 o
   1   1   5       71.49       65.74     10.36 o
   2   1   5       35.06       25.95      2.54 o
   3   1   5       37.81       50.20      5.46 o
   4   1   5        5.00        5.46      1.17 o
   5   1   5      520.43      524.89     21.53 o
   6   1   5      578.09      455.37     71.01 o
   7   1   5        7.04        8.59      3.39 o
   8   1   5       45.27       43.40      6.39 o
  -7   2   5      162.54      162.62     11.63 o
  -6   2   5        0.01        0.31      8.08 o
  -5   2   5     1222.08     1301.69     67.94 o
  -4   2   5       82.05       77.70      6.38 o
  -3   2   5     2768.19     2851.08    167.31 o
  -2   2   5       76.83       48.70      6.13 o
  -1   2   5      165.21      163.57      9.06 o
   0   2   5     5742.54     6431.66     67.92 o
   1   2   5      676.93      715.40     19.36 o
   2   2   5      791.25      761.47     28.38 o
   3   2   5     2982.00     3085.66     40.39 o
   4   2   5       57.22       52.98      7.08 o
   5   2   5      102.77       89.47      6.03 o
   6   2   5       93.69       91.88      9.61 o
   7   2   5       20.67       19.68      2.76 o
   8   2   5      374.81      312.47     20.37 o
  -7   3   5       11.22       21.14      6.73 o
  -6   3   5       32.48       39.34      6.52 o
  -5   3   5      205.26      195.64     29.99 o
  -4   3   5      180.15      197.52     16.29 o
  -3   3   5        6.84        9.65      6.15 o
  -2   3   5      543.07      601.14     50.02 o
  -1   3   5      269.30      256.53      8.64 o
   0   3   5      472.27      515.23     19.99 o
   1   3   5      118.50      122.23      9.27 o
   2   3   5     1531.28     1638.82     25.04 o
   3   3   5     1500.22     1615.24     22.46 o
   4   3   5       12.00       18.24      2.61 o
   5   3   5      809.49      820.84     17.13 o
   6   3   5        7.01        9.25      3.57 o
   7   3   5        7.26        6.55      3.84 o
   8   3   5      975.06      955.37     72.98 o
  -7   4   5       22.24       24.97      4.97 o
  -6   4   5      887.63      960.79     85.91 o
  -5   4   5       10.31       13.40      6.82 o
  -4   4   5       20.06       17.72      4.56 o
  -3   4   5      800.43      792.80     32.66 o
  -2   4   5      265.74      254.03     21.70 o
  -1   4   5     4631.30     4750.37    193.16 o
   0   4   5     1450.73     1459.46     50.81 o
   1   4   5      114.08      119.35      8.02 o
   2   4   5     2027.57     2148.01     32.89 o
   3   4   5      215.85      193.48     14.16 o
   4   4   5       13.49        8.25      2.01 o
   5   4   5     1109.16      962.07     32.02 o
   6   4   5        7.52        7.75      1.81 o
   7   4   5       16.09       12.44      3.61 o
   8   4   5        4.29        6.67      4.24 o
  -6   5   5        6.13       11.23      6.36 o
  -5   5   5        6.53       12.14      8.98 o
  -4   5   5        0.74        7.37      4.49 o
  -3   5   5        6.04       16.38      5.04 o
  -2   5   5        0.85        2.59      1.63 o
  -1   5   5       68.51       60.14     10.63 o
   0   5   5        0.04        9.19      5.48 o
   1   5   5        0.67        9.81      2.79 o
   2   5   5      680.62      699.19     35.09 o
   3   5   5       57.71       62.70      5.12 o
   4   5   5        1.27       -0.68      1.53 o
   5   5   5       46.06       35.95      4.13 o
   6   5   5        6.13        8.04      3.00 o
   7   5   5     1334.85     1438.41     41.92 o
   8   5   5       12.98       11.72      5.69 o
  -6   6   5      276.41      290.14     32.94 o
  -5   6   5      248.21      240.94     15.82 o
  -4   6   5      941.25      963.03     86.28 o
  -3   6   5      469.75      505.59     24.70 o
  -2   6   5      515.16      488.42     26.95 o
  -1   6   5      115.79      103.91     16.37 o
   0   6   5       82.21       78.57      4.76 o
   1   6   5     1569.66     1590.13     33.51 o
   2   6   5     4086.23     4266.01    117.66 o
   3   6   5      168.29      179.40     12.48 o
   4   6   5      504.66      513.42     55.80 o
   5   6   5       13.17       14.16      4.16 o
   6   6   5       33.74       50.71      6.54 o
   7   6   5        0.38        4.05      3.98 o
   8   6   5        0.50        4.79      4.30 o
  -5   7   5       26.67       25.54      5.67 o
  -4   7   5       88.16       73.16      7.72 o
  -3   7   5       57.23       65.13      6.46 o
  -2   7   5       14.53       19.40      4.57 o
  -1   7   5      255.93      273.48     15.51 o
   0   7   5      209.39      204.17     14.29 o
   1   7   5       71.73       89.00      8.39 o
   2   7   5      541.88      552.93     21.26 o
   3   7   5      898.18      919.15     27.36 o
   4   7   5     3762.45     3995.25    188.81 o
   5   7   5      392.80      405.10     21.89 o
   6   7   5      219.21      219.27     15.19 o
   7   7   5       40.55       50.38      7.19 o
   8   7   5      114.87       95.57     10.34 o
  -4   8   5      262.47      258.75     19.14 o
  -3   8   5       18.62       24.30      6.04 o
  -2   8   5      201.87      196.56     19.32 o
  -1   8   5      792.29      855.99     56.81 o
   0   8   5      278.19      295.25     20.89 o
   1   8   5      590.72      613.26     41.09 o
   2   8   5       76.78       71.82     10.12 o
   3   8   5       45.14       37.86     12.60 o
   4   8   5       99.37       94.85     12.49 o
   5   8   5       43.34       44.33      6.81 o
   6   8   5      489.16      535.74     68.48 o
   7   8   5        0.28        4.56      8.77 o
  -3   9   5        4.01        4.11      4.04 o
  -2   9   5      134.41      115.50     16.15 o
  -1   9   5        0.39        5.97      2.89 o
   0   9   5      154.90      152.37     21.62 o
   1   9   5     1561.78     1735.02     51.33 o
   2   9   5        6.39       17.77      5.96 o
   3   9   5      312.24      330.25     25.21 o
   4   9   5       40.08       33.26      6.58 o
   5   9   5       92.17      116.74     16.31 o
   6   9   5      297.42      335.05     29.94 o
  -1  10   5       40.79       35.12      6.96 o
   0  10   5      198.20      205.62     16.62 o
   1  10   5      111.06      102.71     23.91 o
   2  10   5       83.87       76.35     10.27 o
   3  10   5       16.25       24.84     18.94 o
   4  10   5       10.41        8.45      3.56 o
   5  10   5        2.23       15.46      6.88 o
   2  11   5      183.78      158.82     17.02 o
  -4  -7   6       28.28       30.69      6.13 o
  -3  -7   6      208.42      196.84     15.10 o
  -2  -7   6      562.64      593.96     24.63 o
  -1  -7   6      163.33      145.70     21.40 o
   0  -7   6      165.18      155.16     19.92 o
   1  -7   6       69.80       89.81     16.60 o
   2  -7   6       24.28       25.46     11.91 o
  -5  -6   6        1.09        3.63      9.03 o
  -4  -6   6        8.52        8.10      3.26 o
  -3  -6   6       20.30       17.46      4.28 o
  -2  -6   6        1.76        3.92      2.56 o
  -1  -6   6       40.40       37.12      4.25 o
   0  -6   6       78.86       82.15      7.85 o
   1  -6   6      384.26      388.27     25.51 o
   2  -6   6       30.38       29.90      7.75 o
   3  -6   6       46.09       55.02      8.12 o
  -6  -5   6      373.70      331.76     18.10 o
  -5  -5   6      238.22      229.99     16.93 o
  -4  -5   6        1.05        0.73      2.22 o
  -3  -5   6       45.33       56.53      4.66 o
  -2  -5   6      236.24      243.42     13.61 o
  -1  -5   6       36.36       39.67      5.40 o
   0  -5   6      678.23      616.25     36.28 o
   1  -5   6       57.48       77.22     14.79 o
   2  -5   6      582.61      613.55     59.93 o
   3  -5   6        6.61       24.12      6.39 o
   4  -5   6        3.89       11.84      5.18 o
  -7  -4   6       29.74       20.61      8.73 o
  -6  -4   6      421.78      400.96     23.57 o
  -5  -4   6        9.37       12.06      3.00 o
  -4  -4   6       90.31       98.27      6.37 o
  -3  -4   6      103.72      121.94      9.63 o
  -2  -4   6        2.12        5.12      1.84 o
  -1  -4   6       13.25       12.76      2.65 o
   0  -4   6      139.02      130.93      8.52 o
   1  -4   6      388.31      459.28     20.39 o
   2  -4   6      561.87      672.87     29.04 o
   3  -4   6      771.55      836.31     48.68 o
   4  -4   6      637.09      655.52     28.47 o
   5  -4   6       60.42       74.71      9.17 o
  -7  -3   6        0.97        7.46      3.36 o
  -6  -3   6      745.05      768.38     89.58 o
  -5  -3   6      236.72      257.16     17.72 o
  -4  -3   6       69.30       72.36      9.36 o
  -3  -3   6       61.32       49.15      4.17 o
  -2  -3   6       31.34       35.81      3.52 o
  -1  -3   6     2501.52     2683.58     48.88 o
   0  -3   6      128.86      125.53      8.75 o
   1  -3   6        0.05        6.75      3.22 o
   2  -3   6      653.43      680.60     74.86 o
   3  -3   6       19.32        8.85      5.52 o
   4  -3   6      436.48      395.67     31.01 o
   5  -3   6        9.21       17.99      5.93 o
   6  -3   6      149.19      148.17     17.92 o
  -7  -2   6       86.98       89.35      8.04 o
  -6  -2   6      119.71      134.05      9.91 o
  -5  -2   6       39.71       34.57      5.95 o
  -4  -2   6      133.26      147.94     10.36 o
  -3  -2   6       65.43       54.57      3.91 o
  -2  -2   6       54.71       52.86      4.25 o
  -1  -2   6      588.45      539.15     28.45 o
   0  -2   6      563.68      541.97     15.13 o
   1  -2   6     2603.53     2894.24     44.41 o
   2  -2   6      446.31      467.72     13.85 o
   3  -2   6       41.87       37.49      6.21 o
   4  -2   6     1208.09     1185.39     43.59 o
   5  -2   6      851.54      880.90     85.84 o
   6  -2   6       46.68       38.07      5.85 o
   7  -2   6      450.57      407.60     24.40 o
  -7  -1   6       78.82       76.45     10.63 o
  -6  -1   6      131.71      114.50     10.41 o
  -5  -1   6        8.77        2.81      8.57 o
  -4  -1   6     3168.76     3209.56    114.55 o
  -3  -1   6      112.42      105.33      5.75 o
  -2  -1   6       82.93       81.12      5.51 o
  -1  -1   6     1608.51     1782.95     69.65 o
   0  -1   6      381.67      430.49     11.57 o
   2  -1   6      224.65      234.02     10.93 o
   3  -1   6        1.93       -0.51      3.23 o
   4  -1   6       30.13       36.24      4.32 o
   5  -1   6       25.54       37.00      6.40 o
   6  -1   6      198.19      175.94     26.00 o
   7  -1   6       42.48       59.38      9.81 o
  -7   0   6       12.12        6.71      3.29 o
  -6   0   6      184.31      206.62     13.83 o
  -5   0   6       14.30       21.06      4.42 o
  -4   0   6        6.18        8.50      4.09 o
  -3   0   6       91.82       76.63      8.17 o
  -2   0   6     2253.58     2280.16     26.71 o
  -1   0   6      485.30      496.52     13.34 o
   0   0   6       26.59       30.87      2.75 o
   1   0   6     2515.66     2623.96    141.16 o
   2   0   6      328.10      350.03     15.89 o
   3   0   6      253.91      290.10     16.48 o
   4   0   6     1457.35     1604.16     36.91 o
   5   0   6      292.96      312.88     20.82 o
   6   0   6      149.59      131.61     10.86 o
   7   0   6       39.46       31.33      6.03 o
  -7   1   6     1076.25     1325.22     42.33 o
  -6   1   6       19.30       10.93      4.18 o
  -5   1   6      251.94      253.87     22.12 o
  -4   1   6      320.65      311.38     48.56 o
  -3   1   6      105.52      111.02     11.72 o
  -2   1   6     2109.44     2144.66     58.00 o
  -1   1   6      166.84      166.69     12.10 o
   0   1   6      124.21      117.46      6.18 o
   1   1   6      455.15      499.68     12.15 o
   2   1   6       26.07       25.21      3.01 o
   3   1   6      116.69      137.76      9.38 o
   4   1   6       51.53       55.02     10.58 o
   5   1   6        9.31       10.89      3.02 o
   6   1   6      136.54      109.39     22.24 o
   7   1   6       26.72       31.90      6.75 o
   8   1   6       28.55       31.58      6.41 o
  -7   2   6        2.04       14.04      7.37 o
  -6   2   6        1.64       -2.29      4.25 o
  -5   2   6      283.17      315.42     14.12 o
  -4   2   6      197.05      237.68     15.40 o
  -3   2   6        6.18        7.23      2.70 o
  -2   2   6     1878.05     1873.52    115.60 o
  -1   2   6      159.05      159.04      5.78 o
   0   2   6     3226.72     3390.76    103.48 o
   1   2   6     3094.35     3161.89     71.62 o
   2   2   6       94.68      114.76     10.50 o
   3   2   6      524.06      533.02     18.57 o
   4   2   6      133.53      121.10      8.61 o
   5   2   6        4.78        4.09      2.16 o
   6   2   6     3602.56     3692.59     33.90 o
   7   2   6      173.35      146.78     18.80 o
   8   2   6      593.54      545.91     23.98 o
  -7   3   6       77.67       65.20      8.54 o
  -6   3   6       56.77       65.83      9.19 o
  -5   3   6      481.77      502.29     43.36 o
  -4   3   6      133.87      139.09     15.32 o
  -3   3   6      124.14      107.80      7.48 o
  -2   3   6     2246.51     2486.62    128.25 o
  -1   3   6       70.91       72.35      7.48 o
   0   3   6      915.75      972.26     31.30 o
   1   3   6        0.13        6.54      2.23 o
   2   3   6      101.92      142.53     11.17 o
   3   3   6      116.95      120.02     11.99 o
   4   3   6       34.00       36.20      5.21 o
   5   3   6       10.57       10.29      2.81 o
   6   3   6       86.09      108.52      7.70 o
   7   3   6       73.74       49.47     13.76 o
   8   3   6     1258.78     1261.66     32.84 o
  -6   4   6        9.88       19.54      6.06 o
  -5   4   6       55.14       62.28      8.08 o
  -4   4   6       90.67       81.66      8.17 o
  -3   4   6      560.32      654.01     34.70 o
  -2   4   6       52.45       59.96      8.17 o
  -1   4   6      144.02      139.29      9.17 o
   0   4   6     1505.26     1588.14     40.64 o
   1   4   6        8.01        9.73      2.77 o
   2   4   6      555.11      560.41     17.02 o
   3   4   6     2604.91     2549.43     37.26 o
   4   4   6       46.72       49.25      3.82 o
   5   4   6      919.87      893.74     20.95 o
   6   4   6        0.06        3.88      3.70 o
   7   4   6      106.88      105.51      6.24 o
   8   4   6      144.14      149.81     17.63 o
  -6   5   6      319.99      365.13     22.52 o
  -5   5   6      338.97      354.03     20.73 o
  -4   5   6        9.76       11.31     10.65 o
  -3   5   6       64.58       62.39      6.45 o
  -2   5   6     1119.41     1182.54     71.12 o
  -1   5   6      592.12      557.00     27.72 o
   0   5   6     1153.92     1185.95     46.68 o
   1   5   6        7.92        9.02      1.83 o
   2   5   6       93.36       93.83      5.34 o
   3   5   6        2.18        6.01      2.01 o
   4   5   6       97.71       96.08      7.46 o
   5   5   6     1629.06     1596.53     38.71 o
   6   5   6       29.43       24.49      3.61 o
   7   5   6      156.79      128.27     15.87 o
   8   5   6       29.01       19.73      5.47 o
  -5   6   6       86.60       73.56      8.81 o
  -4   6   6       34.16       26.31      6.71 o
  -3   6   6      252.39      294.68     16.91 o
  -2   6   6      362.71      365.64     52.16 o
  -1   6   6      390.80      368.24     48.91 o
   0   6   6     3980.40     4127.97    143.04 o
   1   6   6      553.87      552.41     35.12 o
   2   6   6     3844.69     3971.08    157.19 o
   3   6   6       27.46       30.98      3.06 o
   4   6   6      414.26      461.82     48.21 o
   5   6   6      711.82      712.65     27.84 o
   6   6   6       20.00       22.09      6.92 o
   7   6   6       57.40       60.25      7.17 o
   8   6   6      160.18      121.42     15.06 o
  -5   7   6       80.23       88.28     10.27 o
  -4   7   6      212.46      212.82     15.16 o
  -3   7   6      226.70      237.20     31.65 o
  -2   7   6       82.46       92.45      7.65 o
  -1   7   6       12.31        3.49      3.26 o
   0   7   6       46.42       50.94      5.60 o
   1   7   6      155.43      158.87     13.18 o
   2   7   6     2372.02     2645.13    132.70 o
   3   7   6      101.95      122.92     10.12 o
   4   7   6     1938.95     2183.69    157.66 o
   5   7   6      157.94      167.45     22.68 o
   6   7   6       55.41       65.18     10.23 o
   7   7   6      648.98      833.03     42.43 o
  -4   8   6        2.16        2.14      5.57 o
  -3   8   6      452.95      516.26     57.29 o
  -2   8   6      395.99      399.35     40.48 o
  -1   8   6     1497.61     1552.45    122.77 o
   0   8   6        8.88        4.51     10.32 o
   1   8   6      106.92      102.74     12.62 o
   2   8   6      130.31      129.72     19.20 o
   3   8   6       75.21       83.33      9.26 o
   4   8   6       69.36       76.93      9.06 o
   5   8   6        0.45       10.90      4.26 o
   6   8   6       37.82       40.49      7.46 o
   7   8   6        1.76        4.59      3.78 o
  -3   9   6       24.83       22.16      5.26 o
  -2   9   6       62.93       48.26      7.17 o
  -1   9   6      120.22      103.89      9.68 o
   0   9   6       41.56       37.40      4.63 o
   1   9   6       74.98       76.98      8.37 o
   2   9   6       37.04       43.25      8.57 o
   3   9   6       40.51       46.19      7.73 o
   4   9   6      329.79      322.39     18.21 o
   5   9   6        2.95        4.77      4.06 o
   6   9   6       21.99       24.19      6.11 o
  -1  10   6      155.94      177.57     35.79 o
   0  10   6      358.45      367.13     57.05 o
   1  10   6      548.03      560.98     28.68 o
   2  10   6      167.40      166.81     12.51 o
   3  10   6       72.97       89.40      9.86 o
   4  10   6       61.43       87.82      9.61 o
   5  10   6        1.54       10.49      9.33 o
  -3  -7   7       10.77        6.43      3.88 o
  -2  -7   7       31.66       41.78      9.89 o
  -1  -7   7      538.97      606.76     29.25 o
   0  -7   7       13.62       17.20      6.52 o
  -5  -6   7        4.45       11.31      2.86 o
  -4  -6   7        7.55        0.89      3.45 o
  -3  -6   7       69.16       62.69      6.58 o
  -2  -6   7      305.41      280.09     20.49 o
  -1  -6   7       24.95       30.29      4.04 o
   0  -6   7      161.35      140.90     21.89 o
   1  -6   7      140.73      150.89     13.16 o
   2  -6   7       27.71       21.40      7.43 o
  -5  -5   7      128.65      113.88     13.21 o
  -4  -5   7      377.93      350.18     21.24 o
  -3  -5   7      195.15      189.14     14.41 o
  -2  -5   7       52.24       44.94      4.90 o
  -1  -5   7      349.35      373.45     22.49 o
   0  -5   7      896.09     1032.39     52.81 o
   1  -5   7      923.34      978.80     22.89 o
   2  -5   7      155.41      147.33     13.26 o
   3  -5   7       85.78      105.37     10.63 o
   4  -5   7       50.57       46.42     11.10 o
  -6  -4   7       15.32        5.56      3.46 o
  -5  -4   7      446.07      445.49     19.61 o
  -4  -4   7        7.98        7.30      2.57 o
  -3  -4   7      605.02      634.32     45.64 o
  -2  -4   7      208.96      212.58     22.98 o
  -1  -4   7       77.08       79.59      7.21 o
   0  -4   7      196.74      183.59     20.43 o
   1  -4   7        3.15        4.38      5.97 o
   2  -4   7      156.21      167.06     19.50 o
   3  -4   7       41.40       47.20      6.39 o
   4  -4   7       56.01       51.03      7.89 o
   5  -4   7      141.00      136.67     15.77 o
  -7  -3   7       90.61       81.33     10.13 o
  -6  -3   7      176.62      203.10     14.37 o
  -5  -3   7       24.45       20.38      4.03 o
  -4  -3   7      360.64      374.05     15.94 o
  -3  -3   7     2876.62     2952.85     49.63 o
  -2  -3   7      787.35      771.56     18.81 o
  -1  -3   7      419.49      421.88     28.55 o
   0  -3   7       68.87       76.31     11.74 o
   1  -3   7       15.69       12.81      3.90 o
   2  -3   7     1242.41     1282.22     66.20 o
   3  -3   7      842.49      796.04     67.06 o
   4  -3   7      367.60      412.08     21.44 o
   5  -3   7      101.23       91.14      9.32 o
   6  -3   7       70.25       65.49      8.72 o
  -7  -2   7       29.19       31.25      6.50 o
  -6  -2   7      335.22      426.25     31.38 o
  -5  -2   7       52.22       40.24      5.90 o
  -4  -2   7        1.76        4.31      2.43 o
  -3  -2   7     1012.44     1021.46     62.41 o
  -2  -2   7       83.04       76.25      4.75 o
  -1  -2   7      184.51      180.53      6.66 o
   0  -2   7       22.06       22.59      3.05 o
   1  -2   7        4.40        2.43      3.23 o
   2  -2   7      841.09      865.87     27.75 o
   3  -2   7       15.67       18.51      4.83 o
   4  -2   7      204.63      200.54     17.92 o
   5  -2   7      389.28      419.95     22.84 o
   6  -2   7      343.13      371.18     32.43 o
  -7  -1   7        1.41        5.47      3.66 o
  -6  -1   7      927.75     1065.58     31.86 o
  -5  -1   7      193.09      200.12     13.65 o
  -4  -1   7      610.13      631.53     55.90 o
  -3  -1   7       31.09       31.28      3.32 o
  -2  -1   7       56.45       57.30      4.42 o
  -1  -1   7     1419.95     1330.36     18.53 o
   0  -1   7     1464.18     1586.55     86.65 o
   1  -1   7       93.35      111.95     10.07 o
   2  -1   7      340.46      358.67     15.46 o
   3  -1   7      803.93      868.44     31.71 o
   4  -1   7      559.93      577.57     56.78 o
   5  -1   7      154.30      159.32     16.97 o
   6  -1   7       27.34       30.69      5.94 o
   7  -1   7       22.93       23.30      8.66 o
  -7   0   7       55.53       57.57     16.32 o
  -6   0   7      183.96      194.39     19.48 o
  -5   0   7        8.93        4.74      3.40 o
  -4   0   7        1.14        6.04      3.54 o
  -3   0   7        4.58        5.12      2.01 o
  -2   0   7        3.25        5.18      2.54 o
  -1   0   7      475.26      490.36     13.78 o
   0   0   7       87.08       94.78     14.05 o
   1   0   7      173.45      144.93     19.05 o
   2   0   7       35.21       67.32     13.25 o
   3   0   7      226.79      234.34     13.91 o
   4   0   7        0.08       -0.62      3.05 o
   5   0   7        1.14        7.20      3.90 o
   6   0   7       55.64       55.55      8.32 o
   7   0   7      670.49      667.21     70.54 o
  -7   1   7      159.46      187.18     13.14 o
  -6   1   7       47.60       44.72      6.74 o
  -5   1   7      183.60      200.24     12.63 o
  -4   1   7     1550.98     1633.27     40.87 o
  -3   1   7      639.53      656.51     16.72 o
  -2   1   7       78.15       70.88      4.22 o
  -1   1   7     3805.26     4085.61     95.40 o
   0   1   7       12.88       14.79      2.76 o
   1   1   7      155.11      163.58     13.21 o
   2   1   7     1352.79     1375.98     53.43 o
   3   1   7       52.11       48.41      5.09 o
   4   1   7     3451.96     3499.11     76.15 o
   5   1   7      141.72      122.27     25.35 o
   6   1   7        0.45        5.27      3.40 o
   7   1   7       12.35        4.98      7.22 o
  -7   2   7       18.73       11.94      8.50 o
  -6   2   7       43.26       45.08     13.21 o
  -5   2   7        4.57        5.41      2.79 o
  -4   2   7     1030.43     1125.91     30.25 o
  -3   2   7       43.68       43.67      6.10 o
  -2   2   7      571.94      615.34     38.52 o
  -1   2   7       78.50       96.47      8.56 o
   0   2   7      343.17      362.03     11.16 o
   1   2   7      611.45      613.07     22.55 o
   2   2   7        6.51        2.51      5.29 o
   3   2   7        0.88       -0.70      1.54 o
   4   2   7     3457.08     3518.51     93.66 o
   5   2   7      127.12      144.77     11.11 o
   6   2   7     1904.51     2068.98     52.04 o
   7   2   7      267.20      269.91     20.05 o
   8   2   7       12.41        9.55      3.51 o
  -6   3   7        0.20        6.11      3.73 o
  -5   3   7      284.36      293.69     16.77 o
  -4   3   7      845.96      874.44     25.05 o
  -3   3   7        0.57        5.42      3.77 o
  -2   3   7      210.10      230.87     10.67 o
  -1   3   7      518.35      499.89     28.78 o
   0   3   7      485.25      461.28     26.79 o
   1   3   7     4541.43     4902.83    132.67 o
   2   3   7      162.60      163.10      6.78 o
   3   3   7        4.21        7.76      2.19 o
   4   3   7      128.02      115.44     10.57 o
   5   3   7      314.52      309.01     12.19 o
   6   3   7      376.29      346.43     54.41 o
   7   3   7       57.44       65.16      7.08 o
   8   3   7      265.64      229.69     26.57 o
  -6   4   7       23.23       42.89      7.94 o
  -5   4   7        1.52        2.99      4.64 o
  -4   4   7      126.92      121.33      8.84 o
  -3   4   7       74.71       77.34      7.07 o
  -2   4   7      343.04      366.00     12.54 o
  -1   4   7       35.12       24.96      5.68 o
   0   4   7      101.82       96.78      5.53 o
   1   4   7     1296.38     1285.46     28.51 o
   2   4   7       61.57       59.03      5.95 o
   3   4   7     3647.76     3830.59     91.67 o
   4   4   7      128.72      123.69      9.65 o
   5   4   7       52.45       55.68      5.30 o
   6   4   7      584.56      571.55     19.03 o
   7   4   7        1.08        5.62      2.88 o
   8   4   7       10.69       11.88      7.33 o
  -6   5   7        0.82       13.53      6.06 o
  -5   5   7        1.91       14.83      9.05 o
  -4   5   7      283.04      295.82     22.91 o
  -3   5   7     2103.53     2379.05     55.43 o
  -2   5   7     2939.23     3177.93    198.00 o
  -1   5   7       32.49       28.15      4.07 o
   0   5   7      245.11      244.11     15.61 o
   1   5   7      319.03      342.11     18.69 o
   2   5   7      569.32      580.22     18.59 o
   3   5   7      105.77       98.89     16.87 o
   4   5   7       58.07       48.18      4.41 o
   5   5   7       86.36       86.71      8.65 o
   6   5   7      200.22      154.29     21.27 o
   7   5   7        0.09        4.12      2.59 o
   8   5   7      257.60      275.34     20.94 o
  -5   6   7       22.95       25.20      5.54 o
  -4   6   7       45.07       43.81      6.87 o
  -3   6   7       11.05       11.01      5.28 o
  -2   6   7     2151.59     2409.59    193.03 o
  -1   6   7      445.40      427.06     31.14 o
   0   6   7     5365.97     5691.66    222.81 o
   1   6   7      436.03      414.10     17.84 o
   2   6   7       87.64       88.63      8.69 o
   3   6   7      429.81      440.47     27.02 o
   4   6   7       25.13       27.08      5.49 o
   5   6   7      964.16      998.45     29.55 o
   6   6   7      965.58     1032.06     27.94 o
   7   6   7       10.27        8.99      4.09 o
   8   6   7      208.41      234.11     14.03 o
  -4   7   7      175.82      172.80     14.71 o
  -3   7   7       90.20      100.58      8.91 o
  -2   7   7       13.42       14.91      9.45 o
  -1   7   7       99.58      100.64     12.94 o
   0   7   7       10.90       10.13      2.23 o
   1   7   7       20.15       19.22      3.08 o
   2   7   7      144.87      133.25     15.68 o
   3   7   7       31.52       28.60      9.99 o
   4   7   7      284.20      339.98     28.42 o
   5   7   7        1.36        4.14      3.35 o
   6   7   7        1.43        2.97      4.46 o
   7   7   7        7.45        9.68      5.76 o
  -4   8   7       29.19       29.93      6.50 o
  -3   8   7      710.95      733.54     35.52 o
  -2   8   7        8.67        5.63      4.65 o
  -1   8   7       16.90       14.52      6.91 o
   0   8   7       90.73       90.32      6.79 o
   1   8   7       39.57       42.79      6.10 o
   2   8   7      474.73      506.33     42.32 o
   3   8   7      319.78      303.05     17.96 o
   4   8   7        2.14        2.83      3.55 o
   5   8   7      182.95      175.59     17.97 o
   6   8   7       39.68       43.51      6.84 o
   7   8   7      122.16      103.79     11.15 o
  -2   9   7       17.42       18.78      6.20 o
  -1   9   7      316.62      307.03     43.85 o
   0   9   7       18.30       19.22      3.57 o
   1   9   7        3.02        1.18      3.78 o
   2   9   7        2.67        3.64      4.50 o
   3   9   7      137.88      137.42     14.32 o
   4   9   7      284.92      291.18     24.26 o
   5   9   7        5.02        5.30      3.44 o
   6   9   7        7.45       11.16      5.55 o
  -1  10   7      429.04      476.59     69.03 o
   0  10   7      188.03      174.11     24.74 o
   1  10   7      467.11      487.21     31.57 o
   2  10   7      410.39      442.47     27.61 o
   3  10   7        1.79       10.35      5.34 o
   4  10   7      218.52      218.68     18.86 o
   5  10   7      669.09      712.51     30.52 o
  -3  -6   8      214.51      205.65     35.03 o
  -2  -6   8      510.77      557.16     77.97 o
  -1  -6   8        2.29        2.77      2.58 o
   0  -6   8        7.53        2.47      7.57 o
   1  -6   8      277.15      256.86     18.48 o
  -5  -5   8        0.74        7.17      2.43 o
  -4  -5   8       61.29       49.98      4.99 o
  -3  -5   8       63.06       65.92      6.85 o
  -2  -5   8      248.03      196.30     21.68 o
  -1  -5   8      270.13      276.02     13.30 o
   0  -5   8      384.56      371.09     19.90 o
   1  -5   8       13.68       11.29      6.02 o
   2  -5   8        3.44        8.49      5.70 o
   3  -5   8      350.61      329.89     25.95 o
  -5  -4   8      715.43      747.31     77.01 o
  -4  -4   8      128.15      112.44     19.93 o
  -3  -4   8       23.14       24.82      4.22 o
  -2  -4   8      560.60      564.34     43.48 o
  -1  -4   8       73.80       70.91     10.13 o
   0  -4   8       16.44       17.36      6.87 o
   1  -4   8      173.76      194.29     31.68 o
   2  -4   8      385.71      345.72     31.68 o
   3  -4   8       74.38       73.37     12.53 o
   4  -4   8       11.44       18.51      6.07 o
  -6  -3   8        2.22        0.09      5.20 o
  -5  -3   8      144.72      130.17     17.66 o
  -4  -3   8        0.13        5.22      1.52 o
  -3  -3   8       76.49       70.96      7.51 o
  -2  -3   8        0.01        1.67      3.06 o
  -1  -3   8        2.02        9.65      7.34 o
   0  -3   8     1667.83     1750.56     41.99 o
   1  -3   8      828.23      852.44     23.91 o
   2  -3   8       67.36       82.29     11.94 o
   3  -3   8      476.24      434.59     50.32 o
   4  -3   8      422.87      438.83     24.03 o
   5  -3   8       54.30       63.65      8.35 o
  -6  -2   8        0.13       -3.75      3.93 o
  -5  -2   8      253.48      268.23     12.40 o
  -4  -2   8        8.40        7.20      6.10 o
  -3  -2   8        0.75        0.73      1.82 o
  -2  -2   8      600.15      621.29     15.07 o
  -1  -2   8      198.29      202.28     18.75 o
   0  -2   8      169.73      167.91     30.48 o
   1  -2   8       11.50        4.30      5.80 o
   2  -2   8       80.05       72.24      7.40 o
   3  -2   8       36.14       47.48      7.29 o
   4  -2   8       96.64      101.21      9.69 o
   5  -2   8        6.94        5.23      2.96 o
   6  -2   8      100.85       99.46     12.04 o
  -6  -1   8       94.62      100.46     10.81 o
  -5  -1   8       27.77       33.68      5.14 o
  -4  -1   8      191.07      181.91     12.13 o
  -3  -1   8      579.66      586.76     28.25 o
  -2  -1   8      156.62      152.87     17.68 o
  -1  -1   8       17.72       12.75      2.16 o
   0  -1   8      442.94      481.84     35.19 o
   1  -1   8      254.10      253.78     10.70 o
   2  -1   8      229.35      271.02     15.27 o
   3  -1   8     1238.61     1410.27     41.67 o
   4  -1   8       22.00       27.76     13.90 o
   5  -1   8     1131.81     1198.32     43.66 o
   6  -1   8      115.96       98.28     24.93 o
  -7   0   8        3.74        0.51      4.20 o
  -6   0   8      391.43      436.00     24.06 o
  -5   0   8      491.93      499.71     22.40 o
  -4   0   8       51.60       51.57      7.32 o
  -3   0   8      836.83      792.04     49.47 o
  -2   0   8       21.00       30.86      5.32 o
  -1   0   8       17.98       20.36      2.90 o
   0   0   8      954.49      941.45     34.63 o
   1   0   8       17.13       14.52      2.41 o
   2   0   8      127.67      164.57      8.95 o
   3   0   8       17.67       31.79      4.73 o
   4   0   8      334.29      341.36     19.87 o
   5   0   8      198.44      239.39     15.04 o
   6   0   8      218.21      250.56     14.99 o
   7   0   8      310.83      301.80     30.67 o
  -6   1   8      386.54      379.34     29.29 o
  -5   1   8       90.31      103.35      9.51 o
  -4   1   8      206.80      224.08     11.08 o
  -3   1   8     1019.42     1089.10     28.49 o
  -2   1   8       58.17       52.97      5.62 o
  -1   1   8        6.22        0.82      3.03 o
   0   1   8      648.77      628.19     11.82 o
   1   1   8       18.59       16.86      2.66 o
   2   1   8     9665.20    10818.12    281.03 o
   3   1   8      189.93      235.29     32.81 o
   4   1   8      364.06      376.37     17.11 o
   5   1   8        0.70        6.13      3.68 o
   6   1   8       48.59       71.07      8.97 o
   7   1   8      283.97      298.16     38.49 o
  -6   2   8      485.99      532.97     30.02 o
  -5   2   8       46.01       51.97     11.12 o
  -4   2   8        0.40        5.38      3.94 o
  -3   2   8      373.09      361.52     13.16 o
  -2   2   8      139.21      120.41     12.24 o
  -1   2   8      115.57      105.32      6.23 o
   0   2   8        8.88       13.66      1.85 o
   1   2   8      135.18      147.06     11.85 o
   2   2   8      212.89      213.29     22.72 o
   3   2   8      350.16      377.91     16.06 o
   4   2   8     2219.37     2379.41     53.46 o
   5   2   8      939.78      929.39     25.90 o
   6   2   8       65.12       61.98     13.83 o
   7   2   8       28.87       28.92      5.53 o
  -6   3   8      146.06      175.35     16.55 o
  -5   3   8       20.35       32.57      6.93 o
  -4   3   8      277.30      283.51     13.21 o
  -3   3   8       22.65       19.49      4.79 o
  -2   3   8      215.84      230.38     10.37 o
  -1   3   8     3174.26     3334.83     62.99 o
   0   3   8      120.61      122.59      9.98 o
   1   3   8      499.61      515.95     16.89 o
   2   3   8        4.85       12.49      2.39 o
   3   3   8      280.80      277.12      9.63 o
   4   3   8      513.39      542.78     16.65 o
   5   3   8      179.12      175.63     11.71 o
   6   3   8       45.01       53.38      9.70 o
   7   3   8        1.82       -0.54      4.71 o
  -6   4   8      572.52      613.51     25.22 o
  -5   4   8      478.42      484.62     18.93 o
  -4   4   8      612.91      655.28     39.11 o
  -3   4   8       34.23       30.43      5.20 o
  -2   4   8       58.04       51.78      5.54 o
  -1   4   8        9.75        9.54      1.29 o
   0   4   8        2.34        3.76      1.39 o
   1   4   8      647.25      643.68     17.12 o
   2   4   8        1.54        4.21      2.37 o
   3   4   8        7.01        7.52      2.53 o
   4   4   8      333.37      332.53     12.37 o
   5   4   8       44.78       42.90      4.40 o
   6   4   8      308.55      319.00     18.19 o
   7   4   8      294.59      221.77     34.08 o
  -5   5   8      224.69      233.77     17.76 o
  -4   5   8     2366.41     2563.94    122.14 o
  -3   5   8      101.47      101.74      9.14 o
  -2   5   8     2537.70     2788.25     59.41 o
  -1   5   8       57.25       47.84      7.44 o
   0   5   8      256.54      288.12     13.13 o
   1   5   8      866.23      906.56     26.04 o
   2   5   8      689.98      681.00     32.29 o
   3   5   8      194.92      189.41      7.90 o
   4   5   8     1053.96      990.72     21.43 o
   5   5   8        0.79        6.36      3.76 o
   6   5   8       19.42       17.48      3.10 o
   7   5   8       98.76       84.63     21.63 o
  -5   6   8        3.25        8.50      5.81 o
  -4   6   8        1.65        4.87      3.21 o
  -3   6   8       51.60       55.27      7.04 o
  -2   6   8      224.08      259.63     16.09 o
  -1   6   8      183.19      161.54     32.63 o
   0   6   8       63.50       67.22      7.30 o
   1   6   8      100.20       97.87      8.92 o
   2   6   8      180.53      182.50     23.32 o
   3   6   8      720.06      693.68     42.06 o
   4   6   8      280.13      272.48     16.99 o
   5   6   8        0.03        1.61      2.16 o
   6   6   8      349.71      356.18     19.33 o
   7   6   8        1.54       -1.86      3.67 o
  -4   7   8       46.31       47.84      7.79 o
  -3   7   8        5.77        0.62      4.37 o
  -2   7   8      301.31      297.98     17.54 o
  -1   7   8        1.18        3.68      3.71 o
   0   7   8      108.19       92.75      9.15 o
   1   7   8      345.40      353.85     16.68 o
   2   7   8        0.00        2.94      2.21 o
   3   7   8       48.89       48.34      4.71 o
   4   7   8       31.46       44.55     10.26 o
   5   7   8       59.31       53.91     11.59 o
   6   7   8      206.86      205.18     21.19 o
   7   7   8       11.90       12.18      7.96 o
  -3   8   8       96.72       80.32      9.96 o
  -2   8   8        5.68        3.88      4.60 o
  -1   8   8       57.32       39.75     18.29 o
   0   8   8       21.85       17.87      3.92 o
   1   8   8        1.64        3.55      4.43 o
   2   8   8        2.00        2.66      3.82 o
   3   8   8       34.03       28.94      4.87 o
   4   8   8        6.27        6.36      3.51 o
   5   8   8      165.98      148.53     23.56 o
   6   8   8      620.36      602.82     30.04 o
  -2   9   8      332.62      446.12    110.09 o
  -1   9   8        6.17        3.15      3.31 o
   0   9   8       80.65       85.46      8.74 o
   1   9   8       80.82       79.03     13.95 o
   2   9   8      637.31      704.61     45.50 o
   3   9   8      369.26      384.10     34.96 o
   4   9   8       58.29       56.09      7.55 o
   5   9   8        9.07        7.91      3.98 o
   6   9   8        0.27        8.58      5.25 o
   0  10   8      281.32      301.67     47.00 o
   1  10   8       33.50       29.95      6.75 o
   2  10   8        3.11        5.55      3.27 o
   3  10   8      323.21      349.76     21.41 o
   4  10   8      372.02      374.82     21.77 o
  -3  -5   9       78.14       65.85      7.76 o
  -2  -5   9       45.87       47.10      7.01 o
  -1  -5   9        1.74        4.31      4.28 o
   0  -5   9        2.96        6.23      7.75 o
   1  -5   9      152.03      127.62     13.97 o
   2  -5   9       21.70       32.54      9.61 o
  -5  -4   9        2.11        3.68      4.69 o
  -4  -4   9      248.21      204.74     22.52 o
  -3  -4   9       94.76       69.09      7.32 o
  -2  -4   9      315.35      319.94     46.84 o
  -1  -4   9     1357.55     1420.61     57.10 o
   0  -4   9      393.80      407.20     16.74 o
   1  -4   9      131.46      113.26      9.59 o
   2  -4   9        0.13        1.95      5.97 o
   3  -4   9       37.69       40.55      6.94 o
  -5  -3   9        9.27       19.54      4.15 o
  -4  -3   9        5.50        6.99      3.22 o
  -3  -3   9       37.39       26.58      3.89 o
  -2  -3   9      317.07      306.52     11.21 o
  -1  -3   9       49.62       43.49      7.73 o
   0  -3   9       32.79       21.64      5.08 o
   1  -3   9      342.12      349.90     14.67 o
   2  -3   9      503.94      545.84     25.91 o
   3  -3   9       60.32       56.32      8.59 o
  -6  -2   9        0.37        1.48      4.23 o
  -5  -2   9      388.90      408.56     18.57 o
  -4  -2   9      603.54      569.83     52.60 o
  -3  -2   9        5.50        5.49      2.58 o
  -2  -2   9      233.12      229.12     12.31 o
  -1  -2   9        3.07        0.93      2.59 o
   0  -2   9      176.64      200.82     13.86 o
   1  -2   9     1003.67     1101.80     28.47 o
   2  -2   9      121.24      132.53      9.22 o
   3  -2   9      482.28      594.17     36.86 o
   4  -2   9        2.53        4.14      4.59 o
   5  -2   9       29.85       32.20      7.02 o
  -6  -1   9        0.23        3.20      2.46 o
  -5  -1   9       21.35       22.62      6.86 o
  -4  -1   9       15.90       10.81      4.94 o
  -3  -1   9       20.33       16.29      3.21 o
  -2  -1   9       35.34       42.29      4.73 o
  -1  -1   9      151.82      155.87      8.29 o
   0  -1   9       42.92       32.43      8.10 o
   1  -1   9       35.57       36.52      6.68 o
   2  -1   9      172.64      177.25     13.56 o
   3  -1   9      703.25      761.00     23.12 o
   4  -1   9      544.85      569.74     24.93 o
   5  -1   9      203.71      227.15     18.03 o
   6  -1   9       32.39       23.66      6.66 o
  -6   0   9        4.44        8.84      6.17 o
  -5   0   9      611.61      661.96     21.89 o
  -4   0   9       22.25       30.27      7.43 o
  -3   0   9       47.35       43.29      4.69 o
  -2   0   9     2539.05     2628.61     87.18 o
  -1   0   9       28.67       26.48      3.08 o
   0   0   9     4082.08     4289.02    205.03 o
   1   0   9      502.46      559.58     18.28 o
   2   0   9       40.15       54.30      7.24 o
   3   0   9      235.19      243.64     15.61 o
   4   0   9        0.01        7.58      2.84 o
   5   0   9       10.96       12.39      4.86 o
   6   0   9       31.62       46.24     14.81 o
  -6   1   9       12.64        9.13      5.11 o
  -5   1   9        0.15        9.42     10.05 o
  -4   1   9       91.46       91.34      8.75 o
  -3   1   9       31.40       37.26      6.31 o
  -2   1   9       28.78       27.75      7.50 o
  -1   1   9      140.73      135.05     14.93 o
   0   1   9     3280.88     3451.92    107.48 o
   1   1   9     1001.43     1022.39     46.44 o
   2   1   9      744.04      765.34     22.12 o
   3   1   9     1309.64     1400.71     35.38 o
   4   1   9       17.28       31.06      4.63 o
   5   1   9      521.79      526.86     22.55 o
   6   1   9      223.87      223.49     19.68 o
   7   1   9       59.71       61.60      9.40 o
  -6   2   9        8.59        9.89      6.92 o
  -5   2   9      297.92      314.41     31.29 o
  -4   2   9       49.48       53.48      6.97 o
  -3   2   9     1919.18     2062.01     60.07 o
  -2   2   9       16.62       17.84      2.75 o
  -1   2   9        0.00        3.38      1.40 o
   0   2   9      406.50      406.49     11.24 o
   1   2   9       13.93       12.79      2.86 o
   2   2   9       36.16       39.46      6.39 o
   3   2   9        0.44        5.05      3.37 o
   4   2   9      143.42      136.99     19.43 o
   5   2   9        3.90        9.64      3.16 o
   6   2   9       23.49       16.37      6.40 o
   7   2   9       93.41       98.46      9.61 o
  -5   3   9       73.86       75.73      9.03 o
  -4   3   9        1.69       -0.89      7.08 o
  -3   3   9      376.13      368.93     16.28 o
  -2   3   9      229.16      279.01     15.55 o
  -1   3   9     1503.06     1519.69     83.31 o
   0   3   9       25.15       20.42      3.90 o
   1   3   9       59.06       71.80      5.65 o
   2   3   9      976.92      970.05     26.00 o
   3   3   9      573.82      549.04     17.24 o
   4   3   9       14.93       18.39      2.99 o
   5   3   9      229.07      194.28     32.98 o
   6   3   9      128.43      107.64      9.98 o
   7   3   9        0.18        6.62      5.11 o
  -5   4   9      115.12      101.20     13.28 o
  -4   4   9      100.02       94.19      8.58 o
  -3   4   9      107.82      114.76     11.09 o
  -2   4   9       16.88       22.21      4.38 o
  -1   4   9      528.69      540.52     36.93 o
   0   4   9      222.92      219.62     11.78 o
   1   4   9       10.70       13.11      2.39 o
   2   4   9      487.53      434.24     12.31 o
   3   4   9        8.49       12.20      3.42 o
   4   4   9      242.47      215.56     17.65 o
   5   4   9       87.99       65.78     10.45 o
   6   4   9       22.66       27.65      4.30 o
   7   4   9       11.94       13.13      5.20 o
  -5   5   9        0.52        4.33      5.00 o
  -4   5   9     1024.82     1073.12     43.48 o
  -3   5   9       38.44       40.94      7.14 o
  -2   5   9       61.73       63.10      7.48 o
  -1   5   9      796.93      886.60     27.58 o
   0   5   9      125.78      125.34      9.45 o
   1   5   9     1226.89     1247.81     55.23 o
   2   5   9     1099.51     1087.23     28.84 o
   3   5   9       38.54       43.84      6.41 o
   4   5   9       67.02       54.07      4.68 o
   5   5   9       81.16       82.84      8.34 o
   6   5   9        7.15        3.35      2.93 o
   7   5   9     1021.74      947.38    107.01 o
  -4   6   9       10.40       18.41      6.85 o
  -3   6   9        0.88       -1.73      4.35 o
  -2   6   9       34.94       29.36      5.03 o
  -1   6   9       40.55       42.50      6.50 o
   0   6   9       16.44       12.70      2.41 o
   1   6   9       20.66       25.04      3.27 o
   2   6   9       22.86       22.04      3.35 o
   3   6   9       44.53       48.15      5.04 o
   4   6   9       59.80       43.93      7.40 o
   5   6   9       64.74       43.96     10.40 o
   6   6   9       63.91       57.27      6.03 o
   7   6   9       47.71       63.97     12.35 o
  -4   7   9      181.69      199.38     30.71 o
  -3   7   9      256.37      243.92     41.92 o
  -2   7   9       74.84       75.01      8.01 o
  -1   7   9      179.54      176.47     17.57 o
   0   7   9        2.47        1.44      1.80 o
   1   7   9        0.11        7.74      4.69 o
   2   7   9      126.36      132.41      8.42 o
   3   7   9      350.65      329.54     23.28 o
   4   7   9     2220.70     2362.55    106.54 o
   5   7   9        0.05        4.43      3.02 o
   6   7   9       61.54       63.03      8.73 o
   7   7   9       24.91       17.85      5.70 o
  -3   8   9       34.66       36.35     12.49 o
  -2   8   9        0.26        4.76      5.01 o
  -1   8   9      180.07      184.41     13.56 o
   0   8   9      179.29      166.13     14.14 o
   1   8   9       10.72       12.23      3.84 o
   2   8   9       26.34       19.56      2.74 o
   3   8   9      185.64      168.39     13.43 o
   4   8   9      148.36      136.37     13.11 o
   5   8   9        0.04       -0.50      4.53 o
   6   8   9      605.54      555.64     58.47 o
  -2   9   9      222.72      269.06     16.43 o
  -1   9   9       14.79       15.31      7.31 o
   0   9   9      591.19      580.04     52.76 o
   1   9   9     1527.19     1475.50    227.52 o
   2   9   9       51.02       56.07     10.98 o
   3   9   9      787.66      833.27     55.15 o
   4   9   9      202.64      214.01     21.67 o
   5   9   9      300.18      303.28     35.93 o
   0  10   9      180.86      191.17     40.76 o
   1  10   9        0.86        2.72      3.25 o
   2  10   9        0.01        7.55     21.73 o
   3  10   9      429.32      399.60     42.91 o
   4  10   9       16.11       15.99      3.74 o
  -3  -4  10      414.77      338.00     25.29 o
  -2  -4  10      163.86      168.00     23.56 o
  -1  -4  10       68.81       68.97      8.45 o
   0  -4  10      243.52      238.36     13.53 o
   1  -4  10       82.36       82.97      8.83 o
   2  -4  10      432.22      424.45     25.07 o
  -4  -3  10      210.73      182.32     10.87 o
  -3  -3  10       18.91       14.97      3.85 o
  -2  -3  10      102.06       80.72     15.41 o
  -1  -3  10      118.53      153.62     11.30 o
   0  -3  10        1.34        7.48      4.61 o
   1  -3  10       47.23       41.11      6.97 o
   2  -3  10       61.92       51.98      7.62 o
   3  -3  10       87.62       85.92     17.57 o
  -5  -2  10       49.38       41.20      5.99 o
  -4  -2  10       22.42       16.46      6.97 o
  -3  -2  10      161.23      164.38     13.60 o
  -2  -2  10       50.01       46.02      6.07 o
  -1  -2  10      436.78      448.05     39.09 o
   0  -2  10      261.81      295.54     18.34 o
   1  -2  10     1010.00     1127.89     36.40 o
   2  -2  10      237.99      238.63     19.77 o
   3  -2  10       21.24       24.13      7.17 o
   4  -2  10      374.21      399.47     16.86 o
  -5  -1  10       62.36       54.68     11.33 o
  -4  -1  10     2186.87     2329.64    530.22 o
  -3  -1  10       15.52       20.42      6.69 o
  -2  -1  10      382.72      335.17     21.33 o
  -1  -1  10       31.77       23.67      4.42 o
   0  -1  10       43.35       40.77      5.51 o
   1  -1  10       25.36       28.12      5.51 o
   2  -1  10       78.87       94.19      9.04 o
   3  -1  10      380.91      412.02     23.47 o
   4  -1  10        5.03        6.28      6.10 o
   5  -1  10       42.29       47.27      7.53 o
  -5   0  10        0.64        6.09      3.30 o
  -4   0  10      216.65      213.60     22.65 o
  -3   0  10      191.69      174.18     19.60 o
  -2   0  10     3549.20     3721.41    190.19 o
  -1   0  10     1149.96     1124.33     49.24 o
   0   0  10       18.99       13.61      3.90 o
   1   0  10      147.91      128.19     11.61 o
   2   0  10      114.65      119.95     10.78 o
   3   0  10      195.69      236.68     20.06 o
   4   0  10      380.87      432.35     21.91 o
   5   0  10      263.76      272.10     25.14 o
   6   0  10       12.98       14.24      4.18 o
  -5   1  10      300.94      325.54     17.55 o
  -4   1  10       60.76       56.12      7.45 o
  -3   1  10       40.26       35.36      6.30 o
  -2   1  10       94.73       94.39      8.69 o
  -1   1  10       54.23       46.19      4.68 o
   0   1  10      930.46      915.60     47.18 o
   1   1  10      403.73      458.44     69.38 o
   2   1  10      105.99      123.37      9.34 o
   3   1  10      829.38      815.50     23.96 o
   4   1  10       41.21       46.92      6.68 o
   5   1  10       17.67        5.77      6.85 o
   6   1  10      399.73      441.57     22.41 o
  -5   2  10      828.53      916.62     38.84 o
  -4   2  10      181.39      183.56     14.17 o
  -3   2  10       56.27       45.60      6.09 o
  -2   2  10       94.06       77.01     12.91 o
  -1   2  10       50.07       43.51      4.93 o
   0   2  10      489.03      467.56     10.50 o
   1   2  10      223.65      216.53     15.80 o
   2   2  10      349.81      366.72     18.66 o
   3   2  10        7.87        6.28      3.54 o
   4   2  10        4.47        8.60      4.73 o
   5   2  10        2.59       15.00      4.81 o
   6   2  10      331.07      321.26     36.89 o
  -5   3  10        8.05       13.82     16.62 o
  -4   3  10        0.58       11.74      4.77 o
  -3   3  10      100.01       92.92      9.92 o
  -2   3  10      261.96      274.28     15.32 o
  -1   3  10       68.57       71.99      6.01 o
   0   3  10      655.48      627.99     45.97 o
   1   3  10       41.08       45.19      5.36 o
   2   3  10      433.99      422.71     28.14 o
   3   3  10       18.62       18.43      4.57 o
   4   3  10       90.20       84.53     10.95 o
   5   3  10        7.34        7.38      3.15 o
   6   3  10      300.15      298.28     27.04 o
  -5   4  10       21.60       23.73      7.02 o
  -4   4  10      104.56      104.17      9.18 o
  -3   4  10      758.45      819.70     47.56 o
  -2   4  10      467.29      501.52     18.14 o
  -1   4  10       12.63       11.38      2.37 o
   0   4  10     1222.42     1238.98     48.35 o
   1   4  10        0.34        3.09      3.70 o
   2   4  10        0.24        6.49      2.31 o
   3   4  10      800.25      811.70     18.67 o
   4   4  10       91.05       90.09     11.01 o
   5   4  10      332.66      331.02     34.24 o
   6   4  10        0.10        7.54      3.94 o
   7   4  10       48.05       39.51      7.29 o
  -4   5  10        3.14        7.90      4.91 o
  -3   5  10       43.74       50.58      7.66 o
  -2   5  10       89.71      105.03     12.40 o
  -1   5  10       27.67       30.45      8.36 o
   0   5  10      132.82      118.74      7.59 o
   1   5  10      241.84      251.98     13.52 o
   2   5  10      411.47      371.50     14.70 o
   3   5  10        0.63        3.19      2.80 o
   4   5  10        6.16        8.75      2.95 o
   5   5  10     1783.90     1804.89    128.11 o
   6   5  10       30.43       26.18      7.94 o
   7   5  10      233.39      205.83     14.55 o
  -4   6  10       53.99       62.90      8.83 o
  -3   6  10      188.13      221.19     31.48 o
  -2   6  10        3.81        8.67      4.35 o
  -1   6  10       36.62       36.74      5.30 o
   0   6  10      966.18     1022.25     71.56 o
   1   6  10      204.22      205.80     17.93 o
   2   6  10      988.74     1101.15     33.25 o
   3   6  10       15.71       15.43      4.97 o
   4   6  10      267.80      232.17     18.71 o
   5   6  10       81.16       67.08      5.97 o
   6   6  10       41.91       40.99      7.64 o
  -3   7  10       39.33       37.35      7.69 o
  -2   7  10       20.35       31.47     12.30 o
  -1   7  10       87.97       84.55     10.33 o
   0   7  10       26.23       30.23      3.69 o
   1   7  10        0.15        0.54      1.97 o
   2   7  10     1575.29     1596.24     35.19 o
   3   7  10        2.79        7.02      4.45 o
   4   7  10      745.80      700.74     27.79 o
   5   7  10       23.83       30.47      5.43 o
   6   7  10      136.70      149.40     30.66 o
  -2   8  10      655.10      689.74     26.60 o
  -1   8  10     1086.76     1251.75     87.69 o
   0   8  10        2.88        2.71      1.74 o
   1   8  10        0.86        5.24      2.16 o
   2   8  10       85.37       81.19      6.01 o
   3   8  10        2.02        9.09      4.03 o
   4   8  10       23.01       34.16      6.48 o
   5   8  10       71.18       58.12      9.07 o
   6   8  10       16.15       19.30      7.47 o
  -1   9  10      328.47      383.00     63.69 o
   0   9  10       11.01        9.99      4.69 o
   1   9  10      655.52      617.56     36.19 o
   2   9  10        0.09        4.45      5.01 o
   3   9  10      413.58      385.48     26.23 o
   4   9  10      464.45      520.22     54.25 o
   5   9  10       22.23       13.18      5.80 o
   1  10  10      132.55      107.87     20.15 o
   2  10  10       76.17       77.21     11.95 o
   3  10  10       65.83       66.62      8.80 o
  -3  -3  11      786.88      687.18     25.79 o
  -2  -3  11       92.98       83.58     12.13 o
  -1  -3  11      328.73      319.64     14.75 o
   0  -3  11       38.44       12.93      9.98 o
   1  -3  11       22.10       19.47      6.75 o
   2  -3  11      146.37      141.16     15.16 o
  -4  -2  11        0.57        6.47      5.25 o
  -3  -2  11       41.68       27.07      3.83 o
  -2  -2  11      189.97      150.99     16.04 o
  -1  -2  11      723.96      742.95     56.06 o
   0  -2  11      238.21      268.85     20.86 o
   1  -2  11      142.96      158.35     14.69 o
   2  -2  11      210.71      181.41     12.31 o
   3  -2  11        0.55        5.83      3.45 o
  -4  -1  11      529.26      578.67     61.21 o
  -3  -1  11      213.26      188.68     21.13 o
  -2  -1  11       56.58       42.36      6.08 o
  -1  -1  11      429.06      417.31     16.11 o
   0  -1  11        1.43        8.67      7.29 o
   1  -1  11       55.14       54.55      7.11 o
   2  -1  11       78.18       82.69     11.79 o
   3  -1  11      206.24      242.14     19.48 o
   4  -1  11      208.70      221.92     17.94 o
  -5   0  11       18.25       15.26      5.36 o
  -3   0  11      336.40      352.86     23.56 o
  -2   0  11      248.42      233.51     25.94 o
  -1   0  11       40.75       43.13      5.65 o
   0   0  11        3.37       -2.70      3.65 o
   1   0  11      454.98      487.21     47.58 o
   2   0  11     1012.03     1057.25     40.23 o
   3   0  11      210.86      234.47     20.36 o
   4   0  11      273.49      332.55     26.21 o
   5   0  11      146.48      141.80     11.28 o
  -5   1  11      155.02      144.18     13.98 o
  -4   1  11       44.14       43.86      7.16 o
  -3   1  11        1.96        7.17      4.92 o
  -2   1  11        5.33        2.91      2.23 o
  -1   1  11        2.92        7.61      3.93 o
   0   1  11       28.04       25.44      5.72 o
   1   1  11       27.96       25.91      5.21 o
   2   1  11      356.18      394.46     17.15 o
   3   1  11        1.87        6.20      4.56 o
   4   1  11       21.12       32.26      7.03 o
   5   1  11       90.53       95.72     10.33 o
  -5   2  11      103.27      105.29     15.78 o
  -4   2  11      143.01      133.54     10.55 o
  -3   2  11       29.53       38.90      6.77 o
  -2   2  11      669.75      691.32     41.25 o
  -1   2  11      375.22      368.67     16.87 o
   0   2  11       23.89       28.20      3.73 o
   1   2  11      578.23      600.21     24.88 o
   2   2  11       25.17       16.37      5.09 o
   3   2  11       14.56       18.41      7.43 o
   4   2  11     1288.87     1356.43     31.53 o
   5   2  11      107.20      102.21     12.65 o
   6   2  11      734.65      745.03     23.08 o
  -5   3  11      143.83      142.57     15.95 o
  -4   3  11      420.23      402.69     26.19 o
  -3   3  11       13.61       19.07     21.91 o
  -2   3  11      122.09      128.55     13.09 o
  -1   3  11       29.41       24.96      4.63 o
   0   3  11        3.68        4.66      4.35 o
   1   3  11      694.11      740.58     19.35 o
   2   3  11      485.51      480.56     28.61 o
   3   3  11       13.89       21.26      4.71 o
   4   3  11        2.14        4.48      2.78 o
   5   3  11       70.53       68.02      8.26 o
   6   3  11      123.92      106.58     10.61 o
  -4   4  11       78.34       80.44      9.29 o
  -3   4  11       58.97       64.53      8.40 o
  -2   4  11      798.05      811.14     65.41 o
  -1   4  11       45.33       40.95      4.09 o
   0   4  11       47.89       44.65      4.35 o
   1   4  11      776.32      836.95     22.85 o
   2   4  11        2.50        1.65      2.17 o
   3   4  11     2298.46     2346.88     82.38 o
   4   4  11      185.86      174.58     13.49 o
   5   4  11        1.49       11.30      3.74 o
   6   4  11      181.71      179.74     30.96 o
  -4   5  11       81.96       77.99     15.88 o
  -3   5  11      149.33      141.56     11.37 o
  -2   5  11      156.66      203.58     22.60 o
  -1   5  11       48.42       50.95      7.02 o
   0   5  11       15.19       12.36      6.49 o
   1   5  11       87.39       75.32      8.26 o
   2   5  11      212.56      202.82     12.30 o
   3   5  11      128.55      113.89      9.24 o
   4   5  11       12.81       12.01      3.45 o
   5   5  11      279.82      253.64     25.45 o
   6   5  11        3.98        4.94      3.19 o
  -3   6  11        3.20        8.09      3.95 o
  -2   6  11      321.13      345.74     25.10 o
  -1   6  11      253.31      276.88     17.10 o
   0   6  11     1829.78     2127.70     43.68 o
   1   6  11       51.86       51.73      8.57 o
   2   6  11        0.48        3.34      2.77 o
   3   6  11      225.90      221.77     19.30 o
   4   6  11        1.39        4.34      3.02 o
   5   6  11      608.00      570.83     60.37 o
   6   6  11      394.55      393.77     24.51 o
  -3   7  11      167.60      172.47     15.40 o
  -2   7  11        9.55       20.41      7.47 o
  -1   7  11       36.84       49.90     17.83 o
   0   7  11      103.56       77.74      8.57 o
   1   7  11       54.45       47.74     13.24 o
   2   7  11      247.19      234.52     10.49 o
   3   7  11       17.34       15.36      3.09 o
   4   7  11       78.80       58.74      6.08 o
   5   7  11      388.71      422.70     73.54 o
  -2   8  11        9.62       10.72      3.48 o
  -1   8  11       29.92       33.56      5.87 o
   0   8  11       97.55      111.68     15.78 o
   1   8  11      263.71      273.37     20.71 o
   2   8  11      944.87      952.02     40.96 o
   3   8  11      207.72      222.71     32.68 o
   4   8  11       42.90       35.10      5.71 o
   5   8  11      190.47      155.88     16.95 o
   0   9  11       25.09       17.96      9.22 o
   1   9  11       71.38       67.02      7.44 o
   2   9  11      290.62      299.68     38.02 o
   3   9  11        5.05        8.58      5.73 o
   4   9  11      456.45      480.20     43.41 o
  -2  -2  12       19.11       15.55      4.85 o
  -1  -2  12       65.16       57.75      7.08 o
   0  -2  12       28.07       29.41      8.01 o
   1  -2  12        6.04        8.54      7.47 o
   2  -2  12      143.45      124.23     13.83 o
  -3  -1  12       79.71       67.03      9.21 o
  -2  -1  12       46.43       52.79      7.62 o
  -1  -1  12        0.73        4.02      4.76 o
   0  -1  12      887.67      945.71     33.36 o
   1  -1  12      330.10      350.75     20.54 o
   2  -1  12      114.65      149.30     14.48 o
   3  -1  12       49.67       49.22      8.61 o
  -4   0  12       28.95       27.93      6.40 o
  -3   0  12       36.56       40.33      6.52 o
  -2   0  12       64.53       54.87      5.10 o
  -1   0  12      153.68      128.71     21.01 o
   0   0  12        1.17       14.78      5.02 o
   1   0  12       37.40       37.27      6.48 o
   2   0  12       84.58      117.44     17.08 o
   3   0  12      150.15      159.65     16.46 o
   4   0  12       32.65       39.05      6.35 o
  -4   1  12      211.20      201.46     12.66 o
  -3   1  12      288.35      284.39     26.67 o
  -2   1  12      101.33      111.62      8.78 o
  -1   1  12      112.52       90.55      7.15 o
   0   1  12      193.28      206.87     24.74 o
   1   1  12       23.35       30.35      5.93 o
   2   1  12      919.83      994.35     30.67 o
   3   1  12       41.25       51.60      6.82 o
   4   1  12       77.76       70.90     10.84 o
  -4   2  12       34.74       38.19      7.43 o
  -3   2  12        7.64        4.43      6.50 o
  -2   2  12       15.71       16.97      4.08 o
  -1   2  12       10.20       17.26      5.59 o
   0   2  12       60.40       52.26      4.96 o
   1   2  12       40.68       36.68      5.69 o
   2   2  12       82.03       91.60      8.68 o
   3   2  12       69.49       69.52     10.33 o
   4   2  12      882.08      953.10     37.80 o
   5   2  12       63.86       61.65      9.28 o
  -4   3  12      298.90      340.14     38.16 o
  -3   3  12        0.69        2.24      5.67 o
  -2   3  12        2.02        8.25      7.75 o
  -1   3  12     1331.74     1375.74     53.84 o
   0   3  12        7.84        8.72      2.59 o
   1   3  12      259.53      274.10     23.40 o
   2   3  12      186.25      193.68     24.12 o
   3   3  12       33.25       30.19      6.36 o
   4   3  12      107.08      114.80     11.59 o
   5   3  12        0.17        9.25      3.77 o
  -4   4  12        4.64       17.48      7.12 o
  -3   4  12      154.86      147.38     17.58 o
  -2   4  12       82.07       72.39      7.51 o
  -1   4  12        0.15        1.31      3.55 o
   0   4  12        0.92        4.00      2.63 o
   1   4  12      871.41      872.81     36.76 o
   2   4  12      187.23      158.84     12.70 o
   3   4  12       58.01       50.76      6.34 o
   4   4  12      172.30      162.03     14.58 o
   5   4  12        8.54       10.22      4.41 o
  -3   5  12        0.09        0.78      3.91 o
  -2   5  12      757.42      808.46     40.74 o
  -1   5  12        5.54        6.18      4.21 o
   0   5  12      143.62      141.40     15.57 o
   1   5  12      190.93      168.67      9.58 o
   2   5  12      120.90      100.42     10.67 o
   3   5  12        0.03        5.64      2.85 o
   4   5  12      155.38      144.81     15.43 o
   5   5  12       40.63       44.21      6.60 o
  -3   6  12        9.93        3.62      4.79 o
  -2   6  12      482.31      543.29     23.43 o
  -1   6  12       61.75       56.68     10.28 o
   0   6  12      174.84      166.21     10.52 o
   1   6  12      116.07      105.14     13.97 o
   2   6  12       77.20       66.84      6.35 o
   3   6  12     1445.44     1332.56     77.51 o
   4   6  12      287.31      257.98     15.20 o
   5   6  12        3.60        8.61      2.25 o
  -2   7  12      279.12      290.37     19.31 o
  -1   7  12        0.75       -3.85      3.99 o
   0   7  12      271.52      279.44     14.01 o
   1   7  12       97.28      113.93     10.33 o
   2   7  12        3.07        5.77      2.59 o
   3   7  12      103.44       93.00      6.93 o
   4   7  12        0.08        2.88      2.54 o
   5   7  12       68.43       64.39     12.35 o
  -1   8  12       70.24       67.97     11.08 o
   0   8  12      868.40      959.77     60.30 o
   1   8  12      222.23      210.98     27.50 o
   2   8  12      224.74      221.40     25.33 o
   3   8  12      436.07      415.18     18.50 o
   4   8  12       34.74       38.81      7.81 o
  -1  -1  13      159.23      164.80     17.50 o
   0  -1  13       39.98       46.43     10.82 o
   1  -1  13       20.07       23.91      8.91 o
  -2   0  13      129.05      120.24     24.88 o
  -1   0  13       18.60       14.44     10.77 o
   0   0  13      155.71      173.95     16.14 o
   1   0  13       12.98       17.93     11.03 o
   2   0  13        6.47       24.18      6.68 o
  -3   1  13       10.05        6.55      4.95 o
  -2   1  13       11.36        4.77      4.13 o
  -1   1  13        5.58       13.47     11.79 o
   0   1  13      925.18      940.48    159.35 o
   1   1  13      141.64      132.47     13.40 o
   2   1  13      568.19      576.27     39.39 o
   3   1  13       27.21       26.11      4.17 o
  -3   2  13      447.69      452.85     19.71 o
  -2   2  13        0.08        8.95      2.62 o
  -1   2  13        0.13        1.15      1.72 o
   0   2  13       12.65       10.09      7.68 o
   1   2  13      219.24      206.11     19.92 o
   2   2  13      187.00      155.98     13.74 o
   3   2  13       39.68       44.09      6.54 o
   4   2  13      143.81      153.41     13.74 o
  -3   3  13      413.43      435.70     21.19 o
  -2   3  13        1.97        8.91      3.45 o
  -1   3  13      972.14      981.19     58.91 o
   0   3  13       60.33       46.69      5.36 o
   1   3  13        0.76       -0.74      2.78 o
   2   3  13     1194.87     1192.13     63.48 o
   3   3  13       67.62       78.68     10.07 o
   4   3  13      109.69      111.39     17.97 o
  -2   4  13       37.35       50.43     10.91 o
  -1   4  13       11.09       10.17      5.44 o
   0   4  13       31.56       28.04      4.84 o
   1   4  13      385.57      352.61     17.89 o
   2   4  13      111.09      106.82     12.01 o
   3   4  13        3.15       19.68      5.24 o
   4   4  13      675.96      697.93     59.21 o
  -2   5  13       67.95       64.92      8.10 o
  -1   5  13      536.89      533.26     34.77 o
   0   5  13       28.07       29.79      6.04 o
   1   5  13     1015.14     1003.21     45.78 o
   2   5  13      331.98      344.19     23.88 o
   3   5  13       27.39       36.89      9.82 o
   4   5  13      144.25      129.65     19.75 o
  -1   6  13       92.31       89.51      8.71 o
   0   6  13       32.85       26.25      4.52 o
   1   6  13      417.53      400.09     34.46 o
   2   6  13       63.24       52.01      7.26 o
   3   6  13        2.98        9.97      2.95 o
   4   6  13      301.11      271.63     16.46 o
   0   7  13        2.05        0.05      3.02 o
   1   7  13      155.94      123.76     15.74 o
   2   7  13       16.10       14.26      2.95 o
   3   7  13       52.40       43.44      6.43 o
   0   1  14      536.35      400.89     51.46 o
  -1   2  14       18.29       18.71     10.12 o
   0   2  14      266.98      262.24     13.52 o
   1   2  14      227.79      206.15     24.32 o
   2   2  14       85.64       66.29      8.68 o
  -1   3  14        3.17        3.26      5.04 o
   0   3  14      318.85      323.69     52.23 o
   1   3  14       26.27       22.48      5.07 o
   2   3  14      298.72      249.00     23.43 o
  -1   4  14       10.48        2.70      6.78 o
   0   4  14      568.48      560.43     99.16 o
   1   4  14       69.02       63.80     17.01 o
   2   4  14      193.83      166.47     15.00 o
   3   4  14        8.84       10.86      4.15 o
   0   5  14      346.90      324.13     17.34 o
   1   5  14      207.32      211.27     42.62 o
   2   5  14      460.25      440.37     33.15 o
   3   5  14        0.07        3.76      3.87 o
   1   6  14       40.92       39.38      7.01 o
   2   6  14      119.76      102.65     10.86 o
 
