# Supplementary material for: Exploring the salt–cocrystal continuum with solid-state NMR using natural-abundance samples: implications for crystal engineering
Source: IUCrJ. 2017 Jun 5;4(Pt 4):466–75. doi: 10.1107/S205225251700687X (PMC5571809; doi:10.1107/S205225251700687X)
Supplement: Supplementary file 4 [file m-04-00466-CNT-1-RTsup4.hkl]

#
# h,k,l, Fc-squared, Fo-squared, sigma(Fo-squared) and status flag
#
data_data
_shelx_title ' data in P-1'
_shelx_refln_list_code          4
_shelx_F_calc_maximum      129.63
_exptl_crystal_F_000       360.00
_reflns_d_resolution_high  0.8109
 
loop_
 _symmetry_equiv_pos_as_xyz
 'x, y, z'
 '-x, -y, -z'
 
_cell_length_a     7.3888
_cell_length_b     8.9218
_cell_length_c    12.0139
_cell_angle_alpha  69.817
_cell_angle_beta   85.609
_cell_angle_gamma  76.260
 
_shelx_F_squared_multiplier     1.000
 
loop_
 _refln_index_h
 _refln_index_k
 _refln_index_l
 _refln_F_squared_calc
 _refln_F_squared_meas
 _refln_F_squared_sigma
 _refln_observed_status
   1   0   0      304.39       79.88      2.78 o
   2   0   0     4537.43     4449.78    115.75 o
   3   0   0       24.24       19.05      1.70 o
   4   0   0        0.21        7.63      3.05 o
   5   0   0      462.98      469.34     13.72 o
   6   0   0       66.41       67.14     18.02 o
   7   0   0       12.91       12.81      3.51 o
   8   0   0       69.00       76.08     13.53 o
  -8   1   0       74.53       74.90      8.91 o
  -7   1   0        0.02        0.48      0.97 o
  -6   1   0        4.66        2.82      2.09 o
  -5   1   0      565.39      554.32     26.04 o
  -4   1   0      155.47      185.50     18.69 o
  -3   1   0      210.20      200.09     13.72 o
  -2   1   0      588.50      558.83     22.47 o
  -1   1   0      323.89      297.24      9.48 o
   0   1   0     1021.09        0.13      0.66 o
   2   1   0    10482.75    10025.29     45.79 o
   3   1   0     1713.78     1777.58     54.03 o
   4   1   0        8.98       17.56      4.21 o
   5   1   0      359.31      324.13     17.90 o
   6   1   0       31.54       28.64      3.25 o
   7   1   0       26.24       26.81      3.53 o
   8   1   0       95.59       87.47     12.25 o
   9   1   0        6.33        3.35      2.58 o
  -8   2   0        2.54        4.15      2.14 o
  -7   2   0        5.19        7.20      3.97 o
  -6   2   0       71.31       76.14      4.76 o
  -5   2   0       71.71       74.76      4.63 o
  -4   2   0      508.17      516.80     11.37 o
  -3   2   0     4000.28     4269.27    108.12 o
  -2   2   0       15.73       13.91      4.22 o
  -1   2   0     2321.75     2227.89     30.78 o
   0   2   0     2589.07     2780.18    117.27 o
   1   2   0     1076.12     1048.15     28.71 o
   2   2   0      932.30      878.41     43.86 o
   3   2   0      113.32       97.60      7.49 o
   4   2   0        5.10        5.74      1.72 o
   5   2   0       96.94       93.68      6.57 o
   6   2   0       71.48       69.21      4.64 o
   7   2   0      121.85      110.22      7.14 o
   8   2   0       24.60       22.67      3.36 o
   9   2   0        0.00        9.03      3.37 o
  -7   3   0      139.44      138.66     12.98 o
  -6   3   0      198.80      205.03      7.75 o
  -5   3   0       94.49       95.33      5.13 o
  -4   3   0      157.29      169.35      5.74 o
  -3   3   0       11.25       12.34      1.79 o
  -2   3   0       92.50       90.67      3.80 o
  -1   3   0      155.45      170.01      4.93 o
   0   3   0        0.83        8.74      2.83 o
   1   3   0      114.35      131.32     11.00 o
   2   3   0      360.47      350.07      9.41 o
   3   3   0        1.41        2.04      2.01 o
   4   3   0      185.87      156.34      7.40 o
   5   3   0       82.51       88.41      5.68 o
   6   3   0       50.61       57.17      5.61 o
   7   3   0       79.24       59.87     11.30 o
   8   3   0        0.00        1.53      2.05 o
   9   3   0        2.43        4.04      4.61 o
  -7   4   0       47.49       41.69      8.96 o
  -6   4   0      356.39      369.47     10.34 o
  -5   4   0       11.67       12.89      2.87 o
  -4   4   0      455.46      465.09     13.72 o
  -3   4   0       27.43       31.16      3.03 o
  -2   4   0      655.09      689.36     17.74 o
  -1   4   0      964.27     1006.04     31.54 o
   0   4   0       60.65       61.54      3.18 o
   1   4   0     1615.79     1811.67     92.66 o
   2   4   0     4001.20     4715.50     65.18 o
   3   4   0      125.57      166.63      9.66 o
   4   4   0       20.21       26.26      3.95 o
   5   4   0      176.23      160.76     14.28 o
   6   4   0        7.33        6.78      1.75 o
   7   4   0      125.42      106.74      6.17 o
   8   4   0        0.82        1.28      3.49 o
  -6   5   0        0.87        4.13      4.50 o
  -5   5   0        1.33        2.48      1.95 o
  -4   5   0       57.85       51.44      5.38 o
  -3   5   0       10.06        9.49      2.14 o
  -2   5   0       28.19       25.16      3.04 o
  -1   5   0      147.33      145.12     16.86 o
   0   5   0      140.94      149.57      9.94 o
   1   5   0      319.03      339.25     22.39 o
   2   5   0      278.38      332.96     14.22 o
   3   5   0      153.17      187.19     24.77 o
   4   5   0     1224.77     1353.35     51.86 o
   5   5   0        4.72       10.76      3.11 o
   6   5   0       21.87       24.82      4.05 o
   7   5   0      265.70      269.60     16.71 o
   8   5   0       20.28       22.23      4.28 o
  -6   6   0       10.49       20.53      8.70 o
  -5   6   0        2.12        0.17      2.04 o
  -4   6   0       11.31       10.77      2.54 o
  -3   6   0       30.66       34.59      3.75 o
  -2   6   0      100.03       95.37      5.58 o
  -1   6   0      476.93      501.31     19.79 o
   0   6   0        0.02        3.84      2.74 o
   1   6   0       65.15       66.45      6.89 o
   2   6   0      209.23      246.31     12.39 o
   3   6   0      480.43      501.92     52.68 o
   5   6   0       39.73       35.33      5.30 o
   6   6   0      160.46      182.22     12.80 o
   7   6   0        6.62        7.31      3.05 o
   8   6   0        2.04        9.08      5.83 o
  -5   7   0       22.62       16.70     11.33 o
  -4   7   0        0.72        2.67      2.54 o
  -3   7   0       11.84        6.88      3.48 o
  -2   7   0       13.15       13.60      3.81 o
  -1   7   0       13.07       12.95      3.02 o
   0   7   0       58.21       72.82     10.73 o
   1   7   0      266.25      266.33     15.61 o
   2   7   0        3.40        3.45      4.46 o
   3   7   0       70.19       74.52      6.87 o
   4   7   0      471.26      504.35     47.32 o
   5   7   0      108.53      122.51      9.28 o
   6   7   0      181.62      198.50     24.80 o
   7   7   0        9.38        3.79      3.53 o
  -4   8   0       53.03       45.26      6.71 o
  -3   8   0        3.72        3.10      2.40 o
  -2   8   0        0.00        4.81      2.60 o
  -1   8   0       17.60       19.42      5.27 o
   0   8   0      531.46      553.04     27.31 o
   1   8   0       47.98       55.16      7.07 o
   2   8   0        0.65        4.99      3.89 o
   3   8   0      102.84      105.52      9.01 o
   4   8   0       26.40       30.29      5.85 o
   5   8   0       85.42       85.02      8.46 o
   6   8   0       13.32       15.29      5.52 o
   7   8   0        1.53        5.76      4.87 o
  -2   9   0       83.01      105.55     11.91 o
  -1   9   0        1.08        5.51      2.84 o
   0   9   0        1.12       -3.43      3.43 o
   1   9   0       79.66       92.21     11.99 o
   2   9   0      169.25      169.41     17.51 o
   3   9   0      135.34      169.52     11.84 o
   4   9   0       14.62       24.62     21.26 o
   5   9   0       38.60       37.20      6.63 o
   6   9   0       56.67       52.70      8.07 o
   0  10   0       47.20       32.22      7.31 o
   1  10   0        2.24        7.51      4.15 o
   2  10   0       62.74      106.48     40.98 o
   3  10   0        2.80        3.91      7.42 o
   4  10   0        2.54       11.51      5.61 o
  -2 -10   1       74.82       79.89      8.86 o
  -5  -9   1        8.82       10.80      4.47 o
  -4  -9   1       46.35       47.14      7.37 o
  -3  -9   1      159.02      199.07     28.55 o
  -2  -9   1       66.98       66.92      8.61 o
  -1  -9   1        2.82        9.16      2.90 o
   0  -9   1      154.46      144.25     19.61 o
   1  -9   1       68.10       61.45      5.62 o
   2  -9   1       12.87        9.04      3.53 o
  -6  -8   1        0.04        1.78      3.79 o
  -5  -8   1       14.87       18.41      9.27 o
  -4  -8   1        0.68       -1.74      3.27 o
  -3  -8   1        4.18       13.10      9.83 o
  -2  -8   1      138.14      145.01      9.87 o
  -1  -8   1      203.91      211.11     16.01 o
   0  -8   1       34.94       27.64      3.44 o
   1  -8   1        0.03        5.01      2.40 o
   2  -8   1       26.15       23.26      4.29 o
   3  -8   1       86.58       71.95      7.70 o
  -7  -7   1        5.88       10.09      3.38 o
  -6  -7   1      134.13      151.37     17.13 o
  -5  -7   1      141.53      135.69     13.42 o
  -4  -7   1        1.06        2.70      3.35 o
  -3  -7   1      218.51      232.03     10.61 o
  -2  -7   1       23.30       27.31     11.92 o
  -1  -7   1      128.62      130.98      7.59 o
   0  -7   1       56.27       56.02      4.47 o
   1  -7   1       47.51       46.94      4.19 o
   2  -7   1        0.53        0.38      2.18 o
   3  -7   1       15.30        9.99      2.79 o
   4  -7   1       12.77        5.80      2.31 o
  -8  -6   1       19.07       14.01      4.62 o
  -7  -6   1        4.26        4.37      2.48 o
  -6  -6   1       34.73       34.34      9.43 o
  -5  -6   1       62.49       54.54      6.69 o
  -4  -6   1       35.97       36.29      6.09 o
  -3  -6   1        0.04       -1.25      2.57 o
  -2  -6   1       23.80       18.81      2.67 o
  -1  -6   1      243.27      229.77     14.60 o
   0  -6   1        2.51        3.29      2.14 o
   1  -6   1       15.97       14.50      2.68 o
   2  -6   1       26.76       21.56      5.85 o
   3  -6   1       46.95       49.15      5.53 o
   4  -6   1        4.74        8.06      2.81 o
   5  -6   1        2.76        4.17      2.26 o
  -8  -5   1        4.11        7.15      3.67 o
  -7  -5   1        0.01       -0.33      2.24 o
  -6  -5   1      190.40      188.83     13.91 o
  -5  -5   1       31.53       35.28      7.07 o
  -4  -5   1      442.67      474.51     18.03 o
  -3  -5   1     1283.45     1435.61     50.65 o
  -2  -5   1      129.78      137.75     12.66 o
  -1  -5   1      343.46      336.46     28.69 o
   0  -5   1       28.19       33.03      3.01 o
   1  -5   1       43.46       40.35      3.93 o
   2  -5   1     1352.66     1395.01     68.40 o
   3  -5   1       41.81       37.47      4.11 o
   4  -5   1      311.31      307.61     10.87 o
   5  -5   1        0.64        2.73      2.16 o
   6  -5   1        8.85       15.04      6.05 o
  -8  -4   1        0.09       -0.07      2.69 o
  -7  -4   1        0.61        1.68      1.80 o
  -6  -4   1       54.11       53.84      3.81 o
  -5  -4   1        4.53        5.30      2.15 o
  -4  -4   1      512.73      483.98     10.76 o
  -3  -4   1        9.71        9.83      2.19 o
  -2  -4   1       26.81       31.29      6.19 o
  -1  -4   1      488.70      505.98     15.29 o
   0  -4   1      838.46      887.64     34.12 o
   1  -4   1      839.08      937.10     17.50 o
   2  -4   1      249.39      244.07      6.76 o
   3  -4   1      155.00      162.44      6.13 o
   4  -4   1     1333.31     1518.20     27.93 o
   5  -4   1      683.14      717.78     19.69 o
   6  -4   1      114.10      115.41      6.56 o
   7  -4   1        9.80        3.80      6.01 o
  -8  -3   1        2.02        2.83      2.75 o
  -7  -3   1       34.18       40.24      3.97 o
  -6  -3   1      106.14      113.88     11.10 o
  -5  -3   1        8.90        8.19      3.24 o
  -4  -3   1      989.08     1046.06     56.16 o
  -3  -3   1      118.54      116.12      6.52 o
  -2  -3   1      103.70      129.26      8.88 o
  -1  -3   1     4562.78     4616.23     39.83 o
   0  -3   1        0.04        3.74      1.34 o
   1  -3   1     1187.66     1213.66     33.30 o
   2  -3   1       45.47       55.57      3.94 o
   3  -3   1      280.63      296.27      6.82 o
   4  -3   1       28.14       27.83      2.76 o
   5  -3   1       51.65       56.82      5.29 o
   6  -3   1      115.88      122.73     10.45 o
   7  -3   1       42.35       28.38     17.86 o
  -9  -2   1       14.77       17.89      9.45 o
  -8  -2   1       11.05        5.31      2.85 o
  -7  -2   1       50.31       37.99      4.31 o
  -6  -2   1       73.26       73.55      6.51 o
  -5  -2   1      116.48      125.08      6.13 o
  -4  -2   1      942.52     1095.25     96.00 o
  -3  -2   1      538.25      519.10     13.27 o
  -2  -2   1      627.77      624.07     11.63 o
  -1  -2   1       17.41       16.79      1.54 o
   0  -2   1       55.48       86.11      4.46 o
   2  -2   1      650.30      730.31     25.07 o
   3  -2   1      913.04      949.34     30.12 o
   4  -2   1      235.97      243.64      6.38 o
   5  -2   1       19.95       23.18      2.96 o
   6  -2   1      246.15      257.34      8.11 o
   7  -2   1       13.84       18.09      8.52 o
   8  -2   1       11.30        7.60      4.20 o
  -8  -1   1        6.78        3.75      2.69 o
  -7  -1   1      271.29      283.76     25.65 o
  -6  -1   1       26.81       23.81      3.01 o
  -5  -1   1      220.17      207.76     12.22 o
  -4  -1   1     5934.63     6066.41    281.60 o
  -3  -1   1        0.07        2.45      0.68 o
  -1  -1   1     3382.28     3442.60     56.75 o
   0  -1   1      181.51      178.41      6.72 o
   1  -1   1      887.22     1004.70     28.19 o
   2  -1   1       16.67       12.52      1.56 o
   3  -1   1      293.99      314.34     15.86 o
   4  -1   1       66.38       78.14      6.55 o
   5  -1   1       43.50       42.76      3.49 o
   6  -1   1      203.21      237.61     22.42 o
   7  -1   1        2.17        3.93      2.18 o
   8  -1   1       11.24        6.54      4.15 o
  -8   0   1        9.06        6.63      2.62 o
  -7   0   1        2.73       -0.07      0.90 o
  -6   0   1       23.22       26.44      4.20 o
  -5   0   1        6.35        5.05      1.90 o
  -4   0   1       31.97       24.30      2.48 o
  -3   0   1      189.00      198.98     13.70 o
  -2   0   1    16804.77    15268.84     66.81 o
  -1   0   1      143.51      171.76      6.47 o
   0   0   1     1732.95       -0.10      0.26 o
   1   0   1     2450.82     1931.51     16.34 o
   2   0   1      556.00      535.30      7.40 o
   3   0   1     4404.82     4408.17     81.01 o
   4   0   1      100.06      101.19      8.18 o
   5   0   1       10.70        7.80      3.53 o
   6   0   1      367.41      384.77     15.80 o
   7   0   1       47.56       44.45      4.35 o
   8   0   1       35.40       19.62      2.75 o
  -8   1   1        3.77        4.67      3.49 o
  -7   1   1      219.12      241.20     18.83 o
  -6   1   1       80.64       74.50     13.44 o
  -5   1   1     1408.69     1388.35    114.03 o
  -4   1   1        4.69        4.75      0.94 o
  -3   1   1        5.64        6.30      1.29 o
  -2   1   1      138.77      150.45     21.11 o
  -1   1   1      128.15      121.45      5.11 o
   0   1   1     1416.66       -0.08      0.39 o
   1   1   1        4.54        6.85      1.64 o
   2   1   1      386.30      353.93     14.00 o
   3   1   1      190.79      163.31     11.02 o
   4   1   1       11.23       14.11      2.39 o
   5   1   1       43.47       46.53      3.33 o
   6   1   1      192.71      200.61      6.94 o
   7   1   1        0.01        3.53      5.03 o
   8   1   1       61.14       59.55     10.16 o
   9   1   1        7.14        6.65      2.21 o
  -8   2   1        3.92        4.62      2.33 o
  -7   2   1       21.93       22.41      8.90 o
  -6   2   1        2.80        0.61      1.96 o
  -5   2   1       35.38       38.42      3.26 o
  -4   2   1      188.80      179.17      5.34 o
  -3   2   1      468.83      511.17     17.65 o
  -2   2   1       86.67      101.38      3.25 o
  -1   2   1     3008.47     3050.44     75.60 o
   0   2   1      116.56       99.07      5.85 o
   1   2   1      372.46      451.26     24.49 o
   2   2   1      333.44      352.63     44.46 o
   3   2   1     1052.72      970.70     47.28 o
   4   2   1       63.78       64.51      3.19 o
   5   2   1       24.20       25.39      2.77 o
   6   2   1      313.51      345.14     25.70 o
   7   2   1       96.65      100.30      7.22 o
   8   2   1       77.19       85.08      7.06 o
   9   2   1        0.55        2.78      2.38 o
  -7   3   1        0.86        2.92      2.40 o
  -6   3   1        8.63       11.19      2.78 o
  -5   3   1       78.51       78.24     10.08 o
  -4   3   1       69.85       74.13      4.06 o
  -3   3   1     1124.24     1228.76     56.46 o
  -2   3   1      481.08      506.97     13.50 o
  -1   3   1      294.93      324.03      7.17 o
   0   3   1     3463.72     3691.40    139.05 o
   1   3   1       23.76       27.45      1.86 o
   2   3   1      180.15      206.32      6.41 o
   3   3   1      234.65      215.08     11.41 o
   4   3   1        0.27       -0.08      0.86 o
   5   3   1      337.21      312.09     26.34 o
   6   3   1       49.92       44.77      5.45 o
   7   3   1        1.75        2.00      1.73 o
   8   3   1       98.93      107.06     19.07 o
   9   3   1        0.23        3.70      2.20 o
  -7   4   1        0.34        1.27      2.99 o
  -6   4   1      107.11      113.63     10.79 o
  -5   4   1        5.15        5.58      2.03 o
  -4   4   1        0.18        4.28      2.63 o
  -3   4   1      203.50      215.82      6.37 o
  -2   4   1       12.88       13.89      2.02 o
  -1   4   1     2171.80     2402.96     33.54 o
   0   4   1     3652.82     4131.50    144.75 o
   1   4   1       72.13       78.03      7.09 o
   2   4   1      200.53      204.67      7.14 o
   3   4   1       60.95       43.81      4.76 o
   4   4   1      678.70      625.51     43.89 o
   5   4   1     1695.90     1633.42     84.94 o
   6   4   1       81.52       72.41      9.55 o
   7   4   1       53.97       41.98      5.39 o
   8   4   1       33.43       33.93      5.25 o
   9   4   1       13.81       12.38      6.91 o
  -6   5   1        0.70        4.22      3.38 o
  -5   5   1        8.55        6.02      2.10 o
  -4   5   1       36.87       38.87      4.09 o
  -3   5   1       40.59       38.29      3.71 o
  -2   5   1        3.83        3.33      2.35 o
  -1   5   1      288.23      329.40     15.16 o
   0   5   1      233.31      224.74     14.19 o
   1   5   1        5.87       18.01      4.45 o
   2   5   1      284.86      382.75     21.35 o
   3   5   1       67.45       64.70      7.60 o
   4   5   1       62.75       71.60      7.44 o
   5   5   1      174.57      177.89     11.88 o
   6   5   1       31.65       29.55      5.22 o
   7   5   1      212.46      246.42     15.28 o
   8   5   1        0.02        6.34      2.52 o
  -6   6   1        5.35        3.91      2.60 o
  -5   6   1       37.57       34.36      7.90 o
  -4   6   1       22.73       21.27      3.56 o
  -3   6   1      205.31      206.05      7.45 o
  -2   6   1       76.24       81.38      5.34 o
  -1   6   1       45.95       46.13      4.22 o
   0   6   1       71.29       66.41      6.65 o
   1   6   1     1126.20     1115.33     82.97 o
   2   6   1     1688.16     1753.82     98.72 o
   3   6   1        5.96        6.53      3.44 o
   4   6   1        2.18        3.59      3.22 o
   5   6   1       56.19       68.10      7.44 o
   6   6   1      118.78      115.88     14.55 o
   7   6   1       50.00       50.70      8.27 o
   8   6   1        1.80        2.90      1.87 o
  -5   7   1        2.01        0.25      2.77 o
  -4   7   1       65.75       64.48      6.42 o
  -3   7   1       53.23       48.74      6.15 o
  -2   7   1      161.31      173.88      7.88 o
  -1   7   1       32.62       32.86      3.81 o
   0   7   1       66.71       75.85      4.84 o
   1   7   1      237.52      264.73     35.59 o
   2   7   1       14.42       18.82      6.07 o
   3   7   1       21.08       30.07     13.62 o
   4   7   1      275.89      294.04     21.95 o
   5   7   1        0.03        1.63      3.45 o
   6   7   1        4.32        1.99      5.65 o
   7   7   1       35.84       37.30      6.51 o
   8   7   1        0.05        5.15      3.03 o
  -4   8   1       42.04       28.61      5.30 o
  -3   8   1        6.86        3.89      2.89 o
  -2   8   1      164.42      154.21     14.07 o
  -1   8   1      402.76      417.71     24.63 o
   0   8   1       51.24       46.15     10.69 o
   1   8   1      116.73      136.05     17.73 o
   2   8   1       75.18       80.91      9.65 o
   3   8   1      237.05      243.94     16.10 o
   4   8   1      150.05      174.49     21.44 o
   5   8   1        7.06        5.81      4.73 o
   6   8   1       43.83       41.32     11.00 o
   7   8   1       17.15       15.83      5.15 o
  -2   9   1       80.13       78.26     11.73 o
  -1   9   1        5.68        2.44      1.76 o
   0   9   1       34.49       32.16      5.48 o
   1   9   1       37.94       41.42      9.36 o
   2   9   1        0.71        6.30      4.85 o
   3   9   1        0.95        1.26      4.07 o
   4   9   1       24.93       34.53      6.89 o
   5   9   1       35.89       40.92      8.32 o
   6   9   1       82.90       94.83      9.21 o
   0  10   1       16.63       18.94      6.18 o
   1  10   1      151.78      161.93     11.16 o
   2  10   1       37.57       44.25      6.96 o
   3  10   1      134.91      143.72     11.51 o
   4  10   1       60.60       51.96      8.13 o
  -5  -9   2       30.85       40.85      7.07 o
  -4  -9   2      130.18      142.06     30.05 o
  -3  -9   2        0.11       -0.75      3.63 o
  -2  -9   2        0.04        4.64      3.68 o
  -1  -9   2       27.54       15.00      4.77 o
   0  -9   2       19.09       20.22      5.31 o
   1  -9   2      110.06       95.99      8.76 o
  -6  -8   2        0.03       -1.47      3.70 o
  -5  -8   2       94.44      109.50     12.23 o
  -4  -8   2       34.11       22.69      4.82 o
  -3  -8   2        9.62       13.39      5.57 o
  -2  -8   2       10.37        0.22      6.51 o
  -1  -8   2       27.74       17.36      4.07 o
   0  -8   2        0.99        1.41      2.37 o
   1  -8   2        3.64        6.69      3.64 o
   2  -8   2        3.98        4.26      3.40 o
   3  -8   2        0.08        0.39      3.73 o
  -7  -7   2        7.31        1.23      2.83 o
  -6  -7   2        9.49       11.73      6.51 o
  -5  -7   2        1.47        7.88      3.85 o
  -4  -7   2        0.18        1.83      3.64 o
  -3  -7   2       10.39        9.33      3.16 o
  -2  -7   2      183.22      192.90     10.24 o
  -1  -7   2      143.50      138.30      7.69 o
   0  -7   2       41.01       44.65      4.32 o
   1  -7   2        5.96        7.78      4.15 o
   2  -7   2       20.23       23.87      4.64 o
   3  -7   2       99.07       88.44      8.28 o
   4  -7   2       23.66       30.85      7.00 o
  -7  -6   2       75.08       70.92      8.71 o
  -6  -6   2       43.33       36.80     14.73 o
  -5  -6   2      115.95      120.47     23.82 o
  -4  -6   2       21.75       26.27      6.03 o
  -3  -6   2       69.43       61.95      5.91 o
  -2  -6   2      528.58      546.78     28.07 o
  -1  -6   2       32.26       33.74      3.92 o
   0  -6   2      511.55      566.50     25.44 o
   1  -6   2        0.30        5.19      3.17 o
   2  -6   2       13.18       11.05      3.99 o
   3  -6   2        0.76        2.04      2.49 o
   4  -6   2       34.05       28.00      5.95 o
   5  -6   2       50.65       47.74      6.92 o
  -8  -5   2       16.29       10.11      4.22 o
  -7  -5   2        5.94        4.33      2.82 o
  -6  -5   2      171.04      174.81     13.34 o
  -5  -5   2      257.67      234.43     30.67 o
  -3  -5   2      555.24      564.05     17.63 o
  -2  -5   2      225.66      225.64     13.09 o
  -1  -5   2      106.65      117.97      6.10 o
   0  -5   2     1497.47     1570.18     77.93 o
   1  -5   2      731.38      769.39     37.26 o
   2  -5   2     1526.56     1630.44     86.83 o
   3  -5   2      383.72      394.77     11.25 o
   4  -5   2       41.75       41.42      6.21 o
   5  -5   2        0.15        2.43      4.24 o
   6  -5   2        0.42        5.13      4.14 o
  -8  -4   2       27.16       22.75      5.62 o
  -7  -4   2        4.38        7.54      3.78 o
  -6  -4   2       56.36       59.57      7.21 o
  -5  -4   2        2.57        2.95      2.15 o
  -4  -4   2        5.30        3.42      1.58 o
  -3  -4   2      472.14      457.67     12.66 o
  -2  -4   2       19.25       16.69      1.59 o
  -1  -4   2       34.50       29.49      2.28 o
   0  -4   2      196.19      210.89     11.56 o
   1  -4   2       26.77       17.25      2.35 o
   2  -4   2      379.90      341.96     20.10 o
   3  -4   2      611.85      657.43     11.57 o
   4  -4   2      454.86      479.37     12.55 o
   5  -4   2       22.04       20.51      3.13 o
   6  -4   2       12.88       10.97      3.58 o
   7  -4   2       21.11       27.64      9.71 o
  -8  -3   2       31.49       26.52      6.17 o
  -7  -3   2        5.81        2.93      2.22 o
  -6  -3   2        6.05        4.69      5.83 o
  -5  -3   2       36.23       36.91      5.37 o
  -4  -3   2        0.78        1.29      1.48 o
  -3  -3   2     1123.04     1094.47     43.46 o
  -2  -3   2       70.73       54.43      3.83 o
  -1  -3   2     5290.81     5847.10     68.31 o
   0  -3   2     1454.88     1575.29     40.90 o
   1  -3   2       10.95        8.99      1.83 o
   2  -3   2      948.96     1008.13     24.94 o
   3  -3   2       16.39       18.00      2.36 o
   4  -3   2       14.29       12.31      2.33 o
   5  -3   2        0.67        4.04      2.59 o
   6  -3   2       36.54       37.00      5.31 o
   7  -3   2        5.90        0.90      2.96 o
  -8  -2   2       16.63       14.28      3.78 o
  -7  -2   2        7.81        4.03      2.22 o
  -6  -2   2     1728.98     1817.58    117.36 o
  -5  -2   2       24.73       24.72      2.59 o
  -4  -2   2      244.76      241.41      8.86 o
  -3  -2   2      129.62      153.62      4.49 o
  -2  -2   2        0.62        5.36      2.10 o
  -1  -2   2      274.99      224.00      5.65 o
   0  -2   2       12.70       24.94      3.02 o
   1  -2   2      363.24      352.06      5.82 o
   2  -2   2       13.22       12.04      1.72 o
   3  -2   2       10.01        6.37      1.93 o
   4  -2   2      805.93      855.06     19.92 o
   5  -2   2      103.69      105.39      5.59 o
   6  -2   2        0.61       -0.74      2.29 o
   7  -2   2       22.53       21.46      3.78 o
  -8  -1   2       15.30       18.27      4.69 o
  -7  -1   2       34.10       29.81      3.59 o
  -6  -1   2      355.63      365.93     14.92 o
  -5  -1   2       31.33       26.14      2.47 o
  -4  -1   2     7357.67     7686.20    689.43 o
  -3  -1   2     1120.59     1132.01     39.67 o
  -2  -1   2      158.06      161.19      3.72 o
  -1  -1   2     1944.87     1930.73     21.02 o
   0  -1   2       37.71       60.45      3.25 o
   1  -1   2     3445.38     3504.41     22.85 o
   2  -1   2     2424.70     2371.87     57.18 o
   3  -1   2        6.11        9.91      1.64 o
   4  -1   2      360.10      361.15      8.52 o
   5  -1   2       16.22       17.25      2.41 o
   6  -1   2       11.00       13.66      2.55 o
   7  -1   2        0.07        1.69      2.05 o
   8  -1   2        0.05        1.51      2.09 o
  -8   0   2        5.59        5.07      3.64 o
  -7   0   2      179.21      201.74     17.58 o
  -6   0   2       29.39       29.94      4.20 o
  -5   0   2        4.92        4.98      1.34 o
  -4   0   2      450.80      458.74     32.06 o
  -3   0   2      159.47      145.95     14.31 o
  -2   0   2     2982.78     3185.75     28.53 o
  -1   0   2     3835.36     3912.10     74.73 o
   0   0   2      874.22      823.91     11.74 o
   1   0   2     1612.36     1653.09     16.87 o
   2   0   2      571.00      614.00     66.92 o
   3   0   2        5.50       12.25      1.66 o
   4   0   2     2365.63     2500.25     98.03 o
   5   0   2      105.95      118.17      5.76 o
   6   0   2      222.63      225.02     10.86 o
   7   0   2       21.16       23.30      3.23 o
   8   0   2        0.83        0.54      2.07 o
  -8   1   2        5.93        6.27      2.46 o
  -7   1   2       83.98       84.17      9.31 o
  -6   1   2       18.96       15.94      3.38 o
  -5   1   2        3.65        2.39      0.84 o
  -4   1   2      264.40      253.90     10.35 o
  -3   1   2      212.73      203.60     11.37 o
  -2   1   2     2824.93     2676.09    214.21 o
   0   1   2        0.96        2.92      0.96 o
   1   1   2      553.89      614.38     25.74 o
   2   1   2       28.25       24.74      2.06 o
   3   1   2      122.41      124.62      4.75 o
   4   1   2      856.79      845.36     26.60 o
   5   1   2       11.12       12.41      2.09 o
   6   1   2       36.40       36.98      3.50 o
   7   1   2       23.66       22.04      3.21 o
   8   1   2       27.10       25.18      4.01 o
  -8   2   2        2.28        5.81      3.09 o
  -7   2   2       19.82       13.89      3.52 o
  -6   2   2        9.44        4.67      3.75 o
  -5   2   2        0.07        0.12      1.34 o
  -4   2   2      429.08      448.84     32.39 o
  -3   2   2       17.06       17.09      3.21 o
  -2   2   2      449.38      428.88     23.40 o
  -1   2   2     2534.04     2582.46    110.10 o
   0   2   2     3968.87     3945.51     22.63 o
   1   2   2     1013.02      989.85     49.16 o
   2   2   2       17.02       11.79      1.22 o
   3   2   2     1546.16     1506.74     45.36 o
   4   2   2      243.66      241.96     12.49 o
   5   2   2       25.56       24.43      2.75 o
   6   2   2     1087.69     1199.60     62.36 o
   7   2   2       26.71       26.38      5.54 o
   8   2   2       25.98       21.13      4.02 o
   9   2   2       14.32        6.74      4.62 o
  -7   3   2        2.47        3.72      3.51 o
  -6   3   2       51.54       59.75      7.21 o
  -5   3   2      364.68      399.94     36.59 o
  -4   3   2      129.32      128.89      5.08 o
  -3   3   2      593.63      626.76     32.83 o
  -2   3   2     2425.07     2584.18    131.93 o
  -1   3   2       10.27        8.20      2.19 o
   0   3   2      823.61      887.47     38.81 o
   1   3   2     4212.68     4282.40    246.36 o
   2   3   2     1237.90     1306.13     90.44 o
   3   3   2     1135.29     1082.98     57.21 o
   4   3   2       44.08       43.95      3.00 o
   5   3   2       24.56       31.32      2.91 o
   6   3   2      261.93      242.32     15.76 o
   7   3   2        9.59        8.63      5.17 o
   8   3   2       26.54       26.03      4.55 o
   9   3   2        5.03        4.62      1.88 o
  -7   4   2        2.81        0.56      4.77 o
  -6   4   2        0.78        4.44      2.25 o
  -5   4   2       47.10       45.14      6.69 o
  -4   4   2      103.75      108.74     12.63 o
  -3   4   2       37.54       37.31      3.13 o
  -2   4   2      250.52      284.43     16.17 o
  -1   4   2       65.89       79.97      4.46 o
   0   4   2     1878.18     2115.36    126.65 o
   1   4   2       53.37       61.04      3.07 o
   2   4   2      144.20      137.60      6.04 o
   3   4   2     4881.23     5299.91    475.26 o
   4   4   2        6.02        6.95      2.34 o
   5   4   2      182.27      168.22     23.01 o
   6   4   2        0.03        3.01      1.42 o
   7   4   2       11.65       10.28      1.88 o
   8   4   2      206.78      206.32     14.87 o
   9   4   2       15.21       18.94      4.18 o
  -6   5   2       25.76       31.23      5.53 o
  -5   5   2       83.97       99.96     10.93 o
  -4   5   2        7.26        3.27      1.35 o
  -3   5   2       59.67       62.11      4.87 o
  -2   5   2      847.93      901.18     25.58 o
  -1   5   2      710.62      714.40     40.89 o
   0   5   2     1065.92      913.77     64.67 o
   1   5   2      379.93      396.71     30.92 o
   2   5   2     1133.86     1363.34    109.38 o
   3   5   2      407.68      482.85     42.77 o
   4   5   2       40.41       39.27      4.22 o
   5   5   2        0.92        2.34      2.12 o
   6   5   2        1.17        5.94      2.14 o
   7   5   2        1.36        2.53      2.70 o
   8   5   2      127.57      120.72     11.70 o
  -6   6   2       33.38       31.35      6.28 o
  -5   6   2        0.01        3.84      3.62 o
  -4   6   2       10.62       13.48      2.55 o
  -3   6   2      102.41       89.06      5.71 o
  -2   6   2      101.23      107.30     11.37 o
  -1   6   2        9.30        5.86      3.41 o
   0   6   2     1271.95     1355.96    117.11 o
   1   6   2        0.59        4.58      2.06 o
   2   6   2     1090.41     1238.75    115.01 o
   3   6   2       85.05       92.34      7.09 o
   4   6   2      156.46      158.65      8.61 o
   5   6   2      485.62      504.78     42.50 o
   6   6   2       35.83       33.44      7.09 o
   7   6   2       78.46       72.94      8.95 o
   8   6   2       88.97       91.21      8.97 o
  -5   7   2       37.10       29.50      5.43 o
  -4   7   2      118.19       88.37      8.80 o
  -3   7   2      224.18      213.37     13.38 o
  -2   7   2       16.51       11.17      6.43 o
  -1   7   2       87.80       73.33      5.70 o
   0   7   2      137.10      128.81     16.24 o
   1   7   2      186.97      188.73     33.14 o
   2   7   2       19.53       27.38      7.29 o
   3   7   2        0.18        8.19      3.88 o
   4   7   2        9.16       15.60      6.27 o
   5   7   2       37.48       37.45      5.94 o
   6   7   2        2.55        2.43      3.67 o
   7   7   2       17.74       16.96      6.03 o
   8   7   2        8.28       11.34      7.33 o
  -4   8   2        3.40        2.42      1.81 o
  -3   8   2       21.97       16.65      2.90 o
  -2   8   2        2.08        3.79      3.27 o
  -1   8   2      124.91      145.18     13.20 o
   0   8   2       11.59       10.50      3.10 o
   1   8   2      162.68      157.56     11.49 o
   2   8   2      380.62      417.85     31.42 o
   3   8   2       31.94       47.46     10.80 o
   4   8   2      459.02      506.40     56.96 o
   5   8   2       64.21       65.88      7.72 o
   6   8   2        2.36        8.54      4.48 o
   7   8   2       10.34        4.14      5.37 o
  -3   9   2        7.88        5.77      2.98 o
  -2   9   2       63.59       62.46      6.42 o
  -1   9   2       48.58       39.71      5.58 o
   0   9   2       17.55       17.44      5.30 o
   1   9   2       35.11       32.71     12.25 o
   2   9   2       52.68       54.12      7.41 o
   3   9   2        0.43        5.54     11.00 o
   4   9   2       13.60       11.59      6.36 o
   5   9   2        0.75        3.21      4.05 o
   6   9   2       12.26       10.70      4.40 o
  -1  10   2        8.97        7.30      8.88 o
   0  10   2       81.03       80.36      8.55 o
   1  10   2       98.15       94.87      9.89 o
   2  10   2       91.71      113.97     11.87 o
   3  10   2       19.66       21.54      6.75 o
   4  10   2        1.40        5.91      4.44 o
   5  10   2        2.43        1.61      4.54 o
  -4  -9   3        0.08       -0.29      3.54 o
  -3  -9   3        2.32        4.21      3.81 o
  -2  -9   3       30.08       29.42      6.56 o
  -1  -9   3       32.64       21.26      5.41 o
   0  -9   3       34.43       24.37      6.09 o
  -5  -8   3        3.17        4.85      3.92 o
  -4  -8   3       13.03       10.37      4.80 o
  -3  -8   3       38.40       46.49      8.35 o
  -2  -8   3        1.88        6.20      3.63 o
  -1  -8   3        5.15       12.12      6.20 o
   0  -8   3       29.79       23.12      3.94 o
   1  -8   3       62.08       58.03     10.95 o
   2  -8   3        1.05       -3.40      3.48 o
  -6  -7   3        2.36        4.05      3.81 o
  -5  -7   3       23.62       25.79      5.33 o
  -4  -7   3       41.93       59.49     10.51 o
  -3  -7   3       12.89       14.15      4.35 o
  -2  -7   3       83.85       96.35      8.84 o
  -1  -7   3       10.84        9.99      2.48 o
   0  -7   3        3.90        0.99      2.18 o
   1  -7   3       58.37       55.73      5.63 o
   2  -7   3      104.28       93.08      6.80 o
   3  -7   3      111.14      113.24      9.80 o
   4  -7   3       33.31       34.50     10.86 o
  -7  -6   3       78.97       73.12      8.42 o
  -6  -6   3       95.32       75.56      9.26 o
  -5  -6   3       79.51       69.98     12.78 o
  -4  -6   3       11.70       18.34      4.77 o
  -3  -6   3        0.71        0.71      2.35 o
  -2  -6   3      796.55      859.53     50.19 o
  -1  -6   3      698.40      712.36     38.94 o
   0  -6   3      211.39      234.83      8.52 o
   1  -6   3        2.30        4.15      1.85 o
   2  -6   3       64.79       52.68      4.59 o
   3  -6   3       18.37       18.78      4.69 o
   4  -6   3       28.19       34.26      6.27 o
   5  -6   3       16.00       18.51      7.11 o
  -8  -5   3       31.55       33.61      6.74 o
  -7  -5   3        6.83       12.03      3.21 o
  -6  -5   3        0.86       -2.36      3.51 o
  -5  -5   3        0.11        4.05      8.39 o
  -4  -5   3       88.80       88.72      7.72 o
  -3  -5   3        6.36        5.63      1.78 o
  -2  -5   3       70.14       72.65      4.48 o
  -1  -5   3      175.07      161.81      7.38 o
   0  -5   3     2043.72     2342.09     56.28 o
   1  -5   3     1160.06     1202.05     47.99 o
   2  -5   3       57.94       57.53      4.40 o
   3  -5   3        2.25        4.93      3.45 o
   4  -5   3       52.64       47.98      6.40 o
   5  -5   3      107.72      120.18     18.99 o
   6  -5   3       18.06       17.38      5.07 o
  -8  -4   3        8.29        3.99      2.88 o
  -7  -4   3        3.52        1.98      1.80 o
  -6  -4   3       19.50       18.89      3.09 o
  -5  -4   3      881.58      921.79     54.87 o
  -4  -4   3      152.37      140.55      6.29 o
  -3  -4   3      317.76      341.44      8.76 o
  -2  -4   3        0.49        0.55      1.33 o
  -1  -4   3       65.93       60.88      3.41 o
   0  -4   3      336.52      398.36     10.32 o
   1  -4   3       81.02       86.08      4.37 o
   2  -4   3      338.48      338.49     19.46 o
   3  -4   3      216.00      236.82     14.30 o
   4  -4   3        2.86        6.54      3.40 o
   5  -4   3        6.76        4.65      3.30 o
   6  -4   3        8.83       16.44      5.23 o
  -8  -3   3      145.00      126.17     27.22 o
  -7  -3   3        0.14       -1.56      1.86 o
  -6  -3   3        0.45        4.09      2.89 o
  -5  -3   3        0.22        3.72      2.03 o
  -4  -3   3       64.05       74.41      4.08 o
  -3  -3   3     1649.05     1681.20     47.45 o
  -2  -3   3      613.46      597.73     12.41 o
  -1  -3   3      217.11      209.53      7.88 o
   0  -3   3     1486.98     1688.62     28.61 o
   1  -3   3        0.40       -0.15      1.34 o
   2  -3   3     1103.15     1126.67     39.19 o
   3  -3   3      565.41      600.82     15.00 o
   4  -3   3       12.24       14.10      2.99 o
   5  -3   3        2.36        4.14      2.64 o
   6  -3   3        0.07        2.09      4.64 o
   7  -3   3        5.86        0.09      3.23 o
  -8  -2   3      515.03      572.16    106.86 o
  -7  -2   3        3.87        7.49      2.56 o
  -6  -2   3      957.79      986.83     56.21 o
  -5  -2   3       80.89       79.93      4.35 o
  -4  -2   3        7.13       12.11      2.46 o
  -3  -2   3     1450.56     1568.68     45.58 o
  -2  -2   3       47.08       44.30      2.83 o
  -1  -2   3        9.93        7.05      1.51 o
   0  -2   3      177.62      148.90      6.95 o
   1  -2   3      427.14      447.90     20.30 o
   2  -2   3      983.48     1122.36     17.70 o
   3  -2   3       31.59       35.16      2.65 o
   4  -2   3        2.96        4.15      1.81 o
   5  -2   3       71.52       73.89      4.56 o
   6  -2   3       51.73       46.40      4.05 o
   7  -2   3       17.22       17.49      4.85 o
  -8  -1   3       23.11       12.63      4.36 o
  -7  -1   3        0.86        7.74      4.42 o
  -6  -1   3      891.32      937.49     66.28 o
  -5  -1   3      478.28      460.86     18.85 o
  -4  -1   3      495.15      527.13     17.07 o
  -3  -1   3       43.54       47.94      3.37 o
  -2  -1   3        0.24        2.38      1.38 o
  -1  -1   3     3145.93     3185.65     15.37 o
   0  -1   3     2369.76     2473.13     12.41 o
   1  -1   3       94.85       90.10      9.16 o
   2  -1   3     2180.55     2398.91     36.51 o
   3  -1   3      466.39      525.15      8.83 o
   4  -1   3      173.41      179.34      5.47 o
   5  -1   3      351.72      337.52     17.75 o
   6  -1   3       31.90       34.08      3.92 o
   7  -1   3      174.95      168.71      7.42 o
   8  -1   3        3.21        6.34      3.84 o
  -8   0   3       30.08       21.64      4.95 o
  -7   0   3       48.84       50.31      6.00 o
  -6   0   3       37.70       32.32      4.31 o
  -5   0   3        0.64        0.37      1.63 o
  -4   0   3       76.47       76.28      7.47 o
  -3   0   3        4.81        2.99      1.20 o
  -2   0   3       25.07       26.01      2.08 o
  -1   0   3      686.26      717.06      6.76 o
   0   0   3      201.56      169.31      3.33 o
   1   0   3       56.31      833.67      4.81 o
   2   0   3        9.34        9.14      5.52 o
   3   0   3        3.09        2.83      0.95 o
   4   0   3      165.00      172.85      5.76 o
   5   0   3       46.15       52.33      6.65 o
   6   0   3       42.86       42.85      4.06 o
   7   0   3      143.33      139.62      6.37 o
   8   0   3       27.84       24.62      3.91 o
  -8   1   3        0.48        5.46      5.50 o
  -7   1   3       16.32       23.60      9.34 o
  -6   1   3       95.82       99.68     13.78 o
  -5   1   3       10.10        9.26      3.28 o
  -4   1   3      316.37      279.68     14.55 o
  -3   1   3      324.14      331.72     13.71 o
  -2   1   3       50.65       55.63      3.71 o
   0   1   3      115.20      114.47     11.61 o
   1   1   3      155.64      148.09      7.01 o
   2   1   3     2961.34     3035.76     99.74 o
   3   1   3        4.47        8.03      1.66 o
   4   1   3     2630.65     2797.40     87.26 o
   5   1   3        6.36        6.46      2.64 o
   6   1   3       28.30       35.25      3.99 o
   7   1   3      161.75      174.87     23.59 o
   8   1   3        4.87       -0.68      1.88 o
  -8   2   3       13.21        9.10      3.81 o
  -7   2   3       81.48       73.97      8.46 o
  -6   2   3      238.34      241.20     13.72 o
  -5   2   3       95.71      101.95      9.27 o
  -4   2   3      287.06      295.65     37.16 o
  -3   2   3      155.55      138.53      8.54 o
  -2   2   3       68.94       74.15      8.28 o
  -1   2   3     8180.00     7929.81    303.13 o
   0   2   3     2293.41     2282.89     78.63 o
   1   2   3      298.33      313.59     13.06 o
   2   2   3      228.62      223.22     11.06 o
   3   2   3       61.47       84.85      3.33 o
   4   2   3      581.41      572.47     10.55 o
   5   2   3        5.44        1.67      2.23 o
   6   2   3      297.24      299.57     11.05 o
   7   2   3        6.83        4.46      2.10 o
   8   2   3        2.81        3.80      3.73 o
  -7   3   3       32.03       32.22      8.43 o
  -6   3   3        8.51        4.24      2.20 o
  -5   3   3      131.02      138.37     20.71 o
  -4   3   3     1129.30     1255.71    130.16 o
  -3   3   3      105.38      105.53      9.27 o
  -2   3   3      695.17      696.90     31.24 o
  -1   3   3     2247.89     2152.47    129.98 o
   0   3   3      449.58      441.66     15.53 o
   1   3   3     9924.67    10354.82    494.08 o
   2   3   3      148.13      163.45      4.55 o
   3   3   3      354.50      355.72     23.28 o
   4   3   3     1283.16     1299.22     31.16 o
   5   3   3      294.08      243.47     14.08 o
   6   3   3       13.21       16.42      3.10 o
   7   3   3       70.93       67.84      6.29 o
   8   3   3       11.53       11.01      3.16 o
   9   3   3        6.32        3.17      2.74 o
  -7   4   3        6.37        9.92      4.29 o
  -6   4   3       35.77       44.42      9.52 o
  -5   4   3      202.82      248.36     46.28 o
  -4   4   3      181.85      197.55     13.49 o
  -3   4   3      104.35       98.76      5.94 o
  -2   4   3       22.41       31.56      2.52 o
  -1   4   3     1599.61     1750.41     77.68 o
   0   4   3      548.04      621.67     26.77 o
   1   4   3      286.10      267.48     13.49 o
   2   4   3        1.23        0.73      0.60 o
   3   4   3      686.25      651.57     37.69 o
   4   4   3       54.59       50.20      4.49 o
   5   4   3       62.06       65.38      4.26 o
   6   4   3     1295.67     1378.20     58.45 o
   7   4   3        9.39       10.29      5.45 o
   8   4   3       63.57       61.20     10.13 o
  -6   5   3        4.82       10.81      3.29 o
  -5   5   3       16.09       16.49      4.97 o
  -4   5   3      147.05      172.70     33.43 o
  -3   5   3      299.48      279.77     17.76 o
  -2   5   3     1840.47     1842.44     94.89 o
  -1   5   3        7.09        8.84      1.65 o
   0   5   3       40.56       43.59      3.54 o
   1   5   3      322.89      317.90     18.58 o
   2   5   3      142.11      148.35     20.40 o
   3   5   3      724.47      770.72     40.23 o
   4   5   3      109.75      127.69      7.32 o
   5   5   3       38.44       41.87      5.01 o
   6   5   3      467.45      436.46     13.98 o
   7   5   3        0.23        4.33      5.63 o
   8   5   3       38.60       38.02      6.69 o
  -6   6   3       24.47       24.20      5.44 o
  -5   6   3        0.72        3.67      1.78 o
  -4   6   3       21.70       18.07      3.29 o
  -3   6   3      150.77      154.93      7.02 o
  -2   6   3       19.16       21.14      3.04 o
  -1   6   3        1.60        0.96      1.99 o
   0   6   3      236.16      207.79     11.56 o
   1   6   3       30.72       40.25      8.05 o
   2   6   3      169.77      192.69     30.98 o
   3   6   3      267.25      316.48     30.76 o
   4   6   3        4.81        6.26      3.25 o
   5   6   3      353.24      373.19     24.09 o
   6   6   3       41.15       39.31      6.78 o
   7   6   3        0.13        8.45      4.52 o
   8   6   3       12.97       18.56      3.70 o
  -5   7   3       89.69       87.90     15.19 o
  -4   7   3       16.75       18.40      3.95 o
  -3   7   3        0.43        0.28      1.70 o
  -2   7   3       74.87       64.32      6.71 o
  -1   7   3      323.14      319.47     27.89 o
   0   7   3      665.19      669.15     62.54 o
   1   7   3       98.09       88.94     10.11 o
   2   7   3      228.17      229.26     27.73 o
   3   7   3      217.18      245.77     27.22 o
   4   7   3        0.17        3.71      3.36 o
   5   7   3      113.70      127.71     18.15 o
   6   7   3      148.85      131.38      9.29 o
   7   7   3       37.79       41.01      8.50 o
   8   7   3        2.29        4.99      5.34 o
  -4   8   3       11.77        8.90      4.97 o
  -3   8   3        2.48        2.74      1.65 o
  -2   8   3       23.99       16.98      6.34 o
  -1   8   3       12.40        6.98      3.30 o
   0   8   3       63.24       45.08      5.93 o
   1   8   3       36.42       44.07     14.59 o
   2   8   3      165.95      173.58     10.17 o
   3   8   3      157.35      175.92     23.85 o
   4   8   3        1.56       -0.92      3.80 o
   5   8   3       10.06       10.27      4.53 o
   6   8   3       15.46       17.28      3.21 o
   7   8   3      250.83      267.36     14.14 o
  -3   9   3       68.55       67.01     19.83 o
  -2   9   3        2.53        5.11      2.33 o
  -1   9   3      222.41      204.08     32.99 o
   0   9   3       73.33       59.58      6.90 o
   1   9   3        1.30        2.83      3.76 o
   2   9   3       80.83       86.70     14.20 o
   3   9   3       73.91       78.91      8.54 o
   4   9   3      111.19      113.43     15.74 o
   5   9   3       13.41       19.83      6.46 o
   6   9   3        1.75        5.60      5.45 o
  -1  10   3        1.70       -1.05      3.75 o
   0  10   3       60.50       52.36      7.30 o
   1  10   3       83.01       75.27     14.33 o
   2  10   3      120.78      113.33     10.67 o
   3  10   3        1.98        3.75      7.09 o
   4  10   3       47.06       56.23      9.20 o
   5  10   3      176.26      190.74     12.82 o
  -5  -8   4        1.38        6.73      4.05 o
  -4  -8   4        0.65       -3.38      3.38 o
  -3  -8   4        0.51        4.43      5.28 o
  -2  -8   4       42.07       46.34      7.52 o
  -1  -8   4      134.73      151.97     21.99 o
   0  -8   4      122.99      103.52      7.13 o
   1  -8   4       40.99       34.96      6.43 o
  -6  -7   4       65.60       80.38      7.43 o
  -5  -7   4        9.57       17.10      5.28 o
  -4  -7   4      262.70      266.12     17.35 o
  -3  -7   4        4.41        2.44      4.14 o
  -2  -7   4       10.65        6.10      2.57 o
  -1  -7   4       15.26       21.08      3.74 o
   0  -7   4       54.57       65.47      6.60 o
   1  -7   4       17.70       17.50      4.70 o
   2  -7   4      114.17       89.58      8.70 o
   3  -7   4       12.05       12.93      4.73 o
  -7  -6   4       16.32       15.85      4.50 o
  -6  -6   4        0.58        2.87      4.72 o
  -5  -6   4        6.36       12.65      5.37 o
  -4  -6   4      632.21      708.87     47.10 o
  -3  -6   4      604.30      622.15     24.93 o
  -2  -6   4     1125.65     1299.01     45.76 o
  -1  -6   4      184.32      183.73      7.28 o
   0  -6   4       10.53        8.71      2.78 o
   1  -6   4      134.28      126.88      9.42 o
   2  -6   4       67.63       71.72      7.12 o
   3  -6   4        3.85        8.50      4.34 o
   4  -6   4       10.03       25.42      6.60 o
  -7  -5   4       44.47       37.98     12.17 o
  -6  -5   4        0.90        5.01      6.40 o
  -5  -5   4        3.37        1.19      1.84 o
  -4  -5   4      126.43      119.66      6.46 o
  -3  -5   4      161.88      158.07      7.27 o
  -2  -5   4      249.79      258.10      8.89 o
  -1  -5   4      697.52      746.63     18.80 o
   0  -5   4      152.99      158.55      6.25 o
   1  -5   4      114.87      116.30      5.71 o
   2  -5   4       15.71       14.68      5.66 o
   3  -5   4      105.54      106.52      8.99 o
   4  -5   4       11.16        7.59      3.92 o
   5  -5   4       73.43       59.49      7.43 o
  -8  -4   4        0.32       11.57      6.45 o
  -7  -4   4      146.25      142.31     13.00 o
  -6  -4   4        8.74       11.38      4.26 o
  -5  -4   4      361.95      365.30     25.48 o
  -4  -4   4       41.55       36.55      3.55 o
  -3  -4   4        9.83       10.87      1.94 o
  -2  -4   4     1615.46     1724.15     39.48 o
  -1  -4   4      172.40      180.26      7.06 o
   0  -4   4        7.99        6.59      1.83 o
   1  -4   4      157.81      148.19      5.82 o
   2  -4   4       64.49       61.59      6.76 o
   3  -4   4       24.29       23.73      5.96 o
   4  -4   4       26.59       25.23      5.21 o
   5  -4   4       52.04       48.35     11.22 o
   6  -4   4       26.45       20.72      5.42 o
  -8  -3   4       23.27       39.34     27.58 o
  -7  -3   4        1.56        3.66      2.14 o
  -6  -3   4        4.15        2.95      3.08 o
  -5  -3   4        7.46       10.16      2.79 o
  -3  -3   4       90.06       87.01      4.29 o
  -2  -3   4      177.53      184.17      7.01 o
  -1  -3   4        0.19        1.83      1.12 o
   0  -3   4      438.72      413.55      8.05 o
   1  -3   4      486.44      547.45     10.87 o
   2  -3   4      160.82      165.47      8.35 o
   3  -3   4       27.97       28.26      5.85 o
   4  -3   4      351.43      366.10     14.31 o
   5  -3   4       68.79       61.59      7.51 o
   6  -3   4       42.88       46.87      7.46 o
   7  -3   4       17.81       14.76      6.09 o
  -8  -2   4      244.28      238.40     43.32 o
  -7  -2   4       86.96       67.72      6.55 o
  -6  -2   4        1.89        4.73      1.81 o
  -5  -2   4      161.53      161.33      7.57 o
  -4  -2   4        8.29        3.58      3.14 o
  -3  -2   4      219.37      223.81      8.43 o
  -2  -2   4     1955.22     2086.02     26.68 o
  -1  -2   4      241.52      235.75      6.40 o
   0  -2   4     1953.34     2390.42     20.72 o
   1  -2   4      145.12      126.84      3.62 o
   2  -2   4       27.43       26.44      2.54 o
   3  -2   4      531.21      566.01     16.09 o
   4  -2   4       42.06       35.61      4.53 o
   5  -2   4       47.43       42.75      5.46 o
   6  -2   4       24.52       33.39      5.68 o
   7  -2   4       12.90       13.70      4.36 o
  -8  -1   4        7.76       11.17      4.75 o
  -7  -1   4        6.09        3.70      3.47 o
  -6  -1   4       42.72       43.14      5.60 o
  -5  -1   4       32.41       30.61      2.95 o
  -4  -1   4       49.43       49.83      3.23 o
  -3  -1   4      376.27      377.77     11.02 o
  -2  -1   4       14.45       18.36      2.08 o
  -1  -1   4      228.92      209.69      4.86 o
   0  -1   4     2960.21     3202.22     21.68 o
   1  -1   4      697.30      738.57     22.65 o
   2  -1   4      945.64     1086.75     27.89 o
   3  -1   4      291.78      247.45      7.05 o
   4  -1   4      107.68      105.90      4.24 o
   5  -1   4      971.89     1051.48     69.73 o
   6  -1   4       22.15       14.18      4.12 o
   7  -1   4        1.12        8.20      5.45 o
   8  -1   4       40.39       36.00      5.93 o
  -8   0   4        0.12        3.28      3.71 o
  -7   0   4        4.76        2.20      3.84 o
  -6   0   4       55.75       51.91      5.85 o
  -5   0   4      148.61      140.08     11.70 o
  -4   0   4      145.52      163.93     10.74 o
  -3   0   4     1046.35     1075.05     51.25 o
  -2   0   4      159.05      127.50      5.69 o
  -1   0   4      102.79      110.76      4.74 o
   0   0   4     7974.98     8250.53     41.56 o
   1   0   4      132.49      118.86      3.60 o
   2   0   4      185.69      178.25      8.71 o
   3   0   4      380.62      383.56      8.87 o
   4   0   4      242.08      258.87     14.48 o
   5   0   4       12.48       13.02      1.95 o
   6   0   4        3.45        7.03      2.72 o
   7   0   4       84.56       93.52      6.47 o
   8   0   4        5.72        5.33      3.16 o
  -8   1   4       56.77       51.21      7.19 o
  -7   1   4       24.96       27.91      5.59 o
  -6   1   4       33.94       29.53      4.93 o
  -5   1   4       69.05       70.48      5.71 o
  -4   1   4        1.86        6.16      2.95 o
  -3   1   4        4.66        9.33      3.16 o
  -2   1   4       53.67       39.00      6.65 o
  -1   1   4      100.15       98.82      5.10 o
   0   1   4      649.84      631.29     26.71 o
   1   1   4       73.77       97.61      6.38 o
   3   1   4       33.06       21.96      3.30 o
   4   1   4       18.17       14.48      2.64 o
   5   1   4      462.46      477.58     39.92 o
   6   1   4       52.78       54.15      7.11 o
   7   1   4       57.62       58.95     10.66 o
   8   1   4       27.47       32.32      5.70 o
  -8   2   4       88.99      109.71     10.01 o
  -7   2   4       27.18       27.97      6.28 o
  -6   2   4      257.29      257.93     13.10 o
  -5   2   4        7.83        7.91      3.85 o
  -4   2   4       59.92       52.04      5.00 o
  -3   2   4     2301.51     2557.47    146.47 o
  -2   2   4      302.98      298.21      9.12 o
  -1   2   4       23.93       19.68      2.64 o
   0   2   4       23.62       29.39      2.18 o
   1   2   4     1704.95     1746.98     67.33 o
   2   2   4     1707.23     1899.34     76.12 o
   3   2   4      227.87      261.24     11.20 o
   4   2   4      386.71      389.76      9.03 o
   5   2   4        3.59        3.47      1.26 o
   6   2   4        8.01        9.32      1.68 o
   7   2   4      129.46      136.46     12.47 o
   8   2   4        0.13        2.86      1.92 o
  -7   3   4        6.05       12.53      4.16 o
  -6   3   4        3.45        1.03      7.29 o
  -5   3   4       65.96       62.27      9.03 o
  -4   3   4      144.00      173.61     10.35 o
  -3   3   4       20.20       19.83      3.60 o
  -2   3   4      801.49      849.37     61.93 o
  -1   3   4     3189.54     3212.35    201.56 o
   0   3   4       46.75       43.75      4.78 o
   1   3   4       61.93       50.14      5.15 o
   2   3   4     2022.08     2213.37     83.64 o
   3   3   4      188.11      196.93     11.25 o
   4   3   4     2162.84     2276.76     51.92 o
   5   3   4      978.21      992.13     22.82 o
   6   3   4       14.54       13.14      2.11 o
   7   3   4      149.55      130.89      7.23 o
   8   3   4        0.23        3.07      2.07 o
  -7   4   4       10.07       19.65      5.52 o
  -6   4   4       97.36      106.75     10.80 o
  -5   4   4        9.49        8.90      3.18 o
  -4   4   4      250.32      270.46     26.16 o
  -3   4   4       48.41       59.03     14.53 o
  -2   4   4     1138.77     1231.54     78.10 o
  -1   4   4        9.20        8.28      1.50 o
   0   4   4       15.17       21.37      2.78 o
   1   4   4        0.33        4.69      2.45 o
   2   4   4      122.61      116.68      4.53 o
   3   4   4        0.57        1.24      1.12 o
   4   4   4      717.67      764.94     31.15 o
   5   4   4       19.43       19.42      2.75 o
   6   4   4       58.80       58.21      4.62 o
   7   4   4      122.39      114.17      7.27 o
   8   4   4        2.82        4.39      1.86 o
  -6   5   4        2.44        3.71      4.06 o
  -5   5   4        0.51        4.39      3.29 o
  -4   5   4      191.69      201.99     13.50 o
  -3   5   4        0.99        2.09      1.72 o
  -2   5   4       61.43       54.97      5.35 o
  -1   5   4      161.21      192.43     15.34 o
   0   5   4      239.43      249.01     14.50 o
   1   5   4     2429.63     2698.68    132.43 o
   2   5   4      254.75      232.62     13.90 o
   3   5   4      469.57      466.51     31.74 o
   4   5   4     1283.65     1372.14    105.16 o
   5   5   4      166.84      142.24     18.34 o
   6   5   4       18.86       14.60      2.62 o
   7   5   4      107.52      104.94     17.60 o
   8   5   4        6.97        9.53      2.91 o
  -6   6   4        0.06        1.09      3.71 o
  -5   6   4       14.18       20.18      3.91 o
  -3   6   4       46.58       39.14      3.81 o
  -2   6   4      182.54      175.26     13.93 o
  -1   6   4      116.17      117.33      6.80 o
   0   6   4       12.31       12.56      3.64 o
   1   6   4        1.30        1.91      6.81 o
   2   6   4        0.30        1.79      4.31 o
   3   6   4       41.47       40.14      7.90 o
   4   6   4        6.35        3.78      3.34 o
   5   6   4       34.44       44.74      6.96 o
   6   6   4      178.53      190.88     18.28 o
   7   6   4        3.62        3.27      3.82 o
   8   6   4        0.55        2.91      5.96 o
  -5   7   4        0.10       -0.97      3.23 o
  -4   7   4        0.20        2.10      2.96 o
  -3   7   4       28.79       23.35      2.91 o
  -2   7   4      325.10      308.94     18.38 o
  -1   7   4       19.71       20.89      5.85 o
   0   7   4      679.92      646.89     13.50 o
   1   7   4      304.89      294.13     26.91 o
   2   7   4       11.62       19.28      3.79 o
   3   7   4      438.35      470.79     67.30 o
   4   7   4      643.67      720.16     46.37 o
   5   7   4      710.07      754.15     46.37 o
   6   7   4      595.01      680.62     40.82 o
   7   7   4        5.89        3.78      6.09 o
   8   7   4        0.38        6.15      3.28 o
  -4   8   4       14.47       11.11      3.54 o
  -3   8   4       69.86       59.95     10.09 o
  -2   8   4        0.87        2.05      2.28 o
  -1   8   4        1.07        2.57      3.91 o
   0   8   4       76.28       78.01      8.63 o
   1   8   4        0.35        1.38      1.54 o
   2   8   4        4.34       -0.40      3.60 o
   3   8   4       48.38       46.14      5.96 o
   4   8   4        0.07        4.21      4.46 o
   5   8   4      109.86      110.33     10.12 o
   6   8   4      488.32      539.46     28.75 o
   7   8   4        9.99       20.51      5.10 o
  -3   9   4       67.60       45.65      7.18 o
  -2   9   4      159.26      150.23     12.34 o
  -1   9   4        1.72        3.12      5.26 o
   0   9   4        0.05        0.72      1.97 o
   1   9   4       34.80       33.62      5.91 o
   2   9   4      404.69      442.87     70.92 o
   3   9   4      334.53      395.26     55.88 o
   4   9   4        0.00        8.38      5.51 o
   5   9   4        0.02       -0.27      4.05 o
   6   9   4        0.61        2.87      4.20 o
  -1  10   4        7.48        1.98      3.52 o
   0  10   4       30.79       28.56      5.69 o
   1  10   4        8.27       18.60      6.05 o
   2  10   4        7.81        3.47      4.12 o
   3  10   4       31.76       31.27     14.62 o
   4  10   4       46.84       32.37      6.35 o
   5  10   4       63.45       73.40      9.42 o
  -4  -8   5       14.48       19.70      5.31 o
  -3  -8   5       14.65       25.27      7.02 o
  -2  -8   5       71.79       59.29      7.37 o
  -1  -8   5       70.65       75.07      8.22 o
   0  -8   5       17.98       13.32      5.59 o
  -5  -7   5      183.17      153.52     13.73 o
  -4  -7   5       24.81       32.80      6.10 o
  -3  -7   5        6.92        6.49      3.39 o
  -2  -7   5        1.46        3.75      2.43 o
  -1  -7   5        7.50        8.57      2.62 o
   0  -7   5        0.03        7.46      2.51 o
   1  -7   5       79.48       80.43      8.29 o
   2  -7   5        0.69        4.51      3.69 o
  -6  -6   5        7.17        4.33      3.62 o
  -5  -6   5       81.88       84.76     10.47 o
  -4  -6   5      226.43      213.71     14.55 o
  -3  -6   5      317.30      317.16     10.45 o
  -2  -6   5       52.39       40.39      5.00 o
  -1  -6   5       17.40       17.82      3.26 o
   0  -6   5       15.30       12.62      2.62 o
   1  -6   5       17.22       17.11      3.94 o
   2  -6   5       43.48       43.59      7.51 o
   3  -6   5      110.92      101.17      9.69 o
   4  -6   5        1.82        5.21      3.95 o
  -7  -5   5       17.81       13.65      3.71 o
  -6  -5   5       14.90       13.83      3.03 o
  -5  -5   5        0.00        2.36      1.43 o
  -4  -5   5        9.62       16.97      3.40 o
  -3  -5   5      118.24      127.65      7.16 o
  -2  -5   5       77.12       70.30      5.73 o
  -1  -5   5        0.72        5.54      2.38 o
   0  -5   5        5.35        5.95      2.32 o
   1  -5   5       83.83       66.59      5.25 o
   2  -5   5        2.01        0.53      3.14 o
   3  -5   5        3.25        8.06      4.18 o
   4  -5   5        8.47        9.42      5.83 o
   5  -5   5       34.50       33.20      6.79 o
  -7  -4   5       14.15       12.02      3.93 o
  -6  -4   5       14.92       14.20      5.20 o
  -5  -4   5        0.06        2.68      1.95 o
  -4  -4   5      278.87      288.26     15.37 o
  -3  -4   5        0.52        1.66      2.27 o
  -2  -4   5        1.26        2.06      1.49 o
  -1  -4   5      452.15      468.61     12.97 o
   0  -4   5      311.80      330.69     10.05 o
   1  -4   5       17.15       20.91      4.68 o
   2  -4   5        3.61        9.94      6.84 o
   3  -4   5       13.40        6.79      8.35 o
   4  -4   5      198.03      243.01     12.66 o
   5  -4   5        5.77       13.62      4.83 o
   6  -4   5       11.79       10.66      4.79 o
  -8  -3   5        0.42        5.28      3.57 o
  -7  -3   5       47.90       54.27     13.07 o
  -6  -3   5       62.36       64.83      7.09 o
  -5  -3   5        0.06        5.14      2.34 o
  -4  -3   5      528.97      569.57     11.40 o
  -3  -3   5        6.03        7.52      2.27 o
  -2  -3   5      461.25      518.06     11.35 o
  -1  -3   5       21.76       12.30      2.23 o
   0  -3   5       15.32       18.99      2.36 o
   1  -3   5       35.59       35.18      2.80 o
   2  -3   5       89.41       94.47      7.03 o
   3  -3   5      227.61      243.56     16.05 o
   4  -3   5       72.86       69.40      6.60 o
   5  -3   5       23.81       29.18      5.20 o
   6  -3   5       98.66       99.58      9.50 o
  -8  -2   5        1.20        4.94      3.71 o
  -7  -2   5        0.40        2.48      3.33 o
  -6  -2   5        2.31        4.71      2.07 o
  -5  -2   5      103.80      115.91     10.59 o
  -4  -2   5      437.66      448.70     20.58 o
  -3  -2   5      227.59      219.43      6.38 o
  -2  -2   5     1233.73     1368.41     21.78 o
  -1  -2   5      166.78      182.05      5.53 o
   0  -2   5       27.46       25.72      2.66 o
   1  -2   5     1413.33     1329.71     35.92 o
   2  -2   5      122.27      144.43      8.17 o
   3  -2   5      542.26      590.91     19.86 o
   4  -2   5       87.90       96.11      7.57 o
   5  -2   5       99.14      123.14      9.37 o
   6  -2   5      125.43      139.80     10.23 o
   7  -2   5        2.61       10.59      4.78 o
  -8  -1   5        0.43        0.98      3.65 o
  -7  -1   5       24.61       29.06      6.31 o
  -6  -1   5        0.06        3.43      3.06 o
  -5  -1   5        5.34        5.92      2.21 o
  -4  -1   5      126.06      112.07      6.53 o
  -3  -1   5       27.69       25.79      2.96 o
  -2  -1   5      298.95      305.33      6.91 o
  -1  -1   5        0.08        4.14      2.79 o
   0  -1   5       80.22       75.96      2.95 o
   1  -1   5      158.69      208.55      5.64 o
   2  -1   5       92.44       95.86      8.61 o
   3  -1   5     1368.48     1418.30     30.49 o
   4  -1   5       46.12       44.33      5.27 o
   5  -1   5       99.39      114.34      8.61 o
   6  -1   5       48.55       45.39      7.55 o
   7  -1   5        9.38       17.91     17.29 o
  -8   0   5       23.05       18.70      4.77 o
  -7   0   5        0.12        6.45      3.72 o
  -6   0   5        2.18        5.46      3.27 o
  -5   0   5      212.79      228.85     18.28 o
  -4   0   5       12.24       13.95      2.79 o
  -3   0   5       79.49       67.28      4.06 o
  -2   0   5     2966.56     3099.90     74.92 o
  -1   0   5        0.04        1.35      1.34 o
   0   0   5     2306.54     2345.86     31.44 o
   1   0   5      111.26       94.84      2.87 o
   2   0   5      339.39      357.47     15.63 o
   3   0   5     1573.18     1675.02     59.66 o
   4   0   5        0.12       -0.19      2.74 o
   5   0   5        3.01       16.24      6.29 o
   6   0   5        7.95       13.19      2.95 o
   7   0   5       22.37       31.26      6.84 o
   8   0   5       14.15       10.43      4.00 o
  -8   1   5       23.25       24.71      6.27 o
  -7   1   5       10.21       11.41      5.17 o
  -6   1   5       37.61       27.36      4.54 o
  -5   1   5      247.57      277.55     12.02 o
  -4   1   5       37.98       35.24      5.41 o
  -3   1   5      145.15      143.12      7.07 o
  -2   1   5      340.93      347.26     17.83 o
  -1   1   5       54.83       45.35      2.48 o
   0   1   5      537.24      570.03     28.63 o
   1   1   5       92.88       97.26      3.56 o
   2   1   5       85.48       71.83      3.11 o
   3   1   5       11.96       13.56      1.83 o
   4   1   5       19.30       19.87      2.57 o
   5   1   5      400.78      405.48     13.51 o
   6   1   5      237.23      227.12     12.51 o
   7   1   5        0.21        3.40      2.33 o
   8   1   5       17.97       19.30      4.79 o
  -7   2   5       29.92       30.43      6.63 o
  -5   2   5      435.82      504.56     29.72 o
  -4   2   5       68.02       77.76      6.31 o
  -3   2   5     1686.32     1872.76     91.08 o
  -2   2   5       51.89       54.63      4.38 o
  -1   2   5      160.42      166.23      6.88 o
   0   2   5     4261.69     4632.10    163.41 o
   1   2   5      295.46      301.74     12.05 o
   2   2   5      440.69      427.44      8.38 o
   3   2   5     1822.69     1948.43     50.67 o
   4   2   5       13.45       15.34      1.94 o
   5   2   5      135.46      120.70      6.48 o
   6   2   5       26.38       28.36      4.93 o
   7   2   5        0.23        0.60      2.08 o
   8   2   5       32.02       26.72      5.04 o
  -7   3   5        2.18        6.01      3.88 o
  -6   3   5       11.85       15.64      9.30 o
  -5   3   5       46.27       40.51      5.19 o
  -4   3   5       70.92       78.63      6.34 o
  -3   3   5        1.98        6.41      9.71 o
  -2   3   5      442.95      490.43     24.18 o
  -1   3   5      285.25      252.38     13.17 o
   0   3   5      265.16      304.61     17.56 o
   1   3   5      228.41      257.85      7.50 o
   2   3   5     1963.97     2161.07     82.52 o
   3   3   5     1125.51     1267.66     53.30 o
   4   3   5       96.20       98.61      6.89 o
   5   3   5      513.77      528.85     14.91 o
   6   3   5        1.50        2.16      2.02 o
   7   3   5        4.68        3.67      1.46 o
   8   3   5      216.29      212.91     15.42 o
  -7   4   5        1.62       14.85      4.88 o
  -6   4   5      149.81      148.71     10.59 o
  -5   4   5        4.53        4.42      3.47 o
  -4   4   5       18.54       18.48      4.48 o
  -3   4   5      394.03      421.65     23.29 o
  -2   4   5       98.76       95.01      7.62 o
  -1   4   5     3289.48     3598.75    183.56 o
   0   4   5      872.90      919.63     32.83 o
   1   4   5      169.99      196.26      9.98 o
   2   4   5     1553.92     1669.54     95.58 o
   3   4   5      105.58      110.20      4.37 o
   4   4   5        0.88        3.74      1.91 o
   5   4   5      196.02      197.19     10.62 o
   6   4   5        3.31        2.13      2.20 o
   7   4   5        0.27        3.47      2.37 o
   8   4   5        3.71        2.23      1.74 o
  -6   5   5        1.58        6.84      8.13 o
  -5   5   5        1.85        3.84      7.09 o
  -4   5   5        0.96       -0.14      3.22 o
  -2   5   5        0.63        1.87      1.20 o
  -1   5   5       78.97       65.67      6.76 o
   0   5   5       17.51       16.99      2.29 o
   1   5   5       29.37       28.78      2.71 o
   2   5   5      717.83      726.74     45.59 o
   3   5   5       18.00       17.67      2.47 o
   4   5   5        5.72        6.66      1.70 o
   5   5   5        6.34        2.21      1.58 o
   6   5   5       30.02       31.65      3.42 o
   7   5   5      352.24      388.02     40.67 o
   8   5   5        0.08        4.58      2.03 o
  -6   6   5       42.14       26.31      5.80 o
  -5   6   5       52.11       59.40     18.30 o
  -4   6   5      261.07      259.52     37.67 o
  -3   6   5      175.13      174.88     12.03 o
  -2   6   5      247.27      230.51     11.76 o
  -1   6   5       20.77       20.69      2.80 o
   0   6   5       17.27       12.56      2.16 o
   1   6   5     1147.47     1171.07     73.66 o
   2   6   5     1852.77     1841.87    169.58 o
   3   6   5      116.35      125.29     25.21 o
   4   6   5      151.58      168.53     16.54 o
   5   6   5       22.46       19.67      3.95 o
   6   6   5        0.02        3.20      3.24 o
   7   6   5        7.34       16.88      4.63 o
   8   6   5        3.10        8.45      4.34 o
  -5   7   5        3.34        4.76      5.52 o
  -4   7   5       20.13       17.12      4.42 o
  -3   7   5        6.54       14.99      5.17 o
  -2   7   5       10.83        9.17      2.94 o
  -1   7   5      167.47      174.97      8.04 o
   0   7   5       63.14       58.68      4.08 o
   1   7   5       11.82       14.40      2.39 o
   2   7   5      239.99      241.60     34.80 o
   3   7   5      842.19      969.42    104.50 o
   4   7   5     1859.54     2036.12    225.34 o
   5   7   5      126.28      139.51     10.71 o
   6   7   5       78.80       84.06      8.25 o
   7   7   5        1.68        6.57     10.86 o
   8   7   5       29.30       47.05      6.93 o
  -4   8   5       44.35       36.30      6.98 o
  -3   8   5        4.25        9.34      8.17 o
  -2   8   5       93.80       96.85      5.90 o
  -1   8   5      198.46      218.63     10.64 o
   0   8   5      130.63      122.04     11.95 o
   1   8   5      164.64      167.28     15.94 o
   2   8   5       22.50       23.41      4.06 o
   3   8   5        4.42        7.43      3.74 o
   4   8   5       66.42       72.86      7.82 o
   5   8   5       52.52       51.17      8.63 o
   6   8   5      234.45      281.02     40.78 o
   7   8   5        3.59        1.16      8.48 o
  -3   9   5        0.46       -2.53      3.17 o
  -2   9   5       43.35       35.87      6.44 o
  -1   9   5        0.42        2.87      2.25 o
   0   9   5       75.70       60.80      9.65 o
   1   9   5      511.43      583.61     59.84 o
   2   9   5        2.79        5.04      4.18 o
   3   9   5      109.34      113.81     14.09 o
   4   9   5        0.49        7.95      6.25 o
   5   9   5       24.55       18.02      5.33 o
   6   9   5       38.23       44.81      7.24 o
  -1  10   5        0.74       11.86      6.25 o
   0  10   5       71.49       71.48      7.93 o
   1  10   5       34.91       33.07      5.91 o
   2  10   5       23.81       20.54     13.71 o
   3  10   5        1.58        7.26      4.11 o
   4  10   5        0.01        5.08      5.52 o
   5  10   5        2.08        8.46      5.02 o
   2  11   5       44.94       41.57      8.14 o
  -4  -7   6       11.69        6.52      4.00 o
  -3  -7   6       37.26       34.69      5.63 o
  -2  -7   6       55.69       57.91      7.49 o
  -1  -7   6       25.76       28.90      4.82 o
   0  -7   6       13.88       13.49      4.91 o
   1  -7   6        7.21        6.83      4.20 o
   2  -7   6        4.00       -1.32      4.20 o
  -6  -6   6       35.46       24.79      5.36 o
  -5  -6   6       29.85       20.75      4.41 o
  -4  -6   6       10.15       13.31      2.96 o
  -3  -6   6        1.52        0.58      2.13 o
  -2  -6   6        0.04        7.25      4.69 o
  -1  -6   6       33.43       25.76      3.64 o
   0  -6   6       56.23       45.76      5.67 o
   1  -6   6      118.93      115.23     18.90 o
   2  -6   6       19.41       27.59      6.93 o
   3  -6   6       15.14       18.08      4.70 o
  -6  -5   6       75.42       74.82      8.60 o
  -5  -5   6       37.11       30.18      5.70 o
  -4  -5   6        0.15        1.48      1.34 o
  -3  -5   6        0.06        1.64      2.02 o
  -2  -5   6       48.61       41.67      4.10 o
  -1  -5   6        8.48       10.39      3.02 o
   0  -5   6      135.26      139.32      7.11 o
   1  -5   6       10.58        9.68      3.94 o
   2  -5   6       94.89      114.73     11.66 o
   3  -5   6       12.04        6.54      3.83 o
   4  -5   6        0.39        4.53      4.02 o
  -7  -4   6       10.48       12.06      7.64 o
  -6  -4   6      121.11      118.38     11.47 o
  -5  -4   6       14.03        8.94      3.55 o
  -4  -4   6       78.98       73.07      5.26 o
  -3  -4   6      143.18      144.92      8.20 o
  -2  -4   6        1.30        1.12      1.18 o
  -1  -4   6       18.32       19.95      2.83 o
   0  -4   6       70.31       61.01      3.98 o
   1  -4   6      146.10      156.40     10.19 o
   2  -4   6      215.38      240.17     16.18 o
   3  -4   6      204.75      245.69     24.11 o
   4  -4   6      191.77      237.28     17.95 o
   5  -4   6        4.54        5.89      4.59 o
  -7  -3   6        0.29       -1.46      3.78 o
  -6  -3   6      167.67      163.93     16.26 o
  -5  -3   6       55.33       45.87      7.19 o
  -4  -3   6       51.25       48.22      4.30 o
  -3  -3   6        1.64        5.47      2.23 o
  -2  -3   6        3.43        2.15      2.16 o
  -1  -3   6      858.02      924.03     33.81 o
   0  -3   6        2.07        3.17      1.83 o
   1  -3   6        1.59        1.63      5.10 o
   2  -3   6      213.25      227.73     28.17 o
   3  -3   6        0.18        3.43      3.70 o
   4  -3   6       58.71       58.04      7.06 o
   5  -3   6       10.03       16.02      6.60 o
   6  -3   6       34.90       49.45     18.55 o
  -7  -2   6       25.13       21.23     11.57 o
  -6  -2   6       10.50        9.58      3.95 o
  -5  -2   6       11.81       12.55      5.15 o
  -4  -2   6      102.81      110.31      5.44 o
  -3  -2   6       39.35       32.58      3.11 o
  -2  -2   6       63.71       62.69      3.85 o
  -1  -2   6      408.99      363.79     13.30 o
   0  -2   6      299.32      291.87      9.00 o
   1  -2   6     1896.87     2145.14     41.29 o
   2  -2   6      260.76      267.26     11.68 o
   3  -2   6        2.03        2.34      3.18 o
   4  -2   6      295.66      316.21     12.77 o
   5  -2   6      128.67      120.55     12.54 o
   6  -2   6       14.20       16.86      5.21 o
   7  -2   6       39.80       41.31      7.01 o
  -8  -1   6        4.46        2.05      3.49 o
  -7  -1   6       15.26       19.54      5.32 o
  -6  -1   6       22.42       20.06      3.88 o
  -5  -1   6        1.29        1.24      2.60 o
  -4  -1   6     1111.67     1180.38     58.46 o
  -3  -1   6       24.52       28.82      3.11 o
  -2  -1   6       43.71       39.63      3.21 o
  -1  -1   6      855.91      995.79     12.81 o
   0  -1   6      373.03      429.92      8.08 o
   1  -1   6      184.88      218.43      8.27 o
   2  -1   6       16.58       20.38      3.93 o
   3  -1   6        9.58        8.02      2.91 o
   4  -1   6       15.25       19.30      4.67 o
   5  -1   6        3.45        2.25      3.32 o
   6  -1   6      133.07      148.65     16.52 o
   7  -1   6       24.00       30.81      6.65 o
  -8   0   6        4.19        3.98      4.09 o
  -7   0   6        2.28        9.94      4.58 o
  -6   0   6       34.56       42.36     12.41 o
  -5   0   6        4.56       15.55      4.56 o
  -4   0   6       20.14       15.99      2.16 o
  -3   0   6       41.00       46.70      9.44 o
  -2   0   6     1951.86     2032.49     41.97 o
  -1   0   6      411.01      433.11      8.32 o
   0   0   6       28.09       36.60      2.43 o
   1   0   6     1809.97     1908.92     82.97 o
   2   0   6       83.61       77.04      7.13 o
   3   0   6      172.63      178.26     14.06 o
   4   0   6      724.36      746.47     17.25 o
   5   0   6       94.19       91.05      7.10 o
   6   0   6       76.12       64.32      7.96 o
   7   0   6        0.03        4.51      3.18 o
  -7   1   6      153.52      174.57     12.54 o
  -6   1   6        3.19        2.46      3.34 o
  -5   1   6      103.32      114.29      7.79 o
  -4   1   6      117.98      127.28      9.67 o
  -3   1   6       80.47       87.53      5.96 o
  -2   1   6     1039.11     1076.19     38.49 o
  -1   1   6       30.67       28.93      2.36 o
   0   1   6      158.39      138.73      4.46 o
   1   1   6      179.30      210.87      7.75 o
   2   1   6       10.65       11.32      1.57 o
   3   1   6      348.68      346.06     20.71 o
   4   1   6        0.98        1.21      4.28 o
   5   1   6        2.26        2.13      3.16 o
   6   1   6        9.19        5.82      4.81 o
   7   1   6       14.96        7.78      4.04 o
   8   1   6        3.42        7.60      3.16 o
  -7   2   6        1.40        5.67      4.50 o
  -6   2   6        0.00        5.46      3.84 o
  -5   2   6       90.35      101.53     15.83 o
  -4   2   6       79.32       82.31      6.56 o
  -3   2   6       11.93       13.96      5.10 o
  -2   2   6     1257.37     1270.57     73.18 o
  -1   2   6       32.86       28.82      2.95 o
   0   2   6     3296.63     3705.00    153.47 o
   1   2   6     2311.89     2589.28    104.66 o
   2   2   6        3.84        3.43      3.57 o
   3   2   6      362.24      390.38      8.82 o
   4   2   6       50.00       50.31      3.70 o
   5   2   6        9.10        6.28      1.49 o
   6   2   6      917.28      928.10     31.12 o
   7   2   6       14.56       13.59      5.03 o
   8   2   6      128.60      106.94     10.93 o
  -7   3   6       10.16       14.64      5.72 o
  -6   3   6       12.72       23.53      7.64 o
  -5   3   6      152.19      170.25     13.20 o
  -4   3   6       31.69       35.31      5.25 o
  -3   3   6       53.25       90.29     24.88 o
  -2   3   6     1266.77     1452.97     52.31 o
  -1   3   6      105.77       99.29      4.23 o
   0   3   6     1041.56     1159.01     37.94 o
   1   3   6       83.11       97.37      9.25 o
   2   3   6      239.26      271.44      6.84 o
   3   3   6        9.02       12.85      1.94 o
   4   3   6       23.59       20.74      2.66 o
   5   3   6        0.61        2.77      1.82 o
   6   3   6       68.19       81.80      9.64 o
   7   3   6        0.58        2.66      1.91 o
   8   3   6      378.67      385.25     54.34 o
  -7   4   6        0.05        2.26      3.81 o
  -6   4   6        4.62        6.66      4.70 o
  -5   4   6        9.77       13.59      5.46 o
  -4   4   6       26.94       26.54      5.05 o
  -3   4   6      307.76      325.59     11.58 o
  -2   4   6       77.59       76.64      6.69 o
  -1   4   6       31.47       29.10      3.29 o
   0   4   6     1127.83     1204.02     52.36 o
   1   4   6        6.95        7.48      2.03 o
   2   4   6      496.38      505.30     31.97 o
   3   4   6     1107.10     1106.72     44.20 o
   4   4   6       94.03       88.11      5.73 o
   5   4   6      334.72      331.85     13.79 o
   6   4   6        1.65        2.32      2.02 o
   7   4   6       13.89       11.15      2.65 o
   8   4   6        0.15        3.44      2.29 o
  -6   5   6       64.03       62.96      6.82 o
  -5   5   6       54.46       53.24      6.36 o
  -4   5   6        1.95        1.56      3.26 o
  -3   5   6       23.63       19.43      4.65 o
  -2   5   6      409.74      433.88     26.50 o
  -1   5   6      319.83      307.92     29.73 o
   0   5   6      354.74      328.68     14.23 o
   1   5   6        0.50        2.40      1.86 o
   2   5   6       58.61       52.59      7.27 o
   3   5   6        3.67        4.97      2.08 o
   4   5   6        1.08        2.19      3.08 o
   5   5   6     1089.78     1123.36     65.13 o
   6   5   6        2.93        5.75      2.27 o
   7   5   6       60.39       58.21      5.20 o
   8   5   6        0.59        2.03      3.64 o
  -5   6   6       31.37       29.42      6.57 o
  -4   6   6       20.40       22.83      5.24 o
  -3   6   6       69.39       79.36     13.51 o
  -2   6   6      144.33      157.11     23.43 o
  -1   6   6      359.40      360.31     23.24 o
   0   6   6     1845.77     1980.59    101.01 o
   1   6   6      565.66      586.52     23.42 o
   2   6   6     2035.44     2130.98    173.55 o
   3   6   6       35.04       30.25      2.87 o
   4   6   6      182.60      199.42     42.17 o
   5   6   6      198.67      216.23     10.19 o
   6   6   6       10.15       13.97      3.86 o
   7   6   6        3.03        6.94      3.15 o
   8   6   6       28.51       34.69      6.69 o
  -5   7   6        5.19       14.50      9.60 o
  -4   7   6       47.56       41.40     10.11 o
  -3   7   6       33.70       29.93      5.78 o
  -2   7   6       24.03       15.99      2.96 o
  -1   7   6        2.28       -1.64      1.64 o
   0   7   6       23.57       28.21      3.56 o
   1   7   6      249.82      229.86     18.57 o
   2   7   6     1461.71     1510.81     35.28 o
   3   7   6       19.21       18.90      7.77 o
   4   7   6      996.00     1123.16     89.11 o
   5   7   6       23.69       27.81      5.89 o
   6   7   6       45.55       47.43      6.77 o
   7   7   6      191.93      204.22     12.19 o
  -4   8   6        2.64       -1.50      4.88 o
  -3   8   6       60.68       67.48      7.32 o
  -2   8   6      128.55      160.26     32.88 o
  -1   8   6      453.22      462.03     34.85 o
   0   8   6        0.53        3.29      2.30 o
   1   8   6       43.88       45.43      7.22 o
   2   8   6       22.25       29.34      5.65 o
   3   8   6       24.05       24.58      5.10 o
   4   8   6        3.46       10.12      4.42 o
   5   8   6        8.95       11.68      4.27 o
   6   8   6       16.08       21.07      5.95 o
   7   8   6        1.67        3.84      5.83 o
  -3   9   6        1.00       -2.83      5.52 o
  -2   9   6       14.72        9.94      5.74 o
  -1   9   6       22.60       22.57      3.72 o
   0   9   6        9.03        3.08      3.32 o
   1   9   6       38.37       43.86      6.68 o
   2   9   6        0.07        6.79      4.39 o
   3   9   6       16.49       20.55      5.90 o
   4   9   6      109.76      120.38     10.88 o
   5   9   6        1.84        3.48      4.65 o
   6   9   6       15.04       25.30     12.03 o
  -1  10   6       27.75       19.04      4.51 o
   0  10   6       97.64      116.45     11.83 o
   1  10   6      187.85      215.33     23.49 o
   2  10   6       32.44       33.86      6.79 o
   3  10   6       17.11       18.22      5.83 o
   4  10   6        5.33       13.51      8.30 o
   5  10   6        1.23       14.00      5.88 o
  -3  -7   7        0.00       -1.82      2.98 o
  -2  -7   7        6.22        4.81      6.45 o
  -1  -7   7       87.05       80.15      8.51 o
   0  -7   7        1.86        7.82      4.11 o
  -5  -6   7        0.99       -2.64      2.64 o
  -4  -6   7        1.83        6.37      2.45 o
  -3  -6   7       28.38       23.91      7.66 o
  -2  -6   7       19.98       19.15      3.42 o
  -1  -6   7        0.12       -2.30      3.53 o
   0  -6   7       15.26        9.85      4.54 o
   1  -6   7       55.22       49.18     12.03 o
   2  -6   7        3.18        3.81      3.72 o
  -6  -5   7        0.21       -0.24      2.08 o
  -5  -5   7       22.22       23.65      3.59 o
  -4  -5   7       95.56       78.54      6.22 o
  -3  -5   7       51.63       45.56      4.70 o
  -2  -5   7        6.77       10.68      3.15 o
  -1  -5   7       84.48       91.88      5.82 o
   0  -5   7      211.23      214.47     10.86 o
   1  -5   7      133.97      127.90      9.94 o
   2  -5   7       40.94       41.73      7.37 o
   3  -5   7       20.43       39.78      7.52 o
   4  -5   7        1.02        5.99      4.24 o
  -6  -4   7       15.87       13.32      3.29 o
  -5  -4   7       41.34       37.79      5.05 o
  -4  -4   7        0.02        2.59      2.33 o
  -3  -4   7      162.71      162.24      9.54 o
  -2  -4   7      122.26      111.41      7.18 o
  -1  -4   7       34.92       32.27      3.89 o
   0  -4   7       17.96       13.94      2.65 o
   1  -4   7       18.58       21.83      6.47 o
   2  -4   7      124.60      126.47      9.62 o
   3  -4   7       28.31       22.34     11.04 o
   4  -4   7        8.94        7.42      6.45 o
   5  -4   7       23.05       40.44      8.88 o
  -7  -3   7       12.54       13.38      6.76 o
  -6  -3   7       55.52       57.13      8.12 o
  -5  -3   7       20.96       25.26      4.41 o
  -4  -3   7      133.57      141.29      9.14 o
  -3  -3   7      898.53      965.36     20.11 o
  -2  -3   7      242.75      244.53     13.15 o
  -1  -3   7      240.14      245.28     12.50 o
   0  -3   7       19.07       14.51      2.42 o
   1  -3   7       10.39       17.72     10.27 o
   2  -3   7      350.94      399.49     13.85 o
   3  -3   7       52.87       55.47      6.89 o
   4  -3   7      112.74      135.62     11.50 o
   5  -3   7        9.59       11.01      4.92 o
   6  -3   7       10.91       14.84      6.42 o
  -7  -2   7        5.95        8.34      3.80 o
  -6  -2   7       40.44       38.13      6.18 o
  -5  -2   7       20.36       18.06      2.67 o
  -4  -2   7        3.62        4.47      2.02 o
  -3  -2   7      279.60      308.92     12.96 o
  -2  -2   7       67.32       64.30      3.97 o
  -1  -2   7      296.72      321.49     10.07 o
   0  -2   7       54.16       49.70      4.59 o
   1  -2   7       15.51       10.84      3.18 o
   2  -2   7      449.06      452.67     14.02 o
   3  -2   7        5.56        8.49      4.11 o
   4  -2   7      216.64      242.78     13.73 o
   5  -2   7      122.78      143.79     11.02 o
   6  -2   7       58.97       66.22      9.27 o
  -7  -1   7        0.07       -0.43      3.34 o
  -6  -1   7      203.73      222.78     29.79 o
  -5  -1   7       38.65       33.91      5.10 o
  -4  -1   7      282.02      273.78      9.58 o
  -3  -1   7        9.92       10.17      2.60 o
  -2  -1   7       63.88       67.20      4.26 o
  -1  -1   7      685.20      680.16     17.78 o
   0  -1   7      489.56      549.47     11.91 o
   1  -1   7       77.02       76.05      7.33 o
   2  -1   7       80.48       90.67      6.90 o
   3  -1   7      405.54      425.01     13.54 o
   4  -1   7      324.00      351.51     13.47 o
   5  -1   7        0.27        7.73      4.05 o
   6  -1   7        7.31        8.86      5.00 o
   7  -1   7        4.11        4.83      5.37 o
  -7   0   7        8.41       11.94      4.41 o
  -6   0   7       20.62       23.86      5.76 o
  -5   0   7        4.57        9.97      3.40 o
  -4   0   7       18.54       24.87      4.49 o
  -3   0   7        0.00        1.96      1.34 o
  -2   0   7        3.43        5.96      4.44 o
  -1   0   7      409.47      424.40     10.18 o
   0   0   7       72.42       82.33      4.30 o
   1   0   7      430.68      397.30     18.90 o
   2   0   7      175.33      193.13     17.51 o
   3   0   7       44.48       57.05      5.70 o
   4   0   7        1.62        5.20      3.67 o
   5   0   7        0.68        7.56      3.63 o
   6   0   7        9.85        5.84      2.52 o
   7   0   7      109.18       97.05     11.09 o
  -7   1   7       21.14       35.61      9.67 o
  -6   1   7       21.44       19.05      5.02 o
  -5   1   7       85.94       96.10      8.80 o
  -4   1   7      659.32      746.96     18.05 o
  -3   1   7      202.30      178.76     16.40 o
  -2   1   7       72.62       68.11      3.76 o
  -1   1   7     2120.05     2364.76     52.07 o
   0   1   7        3.01        7.76      2.09 o
   1   1   7      220.85      255.47      7.64 o
   2   1   7      374.75      400.32     19.52 o
   3   1   7       13.84       14.15      3.22 o
   4   1   7      889.85      920.81     47.71 o
   5   1   7        4.36        5.56      3.27 o
   6   1   7        0.12        5.60      2.67 o
   7   1   7       16.13       17.33      3.89 o
  -7   2   7        3.94        8.52      4.28 o
  -6   2   7        7.35        9.55      6.31 o
  -5   2   7        0.08        1.09      3.45 o
  -4   2   7      454.20      511.93     25.46 o
  -3   2   7       23.46       21.22      4.17 o
  -2   2   7      693.83      710.62     39.91 o
  -1   2   7      251.58      259.67     11.24 o
   0   2   7      119.46      124.47      8.63 o
   1   2   7      679.28      718.45     37.30 o
   2   2   7        5.21        4.90      1.95 o
   3   2   7       34.20       27.30      3.16 o
   4   2   7     1736.64     1969.00     45.79 o
   5   2   7        2.06        2.90      5.39 o
   6   2   7      787.14      827.59     48.04 o
   7   2   7       55.33       59.99      7.26 o
   8   2   7        1.99        4.50      2.49 o
  -7   3   7       25.13       36.16      9.05 o
  -6   3   7        0.60       -0.87      8.28 o
  -5   3   7       80.81       90.53     10.66 o
  -4   3   7      308.77      340.15     24.35 o
  -3   3   7        3.39        7.44      5.94 o
  -2   3   7      142.14      163.49      8.41 o
  -1   3   7      138.11      116.62     15.62 o
   0   3   7      262.18      244.17     12.56 o
   1   3   7     1954.42     2067.25     67.99 o
   2   3   7      180.38      167.94     12.27 o
   3   3   7        3.54        1.25      1.78 o
   4   3   7        3.93        2.20      2.12 o
   5   3   7       78.01       75.23      5.69 o
   6   3   7      477.14      487.14     17.37 o
   7   3   7       27.76       27.83      5.29 o
   8   3   7      113.67       98.48      9.17 o
  -6   4   7        1.35        4.54      5.21 o
  -5   4   7        3.56        7.23      4.59 o
  -4   4   7        7.93       11.93      4.38 o
  -3   4   7        7.33       21.05     17.80 o
  -2   4   7      222.18      237.54     17.24 o
  -1   4   7        3.57        5.24      2.08 o
   0   4   7        8.88        6.08      2.03 o
   1   4   7      928.14      943.82     19.70 o
   2   4   7        1.13        5.29      2.04 o
   3   4   7     2485.07     2699.75     69.77 o
   4   4   7       84.32       74.72      5.88 o
   5   4   7       17.55       15.08      3.09 o
   6   4   7      104.17      124.90      6.87 o
   7   4   7        3.73        2.03      2.14 o
   8   4   7        3.29        1.50      4.15 o
  -6   5   7        0.25        4.01      4.53 o
  -5   5   7        0.18       -1.60      3.62 o
  -4   5   7       62.54       73.77      7.66 o
  -3   5   7      970.66     1131.25     62.09 o
  -2   5   7      954.10     1114.21     52.73 o
  -1   5   7       30.54       31.91      3.11 o
   0   5   7      132.68      129.75      8.31 o
   1   5   7       89.76       81.64      6.20 o
   2   5   7      215.77      227.33     23.99 o
   3   5   7        0.29        2.70      1.84 o
   4   5   7       31.33       33.91      4.32 o
   5   5   7       70.08       63.21      6.22 o
   6   5   7       48.92       44.77      4.48 o
   7   5   7        3.00        7.26      3.17 o
   8   5   7       89.85      114.22     26.89 o
  -5   6   7        1.59        6.07      3.82 o
  -4   6   7        8.46        4.15      3.75 o
  -3   6   7        6.94       12.52      4.74 o
  -2   6   7      821.39      955.52     74.03 o
  -1   6   7      438.41      435.68     31.35 o
   0   6   7     3047.47     3341.64    161.75 o
   1   6   7      263.27      235.93     25.72 o
   2   6   7       39.16       34.39      3.21 o
   3   6   7      155.34      162.36     11.58 o
   4   6   7        0.38        2.14      1.85 o
   5   6   7      418.47      453.29     38.35 o
   6   6   7      282.42      306.01     30.80 o
   7   6   7        0.04        3.60      3.31 o
   8   6   7       46.14       41.26      5.92 o
  -5   7   7       52.04       56.15      7.28 o
  -4   7   7       37.75       36.18      6.93 o
  -3   7   7       18.61       28.46      5.73 o
  -2   7   7        0.10        4.47      3.19 o
  -1   7   7       20.38       17.34      3.49 o
   0   7   7        1.47        2.62      1.96 o
   1   7   7       10.33        9.15      2.50 o
   2   7   7      150.10      144.15     13.61 o
   3   7   7        0.53        2.43      3.80 o
   4   7   7      163.59      178.28     25.35 o
   5   7   7        4.29        8.81      5.04 o
   6   7   7        0.20        0.47      3.54 o
   7   7   7       30.40       51.35     14.26 o
  -4   8   7        1.84        2.22      3.52 o
  -3   8   7      153.40      168.83     20.80 o
  -2   8   7        0.02        0.90      7.48 o
  -1   8   7        8.98        6.35      3.02 o
   0   8   7       14.80       13.73      2.97 o
   1   8   7       22.96       22.50      3.44 o
   2   8   7      265.93      277.79     23.85 o
   3   8   7      105.24      111.97      9.49 o
   4   8   7        5.00        8.62      5.61 o
   5   8   7       42.21       36.24      6.19 o
   6   8   7        7.30        4.17      3.90 o
   7   8   7       23.21       17.77      5.93 o
  -3   9   7       43.00       43.56      7.78 o
  -2   9   7       10.07       13.15      6.45 o
  -1   9   7       72.16       65.95      6.03 o
   0   9   7        0.08       -1.04      2.38 o
   1   9   7        0.34        0.51      5.21 o
   2   9   7        2.11       12.32      8.43 o
   3   9   7       17.92       25.23     15.68 o
   4   9   7       34.78       36.23      6.51 o
   5   9   7       12.24       18.58     13.20 o
   6   9   7        0.04        9.31      3.77 o
  -1  10   7      132.49      175.31     19.25 o
   0  10   7       34.73       45.81     15.57 o
   1  10   7      178.10      174.57     11.38 o
   2  10   7       88.09       81.99     10.60 o
   3  10   7        6.56        9.22      4.81 o
   4  10   7      103.42       97.83     10.62 o
   5  10   7       97.16       99.53     10.81 o
  -4  -6   8       37.29       35.02      5.27 o
  -3  -6   8       17.69       15.92      3.24 o
  -2  -6   8       78.36       80.09      8.09 o
  -1  -6   8        7.84       10.57      4.65 o
   0  -6   8        2.13        5.43      3.96 o
   1  -6   8       41.24       33.12      6.14 o
  -5  -5   8        0.02       -1.26      2.70 o
  -4  -5   8        7.62        8.16      1.97 o
  -3  -5   8       17.97       23.20      4.20 o
  -2  -5   8       82.62       82.04      5.99 o
  -1  -5   8       77.11       62.11      7.16 o
   0  -5   8      149.76      146.09      9.54 o
   1  -5   8        3.35        5.41      4.60 o
   2  -5   8        0.48        1.81      3.69 o
   3  -5   8       82.74       95.91      9.94 o
  -6  -4   8        9.88       20.11      5.90 o
  -5  -4   8       87.71       89.34      7.53 o
  -4  -4   8       10.32        8.08      3.85 o
  -3  -4   8       15.34       16.16      3.77 o
  -2  -4   8       92.70       99.71      7.44 o
  -1  -4   8        0.72        1.73      1.59 o
   0  -4   8        0.11        4.34      3.46 o
   1  -4   8        0.02        2.38      3.90 o
   2  -4   8      111.79      123.61      9.99 o
   3  -4   8       13.00       13.03      4.81 o
   4  -4   8        0.19        2.54      4.05 o
  -6  -3   8        2.21       11.85      4.74 o
  -5  -3   8       54.87       49.13      6.54 o
  -4  -3   8        0.41        5.74      2.60 o
  -3  -3   8       83.02       74.79      5.46 o
  -2  -3   8        0.21        1.91      2.05 o
  -1  -3   8        4.22        1.79      2.20 o
   0  -3   8      692.05      743.56     17.86 o
   1  -3   8      210.86      223.05     11.09 o
   2  -3   8        1.18        6.32      3.87 o
   3  -3   8      128.09      146.82     10.93 o
   4  -3   8       90.16       97.42     15.72 o
   5  -3   8       13.80        7.52      6.18 o
  -7  -2   8        6.11       21.71      7.11 o
  -6  -2   8        0.09        8.58      4.63 o
  -5  -2   8       41.61       40.58     10.15 o
  -4  -2   8       17.27       12.53      3.68 o
  -3  -2   8        9.44        9.40      5.46 o
  -2  -2   8      105.13      110.84      7.03 o
  -1  -2   8      112.94      109.30      5.35 o
   0  -2   8       63.49       55.58      8.02 o
   1  -2   8        9.41        4.32      4.99 o
   2  -2   8      115.41      109.52      7.73 o
   3  -2   8      113.33      110.35      9.54 o
   4  -2   8       44.92       40.22      6.72 o
   5  -2   8       15.52       14.40      5.55 o
   6  -2   8       31.44       34.18      7.22 o
  -7  -1   8        0.78        0.15      3.68 o
  -6  -1   8       28.65       25.12      9.16 o
  -5  -1   8       13.62       13.04      5.01 o
  -4  -1   8       65.41       59.50      4.48 o
  -3  -1   8      355.91      358.57     14.47 o
  -2  -1   8       64.24       57.03      4.08 o
  -1  -1   8       58.71       58.12      4.14 o
   0  -1   8      286.44      304.58      9.42 o
   1  -1   8      109.14      106.71     11.00 o
   2  -1   8      173.97      189.57      9.45 o
   3  -1   8      354.72      419.43     15.69 o
   4  -1   8        2.10        4.77      3.78 o
   5  -1   8      160.71      190.67     12.30 o
   6  -1   8        1.32       -0.32      3.99 o
  -7   0   8        0.02       12.37      4.71 o
  -6   0   8       84.23       95.05     13.95 o
  -5   0   8       89.62      106.56     10.20 o
  -4   0   8        9.77        9.72      6.54 o
  -3   0   8      326.56      324.80     30.55 o
  -2   0   8        2.31        3.94      2.24 o
  -1   0   8       74.30       65.89      4.06 o
   0   0   8       76.33       71.27      4.00 o
   1   0   8       37.25       36.79      4.95 o
   2   0   8        4.51       11.89      4.11 o
   3   0   8        7.65        8.35      3.87 o
   4   0   8      115.07      106.81      8.68 o
   5   0   8      123.40      143.24     12.50 o
   6   0   8       37.67       46.74     12.67 o
   7   0   8       68.19       59.80      7.40 o
  -7   1   8        7.92       19.24      6.03 o
  -6   1   8      119.14      126.10     12.56 o
  -5   1   8       31.35       38.73      6.13 o
  -4   1   8      158.23      171.88      9.83 o
  -3   1   8      557.53      623.08     15.71 o
  -2   1   8        7.83        9.05      2.90 o
  -1   1   8        9.28       12.58      2.51 o
   0   1   8      268.82      241.27      6.37 o
   1   1   8       66.93       51.29      3.79 o
   2   1   8     4486.96     4570.95     61.51 o
   3   1   8        5.68        3.80      2.65 o
   4   1   8      217.46      216.80     18.48 o
   5   1   8        6.90        5.89      3.40 o
   6   1   8       18.79       25.34      5.29 o
   7   1   8        6.82        6.64      6.69 o
  -7   2   8       11.43       10.26      4.26 o
  -6   2   8       96.89      111.36     12.59 o
  -5   2   8        9.92        8.79      3.65 o
  -4   2   8       15.09       22.52     14.90 o
  -3   2   8       19.25       21.13      5.12 o
  -2   2   8       40.27       32.97      2.72 o
  -1   2   8        0.23       -0.98      1.64 o
   0   2   8        0.19        0.69      1.92 o
   1   2   8       17.32       14.59      2.39 o
   2   2   8      404.89      415.39     16.32 o
   3   2   8       87.71       89.77      8.23 o
   4   2   8     1798.67     2013.40    127.38 o
   5   2   8      386.27      394.00     42.81 o
   6   2   8       34.72       43.40      7.42 o
   7   2   8        0.10        3.92      5.06 o
  -6   3   8       37.71       36.30      9.67 o
  -5   3   8        0.20        3.49      4.48 o
  -4   3   8       80.37       90.93      7.62 o
  -3   3   8        9.20        8.74      3.75 o
  -2   3   8      162.31      170.68      8.51 o
  -1   3   8     1502.94     1548.77    130.32 o
   0   3   8        6.86        5.30      1.76 o
   1   3   8      308.88      325.56     23.10 o
   2   3   8       14.87       16.96      3.44 o
   3   3   8      145.70      124.45      9.03 o
   4   3   8       29.89       29.70      3.22 o
   5   3   8       27.87       22.88      2.64 o
   6   3   8       59.63       57.98      5.99 o
   7   3   8        8.29       10.47      2.67 o
  -6   4   8       67.78       78.27      9.40 o
  -5   4   8      120.97      125.57     10.28 o
  -4   4   8      159.01      183.73     12.20 o
  -3   4   8       12.63       14.42      3.51 o
  -2   4   8        4.27        3.27      3.17 o
  -1   4   8        9.89        9.34      1.73 o
   0   4   8       39.10       34.35      3.45 o
   1   4   8      769.73      797.97     42.84 o
   2   4   8        5.90        2.37      2.20 o
   3   4   8        4.11        2.70      1.96 o
   4   4   8      146.80      138.60      9.86 o
   5   4   8        0.21        3.45      2.18 o
   6   4   8      136.93      139.43     10.81 o
   7   4   8       72.83       61.56      8.08 o
   8   4   8        4.04        9.95      3.55 o
  -6   5   8        3.73        6.88      4.43 o
  -5   5   8       98.23      112.61     18.94 o
  -4   5   8      596.64      733.71     21.68 o
  -3   5   8        9.73       10.63      5.19 o
  -2   5   8     1185.72     1356.62     46.96 o
  -1   5   8       55.78       50.65      4.35 o
   0   5   8      180.84      177.33     15.23 o
   1   5   8      311.65      327.64     13.46 o
   2   5   8      223.67      225.74     14.08 o
   3   5   8       88.92       78.64      5.91 o
   4   5   8      344.57      342.95     10.16 o
   5   5   8        7.45        7.64      3.83 o
   6   5   8       28.98       34.60      4.29 o
   7   5   8        8.09        9.09      4.05 o
  -5   6   8        3.86        4.81      4.06 o
  -4   6   8        4.76        7.96     11.39 o
  -3   6   8       27.91       23.65      5.29 o
  -2   6   8      182.94      185.69     10.05 o
  -1   6   8      114.18       92.56      6.83 o
   0   6   8       49.92       52.04      4.31 o
   1   6   8       21.78       18.40      2.75 o
   2   6   8      155.08      156.08     15.64 o
   3   6   8      675.35      661.44     43.56 o
   4   6   8      187.03      182.22      7.19 o
   5   6   8       25.72       24.84      3.55 o
   6   6   8      146.76      144.51      9.19 o
   7   6   8        0.30        6.67      3.59 o
  -4   7   8       19.20       30.88      9.47 o
  -3   7   8        4.42        8.82      3.87 o
  -2   7   8       77.07       74.93     15.99 o
  -1   7   8        0.05        4.71      2.42 o
   0   7   8       41.55       34.52      3.91 o
   1   7   8       92.86       91.69      8.43 o
   2   7   8        0.22        3.14      1.33 o
   3   7   8       18.97       15.75      3.06 o
   4   7   8        0.36        4.03      3.43 o
   5   7   8        0.34        2.57      4.44 o
   6   7   8        3.91       16.62      5.09 o
   7   7   8        1.02        0.19      3.58 o
  -3   8   8       15.01       14.76      6.12 o
  -2   8   8        8.46        9.83      4.99 o
  -1   8   8       12.50        8.68      4.20 o
   0   8   8       30.00       24.80      3.79 o
   1   8   8        3.22        3.79      2.11 o
   2   8   8       21.57       19.03      3.95 o
   3   8   8       19.08       20.22      8.59 o
   4   8   8        2.67       16.65      7.60 o
   5   8   8      128.46      135.94     10.70 o
   6   8   8      115.81      120.04     10.38 o
  -2   9   8       54.92       67.27      8.96 o
  -1   9   8        3.77        1.34      7.73 o
   0   9   8        9.48        8.14      3.69 o
   1   9   8        3.93       11.16      5.06 o
   2   9   8      206.23      222.35     14.37 o
   3   9   8       49.41       45.95      9.94 o
   4   9   8       27.08       27.45      6.17 o
   5   9   8        2.81        5.50      4.44 o
   6   9   8        1.56        1.00      4.07 o
  -1  10   8       36.77       29.54     10.73 o
   0  10   8       91.46      100.30     19.28 o
   1  10   8       10.25       16.86      6.03 o
   2  10   8       11.30        8.44      7.42 o
   3  10   8       39.60       48.50      8.23 o
   4  10   8      166.58      208.92     18.72 o
  -4  -5   9        2.84        5.88      3.18 o
  -3  -5   9        0.54        1.33      4.02 o
  -2  -5   9       26.08       35.57      6.62 o
  -1  -5   9        2.09        7.75      3.83 o
   0  -5   9        0.17        2.82      3.54 o
   1  -5   9       36.48       40.87      7.11 o
   2  -5   9        8.49        8.81      5.17 o
  -5  -4   9        4.18        7.88      3.12 o
  -4  -4   9       38.21       41.56     16.03 o
  -3  -4   9        7.57        7.13      2.25 o
  -2  -4   9       88.59       82.08      6.89 o
  -1  -4   9      205.47      210.11     11.30 o
   0  -4   9       82.77       85.04      9.45 o
   1  -4   9       29.71       34.13      8.35 o
   2  -4   9        0.25       24.05     23.89 o
   3  -4   9       14.22       20.84      8.21 o
  -5  -3   9        6.82        8.45      2.45 o
  -4  -3   9       10.58        7.91      2.68 o
  -3  -3   9       12.10       11.01      3.02 o
  -2  -3   9      147.15      152.35      9.70 o
  -1  -3   9       33.04       25.75      7.69 o
   0  -3   9        2.33        5.91      3.66 o
   1  -3   9      189.23      185.70     11.33 o
   2  -3   9      171.44      187.84     11.76 o
   3  -3   9       21.36       21.68      5.43 o
   4  -3   9        7.89       17.66      6.24 o
  -6  -2   9        0.06       -1.33      3.47 o
  -5  -2   9       96.41       98.34     12.23 o
  -4  -2   9      122.52      109.93     13.48 o
  -3  -2   9        0.15       -1.17      2.12 o
  -2  -2   9       65.32       71.01      6.92 o
  -1  -2   9        5.54        4.22      1.92 o
   0  -2   9      134.09      146.06      9.58 o
   1  -2   9       92.05      117.16      9.38 o
   2  -2   9       15.56       10.73      4.81 o
   3  -2   9       48.12       55.16      8.44 o
   4  -2   9       20.46       20.05      5.48 o
   5  -2   9        7.78        4.88      4.13 o
  -6  -1   9        0.48        6.53      4.41 o
  -5  -1   9       14.86       14.60      5.21 o
  -4  -1   9       18.59       19.12      5.07 o
  -3  -1   9       26.42       26.98      3.81 o
  -2  -1   9        8.19       10.17      3.78 o
  -1  -1   9       98.39       90.05      5.03 o
   0  -1   9       20.60       19.06      2.67 o
   1  -1   9        6.77        6.81      5.85 o
   2  -1   9       22.25       16.77      4.67 o
   3  -1   9      202.89      229.29     13.04 o
   4  -1   9       88.71       97.55     10.66 o
   5  -1   9       58.09       62.84      8.18 o
   6  -1   9        9.42       10.02      4.53 o
  -6   0   9        4.91        7.52      4.17 o
  -5   0   9      144.96      150.94     10.09 o
  -4   0   9        5.53        9.29      3.97 o
  -3   0   9        3.12        4.47      2.24 o
  -2   0   9      602.05      640.67     20.86 o
  -1   0   9        0.08        3.62      2.76 o
   0   0   9     1420.04     1541.21     65.98 o
   1   0   9      138.56      145.31      8.73 o
   2   0   9       28.35       22.15      4.56 o
   3   0   9        0.31        2.89      3.67 o
   4   0   9        3.72        4.13      5.01 o
   5   0   9       55.39       70.66     14.24 o
   6   0   9        0.18        2.34      4.12 o
  -6   1   9       19.26       14.24      4.95 o
  -5   1   9       16.01       13.11      4.15 o
  -4   1   9       15.72       16.54      4.44 o
  -3   1   9       18.49       23.02      7.71 o
  -2   1   9        1.55        3.34      1.57 o
  -1   1   9       10.83       12.38      2.64 o
   0   1   9     2058.59     2210.71     46.06 o
   1   1   9      243.66      239.89     11.65 o
   2   1   9      599.94      621.73     15.86 o
   3   1   9      623.99      664.23     20.32 o
   4   1   9       18.71       29.26      6.93 o
   5   1   9       87.56       86.32     10.05 o
   6   1   9        7.66       12.36      3.66 o
   7   1   9        9.00       12.55      5.31 o
  -6   2   9        7.36        7.63      4.97 o
  -5   2   9       32.21       61.16      8.61 o
  -4   2   9       16.82       19.35      4.91 o
  -3   2   9      530.42      597.26     19.13 o
  -2   2   9        2.74        1.97      1.60 o
  -1   2   9        8.86       13.07      3.38 o
   0   2   9       26.64       27.81      3.33 o
   1   2   9        6.02        3.88      3.41 o
   2   2   9      333.64      320.31      8.19 o
   3   2   9       11.17        8.89      2.98 o
   4   2   9      116.21      104.61      9.02 o
   5   2   9        0.45        0.44      1.62 o
   6   2   9        6.71        4.76      2.99 o
   7   2   9       57.41       43.36      7.14 o
  -6   3   9        9.68       11.02      4.97 o
  -5   3   9        7.57       11.43      3.96 o
  -4   3   9        3.27        5.93      4.06 o
  -3   3   9      197.56      218.18     10.74 o
  -2   3   9       40.90       36.97      5.66 o
  -1   3   9      898.68      911.17     59.05 o
   0   3   9       40.43       42.34      4.30 o
   1   3   9       60.99       68.15      4.90 o
   2   3   9      439.97      455.78     27.66 o
   3   3   9      139.94      139.76      6.15 o
   4   3   9        8.39        3.90      6.20 o
   5   3   9       39.88       43.23      5.83 o
   6   3   9       37.42       25.83      5.04 o
   7   3   9        0.64        6.90      5.14 o
  -6   4   9      173.78      186.89     13.06 o
  -5   4   9       13.99       14.97      5.04 o
  -4   4   9       41.20       43.06      5.93 o
  -3   4   9        3.50        6.65      6.43 o
  -2   4   9       10.27        8.50      3.51 o
  -1   4   9      110.57      111.79     25.44 o
   0   4   9       26.32       26.63      3.54 o
   1   4   9        6.66        3.44      3.10 o
   2   4   9      194.38      200.41     20.66 o
   3   4   9       15.54       22.02      3.24 o
   4   4   9      268.37      280.28     10.59 o
   5   4   9        0.14        0.87      1.92 o
   6   4   9        0.71        6.84      5.19 o
   7   4   9        1.02        5.02      5.61 o
  -5   5   9        1.78        2.51      4.65 o
  -4   5   9      323.87      348.89     15.51 o
  -3   5   9       23.60       21.54      5.11 o
  -2   5   9       36.73       44.31      6.29 o
  -1   5   9      326.42      363.24     14.16 o
   0   5   9       35.39       39.91      4.02 o
   1   5   9      954.95     1005.12     50.54 o
   2   5   9      574.71      556.91     39.21 o
   3   5   9        0.80        4.29      2.29 o
   4   5   9       41.14       27.63      4.04 o
   5   5   9        3.65        2.35      3.51 o
   6   5   9        1.86        5.69      3.19 o
   7   5   9      118.24      114.53      9.38 o
  -5   6   9        0.74        5.43      6.05 o
  -4   6   9        2.70        2.07      3.93 o
  -3   6   9        0.92        7.24      3.93 o
  -2   6   9       18.73       21.53      4.94 o
  -1   6   9        2.67        2.72      3.51 o
   0   6   9        6.79        9.04      2.14 o
   1   6   9        8.63        7.04      2.36 o
   2   6   9       17.62       13.87      2.30 o
   3   6   9        1.88        3.31      2.01 o
   4   6   9      107.28      102.76      6.42 o
   5   6   9       11.32       11.76      2.71 o
   6   6   9        1.27       -1.91      3.18 o
   7   6   9       19.87       25.31      5.74 o
  -4   7   9       27.95       27.11      7.00 o
  -3   7   9       56.01       60.31      8.38 o
  -2   7   9       38.40       47.58      9.63 o
  -1   7   9       74.69       79.95      7.27 o
   0   7   9        8.55        8.22      2.71 o
   1   7   9        3.89        4.06      2.29 o
   2   7   9       18.59       19.97      3.31 o
   3   7   9      205.01      171.72     15.90 o
   4   7   9      564.53      614.80     26.03 o
   5   7   9        0.65        4.58      3.86 o
   6   7   9        9.27       19.27     11.11 o
   7   7   9        0.11        1.62      6.40 o
  -3   8   9        6.03        5.99      4.53 o
  -2   8   9        0.04       11.02      9.49 o
  -1   8   9        9.95        5.45      3.36 o
   0   8   9       25.88       26.84      3.92 o
   1   8   9        1.54        2.27      2.42 o
   2   8   9        3.21        3.69      2.41 o
   3   8   9       10.60        9.41     11.37 o
   4   8   9       64.55       71.79      7.95 o
   5   8   9       23.52       19.28      6.01 o
   6   8   9      195.74      203.28     16.76 o
  -2   9   9       32.37       29.20      6.04 o
  -1   9   9        0.23        2.31      3.31 o
   0   9   9      256.52      258.87     27.76 o
   1   9   9      293.24      364.95     57.96 o
   2   9   9       26.98       31.94      6.96 o
   3   9   9      198.04      223.56     17.99 o
   4   9   9       19.38       30.61      7.48 o
   5   9   9       68.77       63.58      9.94 o
   0  10   9       28.89       39.17     13.07 o
   1  10   9        0.23        2.89      4.57 o
   2  10   9       14.29       21.80     10.00 o
   3  10   9      152.88      148.72     12.46 o
   4  10   9        8.73        1.60      2.66 o
  -1  -5  10       12.41        6.71      4.91 o
  -4  -4  10       82.18       80.85     10.54 o
  -3  -4  10       77.95       72.10      6.98 o
  -2  -4  10       11.52       10.37      4.07 o
  -1  -4  10       16.94       19.29      5.78 o
   0  -4  10       61.34       57.56      8.37 o
   1  -4  10       14.03        8.63      4.74 o
   2  -4  10       28.48       46.44      8.49 o
  -5  -3  10       10.76        9.85      4.13 o
  -4  -3  10       62.86       60.51      5.60 o
  -3  -3  10        0.55        7.32      2.84 o
  -2  -3  10       56.91       62.49     14.93 o
  -1  -3  10        4.55        2.65     12.41 o
   0  -3  10        5.31       10.99      6.33 o
   1  -3  10        2.74        1.37      4.81 o
   2  -3  10       15.30       14.17      5.78 o
   3  -3  10       11.04       15.17     12.61 o
  -5  -2  10        5.48        9.24      3.98 o
  -4  -2  10        3.89        1.89      2.40 o
  -3  -2  10       55.50       48.82      6.69 o
  -2  -2  10       19.24       16.45      5.13 o
  -1  -2  10       67.07       62.72      5.17 o
   0  -2  10       30.34       31.33      5.16 o
   1  -2  10      198.53      224.75     12.58 o
   2  -2  10       12.96       17.21      6.33 o
   3  -2  10        2.88        8.18      4.82 o
   4  -2  10       27.30       35.39      7.14 o
  -6  -1  10        1.85        2.57      3.72 o
  -5  -1  10       25.49       26.02      8.24 o
  -4  -1  10      295.38      324.20     30.49 o
  -3  -1  10        0.02        1.74      2.49 o
  -2  -1  10       99.59       99.97      6.31 o
  -1  -1  10       21.77       16.81      2.90 o
   0  -1  10       15.78       19.09      4.43 o
   1  -1  10      115.03      118.92      9.76 o
   2  -1  10       58.92       58.80      7.80 o
   3  -1  10      224.23      238.08     12.54 o
   4  -1  10        3.27       12.58      4.59 o
   5  -1  10        3.13       -2.60      3.85 o
  -6   0  10       10.93       17.11      5.96 o
  -5   0  10        0.14       17.71      8.66 o
  -4   0  10       53.15       43.41      6.65 o
  -3   0  10       15.90       13.60      3.11 o
  -2   0  10     1277.47     1351.56     47.69 o
  -1   0  10      266.38      271.33      9.05 o
   0   0  10       43.90       42.41      5.56 o
   1   0  10        9.66        4.16      3.93 o
   2   0  10      114.04      121.11      9.33 o
   3   0  10       19.16       22.84      4.84 o
   4   0  10       18.48       29.24      5.55 o
   5   0  10       52.67       59.58      9.07 o
   6   0  10        7.25        8.59      4.41 o
  -6   1  10        0.22        5.39      4.18 o
  -5   1  10       46.58       45.14     11.15 o
  -4   1  10        2.53        1.44      3.44 o
  -3   1  10        0.65        2.37      6.27 o
  -2   1  10      226.64      236.21     16.10 o
  -1   1  10       14.22       10.99      2.53 o
   0   1  10      875.68      925.91     27.62 o
   1   1  10      275.27      302.59     12.61 o
   2   1  10       73.77       72.16      7.46 o
   3   1  10      347.90      352.22     31.33 o
   4   1  10        6.72       16.99      4.96 o
   5   1  10       27.75       18.40     10.00 o
   6   1  10      115.53      117.61     12.32 o
  -6   2  10        4.14        9.40      5.07 o
  -5   2  10      144.33      151.51     11.70 o
  -4   2  10       21.58       23.93      6.18 o
  -3   2  10       25.08       17.73      4.12 o
  -2   2  10        6.01        5.42      2.44 o
  -1   2  10       57.94       55.00      4.39 o
   0   2  10       92.31       82.31      5.55 o
   1   2  10       19.79       21.10      2.91 o
   2   2  10      150.16      164.36      9.44 o
   3   2  10        3.94        3.56      2.28 o
   4   2  10        0.08        6.11      3.75 o
   5   2  10       16.44       13.51      4.95 o
   6   2  10       16.25       15.24      3.76 o
  -5   3  10        2.63        4.21      9.10 o
  -4   3  10        0.02       22.60     14.06 o
  -3   3  10       63.79       69.22     12.67 o
  -2   3  10       48.66       49.00      5.94 o
  -1   3  10       45.78       44.38      5.87 o
   0   3  10      365.95      367.41     19.65 o
   1   3  10       22.31       24.62      3.60 o
   2   3  10      383.08      379.62     11.49 o
   3   3  10       62.28       67.37      9.87 o
   4   3  10       29.97       30.75      5.22 o
   5   3  10        1.81        7.24      2.68 o
   6   3  10       65.27       66.59     10.84 o
   7   3  10        0.05       -3.01      3.01 o
  -5   4  10        0.01        4.55      4.13 o
  -4   4  10       29.29       34.83      6.30 o
  -3   4  10      201.42      254.04     12.40 o
  -2   4  10      106.94      110.45     18.02 o
  -1   4  10       21.54       18.93      3.00 o
   0   4  10      523.92      538.10     49.61 o
   1   4  10        0.30        1.25      1.73 o
   2   4  10       16.19       15.43      3.57 o
   3   4  10       73.87       68.53      5.38 o
   4   4  10       25.16       24.13      3.11 o
   5   4  10       29.04       24.49      5.00 o
   6   4  10        0.18        9.14      3.35 o
   7   4  10        1.48        3.20      5.76 o
  -5   5  10        5.24        6.45      4.27 o
  -4   5  10        0.11        3.71      4.03 o
  -3   5  10       12.11       12.24      4.48 o
  -2   5  10       14.46       13.98      3.91 o
  -1   5  10      114.25      104.29     12.12 o
   0   5  10      176.23      167.34     15.80 o
   1   5  10       34.40       38.43      5.02 o
   2   5  10      191.02      193.59     29.80 o
   3   5  10        0.01        2.89      2.81 o
   4   5  10       10.35       11.84      4.14 o
   5   5  10      559.33      562.72     18.34 o
   6   5  10        0.12        2.05      3.15 o
   7   5  10       59.13       59.38      7.62 o
  -4   6  10       14.65       12.07      5.48 o
  -3   6  10       20.13       17.35      4.85 o
  -2   6  10        0.90        0.43      3.16 o
  -1   6  10        9.95        7.74      3.38 o
   0   6  10      169.86      161.84     14.19 o
   1   6  10       63.23       68.64      6.79 o
   2   6  10      178.83      195.31     22.01 o
   3   6  10        0.53        3.78      2.47 o
   4   6  10       47.63       38.36      4.35 o
   5   6  10        0.08        4.05      2.32 o
   6   6  10        0.64        1.65      2.14 o
  -3   7  10       28.85       35.28      7.49 o
  -2   7  10        0.02        3.84      3.84 o
  -1   7  10        9.99        7.23      4.48 o
   0   7  10        9.93        7.35      2.66 o
   1   7  10       49.66       48.27      4.55 o
   2   7  10      568.82      606.04     46.18 o
   3   7  10        9.55       10.07      5.03 o
   4   7  10      244.18      259.42     23.12 o
   5   7  10        0.01        1.34      3.08 o
   6   7  10       53.02       62.63      8.82 o
  -3   8  10       28.94       31.13      5.93 o
  -2   8  10      157.39      181.89     20.67 o
  -1   8  10      179.27      222.55     13.07 o
   0   8  10        0.09        3.07      2.16 o
   1   8  10        0.87        5.30      2.66 o
   2   8  10        1.00        1.45      2.33 o
   3   8  10        5.00        2.34      3.51 o
   4   8  10        5.26        1.92      4.38 o
   5   8  10        9.52       12.09      8.19 o
   6   8  10        2.53        8.38      4.72 o
  -1   9  10       57.97       66.82     10.80 o
   0   9  10       12.10        7.31      3.70 o
   1   9  10      212.34      203.10     20.95 o
   2   9  10       12.19        8.83      4.03 o
   3   9  10      154.88      157.45     30.54 o
   4   9  10       92.14      113.33     10.86 o
   5   9  10        0.20        3.74      4.36 o
   1  10  10       16.14       13.91      5.87 o
   2  10  10        6.89       10.15      4.41 o
   3  10  10       12.44        7.77      7.60 o
  -1  -4  11        8.61        2.61      3.57 o
   0  -4  11        5.63       12.03      5.56 o
  -3  -3  11       48.30       45.76      7.62 o
  -2  -3  11        1.22        7.38      3.58 o
  -1  -3  11       45.50       44.49      6.56 o
   0  -3  11       21.14       12.75      4.90 o
   1  -3  11       14.45       14.26      5.06 o
   2  -3  11        1.09        2.70      4.21 o
  -4  -2  11        0.28        2.51      3.50 o
  -3  -2  11       24.71       15.74      3.48 o
  -2  -2  11       39.76       34.24      4.22 o
  -1  -2  11      233.67      241.11     12.78 o
   0  -2  11       52.35       50.01      7.46 o
   1  -2  11       64.88       82.10     11.90 o
   2  -2  11       36.31       47.52      7.73 o
   3  -2  11        4.28        1.96      4.13 o
  -5  -1  11        0.17        4.27      3.87 o
  -4  -1  11      116.31      127.60     10.67 o
  -3  -1  11       51.52       42.02      7.92 o
  -2  -1  11        6.84        6.26      3.06 o
  -1  -1  11       15.17       18.14      3.67 o
   0  -1  11       14.11       19.48      5.61 o
   1  -1  11       52.19       65.29      8.27 o
   2  -1  11        1.18       -0.55      3.73 o
   3  -1  11       41.66       38.32      9.05 o
   4  -1  11       73.75       84.84     10.22 o
  -5   0  11        0.11        7.39      4.28 o
  -4   0  11      435.74      479.33     19.82 o
  -3   0  11       64.71       52.55      7.47 o
  -2   0  11      172.12      161.05     11.49 o
  -1   0  11       39.08       42.68      4.45 o
   0   0  11        9.81       17.18      7.84 o
   1   0  11      131.71      161.68     10.66 o
   2   0  11      208.43      242.46     17.80 o
   3   0  11       29.82       30.23      6.72 o
   4   0  11       69.76       74.00      8.80 o
   5   0  11       37.94       52.26      8.54 o
  -5   1  11       16.52       38.75      9.43 o
  -4   1  11        1.58        1.63      3.38 o
  -3   1  11        2.36        8.35      4.57 o
  -2   1  11       39.50       42.16      4.51 o
  -1   1  11       14.18       12.12      2.60 o
   0   1  11       13.17       12.83      2.45 o
   1   1  11       21.28       14.55      4.38 o
   2   1  11       94.84      116.99     20.67 o
   3   1  11       11.47        7.14      4.01 o
   4   1  11       17.60       26.11      5.89 o
   5   1  11       21.02       25.92      7.33 o
  -5   2  11       18.96       22.59      6.34 o
  -4   2  11       19.68       17.45      5.08 o
  -3   2  11       13.66       11.41      7.73 o
  -2   2  11      228.34      220.84     19.72 o
  -1   2  11      120.76      113.71      7.15 o
   0   2  11        2.55        5.40      3.88 o
   1   2  11      215.67      202.28      6.90 o
   2   2  11        0.62        0.34      2.59 o
   3   2  11       12.64       15.94      4.01 o
   4   2  11      212.24      211.48     15.11 o
   5   2  11       10.76       13.56      7.13 o
   6   2  11       57.20       48.65      6.83 o
  -5   3  11       17.67       23.12      6.10 o
  -4   3  11       56.08       65.46      8.14 o
  -3   3  11       10.31       13.52      4.24 o
  -2   3  11       61.48       55.40     10.09 o
  -1   3  11        0.12        2.57      2.21 o
   0   3  11       25.63       23.10      3.21 o
   1   3  11       40.33       42.34      4.22 o
   2   3  11      177.85      183.89      7.91 o
   3   3  11        7.06        9.41      3.00 o
   4   3  11        2.56        7.47      4.13 o
   5   3  11        0.11        1.02      1.61 o
   6   3  11       77.77       67.76      8.72 o
  -5   4  11       23.46       25.42      5.87 o
  -4   4  11       21.31       13.70      5.09 o
  -3   4  11       59.83       65.24     12.52 o
  -2   4  11      295.43      352.59     31.26 o
  -1   4  11        2.38        4.64      2.92 o
   0   4  11       12.81       12.98      2.33 o
   1   4  11      169.37      171.01      7.88 o
   2   4  11       15.83       16.91      3.58 o
   3   4  11      650.15      697.64     50.10 o
   4   4  11       36.91       44.26      8.61 o
   5   4  11        5.78        2.45      2.11 o
   6   4  11        0.18        6.96      2.79 o
  -4   5  11        6.68       21.85      7.40 o
  -3   5  11        6.88        4.40      4.39 o
  -2   5  11        0.23        0.72      3.50 o
  -1   5  11        3.26        9.92      4.29 o
   0   5  11       18.62       13.15      2.43 o
   1   5  11        5.33        7.48      2.50 o
   2   5  11        6.31       11.65      2.73 o
   3   5  11      175.09      160.00     14.59 o
   4   5  11        2.20       -0.40      3.49 o
   5   5  11      139.38      113.98     11.00 o
   6   5  11        6.72        2.25      2.26 o
  -4   6  11        3.63        5.77      7.64 o
  -3   6  11        1.95        0.38      3.58 o
  -2   6  11       54.14       57.58     17.82 o
  -1   6  11      166.31      188.50     18.04 o
   0   6  11      461.55      540.54     43.65 o
   1   6  11       11.34       12.94      5.17 o
   2   6  11        0.51        2.18      2.30 o
   3   6  11       12.46       10.98      2.92 o
   4   6  11        3.25        4.80      2.90 o
   5   6  11       68.63       71.39     13.29 o
   6   6  11       62.89       65.93      7.70 o
  -3   7  11       32.72       43.00     12.23 o
  -2   7  11        0.52        9.20      4.95 o
  -1   7  11        0.73        1.19      5.19 o
   0   7  11       97.48       91.01      8.79 o
   1   7  11       41.71       39.45      4.44 o
   2   7  11      165.51      155.26     10.97 o
   3   7  11        1.32        1.47      2.22 o
   4   7  11       53.01       37.05      4.99 o
   5   7  11      111.99      112.33     16.80 o
   6   7  11        2.40       -1.90      5.65 o
  -2   8  11        1.19        3.08      4.21 o
  -1   8  11        8.89        8.96      5.30 o
   0   8  11        0.75        7.51      3.62 o
   1   8  11       93.36       78.08      5.71 o
   2   8  11      203.89      201.41     21.33 o
   3   8  11       26.51       36.54     13.69 o
   4   8  11       17.72       20.05      5.47 o
   5   8  11       39.49       31.08      6.29 o
   0   9  11        0.00        4.36      4.00 o
   1   9  11       30.38       22.04      3.68 o
   2   9  11       78.18       77.32      8.30 o
   3   9  11        0.97        7.94      5.03 o
   4   9  11      265.95      275.13     35.50 o
  -3  -2  12       17.18       12.44     10.24 o
  -2  -2  12        0.01       -0.21      3.86 o
  -1  -2  12       27.16       18.11      4.29 o
   0  -2  12        3.80        7.21      4.06 o
   1  -2  12        0.11        1.29      3.88 o
   2  -2  12       43.13       35.17      7.46 o
  -4  -1  12        5.21       11.21      9.32 o
  -3  -1  12        0.34        3.57      2.72 o
  -2  -1  12        0.08       -1.85      2.24 o
  -1  -1  12        0.16       -1.18      3.18 o
   0  -1  12      115.30      125.36     10.44 o
   1  -1  12       58.07       59.98      8.09 o
   2  -1  12       45.00       50.71      8.39 o
   3  -1  12        1.95        3.13      4.21 o
  -4   0  12       23.10       10.62      4.51 o
  -3   0  12       27.70       24.50      5.80 o
  -2   0  12       11.89        8.59      3.11 o
  -1   0  12       73.09       60.57      6.83 o
   0   0  12        6.75       14.29      5.50 o
   1   0  12        0.11        2.79      3.68 o
   2   0  12       60.22       70.88      9.96 o
   3   0  12       45.06       63.87      8.86 o
   4   0  12       14.98       14.63      9.69 o
  -4   1  12       20.72       15.93      6.31 o
  -3   1  12       26.33       27.55      5.70 o
  -2   1  12       27.07       22.23      3.42 o
  -1   1  12       19.58       14.17      3.08 o
   0   1  12       15.09        8.59      3.95 o
   1   1  12       17.58       28.42      7.82 o
   2   1  12       37.16       38.45      6.62 o
   3   1  12        1.94        5.97      5.21 o
   4   1  12        0.92        4.68      4.41 o
   5   1  12        5.34        5.01      5.06 o
  -4   2  12       23.44       35.63      7.13 o
  -3   2  12        2.26        8.34      3.47 o
  -2   2  12        1.03       -1.64      3.18 o
  -1   2  12        5.02        4.82      2.54 o
   0   2  12        9.99       11.11      4.08 o
   1   2  12       35.74       32.72      5.42 o
   2   2  12       59.03       59.13      6.97 o
   3   2  12        0.19       11.25      4.36 o
   4   2  12      232.64      262.41     31.93 o
   5   2  12        4.96        2.61      2.42 o
  -4   3  12       65.83       64.45      7.71 o
  -3   3  12        1.69        6.62      3.85 o
  -2   3  12        7.30        9.08      8.19 o
  -1   3  12      157.48      149.45      9.30 o
   0   3  12        0.73        0.74      2.05 o
   1   3  12       44.82       40.09      4.63 o
   2   3  12      109.36      101.67     10.40 o
   3   3  12        0.02        4.44      3.55 o
   4   3  12       12.44       10.40      3.00 o
   5   3  12        2.39        8.12      3.33 o
  -4   4  12       11.69       13.04      5.08 o
  -3   4  12       16.57       15.88      6.84 o
  -2   4  12        8.58        5.30      7.02 o
  -1   4  12        3.32        6.85      4.05 o
   0   4  12       32.37       34.34      7.61 o
   1   4  12      402.79      408.37     17.15 o
   2   4  12       21.38       22.10      3.58 o
   3   4  12       30.56       35.12      7.04 o
   4   4  12        9.48        9.21      2.89 o
   5   4  12       13.50        8.02      3.22 o
  -3   5  12        1.47        4.17      5.50 o
  -2   5  12      129.13      159.80     22.26 o
  -1   5  12        0.03        1.02      3.29 o
   0   5  12       19.06       11.63      2.65 o
   1   5  12        0.08        0.56      2.03 o
   2   5  12       28.54       24.87      3.89 o
   3   5  12       22.61       20.08      3.87 o
   4   5  12       11.76        7.25      2.79 o
   5   5  12        3.47        3.35      2.72 o
  -3   6  12       19.33       19.64      5.69 o
  -2   6  12      136.26      144.57     10.60 o
  -1   6  12       13.86       15.43      4.15 o
   0   6  12       63.03       61.17      6.47 o
   1   6  12        5.02        2.08      2.12 o
   2   6  12       70.41       78.76      7.71 o
   3   6  12      417.00      442.93     58.40 o
   4   6  12       55.13       43.89      6.76 o
   5   6  12       11.72        3.71      4.46 o
  -2   7  12       10.01       13.66      7.44 o
  -1   7  12        0.82        6.15      5.19 o
   0   7  12       29.85       29.20      6.16 o
   1   7  12        5.27        8.04      2.17 o
   2   7  12        8.47        7.93      3.85 o
   3   7  12       55.47       43.54      5.75 o
   4   7  12        0.03        1.83      3.20 o
   5   7  12      113.17      113.75     14.53 o
  -1   8  12       30.54       34.88      6.95 o
   0   8  12      241.11      264.01     30.20 o
   1   8  12       33.73       33.72      5.96 o
   2   8  12      132.75      137.77     17.99 o
   3   8  12      132.84      135.20     31.42 o
   4   8  12        5.07        8.10      4.33 o
   1   9  12        1.34       10.23      4.87 o
   2   9  12       45.56       46.15      7.39 o
  -2  -1  13       42.55       38.20      6.21 o
  -1  -1  13       12.13       11.70      5.41 o
   0  -1  13       11.83       17.75      8.83 o
   1  -1  13       11.29        9.50      4.84 o
  -3   0  13        5.64        6.16      3.73 o
  -2   0  13        1.33        1.34      3.14 o
  -1   0  13        9.23        4.73      4.25 o
   0   0  13        0.84        7.09      3.83 o
   1   0  13        8.44       13.40      5.48 o
   2   0  13        0.01        2.79      6.96 o
   3   0  13        0.48        3.79      4.13 o
  -3   1  13        1.04        4.13      2.89 o
  -2   1  13        2.99        2.92      3.17 o
  -1   1  13        2.50        7.69      5.03 o
   0   1  13      158.67      173.62     29.30 o
   1   1  13        8.70       11.34      7.42 o
   2   1  13      102.23       96.82     14.02 o
   3   1  13        4.09        9.97      5.10 o
  -3   2  13       22.29       27.16      6.61 o
  -2   2  13        0.56        0.02      3.10 o
  -1   2  13        2.49        5.64      2.62 o
   0   2  13        7.85        7.03      3.65 o
   1   2  13       31.02       25.65      8.10 o
   2   2  13      165.51      164.89     12.22 o
   3   2  13       15.39       21.82      5.84 o
   4   2  13       36.90       52.28     10.75 o
  -3   3  13       58.15       65.48     14.29 o
  -2   3  13        6.61        9.47      4.18 o
  -1   3  13      239.11      262.90     13.22 o
   0   3  13       17.97       10.55      3.61 o
   1   3  13        2.76        3.22      3.95 o
   2   3  13      126.02      127.55     14.68 o
   3   3  13        0.03       -0.27      3.16 o
   4   3  13        4.69        5.33      4.28 o
  -3   4  13        0.13        2.58      4.01 o
  -2   4  13        0.33        0.41      6.05 o
  -1   4  13       46.34       42.58      6.95 o
   0   4  13       12.63       13.16      5.05 o
   1   4  13      135.08      120.63      8.28 o
   2   4  13        4.55        4.42      2.90 o
   3   4  13        2.43        3.53      3.73 o
   4   4  13      209.40      197.94     15.14 o
  -3   5  13        0.04        3.29      4.06 o
  -2   5  13       14.28       16.33     10.27 o
  -1   5  13       46.21       46.48     17.05 o
   0   5  13        0.04        1.00      1.22 o
   1   5  13      221.32      203.84     16.47 o
   2   5  13       54.48       52.86      6.65 o
   3   5  13        0.74       -2.17      2.59 o
   4   5  13       70.59       66.13      8.10 o
  -2   6  13        5.81        4.74      4.11 o
  -1   6  13        8.81        2.38      3.49 o
   0   6  13       29.08       27.20      5.45 o
   1   6  13      207.28      193.03     32.85 o
   2   6  13       35.27       34.04      6.44 o
   3   6  13       49.27       37.42      4.98 o
   4   6  13      150.22      115.37     11.98 o
  -1   7  13       53.99       73.60      9.09 o
   0   7  13        9.84       13.39      4.41 o
   1   7  13       53.04       43.91     10.66 o
   2   7  13        0.32        1.12      2.13 o
   3   7  13        0.70       -2.63      2.71 o
   4   7  13       29.60       18.19      6.27 o
   1   8  13       89.34       77.84     10.42 o
   2   8  13        6.78        4.37      2.68 o
  -1   1  14       17.67       26.07     10.69 o
   0   1  14      130.11      126.04     10.43 o
   1   1  14       11.71       25.81      6.54 o
   2   1  14        4.12        7.58      7.13 o
  -2   2  14        1.11        2.06      3.23 o
  -1   2  14        1.57       -5.21      5.65 o
   0   2  14        0.25       10.04      4.50 o
   1   2  14       12.80        5.73      4.45 o
   2   2  14       25.22       28.54      6.35 o
  -2   3  14       13.83       11.87      6.27 o
  -1   3  14        0.44        5.57      4.16 o
   0   3  14       31.43       27.59      6.13 o
   1   3  14        2.23        0.08      3.44 o
   2   3  14       70.54       66.19     14.79 o
   3   3  14      143.35      160.57     12.15 o
  -2   4  14        6.94       12.57      6.07 o
  -1   4  14        0.15        2.21      5.96 o
   0   4  14       95.69       80.70      6.01 o
   1   4  14       23.44       12.35      4.62 o
   2   4  14      132.39      136.63     13.53 o
   3   4  14        4.58        4.63      3.11 o
  -1   5  14      132.48      117.75     10.47 o
   0   5  14       84.45       76.83      8.30 o
   1   5  14       11.74        7.36      2.57 o
   2   5  14      149.26      139.63     20.51 o
   3   5  14        0.68       -1.11      2.72 o
   0   6  14        4.34        2.45      3.62 o
   1   6  14        6.79        4.85      2.81 o
   2   6  14        1.88        4.79      1.73 o
   3   6  14        1.13       10.60      3.16 o
 
