# Supplementary material for: Exploring the salt–cocrystal continuum with solid-state NMR using natural-abundance samples: implications for crystal engineering
Source: IUCrJ. 2017 Jun 5;4(Pt 4):466–75. doi: 10.1107/S205225251700687X (PMC5571809; doi:10.1107/S205225251700687X)
Supplement: Supplementary file 5 [file m-04-00466-CNT1-LTsup5.hkl]

#
# h,k,l, Fc-squared, Fo-squared, sigma(Fo-squared) and status flag
#
data_cnt1-lt1
_shelx_title ' CNT1-LT1 in P-1'
_shelx_refln_list_code          4
_shelx_F_calc_maximum      151.74
_exptl_crystal_F_000       360.00
_reflns_d_resolution_high  0.8110
 
loop_
 _symmetry_equiv_pos_as_xyz
 'x, y, z'
 '-x, -y, -z'
 
_cell_length_a     7.3382
_cell_length_b     8.8986
_cell_length_c    11.8245
_cell_angle_alpha  69.945
_cell_angle_beta   85.055
_cell_angle_gamma  76.133
 
_shelx_F_squared_multiplier     1.000
 
loop_
 _refln_index_h
 _refln_index_k
 _refln_index_l
 _refln_F_squared_calc
 _refln_F_squared_meas
 _refln_F_squared_sigma
 _refln_observed_status
   2   0   0     4540.56     4944.01     67.70 o
   3   0   0       51.36       45.65      2.64 o
   4   0   0        0.25       12.66      3.73 o
   5   0   0      769.74      787.68     15.47 o
   6   0   0      177.36      165.44      8.46 o
   7   0   0       26.68       20.29      6.58 o
   8   0   0      154.42      149.59     13.26 o
  -8   1   0      260.56      239.38     21.25 o
  -7   1   0        0.34       -6.55      6.55 o
  -6   1   0       11.42       15.56      5.46 o
  -5   1   0      843.13      882.57     15.69 o
  -4   1   0      267.41      260.98      7.63 o
  -3   1   0      231.77      218.19      5.57 o
  -2   1   0      661.33      670.29     14.17 o
  -1   1   0      248.91      247.12      5.90 o
   1   1   0     1531.64     1513.43     40.01 o
   2   1   0    10782.25    11974.73    182.46 o
   3   1   0     1878.99     2103.71     32.71 o
   4   1   0       14.11       13.02      3.10 o
   5   1   0      560.30      569.10     12.28 o
   6   1   0       43.88       38.09      5.11 o
   7   1   0       43.07       56.90      7.40 o
   8   1   0      239.93      260.52     16.14 o
  -8   2   0       14.06       12.95     12.72 o
  -7   2   0       13.20       11.86      9.92 o
  -6   2   0      164.78      165.08     10.88 o
  -5   2   0       94.55       98.70      8.84 o
  -4   2   0      805.21      779.60     18.76 o
  -3   2   0     5235.45     5302.88     86.82 o
  -2   2   0       21.70       16.68      2.93 o
  -1   2   0     2540.35     2551.60     41.87 o
   0   2   0     2578.28     2599.00     39.28 o
   1   2   0     1147.79     1074.74     19.65 o
   2   2   0     1043.12     1035.33     18.24 o
   3   2   0      136.34      130.53      4.44 o
   4   2   0        6.01        6.40      9.70 o
   5   2   0      155.45      159.63      6.84 o
   6   2   0      116.70      114.18      6.94 o
   7   2   0      193.11      210.49     11.66 o
   8   2   0       67.49       77.71     11.42 o
   9   2   0        0.01       29.17     23.64 o
  -7   3   0      376.27      385.27     39.00 o
  -6   3   0      393.33      374.64     22.72 o
  -5   3   0      186.71      174.03     12.16 o
  -4   3   0      214.88      234.19      9.66 o
  -3   3   0        8.85        7.22      3.69 o
  -2   3   0      111.85      132.23      5.52 o
  -1   3   0      300.80      276.32      5.63 o
   0   3   0        1.36        3.91      1.42 o
   1   3   0      105.21      113.23      4.07 o
   2   3   0      414.71      380.38      7.78 o
   3   3   0        3.86        3.49      2.47 o
   4   3   0      236.60      217.69      6.80 o
   5   3   0      140.65      137.26      6.58 o
   6   3   0      122.45      128.95     12.28 o
   7   3   0      157.74      170.24     10.13 o
   8   3   0        0.14        7.42      9.62 o
  -7   4   0      146.04      138.72     14.59 o
  -6   4   0      843.24      853.89     34.23 o
  -5   4   0       44.44       43.50      8.09 o
  -4   4   0      848.34      835.69     21.42 o
  -3   4   0       41.49       50.03      5.80 o
  -2   4   0      871.66      877.08     16.58 o
  -1   4   0     1137.72     1148.79     17.77 o
   0   4   0       38.95       38.87      2.55 o
   1   4   0     1885.47     1937.84     38.52 o
   2   4   0     4877.97     4899.00     85.47 o
   3   4   0      139.37      164.37      7.74 o
   4   4   0       38.71       36.09      4.26 o
   5   4   0      268.05      273.76     10.43 o
   6   4   0       11.80       15.02      6.26 o
   7   4   0      286.97      267.52     14.04 o
   8   4   0        0.39       -0.42     10.30 o
  -6   5   0        8.70       11.01     11.12 o
  -5   5   0        0.02        4.47      9.91 o
  -4   5   0      140.24      144.22     11.33 o
  -3   5   0       18.67       14.16      5.81 o
  -2   5   0       64.23       59.51      3.94 o
  -1   5   0      312.14      301.84     10.76 o
   0   5   0      182.70      172.75     10.17 o
   1   5   0      522.34      518.40     13.56 o
   2   5   0      320.60      348.61      9.43 o
   3   5   0      172.64      169.78      7.66 o
   4   5   0     1669.51     1761.80     30.28 o
   5   5   0        4.05        5.85      5.69 o
   6   5   0       49.45       46.44      7.61 o
   7   5   0      657.97      661.92     25.25 o
   8   5   0       48.55       43.65     11.57 o
  -5   6   0        0.23       -9.21      9.21 o
  -4   6   0       20.69       20.31      8.10 o
  -3   6   0       96.42      103.72     14.82 o
  -2   6   0      196.57      195.32     10.73 o
  -1   6   0      713.34      687.13     14.92 o
   0   6   0        2.37        1.68      2.89 o
   1   6   0       62.19       54.09      5.24 o
   2   6   0      307.07      269.87      8.63 o
   3   6   0      691.07      612.66     17.28 o
   4   6   0      358.21      341.39     12.15 o
   5   6   0       70.11       73.48      7.30 o
   6   6   0      293.54      271.57     13.21 o
   7   6   0       13.42       14.86      9.32 o
   8   6   0       12.14      -14.21     14.21 o
  -5   7   0       74.75       77.66     13.32 o
  -4   7   0        0.43       -0.87     12.13 o
  -3   7   0       45.47       48.68     13.15 o
  -2   7   0        6.06        2.58      8.00 o
  -1   7   0       29.96       38.96      6.40 o
   0   7   0      103.39      125.81     13.60 o
   1   7   0      394.97      365.55     19.17 o
   2   7   0        5.59        3.06      7.47 o
   3   7   0      107.15      100.46      7.86 o
   4   7   0      914.58      789.03     55.79 o
   5   7   0      217.56      207.85     12.77 o
   6   7   0      449.39      455.50     25.24 o
   7   7   0       18.28        3.02     23.84 o
  -3   8   0       12.54       20.91      8.81 o
  -2   8   0        1.49       13.17      9.03 o
  -1   8   0       43.63       81.12     13.93 o
   0   8   0     1100.06     1077.16     23.22 o
   1   8   0       95.35      102.03     11.06 o
   2   8   0        9.40        4.33     11.22 o
   3   8   0      143.47      139.62     15.57 o
   4   8   0       47.03       52.95     11.90 o
   5   8   0      196.49      180.99     21.00 o
   6   8   0       41.07       57.19     14.30 o
   7   8   0        2.60        7.95     41.51 o
  -2   9   0      208.06      239.40     16.62 o
  -1   9   0        2.26        6.73     11.16 o
   0   9   0        4.23       20.96     12.88 o
   1   9   0      253.24      232.48     18.17 o
   2   9   0      411.14      390.18     24.62 o
   3   9   0      406.43      436.85     25.45 o
   4   9   0       44.11       45.69     15.28 o
   5   9   0       75.50       70.34     16.47 o
   6   9   0      155.71      141.99     20.28 o
   0  10   0      109.40       79.90     23.74 o
   1  10   0        4.38       12.11     19.22 o
   2  10   0      150.96      138.96     18.32 o
   3  10   0        2.88       51.43     16.73 o
   4  10   0        9.06       24.65     17.31 o
  -2 -10   1      161.40      156.43     20.04 o
  -5  -9   1       42.70       79.10     17.23 o
  -4  -9   1      144.60      150.32     17.84 o
  -3  -9   1      363.24      434.55     26.15 o
  -2  -9   1      149.49      149.29     16.09 o
  -1  -9   1       10.35       32.16     15.45 o
   0  -9   1      354.14      361.44     27.09 o
   1  -9   1      184.50      229.96     18.14 o
   2  -9   1       24.36       21.67     10.59 o
  -6  -8   1        2.85       22.88     14.67 o
  -5  -8   1       20.63       26.87     12.83 o
  -4  -8   1        1.45        4.14     11.12 o
  -3  -8   1        3.00       -3.24     12.14 o
  -2  -8   1      238.57      257.74     17.97 o
  -1  -8   1      442.37      437.63     29.20 o
   0  -8   1       19.07        5.56      5.17 o
   1  -8   1        1.92        9.83      8.36 o
   2  -8   1       76.40       86.03      8.39 o
   3  -8   1      241.12      253.09     22.11 o
  -7  -7   1       24.71       41.92     14.17 o
  -6  -7   1      359.10      380.95     19.52 o
  -5  -7   1      287.96      296.85     16.25 o
  -4  -7   1        2.05       -0.05      7.06 o
  -3  -7   1      372.48      353.89     14.12 o
  -2  -7   1       39.14       25.50      6.49 o
  -1  -7   1      171.23      173.13     10.37 o
   0  -7   1      127.66      124.94      6.80 o
   1  -7   1      140.57      152.14     10.08 o
   2  -7   1        0.30        1.33      6.27 o
   3  -7   1       33.92       38.68      8.21 o
   4  -7   1       40.95       47.92     18.38 o
  -8  -6   1       40.99       46.28     15.73 o
  -7  -6   1        8.58        5.34     10.36 o
  -6  -6   1       55.41       64.08      7.82 o
  -5  -6   1      113.22      122.11     13.06 o
  -4  -6   1       58.17       58.38      6.42 o
  -3  -6   1        5.93        7.15      4.96 o
  -2  -6   1       45.80       39.95      4.66 o
  -1  -6   1      445.92      422.78     11.27 o
   0  -6   1        0.28       12.02      4.83 o
   1  -6   1       27.23       26.69      3.92 o
   2  -6   1       22.99       41.14      9.74 o
   3  -6   1       77.46       68.09      8.10 o
   4  -6   1       18.52       14.50      7.32 o
   5  -6   1       28.88       16.65     15.63 o
  -8  -5   1       14.63       32.66     14.90 o
  -7  -5   1        0.28       -6.05      9.10 o
  -6  -5   1      377.22      370.72     17.63 o
  -5  -5   1       38.46       49.57      6.28 o
  -4  -5   1      682.06      644.88     15.58 o
  -3  -5   1     1906.75     1849.85     40.47 o
  -2  -5   1      175.96      174.60      5.97 o
  -1  -5   1      468.79      459.86     12.57 o
   0  -5   1       43.37       50.55      3.80 o
   1  -5   1       57.71       65.19      5.56 o
   2  -5   1     2261.53     2161.84     34.60 o
   3  -5   1      110.20      119.36      9.01 o
   4  -5   1      623.47      608.60     24.98 o
   5  -5   1        3.84       11.72      8.73 o
   6  -5   1       50.69       45.01     11.73 o
  -8  -4   1        0.00       10.15     18.93 o
  -7  -4   1        4.24        3.85      8.00 o
  -6  -4   1       98.90      107.53      7.63 o
  -5  -4   1        8.89       -2.29      5.34 o
  -4  -4   1      655.86      668.80     16.35 o
  -3  -4   1       25.52       26.80      3.74 o
  -2  -4   1       48.39       51.51      3.55 o
  -1  -4   1      424.43      437.32     11.99 o
   0  -4   1      939.61      937.87     16.72 o
   1  -4   1      965.96     1006.62     20.67 o
   2  -4   1      414.31      397.33      8.54 o
   3  -4   1      297.51      274.11     16.03 o
   4  -4   1     2350.02     2331.07     65.49 o
   5  -4   1     1412.10     1449.66     70.81 o
   6  -4   1      232.35      250.78     18.17 o
   7  -4   1       15.31       13.38     12.33 o
  -8  -3   1       11.97       12.09     18.38 o
  -7  -3   1       92.28      102.23      8.18 o
  -6  -3   1      218.50      231.39     10.29 o
  -5  -3   1        8.50        9.22      4.77 o
  -4  -3   1     1427.12     1442.16     24.65 o
  -3  -3   1      136.65      137.98      7.00 o
  -2  -3   1       98.51      114.91      5.48 o
  -1  -3   1     5338.78     5189.76     71.53 o
   0  -3   1        0.03       -0.55      1.27 o
   1  -3   1     1390.62     1325.33     19.71 o
   2  -3   1       26.13       35.16      3.46 o
   3  -3   1      389.10      395.06     11.87 o
   4  -3   1       70.79       66.64      6.04 o
   5  -3   1       83.45       94.15      9.24 o
   6  -3   1      215.12      213.66     25.02 o
   7  -3   1       78.50       67.29     12.16 o
  -8  -2   1       25.23       34.81     12.36 o
  -7  -2   1       92.35       93.64      7.58 o
  -6  -2   1      124.26      129.68      9.11 o
  -5  -2   1      158.83      174.19      6.96 o
  -4  -2   1     1088.32     1201.94     30.23 o
  -3  -2   1      640.23      650.43     12.97 o
  -2  -2   1      724.14      703.48     17.39 o
  -1  -2   1       30.58       25.63      1.67 o
   0  -2   1       82.08       79.29      3.11 o
   1  -2   1    10654.04    11149.89    178.20 o
   2  -2   1      881.92      874.69     16.57 o
   3  -2   1      994.26      971.66     19.11 o
   4  -2   1      361.38      358.49     10.87 o
   5  -2   1       19.32       27.87      5.58 o
   6  -2   1      541.81      507.49     21.96 o
   7  -2   1      102.98       93.60     12.27 o
   8  -2   1       34.38        8.53     17.95 o
  -8  -1   1       22.40       26.85      9.72 o
  -7  -1   1      705.43      711.19     17.20 o
  -6  -1   1       37.17       44.55      5.80 o
  -5  -1   1      317.88      337.41      8.86 o
  -4  -1   1     7283.82     7646.93    105.37 o
  -3  -1   1        1.04       -1.73      1.73 o
  -2  -1   1    23025.81    23870.65    386.85 o
  -1  -1   1     3362.62     3255.47    125.86 o
   0  -1   1      165.59      153.34      3.87 o
   1  -1   1     1154.42     1190.60     16.98 o
   2  -1   1        4.18        3.33      2.10 o
   3  -1   1      287.48      313.99      8.40 o
   4  -1   1      166.38      170.61      8.47 o
   5  -1   1       67.63       79.51      4.71 o
   6  -1   1      366.14      360.64     15.07 o
   7  -1   1        4.23       -3.37      8.16 o
   8  -1   1       16.68       24.13     11.39 o
  -8   0   1       23.91       26.07      9.46 o
  -7   0   1        7.99       -2.39      7.14 o
  -6   0   1       63.58       62.78      5.60 o
  -5   0   1       15.83       14.08      3.99 o
  -4   0   1       58.32       53.03      3.71 o
  -3   0   1      254.85      307.35      6.70 o
  -2   0   1    17641.80    19406.40    435.74 o
  -1   0   1      177.48      188.23      7.15 o
   1   0   1     2354.58     2139.07    265.58 o
   2   0   1      523.99      522.59      8.01 o
   3   0   1     5074.41     5340.37     73.71 o
   4   0   1      191.19      177.56      5.85 o
   5   0   1        7.83       12.25      4.01 o
   6   0   1      599.35      616.20     14.39 o
   7   0   1      111.74      126.71      8.19 o
   8   0   1       60.82       56.24     11.28 o
  -8   1   1        5.16       17.51     13.93 o
  -7   1   1      481.26      494.84     14.32 o
  -6   1   1      190.81      184.93      8.53 o
  -5   1   1     2251.48     2230.35     49.76 o
  -4   1   1        4.44       85.33      5.38 o
  -3   1   1        9.64        8.75      1.92 o
  -2   1   1      173.10      166.44      3.84 o
  -1   1   1       95.97       94.62      2.74 o
   1   1   1        5.21        2.54      0.82 o
   2   1   1      366.33      583.68      8.89 o
   3   1   1      227.12      196.75      6.25 o
   4   1   1        8.19        8.52      2.71 o
   5   1   1       35.33       41.74      4.04 o
   6   1   1      267.35      385.72     11.60 o
   7   1   1        1.21        3.39      6.17 o
   8   1   1      124.42      138.75     10.75 o
  -8   2   1        5.38        9.71     14.69 o
  -7   2   1       63.32       62.95      9.74 o
  -6   2   1        2.27        0.91      6.72 o
  -5   2   1       77.60       84.34      4.90 o
  -4   2   1      237.51      222.10      6.33 o
  -3   2   1      667.86      631.57     11.50 o
  -2   2   1       97.27       97.05      3.40 o
  -1   2   1     3088.68     3140.37     46.74 o
   0   2   1      120.68      109.61      2.88 o
   1   2   1      398.98      377.60      6.96 o
   2   2   1      312.66      297.69      6.84 o
   3   2   1     1283.36     1202.16     20.09 o
   4   2   1      111.79      103.48      4.83 o
   5   2   1       15.45       40.27      4.72 o
   6   2   1      532.28      539.13     16.63 o
   7   2   1      171.93      204.90     10.53 o
   8   2   1      269.36      263.54     16.51 o
   9   2   1        0.11       10.27     21.06 o
  -7   3   1        3.27       -0.96     10.76 o
  -6   3   1       24.53       17.80      7.86 o
  -5   3   1      110.40       98.87      9.45 o
  -4   3   1      107.09       98.31      6.39 o
  -3   3   1     1370.11     1392.96     28.66 o
  -2   3   1      521.01      546.58     10.17 o
  -1   3   1      327.58      335.04      6.87 o
   0   3   1     3910.61     3949.41     73.37 o
   1   3   1       43.27       36.62      2.68 o
   2   3   1      208.20      209.07      6.19 o
   3   3   1      326.87      296.40      7.26 o
   4   3   1        2.52        1.53      2.83 o
   5   3   1      448.53      466.73     12.23 o
   6   3   1      100.35       88.15      6.86 o
   7   3   1        4.41       -3.05      7.52 o
   8   3   1      272.24      319.18     17.44 o
   9   3   1        3.44       25.59     16.92 o
  -7   4   1        3.42       -6.66     22.72 o
  -6   4   1      286.20      271.32     23.34 o
  -5   4   1        6.54        3.59      7.26 o
  -4   4   1        0.51       -1.70      5.22 o
  -3   4   1      316.79      311.46     11.26 o
  -2   4   1        9.83       10.92      2.80 o
  -1   4   1     2710.42     2865.83     47.97 o
   0   4   1     4268.16     4447.80     82.55 o
   1   4   1       81.13       92.95      4.08 o
   2   4   1      236.71      234.49      7.04 o
   3   4   1       97.98       72.63      3.94 o
   4   4   1      856.64      820.79     17.33 o
   5   4   1     2734.95     2679.88     57.64 o
   6   4   1      115.27      122.37      8.22 o
   7   4   1       90.89       85.95      8.66 o
   8   4   1       94.11       92.94     11.39 o
  -6   5   1        8.95       16.87     10.88 o
  -5   5   1        8.34        7.31      8.26 o
  -4   5   1       81.64       95.90      9.25 o
  -3   5   1      116.33      120.07      9.81 o
  -2   5   1       18.63       19.07      3.23 o
  -1   5   1      337.81      334.71      8.33 o
   0   5   1      345.72      296.22      7.79 o
   1   5   1        3.19        8.10      3.84 o
   2   5   1      304.45      323.81     11.61 o
   3   5   1       84.93       77.72      4.68 o
   4   5   1      106.78      109.68      5.55 o
   5   5   1      277.68      287.48     10.36 o
   6   5   1       29.96       36.40      7.36 o
   7   5   1      469.42      472.09     17.32 o
   8   5   1        1.44       -1.27     10.71 o
  -6   6   1       24.39       29.78     13.56 o
  -5   6   1      115.97      110.99     13.53 o
  -4   6   1       81.65       81.71     11.08 o
  -3   6   1      366.20      372.17     15.16 o
  -2   6   1      129.40      134.61      9.29 o
  -1   6   1       98.99       96.68      5.28 o
   0   6   1       95.37       86.18      5.78 o
   1   6   1     1451.75     1432.63     36.34 o
   2   6   1     2422.23     2294.37     42.32 o
   3   6   1       15.39       13.45      5.58 o
   4   6   1        0.07        0.57      5.08 o
   5   6   1      115.89      120.31      8.16 o
   6   6   1      252.43      229.12     13.83 o
   7   6   1      138.53      117.91     11.51 o
   8   6   1        5.35       10.07     14.05 o
  -5   7   1        6.27        2.22     10.86 o
  -4   7   1      136.00      127.48     23.26 o
  -3   7   1      140.36      142.68     18.95 o
  -2   7   1      343.60      336.26     14.02 o
  -1   7   1       28.78       27.88      4.97 o
   0   7   1      140.43      127.61      6.48 o
   1   7   1      330.45      325.08     17.32 o
   2   7   1       44.23       43.76      7.33 o
   3   7   1       25.00       16.88      7.91 o
   4   7   1      512.91      510.53     21.58 o
   5   7   1        0.25        0.73      7.31 o
   6   7   1        3.58       -4.71      8.56 o
   7   7   1      110.07       88.98     12.14 o
  -4   8   1      125.03      171.88     14.65 o
  -3   8   1       17.10       15.51      9.83 o
  -2   8   1      365.08      365.83     32.86 o
  -1   8   1      865.30      820.11     37.98 o
   0   8   1      103.13      117.41      9.95 o
   1   8   1      298.10      310.67     35.74 o
   2   8   1      141.17      122.82     16.28 o
   3   8   1      402.70      383.37     20.63 o
   4   8   1      275.12      294.09     19.39 o
   5   8   1       18.22        7.88     11.47 o
   6   8   1       95.84      113.55     16.03 o
   7   8   1       76.63       63.55     17.80 o
  -2   9   1      158.42      176.09     17.10 o
  -1   9   1        7.89       56.43     13.31 o
   0   9   1       54.50       55.46     14.33 o
   1   9   1       92.12       94.19     12.99 o
   2   9   1        0.02       -1.80     11.62 o
   3   9   1        4.69        1.11     17.31 o
   4   9   1       82.75      100.70     14.70 o
   5   9   1       87.65      115.23     16.41 o
   6   9   1      240.40      267.68     22.63 o
   0  10   1       33.82       33.44     21.70 o
   1  10   1      353.01      316.22     26.31 o
   2  10   1       90.29       88.86     16.94 o
   3  10   1      308.44      295.65     21.35 o
   4  10   1      187.67      174.46     19.64 o
  -4  -9   2      314.22      316.54     24.95 o
  -3  -9   2        0.86      -12.08     14.47 o
  -2  -9   2        1.61        5.53     13.92 o
  -1  -9   2      100.71      106.82     16.12 o
   0  -9   2       36.64       57.73     17.11 o
   1  -9   2      300.38      291.78     36.50 o
  -6  -8   2        0.00       22.55     15.94 o
  -5  -8   2      232.43      230.40     35.77 o
  -4  -8   2       74.52       74.00     36.38 o
  -3  -8   2       20.50       11.40     20.54 o
  -2  -8   2       49.34       34.23     23.36 o
  -1  -8   2       36.06       31.91      8.77 o
   0  -8   2        6.45       13.62      6.16 o
   1  -8   2       14.74       27.37      6.18 o
   2  -8   2       11.44        2.58     27.82 o
   3  -8   2        9.88        4.88      9.75 o
  -7  -7   2       15.66        3.98     18.83 o
  -6  -7   2       24.66       41.43     11.11 o
  -5  -7   2        9.03        5.76      9.02 o
  -4  -7   2        2.27        1.30      8.08 o
  -3  -7   2       22.33       29.20      7.49 o
  -2  -7   2      356.92      339.15     13.91 o
  -1  -7   2      249.23      236.30     10.63 o
   0  -7   2       79.08       77.58      6.63 o
   1  -7   2        5.90        6.30      4.91 o
   2  -7   2       66.08       74.72      8.43 o
   3  -7   2      314.38      330.50     42.38 o
   4  -7   2      124.52      141.80     20.67 o
  -7  -6   2      181.15      150.78     12.83 o
  -6  -6   2      102.08       87.20     11.35 o
  -5  -6   2      264.35      269.56     21.88 o
  -4  -6   2       42.59       44.19      6.58 o
  -3  -6   2      119.02      131.40      7.98 o
  -2  -6   2      962.67      954.08     20.15 o
  -1  -6   2       59.99       71.27      5.05 o
   0  -6   2      972.13      938.33     17.74 o
   1  -6   2        5.82        6.53      5.44 o
   2  -6   2       24.21       25.88      4.19 o
   3  -6   2        0.63        5.54      6.01 o
   4  -6   2       93.41      108.19     13.40 o
   5  -6   2      107.82       97.26     12.56 o
  -8  -5   2       42.96       31.19     15.23 o
  -7  -5   2        5.54        0.86      8.86 o
  -6  -5   2      287.31      285.85     12.12 o
  -5  -5   2      426.59      419.18     13.75 o
  -4  -5   2       70.43       98.17      9.85 o
  -3  -5   2      741.63      733.31     14.34 o
  -2  -5   2      305.13      288.42     10.16 o
  -1  -5   2      156.40      153.50      5.35 o
   0  -5   2     2408.57     2385.81     40.75 o
   1  -5   2     1293.50     1308.99     22.36 o
   2  -5   2     2427.09     2367.60     41.45 o
   3  -5   2      776.77      744.97     32.27 o
   4  -5   2      101.95      113.84     10.10 o
   5  -5   2        1.35        6.84      9.38 o
   6  -5   2        2.00        4.37     10.08 o
  -8  -4   2      104.26      109.69     15.38 o
  -7  -4   2        9.34       13.95      7.87 o
  -6  -4   2      103.89      123.67      8.71 o
  -5  -4   2       12.24       14.87      4.89 o
  -4  -4   2       15.15        9.64      4.06 o
  -3  -4   2      787.65      708.72     16.45 o
  -2  -4   2       25.73       19.79      3.18 o
  -1  -4   2       36.17       41.36      2.79 o
   0  -4   2      235.78      227.92      5.86 o
   1  -4   2       51.49       42.99      3.05 o
   2  -4   2      441.41      416.67      9.09 o
   3  -4   2      894.91      893.18     21.06 o
   4  -4   2      602.98      594.54     17.69 o
   5  -4   2       30.00       22.14      8.17 o
   6  -4   2       28.44       24.95      9.66 o
   7  -4   2       85.24      115.13     19.32 o
  -8  -3   2       58.30       35.76     13.14 o
  -7  -3   2        9.67        6.70      9.22 o
  -6  -3   2       36.28       45.03      5.29 o
  -5  -3   2       76.46       74.87      5.30 o
  -4  -3   2        0.51       -3.04      3.87 o
  -3  -3   2     1481.45     1451.88     29.96 o
  -2  -3   2      112.68       93.60      6.60 o
  -1  -3   2     6348.67     6509.62     89.41 o
   0  -3   2     1835.14     1782.38     30.15 o
   1  -3   2       18.46       19.33      2.34 o
   2  -3   2     1386.81     1413.99     21.41 o
   3  -3   2       68.41       59.14      5.28 o
   4  -3   2       26.64       16.66      4.91 o
   5  -3   2       47.13       40.16      7.90 o
   6  -3   2       89.73       76.04     18.00 o
   7  -3   2        4.59        9.71     10.67 o
  -8  -2   2       30.59       43.50     15.85 o
  -7  -2   2       15.24        7.39     10.17 o
  -6  -2   2     2931.00     2942.65     77.52 o
  -5  -2   2       35.81       37.64      3.74 o
  -4  -2   2      310.75      294.13     10.39 o
  -3  -2   2      134.38      158.05      5.42 o
  -2  -2   2        0.42        0.54      1.63 o
  -1  -2   2      189.89      170.27      6.97 o
   0  -2   2        2.93        3.77      1.04 o
   1  -2   2      300.18      266.79      5.26 o
   2  -2   2        0.00        1.99      1.65 o
   3  -2   2        4.54        0.36      3.04 o
   4  -2   2     1154.25     1130.74     22.81 o
   5  -2   2      223.21      241.15     11.21 o
   6  -2   2        0.10        1.90      9.06 o
   7  -2   2       48.81       43.90     11.34 o
   8  -2   2       24.97       25.23     18.50 o
  -8  -1   2       54.32       54.05     12.52 o
  -7  -1   2       78.90       64.69      6.05 o
  -6  -1   2      515.17      504.57     13.60 o
  -5  -1   2       53.78       57.78      3.80 o
  -4  -1   2     9288.85    10175.26    184.75 o
  -3  -1   2     1300.70     1390.07     34.93 o
  -2  -1   2      115.88      121.97      4.25 o
  -1  -1   2     2085.19     2065.11     29.04 o
   0  -1   2        9.49        7.03      1.03 o
   1  -1   2     3714.63     3914.42     58.09 o
   2  -1   2     3045.28     3071.46     42.90 o
   3  -1   2        3.44        7.52      1.81 o
   4  -1   2      451.98      461.64     12.13 o
   5  -1   2       20.05       16.79      5.97 o
   6  -1   2        8.01       -1.71      6.83 o
   7  -1   2        3.20      -10.65     10.65 o
   8  -1   2        0.75        1.87     12.89 o
  -8   0   2        7.49       11.89     11.82 o
  -7   0   2      382.58      385.65     24.40 o
  -6   0   2       56.46       63.70      6.25 o
  -5   0   2        8.04        8.35      3.21 o
  -4   0   2      480.50      512.36     10.28 o
  -3   0   2      195.16      185.48      4.69 o
  -2   0   2     2849.53     3083.47    127.51 o
  -1   0   2     3681.79     3942.62     84.98 o
   0   0   2      764.06      753.75     13.39 o
   1   0   2     1552.88     1584.11     22.20 o
   2   0   2      602.85      632.13     10.82 o
   3   0   2       27.43       35.58      2.60 o
   4   0   2     2827.37     2965.47     42.85 o
   5   0   2      201.37      190.49      8.08 o
   6   0   2      307.57      295.85      9.59 o
   7   0   2       57.96       62.39      7.78 o
   8   0   2        4.14       -9.18     10.63 o
  -8   1   2       28.21       18.03     14.61 o
  -7   1   2      231.84      267.18     11.52 o
  -6   1   2       39.33       42.40      5.28 o
  -5   1   2       15.28       14.98      4.63 o
  -4   1   2      343.02      360.82     10.18 o
  -3   1   2      269.83      328.29      7.24 o
  -2   1   2     3018.96     3018.56     45.23 o
  -1   1   2       34.71       54.28      2.81 o
   0   1   2        0.40        0.09      0.67 o
   1   1   2      658.24      638.40     10.55 o
   2   1   2       22.57       23.76      1.76 o
   3   1   2      237.34      308.96     17.14 o
   4   1   2     1274.68     1241.81     19.79 o
   5   1   2       16.51       13.00      3.78 o
   6   1   2       88.06       84.72      6.03 o
   7   1   2       30.61       29.69      6.87 o
   8   1   2       67.99       69.36     10.33 o
  -8   2   2        9.21        6.30     15.02 o
  -7   2   2       33.72       28.08      7.67 o
  -6   2   2       20.19       19.62      6.11 o
  -5   2   2        0.74       -0.30      4.28 o
  -4   2   2      572.38      606.41     12.18 o
  -3   2   2       14.91       16.85      2.43 o
  -2   2   2      484.14      466.91      8.30 o
  -1   2   2     2674.86     2706.34     40.62 o
   0   2   2     3873.35     4083.13     61.13 o
   1   2   2      885.10      874.42     16.88 o
   2   2   2       30.54       33.14      2.12 o
   3   2   2     1686.11     1777.94     24.67 o
   4   2   2      336.30      319.43      7.43 o
   5   2   2       10.50       13.82      3.53 o
   6   2   2     2025.10     2100.98     31.01 o
   7   2   2       79.45       71.49      7.76 o
   8   2   2       62.05       69.39     14.43 o
   9   2   2       40.62       32.04     25.91 o
  -7   3   2        7.40        3.60     10.45 o
  -6   3   2      129.50      126.85     14.03 o
  -5   3   2      682.26      723.39     19.66 o
  -4   3   2      151.12      149.43      6.14 o
  -3   3   2      795.48      838.88     15.09 o
  -2   3   2     3155.85     3225.51     48.91 o
  -1   3   2       10.25       10.09      1.83 o
   0   3   2      818.20      809.91     16.97 o
   1   3   2     5075.26     5357.89    129.25 o
   2   3   2     1271.24     1223.22     20.38 o
   3   3   2     1477.98     1504.30     27.38 o
   4   3   2       41.64       46.46      3.80 o
   5   3   2       39.25       44.30      4.38 o
   6   3   2      510.77      483.87     13.67 o
   7   3   2       25.17       31.64      7.47 o
   8   3   2       55.56       75.38     11.48 o
   9   3   2       11.82       20.65     17.07 o
  -7   4   2       11.83       16.33     11.98 o
  -6   4   2        0.69       16.33      9.38 o
  -5   4   2      121.00       97.36     10.40 o
  -4   4   2      199.22      187.91     15.15 o
  -3   4   2       69.41       76.38      5.61 o
  -2   4   2      248.41      277.38      8.07 o
  -1   4   2       61.82       70.64      5.93 o
   0   4   2     2126.42     2275.24     35.82 o
   1   4   2       78.83       85.15      3.68 o
   2   4   2       96.07       85.15      5.60 o
   3   4   2     5894.67     6075.51     84.18 o
   4   4   2       26.90       29.15      3.90 o
   5   4   2      289.57      294.12      9.35 o
   6   4   2        0.03       -2.00      5.83 o
   7   4   2       25.91       29.76      8.58 o
   8   4   2      516.47      527.27     32.46 o
  -6   5   2       84.27       88.36     12.59 o
  -5   5   2      233.27      253.75     16.01 o
  -4   5   2       13.59       20.57      7.27 o
  -3   5   2       72.86       74.90      6.39 o
  -2   5   2     1183.92     1119.08     21.63 o
  -1   5   2      874.32      861.29     17.01 o
   0   5   2     1537.14     1325.05     22.13 o
   1   5   2      548.42      525.93     11.09 o
   2   5   2     1324.96     1362.32     25.93 o
   3   5   2      593.09      633.41     19.67 o
   4   5   2       79.60       83.79      5.11 o
   5   5   2        0.19        8.84      5.16 o
   6   5   2        2.35       -6.13      6.30 o
   7   5   2        0.28        5.03      8.69 o
   8   5   2      288.43      271.43     17.05 o
  -6   6   2       93.36       93.75     13.85 o
  -5   6   2        1.70      -10.15     10.15 o
  -4   6   2       28.24       34.65      8.65 o
  -3   6   2      159.69      156.66      7.99 o
  -2   6   2      183.84      191.44      8.44 o
  -1   6   2       13.96       10.20      3.79 o
   0   6   2     1846.67     1734.10     34.79 o
   1   6   2        0.12       -1.05      4.90 o
   2   6   2     1595.76     1550.97     33.88 o
   3   6   2      138.22      131.44      7.20 o
   4   6   2      210.48      210.40      9.26 o
   5   6   2      823.77      815.64     19.68 o
   6   6   2       88.88       79.34     10.51 o
   7   6   2      143.17      131.50     10.88 o
   8   6   2      247.94      239.78     22.92 o
  -5   7   2      133.17      124.61     13.59 o
  -4   7   2      316.65      329.47     18.60 o
  -3   7   2      513.19      524.19     24.34 o
  -2   7   2       36.01       35.90      6.84 o
  -1   7   2      105.06       86.79      5.96 o
   0   7   2      182.82      158.09     14.21 o
   1   7   2      281.23      276.92     12.71 o
   2   7   2       33.95       37.23      6.82 o
   3   7   2        3.52        0.17      7.48 o
   4   7   2       14.13       16.44      8.36 o
   5   7   2      129.20      116.74     34.72 o
   6   7   2        3.30       -3.59      8.37 o
   7   7   2       53.39       42.80     14.62 o
   8   7   2       19.43      -13.78     13.78 o
  -4   8   2        4.06       23.39     10.40 o
  -3   8   2       77.51       88.58     24.25 o
  -2   8   2       15.33       24.77      7.33 o
  -1   8   2      284.03      297.67     27.42 o
   0   8   2       55.61       52.87      8.44 o
   1   8   2      287.93      264.17     17.07 o
   2   8   2      691.86      635.44     23.72 o
   3   8   2       54.60       47.34     13.18 o
   4   8   2      802.71      836.07     30.09 o
   5   8   2      160.60      186.86     16.19 o
   6   8   2        6.43       17.00     19.40 o
   7   8   2       16.30       -9.46     15.78 o
  -3   9   2       17.16       29.72     19.53 o
  -2   9   2      161.57      154.72     11.91 o
  -1   9   2       70.50       60.48     12.79 o
   0   9   2       41.94       50.61     13.34 o
   1   9   2       81.11       61.52     11.79 o
   2   9   2      165.50      168.22     21.70 o
   3   9   2        4.12       -6.73     11.43 o
   4   9   2       38.89       57.28     13.20 o
   5   9   2        3.54       -0.43     13.60 o
   6   9   2       14.99       30.49     19.65 o
  -1  10   2       44.99       39.57     19.66 o
   0  10   2      283.71      256.16     40.72 o
   1  10   2      204.13      234.11     24.49 o
   2  10   2      201.06      188.56     17.63 o
   3  10   2       51.90       48.24     15.93 o
   4  10   2        5.83        4.65     15.63 o
   5  10   2        1.00       30.77     17.21 o
  -3  -9   3        4.02       -2.20     19.29 o
  -2  -9   3       68.66       84.68     16.39 o
  -1  -9   3       59.24       69.31     16.79 o
   0  -9   3       99.05      150.54     24.63 o
  -5  -8   3       10.26        6.51     31.27 o
  -4  -8   3       73.70       89.09     14.79 o
  -3  -8   3      110.61      122.46     14.98 o
  -2  -8   3        0.01       13.71      8.76 o
  -1  -8   3       22.57       26.68      7.81 o
   0  -8   3       92.16       93.86      8.43 o
   1  -8   3      219.07      250.48     24.89 o
   2  -8   3        1.76        6.75      8.70 o
  -6  -7   3        8.07        3.10     11.11 o
  -5  -7   3       46.68       41.31     10.12 o
  -4  -7   3      139.70      125.49     10.75 o
  -3  -7   3       20.11        9.87      9.64 o
  -2  -7   3      219.44      219.34     11.92 o
  -1  -7   3       21.26       26.72      9.62 o
   0  -7   3       12.70       13.43      5.02 o
   1  -7   3      145.24      166.52     11.33 o
   2  -7   3      283.64      285.87     12.37 o
   3  -7   3      255.33      282.14     16.35 o
   4  -7   3      115.06      113.84      9.64 o
  -7  -6   3      236.63      229.98     31.83 o
  -6  -6   3      256.06      258.71     15.90 o
  -5  -6   3      170.42      149.39     11.37 o
  -4  -6   3       34.82       43.36      8.97 o
  -3  -6   3        4.46        4.38      5.98 o
  -2  -6   3     1513.98     1603.53     31.32 o
  -1  -6   3     1435.09     1395.33     27.66 o
   0  -6   3      358.78      368.59     12.96 o
   1  -6   3       10.50       10.12      4.48 o
   2  -6   3      129.91      129.66      7.50 o
   3  -6   3       43.78       46.28     11.74 o
   4  -6   3       37.67       36.20      9.02 o
   5  -6   3       57.21       62.75     10.70 o
  -8  -5   3       63.53       77.71     16.74 o
  -7  -5   3       28.60       44.43     13.37 o
  -6  -5   3        4.88        7.09      7.06 o
  -5  -5   3        4.56        9.40     10.63 o
  -4  -5   3      164.73      161.58      8.89 o
  -3  -5   3        6.86        7.23      4.31 o
  -2  -5   3      114.09      124.35      9.78 o
  -1  -5   3      308.05      295.88      9.04 o
   0  -5   3     2696.47     2723.92     43.15 o
   1  -5   3     1804.52     1735.38     28.84 o
   2  -5   3       54.88       50.29      5.99 o
   3  -5   3       21.22       25.06      7.97 o
   4  -5   3      150.87      140.41     25.40 o
   5  -5   3      264.34      265.97     20.46 o
   6  -5   3       97.40       99.88     13.71 o
  -8  -4   3       40.05       46.12     15.38 o
  -7  -4   3       12.66       16.57     11.47 o
  -6  -4   3       29.51       25.46      7.95 o
  -5  -4   3     1684.36     1605.34     30.60 o
  -4  -4   3      270.04      272.66     14.52 o
  -3  -4   3      487.54      498.55     12.45 o
  -2  -4   3        5.39        3.75      2.99 o
  -1  -4   3       56.96       52.68      5.02 o
   0  -4   3      510.88      526.81      9.95 o
   1  -4   3       34.96       42.25      4.07 o
   2  -4   3      427.87      723.43    134.23 o
   3  -4   3      203.82      195.28      9.14 o
   4  -4   3        0.05       12.55      8.14 o
   5  -4   3        2.58       -0.15      7.44 o
   6  -4   3       26.05       32.25      9.98 o
  -8  -3   3      326.57      320.49     22.29 o
  -7  -3   3        1.48       -2.27     10.57 o
  -6  -3   3        0.90        0.58      9.62 o
  -5  -3   3        0.03        1.96      3.77 o
  -4  -3   3       85.79       92.02      5.15 o
  -3  -3   3     2029.58     1952.14     51.05 o
  -2  -3   3      665.99      627.67     11.32 o
  -1  -3   3      183.50      162.39      6.98 o
   0  -3   3     1985.46     2093.21     33.20 o
   1  -3   3        8.04        2.49      3.23 o
   2  -3   3     1361.32     1357.43     20.93 o
   3  -3   3     1003.00      969.48     25.83 o
   4  -3   3       27.24       21.99      5.16 o
   5  -3   3        1.91        0.62      6.59 o
   6  -3   3        0.74       -3.81      8.49 o
   7  -3   3       13.13       27.08     10.78 o
  -8  -2   3     1312.69     1311.79     42.26 o
  -7  -2   3        6.87        4.58     10.17 o
  -6  -2   3     1647.79     1760.67     58.65 o
  -5  -2   3      105.78      113.39      8.68 o
  -4  -2   3        5.23        1.62      3.23 o
  -3  -2   3     2015.94     2010.49     37.52 o
  -2  -2   3      114.79       95.56      4.12 o
  -1  -2   3       33.29       31.36      3.31 o
   0  -2   3      382.25      348.54      6.75 o
   1  -2   3      493.14      531.34      9.65 o
   2  -2   3     1115.10     1226.63     21.82 o
   3  -2   3       28.60       40.63      3.80 o
   4  -2   3       12.41       11.93      4.30 o
   5  -2   3       75.07       86.00      7.63 o
   6  -2   3      104.73       85.94     10.05 o
   7  -2   3       48.46       55.69     11.25 o
  -8  -1   3       30.02       19.80     12.50 o
  -7  -1   3        4.20       -4.35      9.91 o
  -6  -1   3     1455.01     1442.13     38.95 o
  -5  -1   3      719.98      712.86     36.62 o
  -4  -1   3      564.48      608.60     32.60 o
  -3  -1   3       50.18       53.25      5.69 o
  -2  -1   3        0.27        1.36      1.45 o
  -1  -1   3     3154.18     3077.75     46.02 o
   0  -1   3     2604.99     2564.69     38.45 o
   1  -1   3      184.19      190.01      3.70 o
   2  -1   3     2562.89     2768.32     39.05 o
   3  -1   3      602.90      643.32     11.88 o
   4  -1   3      176.15      189.91      6.52 o
   5  -1   3      723.47      643.26     18.91 o
   6  -1   3       80.97       77.75      8.79 o
   7  -1   3      442.18      402.87     21.09 o
   8  -1   3        2.85      -11.74     11.74 o
  -8   0   3       81.67       57.82     13.69 o
  -7   0   3      109.27      129.36     11.98 o
  -6   0   3       96.61      106.92      9.43 o
  -5   0   3        1.86       -5.05      6.88 o
  -4   0   3      152.97      154.68      8.06 o
  -3   0   3       22.16       14.18      3.35 o
  -2   0   3       29.69       26.92      2.90 o
  -1   0   3      686.79      690.50     11.51 o
   0   0   3      224.42      204.98      4.35 o
   2   0   3       88.01       73.82      2.97 o
   3   0   3       11.18        5.56      2.46 o
   4   0   3      186.71      205.10      7.90 o
   5   0   3       65.55       73.10      4.68 o
   6   0   3      112.32      114.33      6.23 o
   7   0   3      330.51      333.10     13.26 o
   8   0   3       93.85       87.40     15.70 o
  -8   1   3        5.01       10.01     13.86 o
  -7   1   3       66.46       80.85     11.11 o
  -6   1   3      162.93      175.01     10.03 o
  -5   1   3       21.69       23.00      4.03 o
  -4   1   3      404.84      382.38     10.29 o
  -3   1   3      372.06      381.71      8.19 o
  -2   1   3       44.69       51.38      2.56 o
  -1   1   3     7458.73     7635.35    140.93 o
   0   1   3      141.68      134.87      2.91 o
   1   1   3      165.42      160.83      3.18 o
   2   1   3     3597.85     3579.49     49.75 o
   3   1   3       50.75       54.64      3.34 o
   4   1   3     3673.06     3775.52     53.69 o
   5   1   3       27.99       31.38      4.10 o
   6   1   3       43.88       43.66      5.46 o
   7   1   3      435.02      396.08     15.08 o
   8   1   3        5.68       -1.53     13.37 o
  -8   2   3       48.14       83.47     31.91 o
  -7   2   3      224.16      210.34     13.52 o
  -6   2   3      473.21      468.77     16.34 o
  -5   2   3      150.59      153.16      7.48 o
  -4   2   3      451.27      449.27     10.31 o
  -3   2   3      231.30      233.18      6.46 o
  -2   2   3       82.47       71.86      3.72 o
  -1   2   3    10016.53    10358.88    140.60 o
   0   2   3     2320.60     2185.59     52.77 o
   1   2   3      264.97      373.61      9.88 o
   2   2   3      293.63      274.41      5.95 o
   3   2   3       36.45       59.76      3.49 o
   4   2   3      608.08      615.58     12.77 o
   5   2   3       13.55       10.58      3.85 o
   6   2   3      429.50      423.77     11.85 o
   7   2   3       11.79       10.93      6.24 o
   8   2   3        3.06        5.36      9.76 o
  -7   3   3       87.30       84.07     11.98 o
  -6   3   3        6.90       14.15      6.19 o
  -5   3   3      227.24      243.77     10.29 o
  -4   3   3     1761.15     1777.75     29.32 o
  -3   3   3      161.65      154.75      6.73 o
  -2   3   3      885.14      912.13     16.08 o
  -1   3   3     2488.06     2214.01     64.86 o
   0   3   3      338.54      331.37      7.92 o
   1   3   3    11001.02    11012.31    163.11 o
   2   3   3      188.51      207.95      5.80 o
   3   3   3      352.25      369.72      8.22 o
   4   3   3     1891.38     1957.72     27.91 o
   5   3   3      370.57      367.67     10.06 o
   6   3   3       49.17       56.54      5.77 o
   7   3   3      167.04      163.30     10.66 o
   8   3   3       39.46       38.59     10.51 o
  -7   4   3       32.90       44.62     12.47 o
  -6   4   3       95.11      103.14     11.53 o
  -5   4   3      406.26      412.95     18.33 o
  -4   4   3      392.99      398.17     18.86 o
  -3   4   3      177.39      172.44     10.94 o
  -2   4   3       11.00       23.14      3.06 o
  -1   4   3     2095.21     2135.73     31.22 o
   0   4   3      693.66      733.13     13.46 o
   1   4   3      271.62      379.20     23.88 o
   2   4   3        2.13       -0.19      2.21 o
   3   4   3      758.30      746.89     12.96 o
   4   4   3       87.80       93.95      6.54 o
   5   4   3       77.50       80.70      5.54 o
   6   4   3     2045.68     2064.21     39.12 o
   7   4   3       39.84       29.61      7.96 o
   8   4   3      113.85      138.67     14.45 o
  -6   5   3       15.92       24.17     10.96 o
  -5   5   3       48.58       42.64     11.13 o
  -4   5   3      267.97      272.97     12.92 o
  -3   5   3      467.21      462.49     14.71 o
  -2   5   3     2829.35     2779.24     56.15 o
  -1   5   3        1.73       11.54      3.04 o
   0   5   3       40.85       36.37      3.78 o
   1   5   3      420.39      390.00      9.81 o
   2   5   3      160.51      147.62      6.74 o
   3   5   3      994.66      915.20     23.52 o
   4   5   3      179.63      179.50      6.67 o
   5   5   3       91.37       90.94     10.40 o
   6   5   3      803.18      771.96     19.98 o
   7   5   3        2.94       -0.03      9.78 o
   8   5   3       53.71       62.12     16.40 o
  -6   6   3       86.94      100.57     13.69 o
  -5   6   3        0.26       17.66     14.68 o
  -4   6   3       58.02       61.28     15.34 o
  -3   6   3      279.60      278.56     16.06 o
  -2   6   3       45.72       51.87      4.89 o
  -1   6   3        3.27        8.61      3.90 o
   0   6   3      316.56      287.44      9.06 o
   1   6   3      106.21      114.20      6.52 o
   2   6   3      216.37      228.08      8.56 o
   3   6   3      454.05      435.74     12.38 o
   4   6   3        2.44       -0.72      4.63 o
   5   6   3      527.69      497.12     14.72 o
   6   6   3       80.48       76.30     10.84 o
   7   6   3        0.01       -0.11      8.31 o
   8   6   3       23.94       25.54     11.55 o
  -5   7   3      294.55      289.93     19.63 o
  -4   7   3       61.26       52.70     10.37 o
  -3   7   3        1.62       -4.84      6.59 o
  -2   7   3      179.81      162.61     11.68 o
  -1   7   3      540.37      491.88     13.09 o
   0   7   3      971.03      922.55     23.08 o
   1   7   3      158.71      149.79     12.25 o
   2   7   3      311.87      293.95     13.31 o
   3   7   3      442.98      412.97     22.73 o
   4   7   3        0.12       -7.40      8.48 o
   5   7   3      193.14      217.04     17.88 o
   6   7   3      333.39      322.78     20.74 o
   7   7   3      113.34      119.46     20.64 o
   8   7   3        8.99       18.49     12.75 o
  -4   8   3       27.32       13.33     11.22 o
  -3   8   3       11.60       -1.42     12.49 o
  -2   8   3       78.03       83.43      8.73 o
  -1   8   3       39.02       23.27      6.06 o
   0   8   3      153.63      114.57     15.63 o
   1   8   3       89.22       96.01     10.35 o
   2   8   3      236.48      214.84     17.79 o
   3   8   3      242.76      258.83     21.91 o
   4   8   3        1.06        5.36      9.90 o
   5   8   3       30.50       34.38     14.23 o
   6   8   3       49.17       45.25     14.51 o
   7   8   3      510.22      483.98     50.48 o
  -3   9   3      183.42      201.71     17.92 o
  -2   9   3       10.14       12.46      8.67 o
  -1   9   3      515.62      516.45     74.03 o
   0   9   3      194.82      215.39     20.17 o
   1   9   3        0.02        6.60     10.24 o
   2   9   3      109.31      109.67     16.98 o
   3   9   3      194.41      205.18     17.26 o
   4   9   3      281.67      271.40     19.35 o
   5   9   3       43.33       38.93     14.00 o
   6   9   3        7.16       31.04     16.75 o
  -1  10   3        0.67      -12.32     14.75 o
   0  10   3      154.26      145.08     18.22 o
   1  10   3      150.62       99.61     20.52 o
   2  10   3      270.81      256.13     26.02 o
   3  10   3        0.63       -3.05     26.35 o
   4  10   3       81.88       98.10     17.05 o
   5  10   3      537.71      498.03     33.44 o
  -5  -8   4        5.43       22.62     16.63 o
  -4  -8   4        2.83        8.86     11.96 o
  -3  -8   4        1.95       -6.75     10.18 o
  -2  -8   4      110.58      110.18     11.17 o
  -1  -8   4      376.12      420.98     23.55 o
   0  -8   4      420.03      437.34     17.29 o
   1  -8   4      110.98      123.47     10.06 o
  -6  -7   4      214.29      233.20     27.29 o
  -5  -7   4       32.39       48.04     11.30 o
  -4  -7   4      602.30      630.99     22.41 o
  -3  -7   4       25.68       36.09      8.88 o
  -2  -7   4       33.90       42.87      8.83 o
  -1  -7   4       21.26       17.70      6.73 o
   0  -7   4      114.42      119.39      8.97 o
   1  -7   4       26.14       36.55     13.13 o
   2  -7   4      251.87      251.52     12.40 o
   3  -7   4       38.17       25.69     19.15 o
  -7  -6   4       35.71       45.46     16.83 o
  -6  -6   4        2.35       -2.54      9.24 o
  -5  -6   4        7.50       18.48      9.02 o
  -4  -6   4     1305.54     1266.87     33.97 o
  -3  -6   4     1214.28     1189.43     42.34 o
  -2  -6   4     1815.35     1813.85     38.91 o
  -1  -6   4      306.28      304.87     12.30 o
   0  -6   4       20.81       23.72      5.05 o
   1  -6   4      300.91      305.16     10.73 o
   2  -6   4      250.96      267.24     13.09 o
   3  -6   4       11.29       19.26      7.37 o
   4  -6   4       53.22       64.46     19.65 o
  -7  -5   4      172.35      220.02     19.20 o
  -6  -5   4        5.36       21.41      8.99 o
  -5  -5   4        3.87        2.49      6.55 o
  -4  -5   4      206.14      202.33     10.16 o
  -3  -5   4      245.33      246.11     10.85 o
  -2  -5   4      320.92      320.42     11.39 o
  -1  -5   4      858.98      810.70     17.15 o
   0  -5   4      183.60      287.65     10.37 o
   1  -5   4       99.15       97.02      5.53 o
   2  -5   4       12.13       18.06      4.15 o
   3  -5   4      178.69      162.96      7.84 o
   4  -5   4       50.87       95.46     20.55 o
   5  -5   4      226.50      241.36     16.50 o
  -8  -4   4        0.43       -2.59     17.50 o
  -7  -4   4      394.41      418.56     26.02 o
  -6  -4   4       19.15       21.99      7.41 o
  -5  -4   4      664.23      682.66     19.73 o
  -4  -4   4       68.46       67.25      6.00 o
  -3  -4   4       20.61       27.68      4.72 o
  -2  -4   4     2477.31     2425.82     38.70 o
  -1  -4   4      349.66      377.81     13.52 o
   0  -4   4       16.37       14.22      2.44 o
   1  -4   4      385.24      370.95     17.19 o
   2  -4   4       98.64      102.96      5.27 o
   3  -4   4       57.48      100.37      7.57 o
   4  -4   4      110.72      108.25     10.28 o
   5  -4   4      101.33       93.31      9.45 o
   6  -4   4      113.07       84.81     11.37 o
  -8  -3   4       50.29       54.87     15.17 o
  -7  -3   4        0.10        7.20     11.64 o
  -6  -3   4       11.23       21.13      9.64 o
  -5  -3   4        1.02       -7.42      7.42 o
  -4  -3   4        6.50       -3.12      3.56 o
  -3  -3   4       78.56       84.96      6.40 o
  -2  -3   4      272.38      277.35     13.00 o
  -1  -3   4        0.76        1.91      2.24 o
   0  -3   4      428.28      365.32      7.91 o
   1  -3   4      618.90      654.84     12.29 o
   2  -3   4      281.17      288.17      7.48 o
   3  -3   4       41.34       47.77      3.65 o
   4  -3   4      612.28      606.52     16.97 o
   5  -3   4      184.37      175.73     16.65 o
   6  -3   4      135.52      163.66     31.72 o
   7  -3   4       97.79       98.29     17.11 o
  -8  -2   4      603.95      613.91     43.57 o
  -7  -2   4      182.27      176.54     18.03 o
  -6  -2   4       11.18       18.05     10.49 o
  -5  -2   4      299.39      300.50     18.10 o
  -4  -2   4       15.90       19.74      5.49 o
  -3  -2   4      311.46      288.30      7.63 o
  -2  -2   4     2591.77     2531.42     43.14 o
  -1  -2   4      344.10      342.41      7.40 o
   0  -2   4     2155.30     2492.60     38.47 o
   1  -2   4      224.55      213.97      6.14 o
   2  -2   4       12.70       13.44      2.34 o
   3  -2   4     1133.24     1061.52     17.25 o
   4  -2   4       82.23       81.53      7.47 o
   5  -2   4       90.87       85.05      7.41 o
   6  -2   4       50.59       55.83     10.67 o
   7  -2   4       39.13       35.50     12.44 o
  -8  -1   4        6.84        9.90     13.01 o
  -7  -1   4        7.14        6.20      9.92 o
  -6  -1   4       48.34       60.66     12.28 o
  -5  -1   4       73.93       66.15      7.72 o
  -4  -1   4       73.09       82.90      6.46 o
  -3  -1   4      401.53      380.78     30.35 o
  -2  -1   4        5.70        8.45      2.03 o
  -1  -1   4      331.51      318.98      7.12 o
   0  -1   4     2957.84     3043.59     42.67 o
   1  -1   4      809.43      815.13     13.59 o
   2  -1   4     1037.33     1161.55     20.70 o
   3  -1   4      407.31      354.03      9.12 o
   4  -1   4      271.15      256.16      8.20 o
   5  -1   4     1653.32     1625.57     27.70 o
   6  -1   4       92.05       85.22      8.79 o
   7  -1   4        2.96        4.11     12.51 o
   8  -1   4      146.10      156.29     20.84 o
  -8   0   4        0.04      -12.18     12.18 o
  -7   0   4        6.83       12.31     12.65 o
  -6   0   4      126.55      148.64     12.34 o
  -5   0   4      300.67      299.81     16.72 o
  -4   0   4      211.78      232.27     13.05 o
  -3   0   4     1416.91     1454.40     25.31 o
  -2   0   4      215.52      179.14      4.47 o
  -1   0   4      126.00      123.24      3.73 o
   0   0   4    10076.18    10315.24    164.94 o
   1   0   4       49.67       52.10      3.55 o
   2   0   4      274.20      254.80      5.73 o
   3   0   4      459.59      481.61      9.19 o
   4   0   4      305.89      317.99      8.69 o
   5   0   4       66.59       65.44      5.01 o
   6   0   4        0.02        5.52      6.93 o
   7   0   4      136.37      143.02     10.48 o
   8   0   4       15.91       22.82     11.61 o
  -8   1   4      189.14      182.12     17.11 o
  -7   1   4       76.58       89.64     12.85 o
  -6   1   4       50.41       69.66     12.27 o
  -5   1   4      162.92      154.54     11.96 o
  -4   1   4        2.93        6.77      5.27 o
  -3   1   4        0.04       -2.41      2.41 o
  -2   1   4       99.81       74.21      3.15 o
  -1   1   4      149.59      129.02      4.02 o
   0   1   4      565.65      546.99     12.53 o
   1   1   4       28.82       31.05      2.43 o
   2   1   4    11241.63    12225.68    178.11 o
   3   1   4       58.35       49.17      3.10 o
   4   1   4       21.48       20.68      3.64 o
   5   1   4      790.61      822.87     14.47 o
   6   1   4       45.20       50.90      5.90 o
   7   1   4      152.78      161.81     10.26 o
   8   1   4      124.63      123.52     12.31 o
  -8   2   4      266.88      227.45     39.82 o
  -7   2   4       58.71       44.57     11.25 o
  -6   2   4      567.36      547.48     16.04 o
  -5   2   4       13.60       13.35      4.90 o
  -4   2   4      101.43       97.05      5.24 o
  -3   2   4     3361.22     3317.18     63.68 o
  -2   2   4      319.69      323.46      6.98 o
  -1   2   4       51.03       43.53      2.66 o
   0   2   4       60.06       68.20      3.69 o
   1   2   4     1803.73     1758.74     25.18 o
   2   2   4     2452.43     2617.58     34.27 o
   3   2   4      224.58      223.52      6.71 o
   4   2   4      342.47      336.56      8.71 o
   5   2   4       12.73        7.33      3.67 o
   6   2   4       19.11       17.27      5.25 o
   7   2   4      224.91      218.12     11.55 o
   8   2   4        0.15       -0.09     10.32 o
  -7   3   4       22.63       44.11     14.22 o
  -6   3   4        2.13       14.25      6.96 o
  -5   3   4      133.96      128.44      7.07 o
  -4   3   4      217.11      216.88      7.97 o
  -3   3   4       15.11       29.06      3.19 o
  -2   3   4      852.17      853.09     14.37 o
  -1   3   4     3693.57     3572.13     50.25 o
   0   3   4       58.69       54.70      2.96 o
   1   3   4       69.34       64.51      2.78 o
   2   3   4     2513.87     2618.45     43.93 o
   3   3   4      166.87      183.46      5.68 o
   4   3   4     2759.86     2889.28     45.56 o
   5   3   4     1524.29     1540.16     25.80 o
   6   3   4        4.31        3.09      5.38 o
   7   3   4      269.78      253.60     14.50 o
   8   3   4        1.55       -0.64      9.98 o
  -7   4   4       30.80       31.06     15.20 o
  -6   4   4      265.67      256.17     16.40 o
  -5   4   4       22.86       24.85      5.58 o
  -4   4   4      485.76      477.56     17.54 o
  -3   4   4       86.54       84.14      5.08 o
  -2   4   4     1566.10     1669.90     25.66 o
  -1   4   4       16.86       16.28      2.69 o
   0   4   4       13.42       19.43      2.29 o
   1   4   4       10.26       10.30      2.29 o
   2   4   4      231.75      285.72     12.43 o
   3   4   4        0.83       -0.95      2.37 o
   4   4   4      834.49      881.71     19.52 o
   5   4   4       46.40       53.24      5.03 o
   6   4   4       49.39       66.71      6.96 o
   7   4   4      175.17      186.68     13.50 o
   8   4   4       15.44       25.91     11.77 o
  -6   5   4        8.76        0.03     10.48 o
  -5   5   4        2.77       15.34      8.35 o
  -4   5   4      378.99      377.99     12.65 o
  -3   5   4        0.06       11.33      5.10 o
  -2   5   4      101.07      101.84      5.37 o
  -1   5   4      278.75      304.55      8.20 o
   0   5   4      229.68      237.65      7.45 o
   1   5   4     2880.26     3175.53     50.05 o
   2   5   4      336.41      315.15      9.47 o
   3   5   4      460.02      450.32      9.70 o
   4   5   4     1860.98     1772.87     26.25 o
   5   5   4      255.38      243.83      9.48 o
   6   5   4       46.99       45.05      7.86 o
   7   5   4      331.66      301.16     34.08 o
   8   5   4       18.21        8.37     12.26 o
  -6   6   4        1.03       10.22     14.56 o
  -5   6   4       25.69       34.33     10.50 o
  -4   6   4      191.89      208.02     15.33 o
  -3   6   4       72.66       75.04      6.61 o
  -2   6   4      307.31      303.39     14.37 o
  -1   6   4      242.00      247.05      9.13 o
   0   6   4       22.21       31.55      3.62 o
   1   6   4       10.27        5.68      3.43 o
   2   6   4        0.27       -0.68      3.49 o
   3   6   4      110.90      110.55      6.91 o
   4   6   4       35.91       41.50      5.99 o
   5   6   4       94.31       90.12      7.79 o
   6   6   4      299.22      303.33     36.69 o
   7   6   4        7.28       -1.52      8.32 o
   8   6   4        0.34       13.15     11.37 o
  -5   7   4        0.25       15.45     12.43 o
  -4   7   4        4.21       -9.34      9.34 o
  -3   7   4       84.03       88.11      7.97 o
  -2   7   4      520.19      477.34     16.31 o
  -1   7   4       25.14       24.08      6.83 o
   0   7   4      999.80      887.44     28.45 o
   1   7   4      498.77      459.37     15.41 o
   2   7   4        7.71        7.85      6.27 o
   3   7   4      521.87      479.67     24.91 o
   4   7   4     1255.32     1240.48     61.76 o
   5   7   4     1129.77     1132.49     73.26 o
   6   7   4     1300.66     1245.41     31.12 o
   7   7   4       18.08       24.35     10.35 o
   8   7   4        0.15        1.11     12.13 o
  -4   8   4       55.49       52.25     14.66 o
  -3   8   4      203.06      196.31     17.13 o
  -2   8   4       13.61       20.75      7.92 o
  -1   8   4       11.49       14.95      6.42 o
   0   8   4      146.59      186.58     17.92 o
   1   8   4        1.72       -1.72      7.75 o
   2   8   4        0.04       12.49      8.84 o
   3   8   4       73.29       66.05     11.11 o
   4   8   4        0.02      -21.19     22.21 o
   5   8   4      102.69      112.86     14.29 o
   6   8   4     1005.40      990.34     36.77 o
   7   8   4        5.70      -10.43     16.16 o
  -3   9   4      149.06      147.28     14.44 o
  -2   9   4      402.77      417.20     22.81 o
  -1   9   4        2.84       17.39     15.19 o
   0   9   4        4.76       -9.83     11.67 o
   1   9   4      117.20      138.52     18.21 o
   2   9   4      718.27      683.44     30.46 o
   3   9   4      770.92      764.72     30.69 o
   4   9   4        0.14       12.17     12.88 o
   5   9   4        0.04       14.06     13.74 o
   6   9   4        0.34        4.94     15.33 o
  -1  10   4       32.00       28.99     13.67 o
   0  10   4       37.11       13.53     16.08 o
   1  10   4       22.54       28.21     13.80 o
   2  10   4       18.95       11.68     15.85 o
   3  10   4      102.31      109.52     16.59 o
   4  10   4       85.76       86.12     22.54 o
   5  10   4      148.66      170.82     25.32 o
  -3  -8   5       44.98       64.81     13.06 o
  -2  -8   5      224.30      231.25     16.25 o
  -1  -8   5      164.32      162.65     13.97 o
   0  -8   5       46.08       43.96      9.71 o
  -5  -7   5      535.93      558.73     33.12 o
  -4  -7   5       53.91       70.09     11.39 o
  -3  -7   5        6.86       15.16      9.41 o
  -2  -7   5        0.04       -1.68      8.66 o
  -1  -7   5       28.58       24.44      9.81 o
   0  -7   5       12.94       30.34      7.54 o
   1  -7   5      208.71      187.88     12.29 o
   2  -7   5       13.50       26.40      7.84 o
  -6  -6   5       14.68       31.22     14.95 o
  -5  -6   5      215.10      230.63     14.28 o
  -4  -6   5      396.59      458.91     19.33 o
  -3  -6   5      572.07      572.64     19.65 o
  -2  -6   5      105.12      107.54      8.94 o
  -1  -6   5       56.19       78.73      7.34 o
   0  -6   5       63.92       73.71      6.80 o
   1  -6   5       15.19        9.08      5.30 o
   2  -6   5      145.21      155.32     11.20 o
   3  -6   5      345.43      357.48     16.13 o
   4  -6   5        8.56       12.37      9.55 o
  -7  -5   5       59.80       45.64     23.00 o
  -6  -5   5       41.84       46.62     12.73 o
  -5  -5   5        2.39       12.87      7.83 o
  -4  -5   5       53.58       60.65      7.60 o
  -3  -5   5      367.60      336.81     14.81 o
  -2  -5   5       71.34       64.75      5.51 o
  -1  -5   5       10.11       16.16      4.53 o
   0  -5   5        9.64       11.40      3.57 o
   1  -5   5      148.55      139.55      6.60 o
   2  -5   5       23.69       24.16      4.53 o
   3  -5   5        7.87        8.29      6.71 o
   4  -5   5        2.71        4.26      6.22 o
   5  -5   5       98.01       92.93     15.02 o
  -7  -4   5       26.75       22.62     14.47 o
  -6  -4   5       36.83       34.19     19.85 o
  -5  -4   5        0.81       -3.64     11.54 o
  -4  -4   5      467.14      435.83     19.24 o
  -3  -4   5        0.30        6.21      4.51 o
  -2  -4   5        0.99        6.63      3.74 o
  -1  -4   5      786.64      750.47     14.09 o
   0  -4   5      517.31      539.92     11.54 o
   1  -4   5       42.73       46.60      3.87 o
   2  -4   5        9.66        4.12      3.42 o
   3  -4   5       45.30       52.71      4.32 o
   4  -4   5      492.37      469.97     32.43 o
   5  -4   5       57.32       95.47     38.16 o
   6  -4   5       39.25       39.20     10.14 o
  -7  -3   5      163.67      168.68     36.15 o
  -6  -3   5      170.61      175.58     15.08 o
  -5  -3   5        0.76       22.83      9.48 o
  -4  -3   5      949.27      880.72     19.03 o
  -3  -3   5       12.75       12.44      4.39 o
  -2  -3   5      513.21      516.49     12.78 o
  -1  -3   5      106.56      116.46     13.46 o
   0  -3   5       10.94       19.29      3.02 o
   1  -3   5      141.26      156.17      6.41 o
   2  -3   5       94.32       87.60      4.72 o
   3  -3   5      344.53      334.40      8.63 o
   4  -3   5      120.13      123.91      8.18 o
   5  -3   5       60.44       71.06     16.72 o
   6  -3   5      220.41      239.88     15.64 o
  -8  -2   5        0.07       10.44     22.38 o
  -7  -2   5        1.50       11.92     12.77 o
  -6  -2   5        1.73       -3.81      8.85 o
  -5  -2   5      157.49      156.30     12.50 o
  -4  -2   5      663.46      693.85     19.98 o
  -3  -2   5      395.66      368.62      9.21 o
  -2  -2   5     1628.80     1716.10     30.86 o
  -1  -2   5      204.00      214.38      6.92 o
   0  -2   5       41.47       39.80      3.27 o
   1  -2   5     2181.32     1984.39     31.88 o
   2  -2   5      340.85      342.64      8.27 o
   3  -2   5      723.01      684.49     14.48 o
   4  -2   5       81.21       80.82      5.37 o
   5  -2   5      172.35      187.42     16.08 o
   6  -2   5      366.55      347.99     20.03 o
   7  -2   5       28.42       20.96     11.32 o
  -8  -1   5        0.27        2.22     25.17 o
  -7  -1   5      105.80      110.99     16.90 o
  -6  -1   5        0.03        3.81     13.12 o
  -5  -1   5        7.14        3.00     10.00 o
  -4  -1   5      294.59      244.79     11.03 o
  -3  -1   5       43.35       44.35      3.53 o
  -2  -1   5      675.59      618.00     11.86 o
  -1  -1   5        0.36       -1.82      1.98 o
   0  -1   5       59.32       49.99      3.11 o
   1  -1   5      303.27      347.84      7.91 o
   2  -1   5      116.15       96.61      5.84 o
   3  -1   5     1542.73     1524.16     31.68 o
   4  -1   5       45.82       55.15      5.12 o
   5  -1   5      126.31      121.87      7.44 o
   6  -1   5      129.35      136.65     12.29 o
   7  -1   5       32.12       34.26     11.72 o
  -8   0   5       77.33       69.66     61.90 o
  -7   0   5        0.19       -3.69     16.15 o
  -6   0   5        4.07        4.90      9.44 o
  -5   0   5      403.61      409.19     20.03 o
  -4   0   5        9.70       12.95      7.43 o
  -3   0   5       93.78       83.82      6.70 o
  -2   0   5     3785.45     3930.34     66.27 o
  -1   0   5       11.66        9.73      2.22 o
   0   0   5     2650.25     2549.04     42.60 o
   1   0   5      105.02      105.68      4.71 o
   2   0   5      324.86      333.88      9.14 o
   3   0   5     2422.75     2458.08     39.14 o
   4   0   5       33.23       34.76      3.50 o
   5   0   5        0.03       -3.95      4.56 o
   6   0   5       32.52       39.32      5.86 o
   7   0   5       63.14       72.30      8.99 o
   8   0   5       26.27       27.54     12.07 o
  -8   1   5       48.46       11.79     36.63 o
  -7   1   5       34.31       25.89     11.80 o
  -6   1   5       89.58       87.70     16.15 o
  -5   1   5      555.87      531.60     25.64 o
  -4   1   5       65.50       72.32      6.20 o
  -3   1   5      200.64      199.17      9.95 o
  -2   1   5      574.28      560.57     10.18 o
  -1   1   5       75.09       67.60      3.76 o
   0   1   5      321.19      339.70     11.33 o
   1   1   5      112.69       88.88      6.47 o
   2   1   5       59.64       45.58      3.62 o
   3   1   5       29.98       33.15      2.65 o
   4   1   5        9.00       11.42      3.26 o
   5   1   5      558.84      546.65     12.11 o
   6   1   5      479.80      442.79     12.93 o
   7   1   5        2.36        3.76      7.76 o
   8   1   5       38.52       24.70     18.12 o
  -7   2   5       86.33       83.00     12.97 o
  -6   2   5        0.82        6.48      7.98 o
  -5   2   5      817.40      789.13     24.45 o
  -4   2   5       83.07       93.75      5.13 o
  -3   2   5     2340.22     2284.78     54.30 o
  -2   2   5       67.61       67.61      3.64 o
  -1   2   5      161.89      158.93      6.55 o
   0   2   5     5114.96     5387.69     74.24 o
   1   2   5      466.63      495.05      8.44 o
   2   2   5      588.10      575.39     10.36 o
   3   2   5     2464.97     2504.65     36.30 o
   4   2   5       40.75       38.19      3.77 o
   5   2   5      130.03      132.73      6.48 o
   6   2   5       49.68       41.12      6.15 o
   7   2   5        6.56        4.53      9.25 o
   8   2   5      120.42      104.97     13.19 o
  -7   3   5        5.52        0.67     14.69 o
  -6   3   5       19.76       15.75      7.35 o
  -5   3   5      109.70      114.75      9.89 o
  -4   3   5      143.62      145.36      6.90 o
  -3   3   5        9.64        3.87      3.21 o
  -2   3   5      535.81      525.29     10.35 o
  -1   3   5      259.20      246.51      6.21 o
   0   3   5      372.29      422.49      9.35 o
   1   3   5      167.54      151.74      5.42 o
   2   3   5     1782.02     1833.33     43.14 o
   3   3   5     1391.99     1525.05     25.41 o
   4   3   5       40.84       47.90      3.78 o
   5   3   5      711.61      718.30     13.66 o
   6   3   5        2.75       -0.05      5.25 o
   7   3   5        7.43       11.27     14.19 o
   8   3   5      585.26      550.54     34.68 o
  -7   4   5        8.98        1.90     17.23 o
  -6   4   5      448.97      432.78     18.50 o
  -5   4   5       10.52        8.94      5.79 o
  -4   4   5       17.82       21.11      4.92 o
  -3   4   5      589.30      560.20     12.01 o
  -2   4   5      189.85      189.23      7.08 o
  -1   4   5     4104.04     4342.83     75.92 o
   0   4   5     1203.76     1159.21     18.30 o
   1   4   5      135.98      251.88     11.61 o
   2   4   5     1876.03     1921.29     30.58 o
   3   4   5      167.16      189.03      5.63 o
   4   4   5        3.12        0.33      3.28 o
   5   4   5      563.92      537.05     14.87 o
   6   4   5        9.84       16.69      7.73 o
   7   4   5        2.88       -4.43      8.26 o
   8   4   5        8.31       13.07     11.26 o
  -6   5   5        4.09       -1.34     10.66 o
  -5   5   5        3.38        3.34      7.16 o
  -4   5   5        1.74        6.78      6.17 o
  -3   5   5        0.98        3.13      4.68 o
  -2   5   5        0.46      151.01      7.04 o
  -1   5   5       70.05       66.91      4.29 o
   0   5   5        3.11        1.41      2.75 o
   1   5   5        3.10        4.49      2.46 o
   2   5   5      785.23      795.54     15.46 o
   3   5   5       27.93       39.44      4.33 o
   4   5   5        2.89      110.28     17.33 o
   5   5   5       30.14       30.48      5.07 o
   6   5   5       21.85       28.88      6.80 o
   7   5   5      844.04      721.51     25.95 o
   8   5   5        3.92        1.28     10.28 o
  -6   6   5      137.01      125.69     15.02 o
  -5   6   5      149.51      167.20     18.65 o
  -4   6   5      563.95      564.07     16.80 o
  -3   6   5      330.29      301.01     12.95 o
  -2   6   5      412.79      385.06     12.58 o
  -1   6   5       76.32       69.19      5.92 o
   0   6   5       47.36       47.61      5.08 o
   1   6   5     1451.12     1405.53     26.16 o
   2   6   5     3043.88     2854.50    100.22 o
   3   6   5      160.65      179.87      8.65 o
   4   6   5      302.24      307.74      9.26 o
   5   6   5       28.35       34.15     10.02 o
   6   6   5       10.33        3.29     17.61 o
   7   6   5        6.71       17.56      8.66 o
   8   6   5        1.59       25.24     12.91 o
  -5   7   5       12.31       25.55     12.35 o
  -4   7   5       49.57       45.48     15.59 o
  -3   7   5       30.24       42.38      7.01 o
  -2   7   5       10.30        3.96      6.14 o
  -1   7   5      200.69      201.15     15.90 o
   0   7   5      137.47      146.92      8.01 o
   1   7   5       49.27       59.23      7.03 o
   2   7   5      413.85      441.31     18.11 o
   3   7   5      956.74      909.16     28.46 o
   4   7   5     2961.84     3002.43     62.99 o
   5   7   5      264.50      267.06     18.94 o
   6   7   5      133.89      126.01     10.24 o
   7   7   5       15.00       11.13     10.47 o
   8   7   5       82.95       53.59     13.18 o
  -4   8   5      143.16      133.64     13.50 o
  -3   8   5        9.81       13.67      8.31 o
  -2   8   5      155.89      190.70     10.73 o
  -1   8   5      504.94      515.07     32.13 o
   0   8   5      234.55      261.65     35.99 o
   1   8   5      392.55      421.72     29.24 o
   2   8   5       43.53       37.39      9.71 o
   3   8   5       21.67       35.49     10.70 o
   4   8   5      110.30      110.09     27.82 o
   5   8   5       56.41       59.48     13.31 o
   6   8   5      426.14      443.79     27.76 o
   7   8   5        2.28      -15.83     15.83 o
  -3   9   5        2.29        8.07     11.71 o
  -2   9   5       97.53       84.49     12.21 o
  -1   9   5        0.03       -9.96     12.29 o
   0   9   5      108.53      108.32     14.59 o
   1   9   5     1032.66     1028.66     46.85 o
   2   9   5        5.47       11.61     11.28 o
   3   9   5      200.53      218.72     17.15 o
   4   9   5       11.53       -5.61     17.09 o
   5   9   5       62.71       82.77     15.59 o
   6   9   5      139.53      161.06     19.65 o
  -1  10   5       12.71       31.66     13.93 o
   0  10   5      141.93      142.30     18.76 o
   1  10   5       70.07       76.98     17.60 o
   2  10   5       58.51       59.63     14.73 o
   3  10   5        6.65       -3.24     14.42 o
   4  10   5        2.35       12.23     16.12 o
   5  10   5        2.17      -17.12     17.12 o
  -4  -7   6       25.59        8.09     12.46 o
  -3  -7   6      107.39      120.49     12.82 o
  -2  -7   6      229.29      253.62     26.01 o
  -1  -7   6       81.53       79.61     10.11 o
   0  -7   6       68.45       69.56      9.74 o
   1  -7   6       29.88       44.18      8.25 o
  -5  -6   6       19.56       18.88     11.59 o
  -4  -6   6       10.66        4.47     10.07 o
  -3  -6   6        1.79        2.63     11.68 o
  -2  -6   6        0.08       -4.97      7.84 o
  -1  -6   6       46.62       44.17      9.80 o
   0  -6   6      102.31      102.33      8.73 o
   1  -6   6      277.72      271.46     12.56 o
   2  -6   6       33.16       30.33      6.84 o
   3  -6   6       32.94       45.50      9.06 o
  -6  -5   6      205.75      218.23     37.60 o
  -5  -5   6      112.18      108.24     11.79 o
  -4  -5   6        0.03        6.14      8.00 o
  -3  -5   6       10.50       26.66      6.97 o
  -2  -5   6      125.06      116.99      8.85 o
  -1  -5   6       23.50       24.87      4.76 o
   0  -5   6      355.93      371.75     11.34 o
   1  -5   6       32.68       43.68      7.25 o
   2  -5   6      266.94      272.98      9.96 o
   3  -5   6        4.36       -5.84      5.84 o
   4  -5   6        1.61        3.79      8.17 o
  -7  -4   6       23.98       32.94     23.73 o
  -6  -4   6      294.63      280.45     22.30 o
  -5  -4   6       15.37        7.06     10.76 o
  -4  -4   6      105.85      103.13      7.33 o
  -3  -4   6      168.96      230.35     10.84 o
  -2  -4   6        1.99        1.91      4.19 o
  -1  -4   6       20.76       28.55      4.07 o
   0  -4   6      105.73      103.71      5.72 o
   1  -4   6      276.86      271.77     10.41 o
   2  -4   6      436.01      455.96     11.51 o
   3  -4   6      492.88      462.06     18.99 o
   4  -4   6      391.38      404.26     13.80 o
   5  -4   6       21.39       25.18     10.69 o
  -7  -3   6        1.10       -0.34     13.82 o
  -6  -3   6      420.09      424.34     24.62 o
  -5  -3   6      142.78      140.49     33.06 o
  -4  -3   6       67.07       81.58      7.75 o
  -3  -3   6       21.00       12.66      4.26 o
  -2  -3   6       11.48        1.78      3.76 o
  -1  -3   6     1595.84     1609.01     29.28 o
   0  -3   6       42.04       52.52      4.33 o
   1  -3   6        0.77       -1.49      2.60 o
   2  -3   6      404.91      398.21      9.91 o
   3  -3   6        1.20        3.35      3.52 o
   4  -3   6      174.00      171.97      8.91 o
   5  -3   6        3.71        5.43      6.55 o
   6  -3   6       81.73       90.14     10.90 o
  -7  -2   6       64.79       79.81     14.33 o
  -6  -2   6       52.62       44.22     17.01 o
  -5  -2   6       20.87       29.97      9.83 o
  -4  -2   6      130.00      133.68     12.84 o
  -3  -2   6       54.11       56.34      5.33 o
  -2  -2   6       64.12       70.44      4.05 o
  -1  -2   6      526.79      480.94     10.34 o
   0  -2   6      459.23      431.56      9.97 o
   1  -2   6     2354.40     2452.04     42.47 o
   2  -2   6      368.78      354.35      9.87 o
   3  -2   6       10.61       50.02     10.54 o
   4  -2   6      695.36      627.13     18.83 o
   5  -2   6      412.43      373.55     27.00 o
   6  -2   6       31.68       19.69      8.07 o
   7  -2   6      168.67      162.63     18.01 o
  -7  -1   6       42.60       60.67     14.78 o
  -6  -1   6       56.29       54.33     11.26 o
  -5  -1   6        3.34        6.28      8.31 o
  -4  -1   6     2080.28     2152.35     45.67 o
  -3  -1   6       62.46       66.98      4.58 o
  -2  -1   6       60.16       65.96      4.18 o
  -1  -1   6     1275.66     1365.40     21.32 o
   0  -1   6      385.79      438.90      8.96 o
   1  -1   6      423.13      435.70     14.04 o
   2  -1   6       74.28       86.54      8.11 o
   3  -1   6        1.95        1.16      2.20 o
   4  -1   6       22.41       23.58      4.09 o
   5  -1   6       10.56        9.27      5.02 o
   6  -1   6      205.90      217.79     12.54 o
   7  -1   6       60.72       52.57     10.64 o
  -7   0   6       10.01       -3.20     14.06 o
  -6   0   6       99.34      102.84     13.00 o
  -5   0   6        7.63        4.51      8.58 o
  -4   0   6        9.95       10.82      6.86 o
  -3   0   6       70.41       62.02      5.74 o
  -2   0   6     2181.83     2221.73     38.85 o
  -1   0   6      509.97      495.92      9.51 o
   0   0   6       29.12       39.14      2.51 o
   1   0   6     2249.53     2222.16     38.53 o
   2   0   6      222.83      214.20     10.47 o
   3   0   6      222.52      227.37      5.61 o
   4   0   6     1204.28     1202.51     26.50 o
   5   0   6      198.71      193.68      8.76 o
   6   0   6      115.30      104.81      7.24 o
   7   0   6        7.22        5.88      9.33 o
  -7   1   6      528.42      549.63     27.17 o
  -6   1   6       10.74       -1.46      9.79 o
  -5   1   6      209.32      208.48     15.03 o
  -4   1   6      208.12      187.24     19.49 o
  -3   1   6       96.57       93.43      4.54 o
  -2   1   6     1607.01     1574.68     24.08 o
  -1   1   6       88.43       75.72      4.66 o
   0   1   6      132.54      121.98      3.93 o
   1   1   6      322.09      325.19     10.08 o
   2   1   6       21.92       22.81      3.26 o
   3   1   6      235.79      240.41      6.13 o
   4   1   6        1.55       -0.40      3.44 o
   5   1   6        2.77        0.29      4.15 o
   6   1   6       36.96       28.48      5.69 o
   7   1   6       24.74       23.96      7.95 o
   8   1   6       11.53       24.41     11.37 o
  -7   2   6        2.01       -2.87     11.76 o
  -6   2   6        0.89       10.35      9.62 o
  -5   2   6      167.53      188.36     18.50 o
  -4   2   6      140.13      136.45      6.24 o
  -3   2   6        6.82        8.14      3.07 o
  -2   2   6     1586.29     1573.22     30.46 o
  -1   2   6       96.21       84.87      4.31 o
   0   2   6     3274.55     3436.14     52.80 o
   1   2   6     2831.85     2917.49     51.76 o
   2   2   6       33.27       39.10      3.65 o
   3   2   6      446.95      442.17      8.77 o
   4   2   6      106.14      101.19      5.93 o
   5   2   6        8.57       12.70      4.36 o
   6   2   6     2090.24     2043.41     35.17 o
   7   2   6       65.06       45.34      8.27 o
   8   2   6      329.51      291.89     16.34 o
  -7   3   6       33.22        6.98     12.49 o
  -6   3   6       32.64       13.00     10.32 o
  -5   3   6      310.36      284.40     16.84 o
  -4   3   6       75.09       72.61      6.13 o
  -3   3   6       86.15       84.71      6.03 o
  -2   3   6     1851.30     1798.68     27.58 o
  -1   3   6       75.01       78.80      5.24 o
   0   3   6      984.86     1013.02     18.42 o
   1   3   6       24.55       39.08      5.13 o
   2   3   6      148.24      155.18      5.55 o
   3   3   6        9.35       22.90      4.83 o
   4   3   6       33.17       31.41      3.49 o
   5   3   6        4.00        8.84      4.24 o
   6   3   6      106.68      127.44      7.17 o
   7   3   6       19.55       12.80      7.82 o
   8   3   6      877.22      832.05     26.97 o
  -6   4   6        8.61       12.43     10.93 o
  -5   4   6       24.20       23.65      7.19 o
  -4   4   6       64.21       93.17     17.87 o
  -3   4   6      426.68      431.36     11.41 o
  -2   4   6       55.38       58.08      4.32 o
  -1   4   6       85.07       89.77      4.64 o
   0   4   6     1434.79     1377.25     21.56 o
   1   4   6        4.05        6.59      2.21 o
   2   4   6      559.02      536.15     10.52 o
   3   4   6     1906.61     1836.50     45.14 o
   4   4   6       72.23       77.61      5.04 o
   5   4   6      615.92      606.59     13.11 o
   6   4   6        3.52        7.06      5.53 o
   7   4   6       59.47       56.78      9.21 o
   8   4   6       18.27       16.83     19.01 o
  -6   5   6      188.53      153.81     27.82 o
  -5   5   6      184.91      180.52     11.56 o
  -4   5   6        5.42       11.14      5.98 o
  -3   5   6       57.94       49.36      5.96 o
  -2   5   6      800.52      765.06     18.48 o
  -1   5   6      487.87      518.03     14.18 o
   0   5   6      752.17      708.36     17.41 o
   1   5   6        3.46        8.21      3.24 o
   2   5   6       84.05       77.50      4.25 o
   3   5   6        0.17       11.44      3.07 o
   4   5   6       36.54       41.29      4.93 o
   5   5   6     1525.65     1536.83     29.60 o
   6   5   6       18.08       15.97      5.57 o
   7   5   6      105.52      100.65     10.69 o
   8   5   6        8.02       15.91     10.61 o
  -5   6   6       57.47       55.71     10.58 o
  -4   6   6       28.71       37.23      8.49 o
  -3   6   6      155.39      136.61      8.37 o
  -2   6   6      256.50      260.43     11.46 o
  -1   6   6      376.23      379.65     16.07 o
   0   6   6     3021.88     3034.33     44.67 o
   1   6   6      605.18      538.86     11.91 o
   2   6   6     3087.79     2977.41     69.68 o
   3   6   6       33.29       29.72      3.48 o
   4   6   6      328.01      365.01     13.51 o
   5   6   6      447.37      449.35     11.71 o
   6   6   6       17.86       23.18      8.20 o
   7   6   6       16.49       12.54     13.67 o
   8   6   6       78.49       82.15     19.11 o
  -5   7   6       32.37       23.31     23.49 o
  -4   7   6      132.79      114.19     12.68 o
  -3   7   6      134.98      123.83      9.10 o
  -2   7   6       59.77       56.47      7.03 o
  -1   7   6        9.27       14.20      5.26 o
   0   7   6       43.72       47.74      5.54 o
   1   7   6      204.15      192.07     14.78 o
   2   7   6     2032.52     1929.95     41.06 o
   3   7   6       65.28       73.14      9.72 o
   4   7   6     1589.99     1617.63     44.14 o
   5   7   6       81.15       91.50      8.14 o
   6   7   6       58.84       78.60     10.24 o
   7   7   6      437.54      434.58     20.18 o
  -4   8   6        1.16       -1.04     11.76 o
  -3   8   6      210.52      224.44     13.63 o
  -2   8   6      266.87      275.88     16.70 o
  -1   8   6      954.49      999.73     65.70 o
   0   8   6        1.52       10.98     19.91 o
   1   8   6       83.53       85.74     16.21 o
   2   8   6       69.39       77.48     14.17 o
   3   8   6       59.09       56.40     12.93 o
   4   8   6       27.10       39.65     10.29 o
   5   8   6        8.07       10.50     12.19 o
   6   8   6       25.35        5.91     14.51 o
   7   8   6        2.01        6.80     17.03 o
  -3   9   6        8.41        5.84     21.13 o
  -2   9   6       47.61       56.47     11.75 o
  -1   9   6       62.74       89.16     11.63 o
   0   9   6       24.30       25.34     12.89 o
   1   9   6       56.45       57.44     15.32 o
   2   9   6        8.32        7.84      9.86 o
   3   9   6       23.96       36.70     11.39 o
   4   9   6      224.81      239.95     23.04 o
   5   9   6        2.15      -10.70     24.85 o
   6   9   6       17.36       33.60     16.87 o
  -1  10   6       81.12      117.87     44.80 o
   0  10   6      227.98      221.81     17.98 o
   1  10   6      387.94      414.46     28.92 o
   2  10   6       85.90       80.43     15.05 o
   3  10   6       56.35       22.03     24.00 o
   4  10   6       25.11       31.57     16.77 o
   5  10   6        0.00       -8.02     18.20 o
  -3  -7   7        1.18        1.60     18.94 o
  -2  -7   7       25.72       31.54     17.02 o
  -1  -7   7      269.60      275.18     16.26 o
   0  -7   7        6.40       -2.90     11.94 o
  -5  -6   7        0.02        6.50     16.07 o
  -4  -6   7        4.05        9.70     11.51 o
  -3  -6   7       55.55       59.45     15.48 o
  -2  -6   7       91.82       99.21     14.54 o
  -1  -6   7        4.06       19.72      7.81 o
   0  -6   7       55.63       56.73      8.80 o
   1  -6   7      110.51      112.06      9.84 o
   2  -6   7       12.08       20.72     12.04 o
  -6  -5   7        0.39       -3.41     16.21 o
  -5  -5   7       77.41      101.05     24.42 o
  -4  -5   7      223.53      215.12     12.98 o
  -3  -5   7      122.27      142.21     16.23 o
  -2  -5   7       27.95       30.64      8.81 o
  -1  -5   7      212.88      231.58     15.29 o
   0  -5   7      510.41      547.42     18.82 o
   1  -5   7      442.69      434.61     13.64 o
   2  -5   7       90.39       94.37      7.63 o
   3  -5   7       51.68       51.60      8.34 o
   4  -5   7       12.63       14.33     10.57 o
  -6  -4   7       18.63       27.68     15.09 o
  -5  -4   7      172.09      197.93     17.25 o
  -4  -4   7        1.69        7.70      8.19 o
  -3  -4   7      361.05      315.75     21.55 o
  -2  -4   7      183.86      176.28     13.14 o
  -1  -4   7       59.09       50.93      4.88 o
   0  -4   7       65.72       77.88      6.90 o
   1  -4   7       23.03       25.06      4.22 o
   2  -4   7      155.08      155.28      7.74 o
   3  -4   7       58.48       62.47      6.35 o
   4  -4   7       25.48       19.87      7.81 o
  -7  -3   7       37.73       39.68     15.98 o
  -6  -3   7      123.61      127.93     15.80 o
  -5  -3   7       27.54       38.08     11.73 o
  -4  -3   7      261.58      286.01     21.74 o
  -3  -3   7     1820.00     1776.64     49.42 o
  -2  -3   7      524.52      495.55     15.32 o
  -1  -3   7      350.28      342.49      9.52 o
   0  -3   7       44.05       43.13      3.67 o
   1  -3   7        0.13        4.70      5.44 o
   2  -3   7      751.11      731.00     15.08 o
   3  -3   7      295.41      306.90     14.50 o
   4  -3   7      214.40      218.22     10.76 o
   5  -3   7       32.14       38.92      6.16 o
  -7  -2   7       17.43      -13.50     13.50 o
  -6  -2   7      145.75      160.57     15.96 o
  -5  -2   7       36.82       29.33     12.64 o
  -4  -2   7        2.22        9.62      5.36 o
  -3  -2   7      633.44      651.09     14.51 o
  -2  -2   7       86.24       90.55      5.63 o
  -1  -2   7      255.62      229.08      7.52 o
   0  -2   7       53.03       48.10      3.52 o
   1  -2   7        8.67        3.43      2.90 o
   2  -2   7      661.04      637.52     13.02 o
   3  -2   7       20.90       20.52      3.75 o
   4  -2   7      264.92      237.62     10.85 o
   5  -2   7      299.55      290.89     16.40 o
   6  -2   7      186.36      172.44     13.82 o
  -7  -1   7        0.35      -15.79     15.79 o
  -6  -1   7      521.20      517.30     31.26 o
  -5  -1   7      108.48      130.50     13.22 o
  -4  -1   7      476.09      520.84     32.59 o
  -3  -1   7       14.20        6.71      3.58 o
  -2  -1   7       58.07       57.87      4.47 o
  -1  -1   7     1071.11     1031.74     17.39 o
   0  -1   7      977.03      970.38     15.98 o
   1  -1   7       92.09      109.02      4.00 o
   2  -1   7      202.11      196.90     12.83 o
   3  -1   7      613.48      591.96     11.98 o
   4  -1   7      456.23      432.37     11.88 o
   5  -1   7       22.75        8.95      5.54 o
   6  -1   7       14.65       -7.57      7.57 o
   7  -1   7        0.03        8.17     29.87 o
  -7   0   7       24.05       29.10     14.08 o
  -6   0   7       82.29       70.71     12.19 o
  -5   0   7        8.77        2.93     13.21 o
  -4   0   7        7.02        7.93      9.21 o
  -3   0   7        1.03        5.08      3.14 o
  -2   0   7        4.13       -0.02      3.62 o
  -1   0   7      474.29      480.47     14.23 o
   0   0   7       62.37      107.63     10.89 o
   1   0   7      298.08      265.21     13.89 o
   2   0   7      153.81      164.62      7.54 o
   3   0   7      136.43      120.14     10.28 o
   4   0   7        0.56        2.13      3.46 o
   5   0   7        0.10        3.03      4.26 o
   6   0   7       31.71       27.43      6.82 o
   7   0   7      358.95      365.49     19.29 o
  -7   1   7       78.55       74.59     20.88 o
  -6   1   7       40.51       47.23     11.49 o
  -5   1   7      138.34      131.73     15.79 o
  -4   1   7     1127.64     1145.56     32.65 o
  -3   1   7      402.80      366.06      8.76 o
  -2   1   7       81.64       72.98      4.34 o
  -1   1   7     3020.70     3172.22     58.74 o
   0   1   7        8.56       11.70      2.01 o
   1   1   7      182.17      191.54     17.61 o
   2   1   7      796.66      742.30     19.52 o
   3   1   7       22.32       32.72      4.51 o
   4   1   7     1916.94     1944.88     30.37 o
   5   1   7       37.50       35.23      4.68 o
   6   1   7        0.31       -3.74      5.35 o
   7   1   7       23.12       17.04      8.79 o
  -7   2   7       10.58       -6.02     15.25 o
  -6   2   7       23.36       25.85     11.20 o
  -5   2   7        3.63       -1.42      9.75 o
  -4   2   7      775.72      764.55     21.87 o
  -3   2   7       31.67       30.40      3.89 o
  -2   2   7      649.87      664.58     26.33 o
  -1   2   7      154.32      184.84      6.98 o
   0   2   7      221.07      211.98      6.90 o
   1   2   7      670.39      656.09     12.70 o
   2   2   7        4.96        1.58      2.95 o
   3   2   7       14.08        8.18      3.77 o
   4   2   7     2751.27     2806.83     40.48 o
   5   2   7       41.02       53.46      6.07 o
   6   2   7     1419.40     1417.14     26.35 o
   7   2   7      149.72      121.46     10.92 o
   8   2   7       11.75       12.07     17.37 o
  -7   3   7       69.57       49.29     19.82 o
  -6   3   7        2.94        2.68     10.59 o
  -5   3   7      169.69      184.03      8.29 o
  -4   3   7      574.48      566.93     18.38 o
  -3   3   7        0.20       -3.80      3.80 o
  -2   3   7      196.86      195.96      7.16 o
  -1   3   7      316.02      278.06      7.48 o
   0   3   7      389.49      351.29      8.39 o
   1   3   7     3284.01     3103.79     60.95 o
   2   3   7      170.36      160.97      5.15 o
   3   3   7        4.81        0.93      2.64 o
   4   3   7       30.90       33.15      4.30 o
   5   3   7      212.83      200.02     11.99 o
   6   3   7      545.47      556.08     16.89 o
   7   3   7       65.65       65.41      8.81 o
   8   3   7      214.26      209.96     15.88 o
  -6   4   7        8.61       34.65     12.20 o
  -5   4   7        3.38        0.48      7.10 o
  -4   4   7       58.49       58.65      6.25 o
  -3   4   7       35.80       46.16      5.30 o
  -2   4   7      304.03      274.67      8.87 o
  -1   4   7       15.10       22.20      4.02 o
   0   4   7       50.14       46.73      3.57 o
   1   4   7     1156.50     1069.98     31.00 o
   2   4   7       20.25       24.54      3.37 o
   3   4   7     3283.42     3238.98     50.49 o
   4   4   7      121.04      104.65      6.06 o
   5   4   7       44.16       47.27      5.26 o
   6   4   7      332.49      324.85     20.63 o
   7   4   7        1.48       12.84      8.94 o
   8   4   7        0.08        2.90     11.17 o
  -6   5   7        0.83       -1.70     19.66 o
  -5   5   7        0.61       -0.21     11.50 o
  -4   5   7      168.50      160.52      9.61 o
  -3   5   7     1647.16     1579.65     42.61 o
  -2   5   7     1933.69     1883.50     30.20 o
  -1   5   7       43.12       41.56      4.38 o
   0   5   7      199.11      213.43      8.20 o
   1   5   7      212.87      194.20      7.05 o
   2   5   7      426.03      481.85     11.05 o
   3   5   7       20.35       31.32      5.84 o
   4   5   7       35.44       41.48      4.00 o
   5   5   7      100.35      102.69      5.99 o
   6   5   7      108.23       98.68      7.79 o
   7   5   7        1.04       10.45      8.99 o
   8   5   7      202.87      233.01     16.86 o
  -5   6   7        5.48       15.11     10.06 o
  -4   6   7       21.12       20.05      8.67 o
  -3   6   7        1.24        9.25      7.26 o
  -2   6   7     1519.56     1468.93     34.72 o
  -1   6   7      465.39      454.79     12.37 o
   0   6   7     4350.61     4329.16     64.64 o
   1   6   7      354.64      326.63      9.23 o
   2   6   7       61.79       66.41      5.67 o
   3   6   7      318.89      324.20     10.29 o
   4   6   7        4.96        5.43      3.55 o
   5   6   7      724.55      740.95     25.55 o
   6   6   7      610.51      604.68     15.94 o
   7   6   7        3.06        5.73      9.31 o
   8   6   7      119.88      120.31     13.47 o
  -4   7   7      109.84      109.82     11.39 o
  -3   7   7       46.49       49.02      8.29 o
  -2   7   7        1.60        7.86      6.42 o
  -1   7   7       62.10       72.83      7.35 o
   0   7   7        2.15        2.05      8.88 o
   1   7   7       23.52       14.03      5.59 o
   2   7   7      167.29      148.29     12.82 o
   3   7   7        7.80       10.00      6.27 o
   4   7   7      247.93      223.59     21.06 o
   5   7   7        1.04        0.21      6.04 o
   6   7   7        0.39       22.70     13.06 o
   7   7   7       18.78       10.59     13.24 o
  -4   8   7        7.43        0.47     12.14 o
  -3   8   7      382.00      397.84     19.60 o
  -2   8   7        2.48       29.40      9.51 o
  -1   8   7       16.05       21.41      7.59 o
   0   8   7       44.19       57.95     22.21 o
   1   8   7       32.09       29.89      9.02 o
   2   8   7      377.49      339.33     24.50 o
   3   8   7      212.05      216.95     16.85 o
   4   8   7        3.77        8.80     11.21 o
   5   8   7      109.11      107.42     16.68 o
   6   8   7       20.91       32.01     15.59 o
   7   8   7       74.90       42.42     19.31 o
  -2   9   7       15.89       40.89     29.74 o
  -1   9   7      213.87      250.15     16.02 o
   0   9   7        2.71       -4.85     13.53 o
   1   9   7        0.56        8.84     13.15 o
   2   9   7        3.17       -0.82     21.06 o
   3   9   7       74.34       66.30     24.63 o
   4   9   7      157.21      146.41     14.84 o
   5   9   7        8.43      -16.04     16.04 o
   6   9   7        0.65       -1.89     17.42 o
  -1  10   7      272.22      308.11     44.40 o
   0  10   7      102.86      118.76     15.90 o
   1  10   7      353.64      364.65     27.59 o
   2  10   7      247.84      287.69     23.33 o
   3  10   7        3.66        9.45     18.89 o
   4  10   7      181.16      174.61     25.26 o
   5  10   7      335.71      328.64     34.93 o
  -3  -6   8       89.53       83.16     14.22 o
  -2  -6   8      243.56      256.44     16.11 o
  -1  -6   8        2.44       -6.38      8.52 o
   0  -6   8        3.23        3.41      8.18 o
   1  -6   8      124.75      143.84     20.48 o
  -5  -5   8        0.37        3.40     16.35 o
  -4  -5   8       28.46       32.68     11.45 o
  -3  -5   8       42.77       25.47     11.38 o
  -2  -5   8      171.35      173.01     12.87 o
  -1  -5   8      204.79      201.45     12.31 o
   0  -5   8      268.37      272.33     14.78 o
   1  -5   8        5.59       -3.18      6.43 o
   2  -5   8        0.29       -2.69      6.78 o
   3  -5   8      200.45      221.83     18.12 o
  -5  -4   8      317.13      315.85     31.55 o
  -4  -4   8       53.33       40.44     12.75 o
  -3  -4   8       21.13       16.97      7.49 o
  -2  -4   8      269.02      277.94     14.87 o
  -1  -4   8        7.77       12.38      6.93 o
   0  -4   8        3.51       10.56      4.25 o
   1  -4   8       20.43       26.25      5.12 o
   2  -4   8      224.23      202.47     10.67 o
   3  -4   8       36.03       40.91      9.10 o
   4  -4   8        0.13       25.02     10.21 o
  -6  -3   8        2.96        8.85     14.58 o
  -5  -3   8      102.03      100.82     14.66 o
  -4  -3   8        0.17        7.95      7.97 o
  -3  -3   8       91.97       94.22      7.85 o
  -2  -3   8        0.37       -2.42      4.87 o
  -1  -3   8        3.17        4.02      3.97 o
   0  -3   8     1203.75     1113.40     23.32 o
   1  -3   8      527.38      515.17     15.07 o
   2  -3   8       17.54       24.25      8.14 o
   3  -3   8      295.81      292.70     12.01 o
   4  -3   8      241.45      251.75     11.48 o
   5  -3   8       31.90       20.68     11.23 o
  -6  -2   8        0.01        1.67     19.65 o
  -5  -2   8      119.90      128.75     14.55 o
  -4  -2   8       19.32       23.49      5.55 o
  -3  -2   8        2.87        5.41      5.14 o
  -2  -2   8      302.28      283.45     12.81 o
  -1  -2   8      161.88      151.48      6.61 o
   0  -2   8      111.05       99.95      4.89 o
   1  -2   8       17.00       18.53      3.28 o
   2  -2   8      118.42      114.22      5.82 o
   3  -2   8      111.35       97.89      5.57 o
   4  -2   8       94.01       81.84      6.57 o
   5  -2   8       15.04       13.27      9.96 o
   6  -2   8       64.54       73.52     31.40 o
  -7  -1   8        2.45       40.84     22.56 o
  -6  -1   8       59.48       56.22     13.30 o
  -5  -1   8       25.75       18.70     10.02 o
  -4  -1   8      125.83      142.59     15.08 o
  -3  -1   8      525.16      529.95     14.86 o
  -2  -1   8      123.74      139.33      7.19 o
  -1  -1   8       39.26       38.27      4.83 o
   0  -1   8      430.40      430.52     15.94 o
   1  -1   8      190.94      178.27     10.76 o
   2  -1   8      204.69      220.24      9.70 o
   3  -1   8      765.45      747.87     26.20 o
   4  -1   8       11.05       17.86      3.83 o
   5  -1   8      525.66      528.97     18.56 o
   6  -1   8       24.55       20.83      7.97 o
  -7   0   8        1.16      -13.06     20.31 o
  -6   0   8      218.98      228.82     20.98 o
  -5   0   8      259.36      284.25     45.57 o
  -4   0   8       30.67       31.11      9.05 o
  -3   0   8      585.64      534.34     13.46 o
  -2   0   8        6.21       -4.27      4.27 o
  -1   0   8       41.94       50.45      4.17 o
   0   0   8      356.97      353.52     14.43 o
   1   0   8       36.71       54.63      4.82 o
   2   0   8       41.63       45.71      9.93 o
   3   0   8        0.16       22.31      7.88 o
   4   0   8      229.84      221.16     10.97 o
   5   0   8      216.61      243.42     11.66 o
   6   0   8      126.87      115.74      9.87 o
   7   0   8      182.06      170.78     35.23 o
  -7   1   8       17.49       27.82     22.38 o
  -6   1   8      243.67      269.73     19.50 o
  -5   1   8       57.13       50.76     10.79 o
  -4   1   8      194.71      203.76     31.65 o
  -3   1   8      819.24      849.55     29.25 o
  -2   1   8       28.13       25.58      5.08 o
  -1   1   8        7.76        7.21      3.17 o
   0   1   8      468.78      490.04     16.98 o
   1   1   8       46.11       44.06      5.37 o
   2   1   8     7169.25     6953.03    193.01 o
   3   1   8       63.91       73.82      5.94 o
   4   1   8      308.94      332.01     12.91 o
   5   1   8        1.91        3.70      4.23 o
   6   1   8       51.41       62.33      7.70 o
   7   1   8       69.35       58.51     12.77 o
  -6   2   8      274.11      275.52     23.75 o
  -5   2   8       24.51       29.03     10.70 o
  -4   2   8        3.36        2.23      7.95 o
  -3   2   8      139.87      131.38      8.51 o
  -2   2   8       92.51       82.10      5.35 o
  -1   2   8       29.72       22.43      5.29 o
   0   2   8        3.94       -2.95      2.95 o
   1   2   8       76.61       68.63      4.60 o
   2   2   8      351.29      309.29     10.49 o
   3   2   8      251.76      256.67     14.11 o
   4   2   8     2251.52     2238.08     45.70 o
   5   2   8      727.88      682.35     18.28 o
   6   2   8       42.90       47.81      7.79 o
   7   2   8        8.25        1.87      8.22 o
  -6   3   8       85.60       78.31     14.16 o
  -5   3   8        5.81       -0.36      9.64 o
  -4   3   8      181.16      173.17      9.11 o
  -3   3   8       15.34        7.37      4.48 o
  -2   3   8      199.71      188.88      7.84 o
  -1   3   8     2425.28     2333.61     37.44 o
   0   3   8       51.22       45.43      4.77 o
   1   3   8      428.98      430.84      9.50 o
   2   3   8        0.59       -2.85      2.85 o
   3   3   8      249.76      229.58      6.27 o
   4   3   8      208.46      225.60      7.63 o
   5   3   8       75.25       77.13      6.27 o
   6   3   8       70.02       75.09      7.20 o
   7   3   8        9.07       15.68      8.13 o
  -6   4   8      273.49      247.25     21.69 o
  -5   4   8      302.40      288.42     16.35 o
  -4   4   8      385.14      381.27     14.48 o
  -3   4   8       26.29       17.27      5.27 o
  -2   4   8       26.29       23.14      4.57 o
  -1   4   8        0.15        2.70      3.57 o
   0   4   8        9.24       12.28      3.82 o
   1   4   8      780.82      706.44     24.64 o
   2   4   8        5.16        2.52      3.75 o
   3   4   8        5.23       11.14      9.59 o
   4   4   8      250.54      248.26      8.79 o
   5   4   8       12.85       16.54      4.29 o
   6   4   8      237.74      227.54      9.55 o
   7   4   8      192.55      185.88     13.72 o
  -5   5   8      156.19      152.84     17.95 o
  -4   5   8     1369.28     1431.31     30.25 o
  -3   5   8       48.22       40.07      9.65 o
  -2   5   8     1940.08     1906.81     56.82 o
  -1   5   8       56.70       63.84      5.70 o
   0   5   8      241.96      222.71      7.56 o
   1   5   8      591.90      584.25     13.45 o
   2   5   8      439.34      441.00     10.92 o
   3   5   8      141.66      134.19      5.97 o
   4   5   8      680.30      663.72     17.93 o
   5   5   8        5.28       -4.47      4.47 o
   6   5   8       33.51       35.65      5.52 o
   7   5   8       31.28       28.79      8.78 o
  -5   6   8        3.70        9.65     12.55 o
  -4   6   8        2.77       11.57      9.62 o
  -3   6   8       37.84       38.40      7.75 o
  -2   6   8      191.05      222.99     11.42 o
  -1   6   8      159.58      144.71     10.17 o
   0   6   8       67.03       60.56      5.62 o
   1   6   8       63.12       64.61      5.30 o
   2   6   8      162.38      176.67      8.00 o
   3   6   8      727.37      710.65     15.86 o
   4   6   8      290.22      275.66      9.13 o
   5   6   8        3.36        3.68      4.55 o
   6   6   8      267.80      273.42     16.33 o
   7   6   8        0.63       -1.60      7.74 o
  -4   7   8       41.68       27.01     11.10 o
  -3   7   8        9.10       10.71      8.76 o
  -2   7   8      177.50      183.95     11.56 o
  -1   7   8        0.00        1.33      7.13 o
   0   7   8       76.95       83.93     11.79 o
   1   7   8      222.60      221.57     10.73 o
   2   7   8        0.83       -0.89      5.02 o
   3   7   8       39.22       51.48      6.31 o
   4   7   8        3.41       -0.34      5.92 o
   5   7   8       26.64       39.17      6.59 o
   6   7   8       57.81       74.73      8.51 o
   7   7   8        8.67        4.45      9.16 o
  -3   8   8       56.45       38.92     10.47 o
  -2   8   8        8.43       16.47      8.84 o
  -1   8   8       32.56       33.96      8.02 o
   0   8   8       22.29       25.24      7.66 o
   1   8   8        0.10      -11.95     14.30 o
   2   8   8       12.29        9.30     10.24 o
   3   8   8       27.02       40.27     11.38 o
   4   8   8        1.44       14.01     11.67 o
   5   8   8      181.73      185.61     64.20 o
   6   8   8      360.94      349.36     22.83 o
  -2   9   8      168.13      182.50     15.44 o
  -1   9   8        6.83       38.23     12.02 o
   0   9   8       43.77       56.64     11.44 o
   1   9   8       35.00       53.05     14.09 o
   2   9   8      474.23      490.94     41.10 o
   3   9   8      173.87      203.02     19.75 o
   4   9   8       50.76       44.65     22.34 o
   5   9   8        4.58        2.08     14.27 o
   6   9   8        2.80       21.38     18.70 o
   0  10   8      185.46      213.74     18.83 o
   1  10   8       17.50       40.85     22.86 o
   2  10   8        8.81       15.83     17.78 o
   3  10   8      164.29      127.75     18.52 o
   4  10   8      313.94      299.57     23.25 o
  -3  -5   9       11.26       -2.54     11.40 o
  -2  -5   9       41.59       25.53     13.74 o
  -1  -5   9        0.86       18.74      8.39 o
   0  -5   9        1.00        4.13      8.06 o
   1  -5   9       90.73       95.99     10.63 o
   2  -5   9       28.28       29.60     16.25 o
  -5  -4   9        5.03       23.88     15.59 o
  -4  -4   9      118.67      108.08     14.62 o
  -3  -4   9       36.97       17.28      9.86 o
  -2  -4   9      200.58      174.98     11.42 o
  -1  -4   9      652.03      666.63     36.85 o
   0  -4   9      208.45      203.46     11.21 o
   1  -4   9       73.06       82.96      8.92 o
   2  -4   9        0.18       -3.95      6.68 o
   3  -4   9       25.82       58.46     20.93 o
  -5  -3   9       10.43       22.89     14.35 o
  -4  -3   9       12.90        9.85      9.68 o
  -3  -3   9       28.29       17.20      8.45 o
  -2  -3   9      244.76      235.00     12.41 o
  -1  -3   9       60.27       51.05      5.62 o
   0  -3   9        3.04       -3.82      5.21 o
   1  -3   9      332.27      292.62     12.00 o
   2  -3   9      356.23      362.60     13.29 o
   3  -3   9       39.94       45.63     16.71 o
   4  -3   9       44.91       50.94     10.59 o
  -6  -2   9        0.55        5.33     21.13 o
  -5  -2   9      246.48      231.55     24.25 o
  -4  -2   9      339.86      360.54     23.07 o
  -3  -2   9        0.16        0.71      6.53 o
  -2  -2   9      142.92      141.00      8.94 o
  -1  -2   9        6.73        5.41      4.01 o
   0  -2   9      163.70      153.43      6.87 o
   1  -2   9      401.11      437.86     18.27 o
   2  -2   9       41.03       46.41      6.35 o
   3  -2   9      179.25      187.35     13.31 o
   4  -2   9       16.88       16.44      7.46 o
   5  -2   9       21.45       15.32     10.47 o
  -6  -1   9        0.10       -4.39     24.02 o
  -5  -1   9       18.15       15.06     14.26 o
  -4  -1   9       25.60       25.35      9.39 o
  -3  -1   9       23.83       55.22      6.70 o
  -2  -1   9        0.04       -2.54      4.58 o
  -1  -1   9      146.46      151.10      7.07 o
   0  -1   9       29.44       21.06      3.33 o
   1  -1   9       22.45       26.78      5.14 o
   2  -1   9       81.42       97.12     11.20 o
   3  -1   9      484.61      487.08     16.35 o
   4  -1   9      277.69      289.38     13.83 o
   5  -1   9      125.74      105.31     11.32 o
  -6   0   9        6.10        2.28     12.50 o
  -5   0   9      357.70      368.99     22.65 o
  -4   0   9       13.34        7.61      9.34 o
  -3   0   9       20.23       18.71      5.61 o
  -2   0   9     1448.24     1456.67     25.81 o
  -1   0   9        3.63        9.64      4.94 o
   0   0   9     2679.33     2738.36     48.06 o
   1   0   9      275.58      260.41     40.06 o
   2   0   9       29.45       26.54      5.08 o
   3   0   9       31.57       33.91      5.57 o
   4   0   9        5.81        4.92      5.98 o
   5   0   9       45.16       33.23      7.83 o
   6   0   9        0.45       20.74      8.65 o
  -6   1   9       21.00       25.92     13.41 o
  -5   1   9        7.58        3.75     11.33 o
  -4   1   9       47.87       48.01     12.54 o
  -3   1   9       30.30       49.57      5.15 o
  -2   1   9       11.54       10.97      4.43 o
  -1   1   9       67.79       78.35      5.18 o
   0   1   9     2848.73     2804.20     44.54 o
   1   1   9      628.04      729.01     28.11 o
   2   1   9      724.26      667.04     17.83 o
   3   1   9      996.82      993.79     24.58 o
   4   1   9       28.42       30.85      6.26 o
   5   1   9      282.00      306.33     14.57 o
   6   1   9       75.03       64.49      9.17 o
   7   1   9       27.48       34.97     31.65 o
  -6   2   9        9.65       -2.41     18.76 o
  -5   2   9      119.41      134.83     17.52 o
  -4   2   9       34.00       35.09      9.76 o
  -3   2   9     1193.27     1114.31     35.28 o
  -2   2   9        8.51        7.01      4.47 o
  -1   2   9        2.31        2.13      4.19 o
   0   2   9      156.42      161.19      7.91 o
   1   2   9       19.09       18.12      4.21 o
   2   2   9      181.35      318.28     46.23 o
   3   2   9        9.92       10.57      6.78 o
   4   2   9      138.68      126.46     10.14 o
   5   2   9        0.90        1.07      8.47 o
   6   2   9       11.21        7.82      5.79 o
   7   2   9      100.84       81.01     14.70 o
  -6   3   9       22.16       25.19     13.22 o
  -5   3   9       33.20       39.59     11.43 o
  -4   3   9        0.12        3.12     10.01 o
  -3   3   9      284.45      279.26     11.28 o
  -2   3   9      129.68      131.64      8.56 o
  -1   3   9     1251.02     1209.38     22.03 o
   0   3   9       36.78       34.05      3.64 o
   1   3   9       73.21       89.87      5.02 o
   2   3   9      743.52      741.05     19.00 o
   3   3   9      335.20      332.92     16.25 o
   4   3   9       11.98        9.13      5.35 o
   5   3   9      111.55      118.42      6.67 o
   6   3   9       74.66       72.87      8.53 o
   7   3   9        0.05        6.77      8.55 o
  -5   4   9       53.35       56.31     23.10 o
  -4   4   9       79.51       72.10      9.95 o
  -3   4   9       39.02       49.05      6.64 o
  -2   4   9       16.76       16.49      6.62 o
  -1   4   9      297.50      292.10      9.84 o
   0   4   9      103.81       94.05      6.51 o
   1   4   9        7.50        9.73      3.22 o
   2   4   9      329.16      309.53      8.84 o
   3   4   9       11.21       13.85      3.57 o
   4   4   9      292.98      263.99     16.78 o
   5   4   9        7.23        2.27      4.01 o
   6   4   9       10.72       11.44      8.20 o
   7   4   9        5.17        4.92      7.20 o
  -5   5   9        1.50        5.54     14.09 o
  -4   5   9      664.28      666.09     21.68 o
  -3   5   9       26.59       27.98      8.27 o
  -2   5   9       44.88       44.84      6.64 o
  -1   5   9      569.63      545.16     22.43 o
   0   5   9       93.22       90.24      5.78 o
   1   5   9     1145.09     1093.23     25.26 o
   2   5   9      903.30      831.14     21.41 o
   3   5   9       15.54       17.59      5.49 o
   4   5   9       51.59       43.87      4.47 o
   5   5   9       26.18       35.31      7.28 o
   6   5   9        9.60       17.59      7.40 o
   7   5   9      442.97      447.70     37.46 o
  -4   6   9        0.16        8.09      9.92 o
  -3   6   9        1.63        2.02      8.02 o
  -2   6   9       31.46       37.77      7.76 o
  -1   6   9       20.39       18.49      6.40 o
   0   6   9       10.17       14.17      5.78 o
   1   6   9        2.63        4.69      4.80 o
   2   6   9        1.14        7.11      4.72 o
   3   6   9       10.90        5.87      4.59 o
   4   6   9       96.85       80.15      7.33 o
   5   6   9       28.52       26.00      5.59 o
   6   6   9       17.54       26.41      7.48 o
   7   6   9       47.12       48.19      9.98 o
  -4   7   9       98.03       96.25     12.50 o
  -3   7   9      167.08      136.74     11.82 o
  -2   7   9       56.52       62.43     11.46 o
  -1   7   9      129.53      140.99     12.31 o
   0   7   9       10.17        5.87      6.30 o
   1   7   9        1.34       14.54      6.35 o
   2   7   9       64.71       67.46      6.80 o
   3   7   9      331.65      317.36     11.92 o
   4   7   9     1342.10     1460.47     33.75 o
   5   7   9        1.78        4.49      6.26 o
   6   7   9       26.10       41.14      7.83 o
   7   7   9        4.25       -3.34      9.83 o
  -3   8   9       19.00       26.86     11.61 o
  -2   8   9        0.07        2.19      9.34 o
  -1   8   9       74.70       82.75      9.47 o
   0   8   9       99.70      119.91     11.21 o
   1   8   9        1.77        4.96     11.29 o
   2   8   9        8.64       11.87     12.55 o
   3   8   9       77.67       99.51     15.76 o
   4   8   9      131.68      147.38     18.58 o
   5   8   9       10.27       18.31     14.59 o
   6   8   9      447.44      481.40     31.85 o
  -2   9   9      114.31      116.93     22.56 o
  -1   9   9        5.02        3.31     10.91 o
   0   9   9      473.72      566.57     25.12 o
   1   9   9      845.65      935.66     38.35 o
   2   9   9       41.33       71.22     16.80 o
   3   9   9      502.00      504.26     50.67 o
   4   9   9       86.19      103.70     17.10 o
   5   9   9      197.28      206.60     24.10 o
   0  10   9      101.90      120.22     15.90 o
   1  10   9        0.66       12.02     14.05 o
   2  10   9        2.38        8.48     19.91 o
   3  10   9      309.61      309.08     27.73 o
   4  10   9       19.00       24.99     22.38 o
  -3  -4  10      245.43      274.71     19.54 o
  -2  -4  10       59.06       64.05     18.05 o
  -1  -4  10       48.77       42.82      9.17 o
   0  -4  10      140.39      149.21     13.74 o
   1  -4  10       38.01       33.82     18.78 o
   2  -4  10      172.85      185.37     50.03 o
  -4  -3  10      134.62      141.05     21.75 o
  -3  -3  10        0.81       -3.75      9.58 o
  -2  -3  10       79.46       86.63      9.92 o
  -1  -3  10        5.28       18.13      7.21 o
   0  -3  10        3.18       10.54      6.89 o
   1  -3  10       15.35       16.58      6.84 o
   2  -3  10       30.46       32.88      7.30 o
   3  -3  10       43.61       45.51     13.38 o
  -5  -2  10       21.62       31.27     18.92 o
  -4  -2  10       11.48       22.22     30.51 o
  -3  -2  10      122.67      138.28     11.62 o
  -2  -2  10       30.14       30.84      6.26 o
  -1  -2  10      224.13      234.47      9.60 o
   0  -2  10      109.09      108.42      8.43 o
   1  -2  10      533.69      548.45     20.15 o
   2  -2  10       88.73       97.05     24.38 o
   3  -2  10        9.39       10.13      6.69 o
   4  -2  10      122.33      132.37     12.11 o
  -5  -1  10       53.21       45.12     13.78 o
  -4  -1  10     1011.47      953.18     33.09 o
  -3  -1  10        2.17        5.47      7.55 o
  -2  -1  10      229.87      217.55     10.01 o
  -1  -1  10       28.68       26.15      4.91 o
   0  -1  10       31.42       24.35      2.93 o
   1  -1  10       95.33       67.75     13.75 o
   2  -1  10      104.56      109.08      8.81 o
   3  -1  10      321.59      285.99     27.06 o
   4  -1  10       10.39       10.29      7.33 o
   5  -1  10       13.09      -17.10     20.93 o
  -5   0  10        0.33       -2.32     12.50 o
  -4   0  10      115.20      103.51     12.79 o
  -3   0  10       83.94       77.53      6.73 o
  -2   0  10     2420.28     2476.93     74.41 o
  -1   0  10      663.31      687.72     29.37 o
   0   0  10       33.34       38.83      5.64 o
   1   0  10       51.97       48.39     15.19 o
   2   0  10      129.27      113.24     12.90 o
   3   0  10       94.03      116.92      9.39 o
   4   0  10      119.61      138.85     11.32 o
   5   0  10      139.31      136.44     12.49 o
   6   0  10       11.77       36.25     12.00 o
  -6   1  10        1.11        2.52     21.16 o
  -5   1  10      162.32      165.72     18.76 o
  -4   1  10       19.37       19.32     10.89 o
  -3   1  10       12.02        9.45      5.51 o
  -2   1  10      190.95      205.98     11.52 o
  -1   1  10       43.68       34.97      4.91 o
   0   1  10      999.14      973.35     18.09 o
   1   1  10      397.43      381.20     18.39 o
   2   1  10       97.36       94.13      8.14 o
   3   1  10      612.87      566.95     30.89 o
   4   1  10       34.44       65.65     15.15 o
   5   1  10       28.43       15.00     14.93 o
   6   1  10      278.75      308.30     19.39 o
  -5   2  10      416.35      483.48     30.56 o
  -4   2  10       79.57       86.30     15.11 o
  -3   2  10       40.15       53.05      6.54 o
  -2   2  10       35.42       41.05      5.43 o
  -1   2  10       70.16       65.68      6.40 o
   0   2  10      275.29      263.00     11.64 o
   1   2  10       88.51       93.20     11.12 o
   2   2  10      226.57      200.64     14.08 o
   3   2  10        0.76       -3.24      6.18 o
   4   2  10        1.70        9.50      6.51 o
   5   2  10       12.69       20.76      7.62 o
   6   2  10       94.70       97.24     30.38 o
  -5   3  10        0.22       -1.15     11.68 o
  -4   3  10        0.05      -10.03     10.03 o
  -3   3  10       90.34       80.68      7.99 o
  -2   3  10      143.44      142.20      9.84 o
  -1   3  10       57.43       52.18      5.28 o
   0   3  10      534.49      519.71     12.21 o
   1   3  10       44.20       44.99      4.01 o
   2   3  10      446.03      425.40     18.57 o
   3   3  10       58.37       57.94      6.22 o
   4   3  10       62.87       75.21      7.46 o
   5   3  10        2.28       13.68      6.88 o
   6   3  10      187.24      183.59     15.75 o
   7   3  10        4.46       29.54     17.43 o
  -5   4  10        6.43        6.23     12.23 o
  -4   4  10       66.95       62.26      9.11 o
  -3   4  10      456.71      448.79     16.39 o
  -2   4  10      266.46      258.26     11.83 o
  -1   4  10       19.95       16.69      6.34 o
   0   4  10      868.76      809.44     23.71 o
   1   4  10        0.08       -3.08      3.63 o
   2   4  10        1.95        6.40      3.65 o
   3   4  10      319.41      340.33     30.52 o
   4   4  10       73.03       58.84      8.62 o
   5   4  10      135.08      141.17     14.26 o
   6   4  10        0.02        3.75      8.39 o
   7   4  10       17.58       26.19     17.60 o
  -5   5  10        6.18       -3.87     13.64 o
  -4   5  10        0.32        2.35     11.10 o
  -3   5  10       28.42       34.93      8.35 o
  -2   5  10       39.12       46.54      7.34 o
  -1   5  10       66.47       69.61      6.46 o
   0   5  10      181.65      171.81     11.77 o
   1   5  10      123.78      121.46      7.40 o
   2   5  10      310.76      278.01      9.94 o
   3   5  10        0.14       -0.64      4.34 o
   4   5  10        0.71        0.42      4.32 o
   5   5  10     1218.86     1183.06     33.49 o
   6   5  10        5.69        2.67      7.08 o
   7   5  10      141.66      138.48     22.65 o
  -4   6  10       36.43       42.25     13.54 o
  -3   6  10       88.69      104.40     10.32 o
  -2   6  10        3.18       -6.94      9.70 o
  -1   6  10       26.35       16.10      7.32 o
   0   6  10      491.82      510.29     32.50 o
   1   6  10      151.59      137.97      8.97 o
   2   6  10      544.09      578.66     16.41 o
   3   6  10       10.28       11.08      7.36 o
   4   6  10      154.40      166.66     12.97 o
   5   6  10       16.94       15.94      6.60 o
   6   6  10       14.51       13.03      9.62 o
  -3   7  10       40.24       35.90     10.50 o
  -2   7  10        4.28       -5.19      8.61 o
  -1   7  10       38.16       36.67     10.74 o
   0   7  10       15.96       17.79     10.31 o
   1   7  10       12.79        3.63      8.67 o
   2   7  10     1149.16     1089.43     25.96 o
   3   7  10        1.89       -6.34      6.34 o
   4   7  10      535.46      560.70     18.57 o
   5   7  10        6.13        3.86     11.72 o
   6   7  10      104.26      114.28     13.32 o
  -2   8  10      416.74      430.94     24.24 o
  -1   8  10      577.17      649.14     42.11 o
   0   8  10        0.77        3.77     10.33 o
   1   8  10        0.05       -0.16      8.26 o
   2   8  10       22.71       28.55     13.74 o
   3   8  10        0.06       -1.73     12.85 o
   4   8  10        0.29      -13.24     14.01 o
   5   8  10       29.16       57.05     18.34 o
   6   8  10        8.75       45.94     23.36 o
  -1   9  10      169.10      190.69     20.28 o
   0   9  10       10.14        7.96     16.05 o
   1   9  10      458.21      502.01     29.10 o
   2   9  10        3.42      -13.09     13.09 o
   3   9  10      322.53      327.58     29.22 o
   4   9  10      267.22      294.00     23.61 o
   5   9  10        7.18        8.77     25.78 o
   2  10  10       33.02       25.97     16.65 o
  -3  -3  11      266.16      211.52     37.27 o
  -2  -3  11       22.47       25.71     10.21 o
  -1  -3  11      153.66      156.32     15.15 o
   0  -3  11       30.74       15.12     16.35 o
   1  -3  11       22.54       21.26      8.29 o
   2  -3  11       23.01       -5.76     23.74 o
  -4  -2  11        0.21       -8.12     12.39 o
  -3  -2  11       43.82       29.02     10.04 o
  -2  -2  11      107.27      101.11     10.81 o
  -1  -2  11      496.83      481.90     22.25 o
   0  -2  11      159.52      170.16     20.96 o
   1  -2  11      109.68      106.50     16.41 o
   2  -2  11      100.38      132.34     11.39 o
   3  -2  11        1.09       -5.60      8.01 o
  -4  -1  11      295.63      274.44     20.24 o
  -3  -1  11      125.70      121.97     11.29 o
  -2  -1  11       24.31       28.85      8.00 o
  -1  -1  11      130.47      133.44     10.13 o
   0  -1  11        7.82        6.55      6.42 o
   1  -1  11       60.54       59.78      8.23 o
   2  -1  11       12.86       16.70     12.07 o
   3  -1  11      113.31      102.95     14.42 o
   4  -1  11      150.26      172.48     23.24 o
  -5   0  11        5.38      -21.84     25.65 o
  -4   0  11      926.99      930.67     40.25 o
  -3   0  11      184.89      186.12     15.91 o
  -2   0  11      242.89      225.51     15.53 o
  -1   0  11       49.05       50.19      5.71 o
   0   0  11        5.25       14.64      6.71 o
   1   0  11      312.34      322.41     15.26 o
   2   0  11      566.92      563.08     29.36 o
   3   0  11      101.89      111.91     13.15 o
   4   0  11      156.01      174.57     13.24 o
   5   0  11       92.80       87.56     26.80 o
  -5   1  11       77.05       47.02     21.34 o
  -4   1  11        4.31        8.71     21.06 o
  -3   1  11        1.91        7.80      7.66 o
  -2   1  11       19.65       14.85      6.58 o
  -1   1  11        5.09        3.77      4.71 o
   0   1  11       18.82       14.76      5.96 o
   1   1  11       26.10       40.60     10.34 o
   2   1  11      191.44      203.45     14.04 o
   3   1  11        2.61        7.32      5.60 o
   4   1  11        4.68       -3.86     17.87 o
   5   1  11       67.12       64.57     12.76 o
  -5   2  11       58.59       58.71     14.98 o
  -4   2  11       72.75      103.80     23.74 o
  -3   2  11       21.22       21.62      7.74 o
  -2   2  11      465.20      458.33     14.12 o
  -1   2  11      251.13      248.36      9.69 o
   0   2  11        8.16       11.65      5.09 o
   1   2  11      387.47      364.32     17.13 o
   2   2  11        6.80       11.49     12.51 o
   3   2  11       13.53        2.81      7.02 o
   4   2  11      662.38      674.02     50.80 o
   5   2  11       33.44       34.04     25.35 o
   6   2  11      268.90      309.49     60.12 o
  -5   3  11       63.90       53.23     20.43 o
  -4   3  11      195.46      189.57     28.80 o
  -3   3  11       13.66       11.99      7.68 o
  -2   3  11       89.48       97.97      7.24 o
  -1   3  11        5.84       11.36      5.18 o
   0   3  11        2.85       -3.72      7.49 o
   1   3  11      250.32      259.97     54.25 o
   2   3  11      351.89      348.15     17.56 o
   3   3  11       10.23        7.78      5.46 o
   4   3  11        2.17       -3.50      7.44 o
   5   3  11       21.59       49.51      8.64 o
   6   3  11      153.96      167.01     14.90 o
  -4   4  11       53.66       85.86     15.30 o
  -3   4  11       72.26       59.40      9.31 o
  -2   4  11      566.97      561.38     21.65 o
  -1   4  11       17.05       20.59      6.14 o
   0   4  11       30.53       25.11      5.11 o
   1   4  11      452.17      481.27     16.99 o
   2   4  11       10.04       12.17      8.38 o
   3   4  11     1446.62     1501.10     38.98 o
   4   4  11      101.89      118.60     10.90 o
   5   4  11        1.26       -0.86      6.60 o
   6   4  11       30.25       12.78     21.34 o
  -4   5  11       31.23       28.65     12.96 o
  -3   5  11       61.39       58.33      9.99 o
  -2   5  11       35.21       33.56      9.10 o
  -1   5  11       26.25       18.47      6.18 o
   0   5  11       18.24       19.02      5.25 o
   1   5  11       35.09       36.34      5.33 o
   2   5  11       78.94       76.53      6.49 o
   3   5  11      189.70      216.55     10.94 o
   4   5  11        1.20        5.85     10.59 o
   5   5  11      240.93      254.46     24.36 o
   6   5  11        6.84       -5.65      8.17 o
  -3   6  11        0.03       -2.75     13.06 o
  -2   6  11      165.55      159.57     11.46 o
  -1   6  11      239.48      233.18     14.26 o
   0   6  11     1137.58     1157.48     50.73 o
   1   6  11       21.16       26.45      6.42 o
   2   6  11        0.23        0.53      5.89 o
   3   6  11       87.79       94.85      9.73 o
   4   6  11        4.24        8.01      8.03 o
   5   6  11      274.20      326.10     15.88 o
   6   6  11      201.62      218.68     32.95 o
  -3   7  11      103.09       81.56     13.73 o
  -2   7  11        2.54       -5.76      8.85 o
  -1   7  11        8.99       19.85      8.92 o
   0   7  11      128.32      120.15      9.97 o
   1   7  11       50.67       41.67      8.52 o
   2   7  11      236.38      224.62     17.65 o
   3   7  11        2.25       -8.86     12.74 o
   4   7  11       79.21       76.60      8.96 o
   5   7  11      295.67      297.12     14.58 o
  -2   8  11        5.46       28.43     13.71 o
  -1   8  11       20.99       16.96      9.39 o
   0   8  11       25.97       30.50      9.18 o
   1   8  11      201.24      207.42     15.46 o
   2   8  11      526.80      558.70     31.90 o
   3   8  11      102.04       67.62     15.71 o
   4   8  11       28.12        5.62     17.54 o
   5   8  11      116.52       99.94     20.38 o
   0   9  11        6.60       -2.08     26.35 o
   1   9  11       59.46       56.56     19.40 o
   2   9  11      184.93      217.30     18.67 o
   3   9  11        0.89      -19.19     19.19 o
   4   9  11      422.60      480.17     53.61 o
  -2  -2  12        0.67        9.96     11.05 o
  -1  -2  12       51.05       46.17     10.65 o
   0  -2  12       10.73       15.49      8.51 o
   1  -2  12        1.55        1.21      8.42 o
   2  -2  12      103.38      100.42     59.35 o
  -3  -1  12       17.42       23.67     13.01 o
  -2  -1  12        6.16       12.84      9.43 o
  -1  -1  12        0.22        4.49      8.82 o
   0  -1  12      401.77      433.57     20.95 o
   1  -1  12      162.20      169.07     13.16 o
   2  -1  12       80.81       80.72     10.12 o
   3  -1  12       12.35       -3.67     19.08 o
  -4   0  12       26.77       24.41     20.93 o
  -3   0  12       44.58       35.62     11.76 o
  -2   0  12       31.68       26.11      7.86 o
  -1   0  12      128.92      125.55     16.88 o
   0   0  12        9.16        8.96      6.93 o
   1   0  12        9.26       20.96      8.36 o
   2   0  12      103.53      109.64     10.74 o
   3   0  12      107.76      125.52     11.53 o
   4   0  12       22.81       32.25     21.26 o
  -4   1  12       95.54      105.67     20.91 o
  -3   1  12      113.96      138.21     19.52 o
  -2   1  12       58.67       57.27      8.51 o
  -1   1  12       53.73       56.19      8.58 o
   0   1  12       75.18       94.54     12.36 o
   1   1  12       17.66       19.41     12.34 o
   2   1  12      282.93      307.29     15.60 o
   3   1  12        5.62       11.50      6.36 o
   4   1  12       19.21       17.14      7.93 o
  -4   2  12       32.09       42.70     12.88 o
  -3   2  12        0.03       10.16     14.39 o
  -2   2  12        1.21       -7.51      7.51 o
  -1   2  12        0.06        9.72      6.11 o
   0   2  12       29.45       25.14     15.68 o
   1   2  12       41.57       52.99      8.19 o
   2   2  12      112.91      108.72     10.15 o
   3   2  12       18.34        6.70     12.59 o
   4   2  12      566.55      574.15     46.34 o
   5   2  12       29.31       26.60      8.33 o
  -4   3  12      177.18      186.65     16.86 o
  -3   3  12        1.84        3.41     10.57 o
  -2   3  12        6.57       26.88      7.53 o
  -1   3  12      602.54      624.84     24.50 o
   0   3  12        0.24        1.52      4.26 o
   1   3  12      121.89      140.87     11.42 o
   2   3  12      176.22      142.16     11.07 o
   3   3  12       15.81       17.11      7.09 o
   4   3  12        2.15       19.09      7.17 o
   5   3  12        5.33       11.36      7.62 o
  -4   4  12        9.52       16.01     14.22 o
  -3   4  12       72.45       72.12     12.45 o
  -2   4  12       35.22       34.82      8.32 o
  -1   4  12        2.19        1.28      6.20 o
   0   4  12       14.87        9.39      9.29 o
   1   4  12      712.87      675.82     31.73 o
   2   4  12       83.37       97.71     10.76 o
   3   4  12       43.48       45.65      7.83 o
   4   4  12       62.05       80.35     23.99 o
   5   4  12       20.24       37.27     10.08 o
  -3   5  12        0.68       -1.24     11.76 o
  -2   5  12      397.34      417.73     21.63 o
  -1   5  12        1.20        0.23      6.54 o
   0   5  12       80.47       65.90      9.39 o
   1   5  12       40.32       43.37      8.07 o
   2   5  12       57.57       73.89      8.69 o
   3   5  12        9.31       14.24      8.07 o
   4   5  12       54.22       75.88     13.02 o
   5   5  12       13.61       26.68     10.21 o
  -3   6  12       16.78       -6.88     15.65 o
  -2   6  12      309.44      331.12     18.08 o
  -1   6  12       30.64       31.51      8.84 o
   0   6  12      120.49      128.72      9.25 o
   1   6  12       46.34       41.91      7.64 o
   2   6  12       80.32       83.52      8.84 o
   3   6  12      987.89     1021.56     29.70 o
   4   6  12      182.88      178.81     14.86 o
   5   6  12        9.30       -4.60     17.49 o
  -2   7  12       85.22       84.00     11.14 o
  -1   7  12        1.66        3.76      8.93 o
   0   7  12      123.87      152.31     17.94 o
   1   7  12       34.60       27.10      8.84 o
   2   7  12        4.22        2.75      8.81 o
   3   7  12       95.31       83.14     10.70 o
   4   7  12        2.49       -5.47     25.02 o
   5   7  12      110.94      110.67     19.22 o
  -1   8  12       53.14       53.50     10.45 o
   0   8  12      543.91      593.32     27.95 o
   1   8  12      123.38      152.43     15.50 o
   2   8  12      219.59      242.50     15.98 o
   3   8  12      278.44      263.86     20.08 o
   4   8  12       14.93      -30.38     30.38 o
  -1  -1  13       59.52       83.33     21.91 o
   0  -1  13       26.49       67.63     21.33 o
   1  -1  13       19.51       39.21     30.63 o
  -2   0  13       25.08        4.61     41.23 o
  -1   0  13       11.33       36.35     19.64 o
   0   0  13       12.87        5.29     14.70 o
   1   0  13       16.56       14.40     22.36 o
   2   0  13        1.53      -18.94     18.94 o
  -3   1  13        3.96       -5.87     21.44 o
  -2   1  13        9.20       -0.34     10.25 o
  -1   1  13        6.05      -14.67     16.21 o
   0   1  13      484.14      505.67     22.72 o
   1   1  13       50.00       42.71     18.75 o
   2   1  13      287.08      312.21     19.56 o
   3   1  13       13.47       46.00     40.21 o
  -3   2  13      144.93      128.41     20.45 o
  -2   2  13        0.18       -8.62     11.16 o
  -1   2  13        0.26      -12.85     18.99 o
   0   2  13        1.98        9.74     21.06 o
   1   2  13      119.50       87.92     25.13 o
   2   2  13      226.71      209.31     14.14 o
   3   2  13       42.14       35.13      8.30 o
   4   2  13       85.85       81.48     10.56 o
  -3   3  13      206.33      235.96     23.74 o
  -2   3  13        1.82       17.98      8.58 o
  -1   3  13      579.84      593.81     19.37 o
   0   3  13       41.95       39.00     10.55 o
   1   3  13        0.07       15.66     33.44 o
   2   3  13      518.87      591.17     25.72 o
   3   3  13        7.03       19.62     11.80 o
   4   3  13       39.56       36.41      8.21 o
  -3   4  13        2.07       18.21     13.04 o
  -2   4  13       13.44       18.68      9.13 o
  -1   4  13       38.16       25.29      7.51 o
   0   4  13       31.88       34.50     10.95 o
   1   4  13      256.05      256.82     26.11 o
   2   4  13       31.61       41.46      9.53 o
   3   4  13        0.19       -7.89      7.89 o
   4   4  13      500.98      531.19     23.03 o
  -2   5  13       39.46       15.24     12.98 o
  -1   5  13      228.26      228.94     13.57 o
   0   5  13        7.41       10.88      6.77 o
   1   5  13      606.04      608.93     24.90 o
   2   5  13      174.87      171.79     23.29 o
   3   5  13        9.52       20.56      9.56 o
   4   5  13      121.18      145.46     29.99 o
  -2   6  13       11.82        3.77     11.13 o
  -1   6  13       37.98       46.28      8.90 o
   0   6  13       25.92       40.59     14.30 o
   1   6  13      353.68      312.00     15.46 o
   2   6  13       83.83       71.02     14.03 o
   3   6  13       22.01        7.20      9.40 o
   4   6  13      278.89      318.19     52.46 o
  -1   7  13      187.22      216.36     14.29 o
   0   7  13        8.30       13.45      9.48 o
   1   7  13      107.52      107.30     14.58 o
   2   7  13        2.90       14.70     12.82 o
   3   7  13       10.40       30.59     11.84 o
   2   8  13       29.49       44.00     26.42 o
   0   1  14      334.79      335.16     63.83 o
   1   1  14       39.79       47.35     20.70 o
  -1   2  14       10.64       63.05     31.65 o
   0   2  14       55.20       67.73     11.36 o
   1   2  14       54.62       25.33      9.12 o
   2   2  14       51.68       55.22     22.61 o
  -1   3  14        1.26        9.30     24.76 o
   0   3  14      140.95      139.90     18.35 o
   1   3  14        0.58        6.96      9.79 o
   2   3  14      198.43      191.30     22.23 o
   3   3  14      448.07      468.23     41.74 o
  -1   4  14        3.11       -0.93     11.11 o
   0   4  14      287.16      289.35     26.50 o
   1   4  14       40.23       44.85     11.36 o
   2   4  14      206.84      205.78     16.06 o
   3   4  14        1.85       19.71     30.38 o
  -1   5  14      272.74      234.49     19.00 o
   0   5  14      219.51      231.74     18.62 o
   1   5  14       87.39       86.72     13.48 o
   2   5  14      309.84      335.49     22.82 o
   3   5  14        0.31       -8.12     16.02 o
   0   6  14       39.76       52.62     23.89 o
   1   6  14        2.50       -6.18     14.31 o
   2   6  14        9.04       21.72     24.12 o
 
