# Supplementary material for: Exploring the salt–cocrystal continuum with solid-state NMR using natural-abundance samples: implications for crystal engineering
Source: IUCrJ. 2017 Jun 5;4(Pt 4):466–75. doi: 10.1107/S205225251700687X (PMC5571809; doi:10.1107/S205225251700687X)
Supplement: Supplementary file 6 [file m-04-00466-CNT1-RTsup6.hkl]

#
# h,k,l, Fc-squared, Fo-squared, sigma(Fo-squared) and status flag
#
data_cnt1-rt1
_shelx_title ' CNT1-RT1 in P-1'
_shelx_refln_list_code          4
_shelx_F_calc_maximum      145.21
_exptl_crystal_F_000       360.00
_reflns_d_resolution_high  0.8107
 
loop_
 _symmetry_equiv_pos_as_xyz
 'x, y, z'
 '-x, -y, -z'
 
_cell_length_a     7.3857
_cell_length_b     8.9202
_cell_length_c    12.0227
_cell_angle_alpha  69.770
_cell_angle_beta   85.869
_cell_angle_gamma  76.324
 
_shelx_F_squared_multiplier     1.000
 
loop_
 _refln_index_h
 _refln_index_k
 _refln_index_l
 _refln_F_squared_calc
 _refln_F_squared_meas
 _refln_F_squared_sigma
 _refln_observed_status
   2   0   0     4427.69     4935.72     82.74 o
   3   0   0       22.94       19.74      1.61 o
   4   0   0        0.45        1.19      2.04 o
   5   0   0      422.55      406.08     10.06 o
   6   0   0       61.28       66.51      5.07 o
   7   0   0       12.43       10.86      5.98 o
   8   0   0       62.52       68.66      9.87 o
  -8   1   0       67.10       77.05     12.81 o
  -7   1   0        0.12        4.20      6.18 o
  -6   1   0        3.99        2.24      4.41 o
  -5   1   0      519.67      519.09     12.36 o
  -4   1   0      142.20      144.22      5.64 o
  -3   1   0      215.59      201.31      5.39 o
  -2   1   0      574.80      537.76     10.15 o
  -1   1   0      302.22      244.90     37.85 o
   1   1   0     1544.57     1627.36     57.51 o
   2   1   0    10591.15    11656.78    192.99 o
   3   1   0     1752.09     1957.76     30.91 o
   4   1   0       11.36       12.53      2.46 o
   5   1   0      296.12      306.35      8.73 o
   6   1   0       32.97       31.43      4.00 o
   7   1   0       26.37       25.93      7.31 o
   8   1   0       79.00       89.87     20.22 o
   9   1   0        6.06        6.81     11.19 o
  -8   2   0        2.20       22.89      9.32 o
  -7   2   0        4.81       -1.04      6.46 o
  -6   2   0       67.60       65.44      7.82 o
  -5   2   0       66.50       77.69      5.12 o
  -4   2   0      447.57      450.67     10.41 o
  -3   2   0     3754.12     3884.42     66.06 o
  -2   2   0        6.17        6.20      1.68 o
  -1   2   0     2132.68     2216.21     37.55 o
   0   2   0     2631.87     2755.81     46.14 o
   1   2   0     1061.84     1123.01     30.29 o
   2   2   0      869.12      866.04     29.44 o
   3   2   0      104.72      103.64      4.70 o
   4   2   0        8.25      236.28     17.14 o
   5   2   0       81.53       84.76      6.49 o
   6   2   0       62.55       67.25      8.23 o
   7   2   0      109.90       99.76     10.09 o
   8   2   0       23.14       18.62      8.81 o
   9   2   0        0.04       -9.46     10.82 o
  -7   3   0      119.18      156.13     15.73 o
  -6   3   0      160.03      187.68     18.98 o
  -5   3   0       79.84       75.95      5.33 o
  -4   3   0      164.16      156.41      6.01 o
  -3   3   0       12.23       11.33      1.95 o
  -2   3   0       93.62       91.66      3.37 o
  -1   3   0      148.75      142.19      4.65 o
   0   3   0        0.89       -0.40      1.13 o
   1   3   0      123.30      121.13      7.05 o
   2   3   0      348.66      328.48      7.27 o
   3   3   0        0.42       -0.37      1.86 o
   4   3   0      174.55      159.38      5.65 o
   5   3   0       76.18       73.57      4.80 o
   6   3   0       51.27       42.27      5.31 o
   7   3   0       55.74       58.41     13.48 o
   8   3   0        0.05       10.11     12.13 o
   9   3   0        2.57        9.48     11.72 o
  -7   4   0       39.99       38.64     28.53 o
  -6   4   0      311.06      307.00     15.63 o
  -5   4   0       12.25       12.60      4.45 o
  -4   4   0      406.32      387.14      9.83 o
  -3   4   0       26.89       26.74      3.60 o
  -2   4   0      595.11      625.94     12.55 o
  -1   4   0      914.32      905.01     16.85 o
   0   4   0       54.90       70.29      3.01 o
   1   4   0     1586.21     1706.48     30.06 o
   2   4   0     3843.29     4227.66     71.79 o
   3   4   0      129.15      143.37      6.49 o
   4   4   0       23.76       32.27      3.68 o
   5   4   0      164.74      147.69      8.30 o
   6   4   0        3.79       28.07      5.87 o
   7   4   0      108.07       97.96     13.14 o
   8   4   0        0.76        3.20     10.54 o
  -6   5   0        1.18       -4.51      6.91 o
  -5   5   0        1.21        2.47      7.98 o
  -4   5   0       54.23       50.31      4.96 o
  -3   5   0       10.73        6.08      2.80 o
  -2   5   0       28.52       29.45      2.85 o
  -1   5   0      122.54      132.46      4.61 o
   0   5   0      119.35      131.57      4.50 o
   1   5   0      288.88      313.89      7.56 o
   2   5   0      300.89      296.39      7.54 o
   3   5   0      133.01      123.62      5.55 o
   4   5   0     1197.01     1188.56     38.16 o
   5   5   0        7.25        6.75      4.90 o
   6   5   0       14.61       10.78     10.78 o
   7   5   0      204.57      230.89     16.88 o
   8   5   0       18.24       24.38     11.06 o
  -6   6   0        9.87        0.22     29.88 o
  -5   6   0        2.78       -9.55      9.55 o
  -4   6   0        9.30        8.17      8.09 o
  -3   6   0       26.49       28.19      4.37 o
  -2   6   0       81.10       82.36     10.68 o
  -1   6   0      433.81      421.31      9.98 o
   0   6   0        0.00        1.28      2.33 o
   1   6   0       74.70       72.52      4.45 o
   2   6   0      201.72      198.77      7.34 o
   3   6   0      411.11      370.66     10.74 o
   4   6   0      154.33      132.65     10.36 o
   5   6   0       28.23       22.62      7.71 o
   6   6   0      155.65      161.59     13.50 o
   7   6   0        7.46        3.33      9.50 o
   8   6   0        2.38       14.39     12.58 o
  -5   7   0       16.19       25.14      9.91 o
  -4   7   0        2.95        4.82      9.77 o
  -3   7   0        9.07       16.18      6.47 o
  -2   7   0       15.44       16.31      4.84 o
  -1   7   0        9.83        8.06      4.67 o
   0   7   0       53.48       52.60      4.64 o
   1   7   0      246.51      222.94      8.44 o
   2   7   0        3.08        8.90      5.61 o
   3   7   0       64.43       54.36      7.38 o
   4   7   0      410.08      376.73     16.51 o
   5   7   0       94.08       92.66     10.53 o
   6   7   0      142.71      141.29     13.86 o
   7   7   0        8.22       -3.91     16.06 o
  -4   8   0       41.94        3.37     30.55 o
  -3   8   0        3.38        8.00      8.37 o
  -2   8   0        0.17        8.72     12.47 o
  -1   8   0       20.31       22.91      7.33 o
   0   8   0      446.24      447.58     35.61 o
   1   8   0       34.84       40.80      7.64 o
   2   8   0        0.02       -5.32      8.09 o
   3   8   0       95.90      101.31     11.06 o
   4   8   0       24.03       12.97      8.02 o
   5   8   0       71.07       73.69     11.16 o
   6   8   0       11.78       12.28     10.70 o
   7   8   0        1.50        3.37     12.88 o
  -2   9   0       75.59       88.73     12.15 o
  -1   9   0        1.64        9.44     19.99 o
   0   9   0        0.43       -1.35     14.60 o
   1   9   0       66.80       71.94     10.22 o
   2   9   0      132.93      139.15     24.26 o
   3   9   0      107.67      135.03     17.97 o
   4   9   0       11.73        8.20     10.10 o
   5   9   0       32.40       20.66     20.22 o
   6   9   0       48.43       53.09     14.18 o
   0  10   0       48.56       60.66     13.54 o
   1  10   0        2.33       -4.10     11.46 o
   2  10   0       54.06       51.36     15.84 o
   3  10   0        3.84        1.51     11.71 o
   4  10   0        3.29      -12.69     12.69 o
  -2 -10   1       70.42       90.93     15.17 o
  -5  -9   1        5.01       11.69     12.14 o
  -4  -9   1       29.42       18.25     11.42 o
  -3  -9   1      132.44      146.97     28.76 o
  -2  -9   1       48.22       64.09     10.76 o
  -1  -9   1        1.27      -17.07     17.07 o
   0  -9   1      127.33      129.40     14.04 o
   1  -9   1       57.81       59.87     11.30 o
   2  -9   1       13.20       31.45     19.21 o
  -6  -8   1        0.03        9.57     10.85 o
  -5  -8   1        9.95        8.28     17.86 o
  -4  -8   1        0.34       -0.86      8.87 o
  -3  -8   1        5.22        0.67     11.68 o
  -2  -8   1      121.88      131.38     11.99 o
  -1  -8   1      187.16      189.95     14.01 o
   0  -8   1       38.22       38.69      8.06 o
   1  -8   1        0.24        5.96      7.40 o
   2  -8   1       16.47       12.84      8.26 o
   3  -8   1       65.80       81.35     11.01 o
  -7  -7   1        2.86       11.27     11.55 o
  -6  -7   1      105.37      103.85     14.60 o
  -5  -7   1      117.27      100.97     15.61 o
  -4  -7   1        0.93        3.88      7.28 o
  -3  -7   1      180.39      191.53     22.80 o
  -2  -7   1       17.33       11.94      6.02 o
  -1  -7   1      120.18      109.79     20.29 o
   0  -7   1       43.80       39.94      4.39 o
   1  -7   1       39.22       44.95      6.18 o
   2  -7   1        1.84        6.34      4.33 o
   3  -7   1       14.13       17.21      8.65 o
   4  -7   1       11.15        4.32      7.63 o
  -8  -6   1       20.79        6.70     21.68 o
  -7  -6   1        3.49       11.01     16.40 o
  -6  -6   1       39.17       32.35      9.38 o
  -5  -6   1       56.64       59.11      9.28 o
  -4  -6   1       30.69       36.30      7.29 o
  -3  -6   1        0.74       -3.24      3.68 o
  -2  -6   1       17.93       20.26      3.47 o
  -1  -6   1      196.52      193.75     10.24 o
   0  -6   1        0.70       -0.35      2.63 o
   1  -6   1       15.85       20.94      5.97 o
   2  -6   1       22.77       28.36      3.81 o
   3  -6   1       38.92       35.64      4.65 o
   4  -6   1        2.00        5.97      7.44 o
   5  -6   1        1.72        9.31      6.74 o
  -8  -5   1        1.58       -4.96     11.16 o
  -7  -5   1        0.02        9.92      9.23 o
  -6  -5   1      182.24      186.70     14.01 o
  -5  -5   1       34.45       49.15      6.42 o
  -4  -5   1      427.78      417.99     13.18 o
  -3  -5   1     1209.97     1235.17     23.54 o
  -2  -5   1      123.09      125.61      7.56 o
  -1  -5   1      304.58      304.17      7.62 o
   0  -5   1       26.62       33.48      2.67 o
   1  -5   1       43.03       44.46      3.04 o
   2  -5   1     1220.13     1155.99     21.99 o
   3  -5   1       32.93       33.51      3.70 o
   4  -5   1      276.44      247.83     12.22 o
   5  -5   1        0.50        0.86      8.91 o
   6  -5   1        6.01        6.85     15.28 o
  -8  -4   1        0.00      -12.13     12.13 o
  -7  -4   1        0.80        0.13      7.87 o
  -6  -4   1       48.43       47.41      6.43 o
  -5  -4   1        2.33        2.33      4.23 o
  -4  -4   1      473.73      450.70     19.63 o
  -3  -4   1        6.47        9.22      2.61 o
  -2  -4   1       25.58       26.84      2.58 o
  -1  -4   1      490.12      482.85     12.44 o
   0  -4   1      789.45      816.23     15.35 o
   1  -4   1      846.12      870.39     16.35 o
   2  -4   1      208.06      202.03      8.72 o
   3  -4   1      132.62      125.48      4.86 o
   4  -4   1     1173.04     1172.66     25.65 o
   5  -4   1      573.81      582.19     23.75 o
   6  -4   1      100.21      100.41     10.56 o
   7  -4   1       10.31        7.86     14.83 o
  -8  -3   1        1.77        4.84      7.56 o
  -7  -3   1       31.15       31.02      8.63 o
  -6  -3   1       89.20      152.38      8.83 o
  -5  -3   1        6.08        6.20      4.21 o
  -4  -3   1      948.55      992.32     19.29 o
  -3  -3   1      111.67      109.01      4.30 o
  -2  -3   1      111.84      122.12      4.64 o
  -1  -3   1     4261.06     4379.74     86.53 o
   0  -3   1        0.72        2.41      1.05 o
   1  -3   1     1168.41     1108.80     19.80 o
   2  -3   1       50.93       57.19      2.65 o
   3  -3   1      271.13      263.01      6.68 o
   4  -3   1       28.41       27.29      2.63 o
   5  -3   1       51.20       61.50      5.18 o
   6  -3   1      106.81      109.61      7.89 o
   7  -3   1       39.30       44.96     13.82 o
  -9  -2   1        9.95       -5.50     10.58 o
  -8  -2   1        7.02       -0.31      8.89 o
  -7  -2   1       60.09       52.46     11.09 o
  -6  -2   1       78.06       93.43      7.60 o
  -5  -2   1      118.49      116.52      5.71 o
  -4  -2   1      946.64     1034.56     19.79 o
  -3  -2   1      525.24      563.50     11.42 o
  -2  -2   1      624.15      629.70     17.03 o
  -1  -2   1       17.76       15.59      1.33 o
   0  -2   1       43.38       41.14      1.58 o
   1  -2   1     9582.88     9556.70    310.00 o
   2  -2   1      661.41      658.58     12.36 o
   3  -2   1      894.02      869.63     19.58 o
   4  -2   1      217.74      221.18      6.58 o
   5  -2   1       20.98       24.40      3.79 o
   6  -2   1      220.28      222.22      9.68 o
   7  -2   1       10.56       13.70      7.64 o
   8  -2   1        9.51        7.09      9.21 o
  -8  -1   1        6.48        1.57      8.33 o
  -7  -1   1      218.19      224.69     11.97 o
  -6  -1   1       23.34       22.85      5.18 o
  -5  -1   1      218.52      200.22      7.09 o
  -4  -1   1     5709.73     6287.37    106.41 o
  -3  -1   1        0.03       -1.48      1.62 o
  -2  -1   1    21085.03    21892.33    495.30 o
  -1  -1   1     3411.88     3095.92    285.56 o
   0  -1   1      158.84      156.13      5.62 o
   1  -1   1      925.70      959.41     16.55 o
   2  -1   1       12.29       10.73      1.05 o
   3  -1   1      300.39      303.37      8.75 o
   4  -1   1       58.32       60.20      3.74 o
   5  -1   1       47.83       46.67      4.54 o
   6  -1   1      186.89      185.55      7.48 o
   7  -1   1        1.07        5.66      6.29 o
   8  -1   1       11.99       19.70     14.49 o
  -8   0   1        6.29       17.40      9.02 o
  -7   0   1        2.45        3.23      5.91 o
  -6   0   1       21.76       14.90      4.47 o
  -5   0   1        3.75        7.03      2.94 o
  -4   0   1       20.44       25.43      2.51 o
  -3   0   1      203.45      230.80      6.44 o
  -2   0   1    17023.94    17627.96    292.26 o
  -1   0   1      143.84      125.18     33.88 o
   1   0   1     2440.65     1295.10     41.78 o
   2   0   1      528.05      542.44     10.47 o
   3   0   1     4187.91     4363.61     74.13 o
   4   0   1       84.43       85.48      3.77 o
   5   0   1       10.49       12.73      2.84 o
   6   0   1      341.75      319.53      9.73 o
   7   0   1       42.21       41.22      9.77 o
   8   0   1       35.78       35.04      8.93 o
  -8   1   1        4.02       15.55      8.97 o
  -7   1   1      182.64      203.61     11.09 o
  -6   1   1       64.26       64.08      5.60 o
  -5   1   1     1302.16     1292.29     31.13 o
  -4   1   1        5.13        8.17      2.89 o
  -3   1   1        3.30        5.16      2.33 o
  -2   1   1      138.24      141.86      4.20 o
  -1   1   1      132.43      124.45      2.69 o
   1   1   1        1.16        0.59      0.46 o
   2   1   1      355.68      395.17     17.95 o
   3   1   1      181.58      173.48      6.10 o
   4   1   1        7.20        9.08      2.39 o
   5   1   1       50.26       52.50      5.45 o
   6   1   1      172.37      174.73      7.34 o
   7   1   1        0.04        6.08      8.31 o
   8   1   1       57.67       62.90     11.23 o
   9   1   1        6.57       -8.20     25.27 o
  -8   2   1        2.69        7.41     11.23 o
  -7   2   1       18.81       17.52     12.81 o
  -6   2   1        4.71        2.65      6.95 o
  -5   2   1       29.72       23.51      3.82 o
  -4   2   1      175.81      154.09      5.56 o
  -3   2   1      475.38      422.51      8.98 o
  -2   2   1       88.80       97.80      4.52 o
  -1   2   1     2841.31     3000.18     50.36 o
   0   2   1       98.98       91.58      2.76 o
   1   2   1      378.09      373.98      7.16 o
   2   2   1      325.11      307.61      9.11 o
   3   2   1     1034.23     1001.63     18.51 o
   4   2   1       62.42       63.04      4.74 o
   5   2   1       19.99       28.01      4.41 o
   6   2   1      297.90      291.11     10.16 o
   7   2   1       87.18       99.89     10.03 o
   8   2   1       64.25       78.63     13.03 o
   9   2   1        0.93        5.29     10.75 o
  -7   3   1        0.65       -7.15     12.29 o
  -6   3   1        7.81        4.04      5.68 o
  -5   3   1       79.79       76.76      5.22 o
  -4   3   1       65.34       69.10      4.20 o
  -3   3   1     1085.54     1106.43     20.98 o
  -2   3   1      488.41      480.12      9.60 o
  -1   3   1      315.76      315.43      9.39 o
   0   3   1     3393.37     3559.19     60.08 o
   1   3   1       20.32       17.65      2.37 o
   2   3   1      166.58      191.68      4.90 o
   3   3   1      229.62      220.89      5.96 o
   4   3   1        0.24       22.76      2.91 o
   5   3   1      309.69      315.65      8.76 o
   6   3   1       43.41       41.14      6.42 o
   7   3   1        1.90        1.65      7.75 o
   8   3   1       89.87       78.33     11.28 o
   9   3   1        0.00      -10.71     10.71 o
  -7   4   1        0.49        6.75     26.85 o
  -6   4   1       94.62       87.19     19.54 o
  -5   4   1        4.94        2.24      3.88 o
  -4   4   1        0.06        1.72      3.21 o
  -3   4   1      197.94      187.01      5.85 o
  -2   4   1       12.00       15.46      2.09 o
  -1   4   1     2137.89     2185.68     60.89 o
   0   4   1     3661.51     3881.22     65.62 o
   1   4   1       67.39       73.57      3.03 o
   2   4   1      202.05      198.90      5.46 o
   3   4   1       50.05       42.50      3.10 o
   4   4   1      629.96      593.93     12.93 o
   5   4   1     1502.60     1482.03     28.26 o
   6   4   1       84.46       77.88      8.57 o
   7   4   1       49.81       53.62      8.93 o
   8   4   1       30.76       40.01     10.85 o
   9   4   1        9.70       20.59     13.85 o
  -6   5   1        0.46       18.20     23.36 o
  -5   5   1        8.24        7.28      6.11 o
  -4   5   1       29.39       37.33      4.22 o
  -3   5   1       26.92       29.52      3.40 o
  -2   5   1        3.30        1.85      2.11 o
  -1   5   1      298.11      299.56      7.35 o
   0   5   1      217.89      205.76      5.68 o
   1   5   1       10.66       11.82      2.69 o
   2   5   1      329.45      371.64      9.11 o
   3   5   1       51.12       62.07      5.83 o
   4   5   1       64.74       61.04      6.06 o
   5   5   1      160.08      151.35      8.73 o
   6   5   1       29.87       32.28      7.39 o
   7   5   1      188.19      194.10     19.77 o
   8   5   1        0.06       -1.54     10.78 o
  -6   6   1        2.66       -5.68     10.33 o
  -5   6   1       32.28       34.65     13.93 o
  -4   6   1       16.51       22.29      9.21 o
  -3   6   1      188.84      161.01     11.88 o
  -2   6   1       69.91       57.43      5.39 o
  -1   6   1       34.53       38.24      3.27 o
   0   6   1       66.07       61.00      3.95 o
   1   6   1     1039.16      977.25     19.93 o
   2   6   1     1506.65     1417.53     27.40 o
   3   6   1        5.21        1.62      3.23 o
   4   6   1        6.03        6.36      5.19 o
   5   6   1       60.59       60.34     12.02 o
   6   6   1      114.09       96.04     10.78 o
   7   6   1       49.39       34.08     10.31 o
   8   6   1        2.52       22.68     12.38 o
  -5   7   1        1.34       10.64      8.83 o
  -4   7   1       58.77       49.33     15.39 o
  -3   7   1       47.97       62.90      8.99 o
  -2   7   1      130.21      119.48      9.35 o
  -1   7   1       35.79       34.89      4.39 o
   0   7   1       56.52       57.01      4.44 o
   1   7   1      217.25      216.67      8.24 o
   2   7   1       14.52       22.50      6.02 o
   3   7   1       22.46       11.10      5.88 o
   4   7   1      245.24      261.03     14.25 o
   5   7   1        0.08       -4.49      8.99 o
   6   7   1        4.92       16.94     14.04 o
   7   7   1       29.13       13.97     10.14 o
   8   7   1        0.08       -7.93     12.18 o
  -4   8   1       37.07       22.67     10.78 o
  -3   8   1        7.81        4.63     22.02 o
  -2   8   1      131.73      147.87     12.01 o
  -1   8   1      340.35      346.39     15.85 o
   0   8   1       35.80       49.28     15.39 o
   1   8   1       95.18      104.24     11.23 o
   2   8   1       66.85       68.29     10.33 o
   3   8   1      207.22      182.47     13.76 o
   4   8   1      133.52      131.70     13.25 o
   5   8   1        7.69        5.30      9.21 o
   6   8   1       33.89       27.73     11.39 o
   7   8   1       12.19       30.68     13.17 o
  -2   9   1       74.83       81.90     11.10 o
  -1   9   1        5.90        0.59      8.28 o
   0   9   1       35.52       29.04      8.81 o
   1   9   1       31.45       47.18      9.42 o
   2   9   1        1.32       15.94      8.46 o
   3   9   1        0.70       -4.05      8.58 o
   4   9   1       15.59       17.69     10.58 o
   5   9   1       27.13       33.82     11.39 o
   6   9   1       62.81       82.92     15.73 o
   0  10   1       13.35        3.92     15.73 o
   1  10   1      144.49      166.02     21.34 o
   2  10   1       30.84       21.93     11.18 o
   3  10   1      109.10      132.58     14.94 o
   4  10   1       52.04       53.67     13.43 o
  -5  -9   2       24.73        1.87     13.08 o
  -4  -9   2      106.49      110.77     20.22 o
  -3  -9   2        0.01       -5.19     10.53 o
  -2  -9   2        1.01        2.28     15.95 o
  -1  -9   2       20.75       14.38     19.99 o
   0  -9   2       16.18       20.52     10.78 o
   1  -9   2       86.27      114.24     17.07 o
  -6  -8   2        0.05      -11.82     11.82 o
  -5  -8   2       82.46       80.91     33.59 o
  -4  -8   2       23.45       30.51     10.20 o
  -3  -8   2        7.64        4.94     14.38 o
  -2  -8   2        7.32        8.38      8.48 o
  -1  -8   2       29.38       29.24     12.13 o
   0  -8   2        0.00        7.67      7.91 o
   1  -8   2        3.63        9.85      8.58 o
   2  -8   2        3.57       -0.31     13.93 o
   3  -8   2        0.00       -2.92     24.26 o
  -7  -7   2        6.13       -3.21     12.24 o
  -6  -7   2       10.22       21.98     11.07 o
  -5  -7   2        0.15       -8.69      8.69 o
  -3  -7   2        6.07       13.32      7.12 o
  -2  -7   2      146.86      148.61     18.76 o
  -1  -7   2      123.11      121.61      7.20 o
   0  -7   2       30.58       35.61      4.95 o
   1  -7   2        3.81        6.91      4.23 o
   2  -7   2       13.63       19.98      6.88 o
   3  -7   2       85.02       97.90     11.23 o
   4  -7   2       14.17       30.09     15.16 o
  -7  -6   2       67.75       65.24     11.65 o
  -6  -6   2       40.80       31.23     11.91 o
  -5  -6   2      100.47       92.56     15.28 o
  -4  -6   2       19.45       12.28      7.00 o
  -3  -6   2       52.36       51.75      7.17 o
  -2  -6   2      485.08      470.65     12.78 o
  -1  -6   2       33.95       31.61      5.44 o
   0  -6   2      449.57      456.60     11.93 o
   1  -6   2        0.12        1.85      2.85 o
   2  -6   2       12.05       14.96      3.50 o
   3  -6   2        0.76       -0.21      4.12 o
   4  -6   2       29.87       42.57      7.03 o
   5  -6   2       44.56       67.30     10.22 o
  -8  -5   2       16.10       26.91     16.74 o
  -7  -5   2        7.25       -1.48     14.15 o
  -6  -5   2      159.11      172.34     13.98 o
  -5  -5   2      234.42      225.32     10.85 o
  -4  -5   2       29.92       33.44      5.38 o
  -3  -5   2      512.38      499.13     11.92 o
  -2  -5   2      209.21      192.42      6.49 o
  -1  -5   2      101.51       93.20      4.92 o
   0  -5   2     1305.55     1276.73     23.71 o
   1  -5   2      626.93      601.38     12.55 o
   2  -5   2     1385.66     1343.91     28.30 o
   3  -5   2      320.27      297.52      9.14 o
   4  -5   2       34.48       36.60      4.59 o
   5  -5   2        0.05       -1.40      5.44 o
   6  -5   2        1.06       -7.39      7.39 o
  -8  -4   2       22.11       23.04     10.85 o
  -7  -4   2        4.52        2.77      8.42 o
  -6  -4   2       58.60       50.07      8.31 o
  -5  -4   2        1.61        4.38      5.22 o
  -4  -4   2        3.70        4.62      3.21 o
  -3  -4   2      413.01      389.32      9.53 o
  -2  -4   2       17.97       20.40      3.76 o
  -1  -4   2       32.38       34.15      2.66 o
   0  -4   2      180.92      208.16      5.50 o
   1  -4   2       21.85       17.02      3.01 o
   2  -4   2      329.19      312.56      7.52 o
   3  -4   2      562.70      531.97     11.50 o
   4  -4   2      421.21      391.87     13.69 o
   5  -4   2       26.21       23.64      8.65 o
   6  -4   2       12.60        2.67      6.07 o
   7  -4   2       14.43       -8.99     31.68 o
  -8  -3   2       37.47       26.62      7.61 o
  -7  -3   2        4.92        1.97      6.78 o
  -6  -3   2        2.64       -0.92      7.14 o
  -5  -3   2       37.47       33.30      4.40 o
  -4  -3   2        0.43        5.96      3.19 o
  -3  -3   2     1011.94     1019.94     27.79 o
  -2  -3   2       50.10       47.61      3.08 o
  -1  -3   2     5251.89     5200.60    139.05 o
   0  -3   2     1355.54     1419.60     24.94 o
   1  -3   2       10.67        9.18      1.26 o
   2  -3   2      896.00      867.49     16.19 o
   3  -3   2       13.82       13.56      2.23 o
   4  -3   2       16.34       19.18      5.54 o
   5  -3   2        0.26       -3.24      3.24 o
   6  -3   2       28.88       35.62      5.17 o
   7  -3   2        6.44       11.26      7.16 o
  -8  -2   2       18.41       20.14      8.95 o
  -7  -2   2        7.15        2.48      5.49 o
  -6  -2   2     1632.05     1628.38     40.43 o
  -5  -2   2       28.61       23.98      3.27 o
  -4  -2   2      228.21      224.38      9.12 o
  -3  -2   2      147.42      157.41      5.75 o
  -2  -2   2        2.46        2.07      1.39 o
  -1  -2   2      246.04      218.63      5.62 o
   0  -2   2       10.96       21.08     13.59 o
   1  -2   2      396.53      364.47      7.11 o
   2  -2   2       13.38       14.84      1.30 o
   3  -2   2        9.16        0.52      3.41 o
   4  -2   2      729.85      707.31     14.63 o
   5  -2   2       92.26      103.38      5.97 o
   6  -2   2        1.43       -4.22      4.22 o
   7  -2   2       19.73       26.89      7.74 o
   8  -2   2        3.52       -0.08     16.62 o
  -8  -1   2       16.08       16.31      8.93 o
  -7  -1   2       35.65       25.49      6.45 o
  -6  -1   2      352.26      337.42     12.07 o
  -5  -1   2       32.29       36.44      3.36 o
  -4  -1   2     7256.70     7661.52    119.63 o
  -3  -1   2     1077.71     1172.59     21.18 o
  -2  -1   2      182.53      170.80      4.88 o
  -1  -1   2     1938.43     1873.66     35.64 o
   0  -1   2       40.77       37.29      1.39 o
   1  -1   2     3225.76     3330.42     63.32 o
   2  -1   2     2192.93     2236.46     38.41 o
   3  -1   2        6.98       10.66      1.85 o
   4  -1   2      346.26      348.32      8.57 o
   5  -1   2       10.71       12.45      3.07 o
   6  -1   2       13.38        7.23      4.03 o
   7  -1   2        0.50        1.57      7.19 o
   8  -1   2        0.01       10.93      8.56 o
  -8   0   2        4.70        6.07      8.69 o
  -7   0   2      161.59      148.36     10.15 o
  -6   0   2       25.30       25.11      5.47 o
  -5   0   2        3.27        4.62      2.85 o
  -4   0   2      443.66      502.88     12.21 o
  -3   0   2      141.88      143.47      4.17 o
  -2   0   2     2972.50     3309.79     77.08 o
  -1   0   2     3777.66     3947.75    116.44 o
   0   0   2      778.51      340.34     11.91 o
   1   0   2     1670.31     1438.64    174.00 o
   2   0   2      528.22      547.57     11.74 o
   3   0   2        3.82        5.43      1.78 o
   4   0   2     2283.03     2356.17     36.88 o
   5   0   2      104.88      102.71      4.85 o
   6   0   2      203.79      195.53      8.06 o
   7   0   2       15.24       28.03      6.24 o
   8   0   2        0.68       -6.96     15.50 o
  -8   1   2        3.29       -2.91      8.93 o
  -7   1   2       70.66       77.36      7.59 o
  -6   1   2       12.07       21.63      4.77 o
  -5   1   2        4.15        0.99      3.15 o
  -4   1   2      253.05      253.39      6.75 o
  -3   1   2      199.65      232.31      5.76 o
  -2   1   2     2707.20     2596.97     51.27 o
  -1   1   2       65.18       77.02      3.21 o
   0   1   2        0.39        0.81      0.52 o
   1   1   2      557.31      574.40      9.42 o
   2   1   2       25.49       26.13      2.07 o
   3   1   2      125.58      103.14      4.44 o
   4   1   2      819.15      774.44     15.49 o
   5   1   2       12.92       16.59      3.20 o
   6   1   2       27.08       27.69      3.75 o
   7   1   2       22.54       23.53      6.94 o
   8   1   2       23.55       25.61     15.95 o
  -8   2   2        3.04        9.84      9.51 o
  -7   2   2       19.53       20.32      6.43 o
  -6   2   2        7.75        0.35      4.41 o
  -5   2   2        0.30        0.72      4.33 o
  -4   2   2      422.45      405.08      8.34 o
  -3   2   2       18.24       19.54      4.08 o
  -2   2   2      464.09      418.03      8.21 o
  -1   2   2     2473.60     2717.33     53.44 o
   0   2   2     4017.64     4448.63     74.11 o
   1   2   2      975.55     1046.20     18.28 o
   2   2   2       10.93       12.38      1.66 o
   3   2   2     1473.12     1523.72     27.04 o
   4   2   2      245.46      244.02      7.03 o
   5   2   2       29.90       29.79      3.88 o
   6   2   2      971.70      976.22     20.67 o
   7   2   2       18.08       15.67      7.31 o
   8   2   2       22.80       26.86      8.07 o
   9   2   2       11.83       10.84     10.98 o
  -7   3   2        3.01       -7.19      7.19 o
  -6   3   2       52.16       58.10      6.72 o
  -5   3   2      338.65      327.97     13.51 o
  -4   3   2      124.60      129.04      5.47 o
  -3   3   2      587.47      574.95     11.75 o
  -2   3   2     2310.69     2472.47     48.31 o
  -1   3   2        8.84        9.03      1.35 o
   0   3   2      876.74      884.56     22.45 o
   1   3   2     4103.79     4710.31     92.47 o
   2   3   2     1192.23     1279.88     22.88 o
   3   3   2      998.46     1043.05     19.48 o
   4   3   2       42.09       46.28      3.40 o
   5   3   2       21.95       26.39      3.38 o
   6   3   2      222.78      200.59     13.59 o
   7   3   2        3.73       10.39      7.10 o
   8   3   2       24.05       14.04     12.47 o
   9   3   2        4.23        7.30      9.38 o
  -7   4   2        2.51       -5.94     11.57 o
  -6   4   2        1.30       -0.27      6.81 o
  -5   4   2       38.92       38.95      5.30 o
  -4   4   2      101.38      104.66      5.50 o
  -3   4   2       32.36       34.15      3.03 o
  -2   4   2      253.30      274.15      6.68 o
  -1   4   2       62.83       69.03      2.95 o
   0   4   2     1868.20     2041.30     35.37 o
   1   4   2       54.66       68.06      2.91 o
   2   4   2      143.78      138.50      4.42 o
   3   4   2     4712.29     4878.62     83.04 o
   4   4   2        5.17       10.01      2.72 o
   5   4   2      168.07      158.13      6.70 o
   6   4   2        0.75       -0.94      5.53 o
   7   4   2       10.11       -7.19     13.70 o
   8   4   2      168.85      169.52     15.41 o
   9   4   2       14.91       14.34     14.71 o
  -6   5   2       16.94       20.29      8.01 o
  -5   5   2       70.15       84.19     10.90 o
  -4   5   2        7.36       10.14      4.46 o
  -3   5   2       59.08       63.90      4.54 o
  -2   5   2      781.84      727.17     14.64 o
  -1   5   2      642.85      638.06     12.83 o
   0   5   2      900.57      790.24     23.31 o
   1   5   2      372.65      367.33      8.35 o
   2   5   2     1113.06     1162.67     25.77 o
   3   5   2      426.26      462.17     10.63 o
   4   5   2       31.59       29.12      3.51 o
   5   5   2        0.16        5.73      5.36 o
   6   5   2        0.27       -5.52      6.69 o
   7   5   2        3.49        8.67      8.22 o
   8   5   2      108.86       96.27     13.25 o
  -6   6   2       27.45       32.81      9.52 o
  -5   6   2        0.01        6.29     19.54 o
  -4   6   2        8.34        1.71      9.10 o
  -3   6   2       96.70       88.38      6.69 o
  -2   6   2       89.25       85.25      5.03 o
  -1   6   2        7.00        8.40      3.11 o
   0   6   2     1211.87     1114.74     21.21 o
   1   6   2        0.29        1.61      2.21 o
   2   6   2      995.68     1015.89     19.80 o
   3   6   2       79.24       88.38      6.29 o
   4   6   2      153.51      144.82     10.59 o
   5   6   2      438.64      435.44     24.37 o
   6   6   2       37.40       33.92     10.56 o
   7   6   2       67.79       71.38     11.34 o
   8   6   2       73.69       64.43     13.06 o
  -5   7   2       32.69       21.30      9.33 o
  -4   7   2       93.23       83.57     23.81 o
  -3   7   2      190.10      175.03     11.37 o
  -2   7   2       13.46       19.41      5.56 o
  -1   7   2       89.40       82.34     16.40 o
   0   7   2      124.25      116.89      6.39 o
   1   7   2      169.74      165.63      7.54 o
   2   7   2       20.78       18.07      5.72 o
   3   7   2        0.01        9.44      5.03 o
   4   7   2        7.16       16.92      6.23 o
   5   7   2       26.89       11.01      8.31 o
   6   7   2        3.85       21.40      8.95 o
   7   7   2       16.15        6.75     10.50 o
   8   7   2        7.75       27.83     13.17 o
  -4   8   2        4.04        5.62      9.55 o
  -3   8   2       17.33       39.25     10.45 o
  -2   8   2        0.84        1.71     13.14 o
  -1   8   2      113.59      125.80     13.70 o
   0   8   2        9.28       11.50     14.38 o
   1   8   2      141.02      138.31     15.73 o
   2   8   2      328.76      320.71     15.17 o
   3   8   2       24.79       30.55      8.54 o
   4   8   2      379.58      414.82     20.67 o
   5   8   2       57.27       50.97      9.59 o
   6   8   2        2.88        5.62     18.20 o
   7   8   2       11.01       18.79     12.30 o
  -3   9   2        7.71       15.27     10.41 o
  -2   9   2       58.79       67.96     10.54 o
  -1   9   2       44.51       38.95      9.22 o
   0   9   2       15.93       18.13      8.37 o
   1   9   2       26.85       14.36      7.94 o
   2   9   2       35.57       34.78     18.31 o
   3   9   2        0.07       -6.97     11.68 o
   4   9   2       11.51       14.67      8.90 o
   5   9   2        0.48       -9.42      9.42 o
   6   9   2       10.52       29.45     13.16 o
  -1  10   2        9.40       10.53     22.35 o
   0  10   2       64.24       75.99     11.29 o
   1  10   2       81.74       90.52     12.40 o
   2  10   2       86.53       72.71     11.57 o
   3  10   2       14.74       16.29     10.93 o
   4  10   2        0.57        1.62     11.58 o
   5  10   2        3.13       -0.89     30.10 o
  -4  -9   3        0.30       -2.67     13.32 o
  -3  -9   3        2.19       17.93     12.17 o
  -2  -9   3       23.37       19.21     11.92 o
  -1  -9   3       25.53       19.77     21.12 o
   0  -9   3       26.71       34.24     12.50 o
  -5  -8   3        4.02        8.37     11.49 o
  -4  -8   3        7.66        4.03     10.96 o
  -3  -8   3       28.15       47.31     10.57 o
  -2  -8   3        4.40       -4.46      9.22 o
  -1  -8   3        4.20        2.43      8.97 o
   0  -8   3       20.79       38.25      9.70 o
   1  -8   3       50.79       56.93     10.23 o
   2  -8   3        2.73       22.44     11.79 o
  -6  -7   3        2.93       -3.52     11.22 o
  -5  -7   3       15.88        8.03      9.28 o
  -4  -7   3       44.06       43.58      9.40 o
  -3  -7   3       13.48       16.37      7.93 o
  -2  -7   3       79.89       76.62     13.37 o
  -1  -7   3        7.31        5.99      4.36 o
   0  -7   3        3.01        8.69      4.10 o
   1  -7   3       48.08       50.12      5.36 o
   2  -7   3       80.97       95.74      9.42 o
   3  -7   3       89.38       97.88     16.85 o
   4  -7   3       25.07       52.57     32.12 o
  -7  -6   3       68.34       52.63     12.40 o
  -6  -6   3       86.85      103.79     16.62 o
  -5  -6   3       66.24       49.04      9.17 o
  -4  -6   3        9.51       19.64      8.54 o
  -3  -6   3        0.02        3.48      6.23 o
  -2  -6   3      680.73      684.45     16.99 o
  -1  -6   3      587.90      560.56     14.50 o
   0  -6   3      199.36      215.24      7.91 o
   1  -6   3        1.97        6.56      3.64 o
   2  -6   3       53.47       62.12      4.84 o
   3  -6   3       16.32       14.91      5.95 o
   4  -6   3       22.51       16.68      6.82 o
   5  -6   3       11.39       58.63     31.68 o
  -8  -5   3       31.68       17.95     13.17 o
  -7  -5   3        4.66       10.03     10.01 o
  -6  -5   3        0.55        1.76      8.10 o
  -5  -5   3        0.00        1.84      7.06 o
  -4  -5   3       80.74       70.16      6.59 o
  -3  -5   3        5.65        7.79      5.32 o
  -2  -5   3       60.95       62.96      4.56 o
  -1  -5   3      147.22      132.13      7.75 o
   0  -5   3     1880.07     1920.83     38.99 o
   1  -5   3     1035.14      979.66     21.32 o
   2  -5   3       54.78       57.19      4.49 o
   3  -5   3        0.04        0.24      3.10 o
   4  -5   3       39.28       38.14      9.01 o
   5  -5   3       86.93       86.86      9.66 o
   6  -5   3       13.31       -2.92     29.88 o
  -8  -4   3        6.92       -1.22      8.49 o
  -7  -4   3        3.34       -9.44      9.44 o
  -6  -4   3       15.76       21.02      6.29 o
  -5  -4   3      744.08      769.76     20.14 o
  -4  -4   3      123.16      116.99      6.35 o
  -3  -4   3      303.48      297.42      9.34 o
  -2  -4   3        0.04       -1.80      2.47 o
  -1  -4   3       64.39       64.95      3.65 o
   0  -4   3      345.24      348.01     12.49 o
   1  -4   3       79.79       95.59      4.48 o
   2  -4   3      301.69      308.76     11.88 o
   3  -4   3      204.06      210.92     10.22 o
   4  -4   3        5.50        6.03      3.01 o
   5  -4   3        8.42        5.92      4.10 o
   6  -4   3        4.69       10.49      5.69 o
  -8  -3   3      135.01      123.65     22.02 o
  -7  -3   3        0.01        2.47      6.16 o
  -6  -3   3        0.04       -5.48      5.48 o
  -5  -3   3        0.75        4.56      3.99 o
  -4  -3   3       67.42       78.74      4.84 o
  -3  -3   3     1552.63     1491.28     27.26 o
  -2  -3   3      569.51      560.42     11.61 o
  -1  -3   3      210.94      200.91      5.36 o
   0  -3   3     1385.56     1516.03     37.39 o
   1  -3   3        0.07       -1.43      1.43 o
   2  -3   3     1046.21     1021.01     18.93 o
   3  -3   3      481.18      447.26      9.64 o
   4  -3   3        8.79       14.86      3.12 o
   5  -3   3        1.65        7.22      3.23 o
   6  -3   3        0.47       -4.78      4.78 o
   7  -3   3        4.40        2.73      9.21 o
  -8  -2   3      468.80      443.77     19.83 o
  -7  -2   3        2.40        9.21      6.56 o
  -6  -2   3      893.94      855.26     22.76 o
  -5  -2   3       75.71       73.23      6.04 o
  -4  -2   3        8.13        5.62      2.87 o
  -3  -2   3     1399.65     1413.83     29.84 o
  -2  -2   3       45.02       42.08      3.41 o
  -1  -2   3        5.57        4.58      1.82 o
   0  -2   3      133.36      125.22      3.31 o
   1  -2   3      376.50      391.77     12.03 o
   2  -2   3      917.29      996.85     18.06 o
   3  -2   3       26.04       34.62      5.58 o
   4  -2   3        0.43       -4.45      4.45 o
   5  -2   3       66.72       75.06     10.42 o
   6  -2   3       45.30       33.19      5.32 o
   7  -2   3       14.19       27.46     16.51 o
  -8  -1   3       26.70       24.14      9.55 o
  -7  -1   3        0.35       -4.66      5.70 o
  -6  -1   3      870.98      882.48     21.94 o
  -5  -1   3      428.35      435.98     10.88 o
  -4  -1   3      504.06      545.91     11.53 o
  -3  -1   3       35.62       42.68      2.62 o
  -2  -1   3        0.59        0.50      1.14 o
  -1  -1   3     3141.10     3186.88     53.69 o
   0  -1   3     2299.22     2332.43     39.50 o
   1  -1   3       74.60       70.99      5.11 o
   2  -1   3     2151.62     2314.70     39.63 o
   3  -1   3      453.65      482.33      9.95 o
   4  -1   3      158.81      168.60     10.72 o
   5  -1   3      282.22      267.95      8.11 o
   6  -1   3       25.35       32.22      4.66 o
   7  -1   3      137.54      164.35      8.87 o
   8  -1   3        2.98       18.41      8.18 o
  -8   0   3       29.44       34.21      9.17 o
  -7   0   3       41.39       40.25     11.64 o
  -6   0   3       30.92       34.86      5.50 o
  -5   0   3        1.10       61.82     12.66 o
  -4   0   3       65.75       60.88      3.52 o
  -3   0   3        1.44        0.44      2.10 o
  -2   0   3       23.06       23.71      3.15 o
  -1   0   3      654.94      694.90     12.34 o
   0   0   3      165.32      157.36      3.35 o
   1   0   3       34.02       37.85      2.79 o
   2   0   3        4.38        1.65      1.65 o
   3   0   3        2.94        0.51      1.90 o
   4   0   3      160.33      180.08      6.97 o
   5   0   3       45.01       49.13      4.13 o
   6   0   3       37.12       37.84      6.11 o
   7   0   3      112.54      119.23      9.21 o
   8   0   3       19.42       18.60      7.83 o
  -8   1   3        0.02       -3.21      9.23 o
  -7   1   3       14.04       13.01      6.17 o
  -6   1   3       91.72      105.68      7.44 o
  -5   1   3       10.16       12.89      3.15 o
  -4   1   3      293.81      271.07      6.76 o
  -3   1   3      303.74      312.15      6.04 o
  -2   1   3       53.31       50.93      1.75 o
  -1   1   3     7038.20     6756.79    216.79 o
   0   1   3       99.23      107.38      2.72 o
   1   1   3      147.44      144.45      3.12 o
   2   1   3     2847.06     2864.92     44.21 o
   3   1   3        1.11        1.82      1.66 o
   4   1   3     2376.88     2456.68     43.26 o
   5   1   3        2.90        5.05      3.01 o
   6   1   3       23.42       26.41      3.61 o
   7   1   3      141.24      129.16     21.57 o
   8   1   3        3.04       -4.35      7.70 o
  -8   2   3       12.14        4.56      9.42 o
  -7   2   3       76.48       79.26     13.14 o
  -6   2   3      219.16      231.24      9.66 o
  -5   2   3       83.00       81.61      5.47 o
  -4   2   3      274.47      264.54      7.30 o
  -3   2   3      154.24      149.74      9.11 o
  -2   2   3       78.48       65.50      3.34 o
  -1   2   3     8080.50     8558.30    165.87 o
   0   2   3     2259.94     2437.84     48.11 o
   1   2   3      321.16      389.69     26.33 o
   2   2   3      220.44      198.81      5.68 o
   3   2   3       83.01       93.70      3.48 o
   4   2   3      570.32      568.25     12.33 o
   5   2   3        1.97       -0.18      3.13 o
   6   2   3      286.65      279.02     10.26 o
   7   2   3        4.86        3.68      7.41 o
   8   2   3        3.03        4.94     17.30 o
  -7   3   3       26.54       43.91      8.36 o
  -6   3   3        7.65       -0.25      4.73 o
  -5   3   3      127.44      117.27      7.19 o
  -4   3   3     1064.93     1075.88     23.16 o
  -3   3   3      101.76       97.47      4.74 o
  -2   3   3      677.30      689.04     12.95 o
  -1   3   3     2171.96     2162.61     36.99 o
   0   3   3      446.86      488.11      9.43 o
   1   3   3     9642.52     9875.42    187.18 o
   2   3   3      158.13      162.71      4.42 o
   3   3   3      323.34      344.54      9.62 o
   4   3   3     1150.96     1200.64     25.10 o
   5   3   3      258.63      254.35      8.43 o
   6   3   3       11.03       10.96      4.65 o
   7   3   3       63.42       52.04     11.68 o
   8   3   3       11.44        0.32     15.50 o
   9   3   3        5.41       -3.16      9.15 o
  -7   4   3        4.20       -5.33      7.96 o
  -6   4   3       32.96       33.55      6.74 o
  -5   4   3      179.32      175.97      9.15 o
  -4   4   3      154.33      148.02      6.26 o
  -3   4   3       89.82       81.96      4.25 o
  -2   4   3       39.98       44.31      2.78 o
  -1   4   3     1554.48     1673.96     43.29 o
   0   4   3      572.49      591.08     11.47 o
   1   4   3      304.90      418.16     14.49 o
   2   4   3        1.40        2.18      2.22 o
   3   4   3      647.88      655.29     13.33 o
   4   4   3       47.88       55.78      4.41 o
   5   4   3       65.94       69.37      4.72 o
   6   4   3     1193.37     1206.80     35.02 o
   7   4   3        7.58       -3.82      9.44 o
   8   4   3       57.47       48.45     10.75 o
  -6   5   3        3.03       -0.32      7.84 o
  -5   5   3       13.53        3.68      8.24 o
  -4   5   3      144.20      133.81     16.43 o
  -3   5   3      268.99      249.11      7.55 o
  -2   5   3     1724.34     1552.42     35.80 o
  -1   5   3        7.84       11.65      2.12 o
   0   5   3       47.46       67.38      8.20 o
   1   5   3      313.68      318.61      7.63 o
   2   5   3      139.33      147.73      4.99 o
   3   5   3      691.36      660.82     17.09 o
   4   5   3      100.30      107.92      6.14 o
   5   5   3       35.68       32.53      6.11 o
   6   5   3      388.39      388.10     17.02 o
   7   5   3        0.14       -7.82      7.82 o
   8   5   3       38.63       41.86     11.25 o
  -6   6   3       20.55       15.73     34.60 o
  -5   6   3        1.36       11.34      9.44 o
  -4   6   3       17.33        6.92      5.19 o
  -3   6   3      142.84      143.95      8.12 o
  -2   6   3       20.76       22.20      3.39 o
  -1   6   3        1.02        4.64      2.45 o
   0   6   3      220.65      203.96     10.47 o
   1   6   3       31.49       30.46      3.47 o
   2   6   3      180.27      195.15      7.90 o
   3   6   3      250.80      243.90     11.02 o
   4   6   3        5.69       -0.59      4.82 o
   5   6   3      344.61      344.71     29.99 o
   7   6   3        0.41      -15.62     15.95 o
   8   6   3       11.71       -6.04     20.89 o
  -5   7   3       73.59       74.84     15.73 o
  -4   7   3       15.10       17.53      7.64 o
  -3   7   3        0.90        8.24      5.58 o
  -2   7   3       64.14       77.78      8.42 o
  -1   7   3      290.47      271.77     10.35 o
   0   7   3      608.59      578.81     19.72 o
   1   7   3       92.53       90.40      6.50 o
   2   7   3      182.65      184.25     10.19 o
   3   7   3      193.21      193.94     13.03 o
   4   7   3        0.83       -4.89      5.95 o
   6   7   3      116.93      114.35     16.62 o
   7   7   3       29.27       23.43     10.20 o
   8   7   3        1.38        6.73     12.22 o
  -4   8   3       11.25       13.79     16.40 o
  -3   8   3        2.29       12.59      7.82 o
  -2   8   3       21.01       13.48     14.15 o
  -1   8   3        9.96        7.92      6.42 o
   0   8   3       45.35       55.00     12.58 o
   1   8   3       32.49       40.28     12.24 o
   2   8   3      147.31      141.08     11.68 o
   3   8   3      148.52      155.91     15.73 o
   4   8   3        1.67       -2.53     13.82 o
   5   8   3        5.50       14.41      8.20 o
   6   8   3       12.08       21.00     10.45 o
   7   8   3      220.90      215.73     19.00 o
  -3   9   3       61.49       78.07     16.96 o
  -2   9   3        0.93       -6.89      8.18 o
  -1   9   3      189.75      169.14     19.10 o
   0   9   3       58.99       49.37      8.56 o
   1   9   3        2.66        3.33     11.46 o
   2   9   3       75.54       78.95      9.59 o
   3   9   3       61.65       72.81      9.66 o
   4   9   3       91.26       83.14     11.32 o
   5   9   3        8.82       12.88     10.15 o
   6   9   3        1.23       -0.69     11.33 o
  -1  10   3        1.87       -8.65     15.16 o
   0  10   3       63.58       67.91     11.59 o
   1  10   3       74.87       62.63     10.88 o
   2  10   3      104.22       91.14     11.13 o
   3  10   3        2.01       13.00     10.26 o
   4  10   3       41.92       38.58     22.13 o
   5  10   3      145.00      124.44     15.00 o
  -5  -8   4        0.09       -5.68     13.05 o
  -4  -8   4        1.13        5.26     11.86 o
  -3  -8   4        0.95        7.45     10.34 o
  -2  -8   4       33.31       31.81     10.92 o
  -1  -8   4      106.89      140.08     13.40 o
   0  -8   4       87.37       89.73     12.06 o
   1  -8   4       32.17       53.47     24.94 o
  -6  -7   4       53.96       66.30     13.39 o
  -5  -7   4        6.04       10.06     10.97 o
  -4  -7   4      227.27      200.61     16.03 o
  -3  -7   4        2.79        2.99      9.02 o
  -2  -7   4        9.20       12.65      8.02 o
  -1  -7   4       12.91       10.01      4.79 o
   0  -7   4       42.31       40.67      6.78 o
   1  -7   4       11.56       26.97      8.28 o
   2  -7   4       87.56       80.25     14.71 o
   3  -7   4        9.92      -15.73     27.18 o
  -7  -6   4       12.96       -5.90     15.28 o
  -6  -6   4        0.20       -4.97     17.86 o
  -5  -6   4        2.83       -0.08     12.02 o
  -4  -6   4      547.21      541.94     43.92 o
  -3  -6   4      509.89      514.20     21.57 o
  -2  -6   4     1037.37     1046.28     43.02 o
  -1  -6   4      168.02      154.76      7.68 o
   0  -6   4        9.96        5.85      3.44 o
   1  -6   4      103.13      117.70      7.78 o
   2  -6   4       47.38       51.91      4.93 o
   3  -6   4        2.35       19.99      6.61 o
   4  -6   4        6.13      -12.81     23.14 o
  -7  -5   4       28.22       39.51     11.67 o
  -6  -5   4        0.22        4.67      8.47 o
  -5  -5   4        3.23       17.30     11.46 o
  -4  -5   4      115.09      112.42      8.56 o
  -3  -5   4      148.62      135.17      7.11 o
  -2  -5   4      215.96      188.57      8.63 o
  -1  -5   4      626.45      630.77     15.25 o
   0  -5   4      136.42      136.88      5.94 o
   1  -5   4      118.60      110.93     10.37 o
   2  -5   4       18.75       26.30      5.05 o
   3  -5   4       98.87       86.34      7.90 o
   4  -5   4        6.20        5.13      5.02 o
   5  -5   4       51.85       42.23     29.20 o
  -8  -4   4        0.47       11.19      9.18 o
  -7  -4   4      117.03      123.50     12.02 o
  -6  -4   4        7.24       11.18      6.40 o
  -5  -4   4      321.65      335.42     12.41 o
  -4  -4   4       33.35       30.14      5.01 o
  -3  -4   4        9.69        6.52      3.30 o
  -2  -4   4     1448.93     1471.14     27.19 o
  -1  -4   4      139.98      127.45      5.15 o
   0  -4   4        9.00        8.07      2.05 o
   1  -4   4      116.62      116.92      5.48 o
   2  -4   4       48.26       44.78      3.14 o
   3  -4   4       15.02       19.32      9.43 o
   4  -4   4       23.17       21.20      6.63 o
   5  -4   4       48.74       46.86      5.25 o
   6  -4   4       19.22       20.89     31.90 o
  -8  -3   4       20.32       14.73      9.98 o
  -7  -3   4        2.24        1.74      6.27 o
  -6  -3   4        4.53        0.48      5.25 o
  -5  -3   4        5.38        2.39      4.15 o
  -4  -3   4        0.36        6.73      3.20 o
  -3  -3   4       87.58       84.72      4.88 o
  -2  -3   4      156.62      155.58      7.13 o
  -1  -3   4        1.00       -1.82      1.82 o
   0  -3   4      393.83      380.62      8.22 o
   1  -3   4      453.65      443.82      9.13 o
   2  -3   4      132.46      131.47      3.70 o
   3  -3   4       27.33       31.43      3.66 o
   4  -3   4      294.19      285.60     13.31 o
   5  -3   4       56.40       55.18      4.56 o
   6  -3   4       32.03       33.22      5.46 o
   7  -3   4       14.77       28.98     35.94 o
  -8  -2   4      228.50      212.61     16.35 o
  -7  -2   4       81.56       83.92      8.39 o
  -6  -2   4        0.62       -4.61      4.61 o
  -5  -2   4      145.56      160.18      7.78 o
  -4  -2   4        3.31        2.77      3.32 o
  -3  -2   4      225.58      205.63      7.04 o
  -2  -2   4     1796.05     1852.74     44.46 o
  -1  -2   4      199.28      215.05      6.52 o
   0  -2   4     1891.22     2245.02     38.58 o
   1  -2   4      120.93      111.94      6.91 o
   2  -2   4       21.62       28.24      5.07 o
   3  -2   4      429.86      416.33     12.30 o
   4  -2   4       28.76       24.84      2.93 o
   5  -2   4       35.84       35.56      3.31 o
   6  -2   4       21.46       26.77      5.94 o
   7  -2   4       11.61        9.37     27.97 o
  -8  -1   4        9.27        5.35      8.63 o
  -7  -1   4        4.85        9.46      6.09 o
  -6  -1   4       43.78       44.14      5.87 o
  -5  -1   4       28.58       33.86      5.28 o
  -4  -1   4       51.69       46.83      4.41 o
  -3  -1   4      357.02      379.05      7.40 o
  -2  -1   4       17.14       22.30      2.25 o
  -1  -1   4      220.02      197.30      5.61 o
   0  -1   4     2832.21     3081.93     59.29 o
   1  -1   4      640.91      642.02     24.37 o
   2  -1   4      911.77     1041.44     30.44 o
   3  -1   4      271.97      223.78      5.18 o
   4  -1   4       84.36       82.38      3.89 o
   5  -1   4      852.48      842.43     19.33 o
   6  -1   4       14.62       10.24      7.53 o
   7  -1   4        0.53        4.87     13.41 o
   8  -1   4       32.48       26.06     20.89 o
  -8   0   4        0.06       10.56     11.23 o
  -7   0   4        4.48       11.56     10.67 o
  -6   0   4       44.17       57.20      5.57 o
  -5   0   4      132.16      131.60      6.55 o
  -4   0   4      163.78      160.30      5.14 o
  -3   0   4     1013.56      998.80     20.88 o
  -2   0   4      125.15      122.31      3.19 o
  -1   0   4       98.64      106.10      3.41 o
   0   0   4     7441.24     8057.31    133.97 o
   1   0   4      119.57      120.69      3.05 o
   2   0   4      158.54      153.51      3.67 o
   3   0   4      384.21      383.56      8.29 o
   4   0   4      221.00      231.60      8.28 o
   5   0   4       10.57       16.43      3.07 o
   6   0   4        1.54        5.70      3.64 o
   7   0   4       79.19       79.78      6.54 o
   8   0   4        4.37       14.48      7.58 o
  -8   1   4       50.21       70.99     14.83 o
  -7   1   4       21.70       20.48     11.57 o
  -6   1   4       31.49       27.66      4.83 o
  -5   1   4       63.57       62.04      5.15 o
  -4   1   4        1.32        1.32      1.81 o
  -3   1   4        6.15       10.15      1.85 o
  -2   1   4       40.97       33.67      6.63 o
  -1   1   4      103.01       88.66      2.50 o
   0   1   4      629.56      631.58     13.29 o
   1   1   4      108.37      131.76     21.68 o
   2   1   4    10303.15    10698.54    178.39 o
   3   1   4       24.80       18.64      1.74 o
   4   1   4       24.60       21.92      2.57 o
   5   1   4      400.80      420.85     10.43 o
   6   1   4       51.20       50.23      4.06 o
   7   1   4       50.73       55.16      6.13 o
   8   1   4       20.82       24.37      8.71 o
  -8   2   4       75.15       68.29     13.93 o
  -7   2   4       24.75       36.55      8.22 o
  -6   2   4      238.07      240.85     11.42 o
  -5   2   4        5.13        9.32      3.97 o
  -4   2   4       56.93       56.12      3.40 o
  -3   2   4     2192.11     2182.70     37.57 o
  -2   2   4      299.67      285.70      5.81 o
  -1   2   4       19.81       18.93      1.27 o
   0   2   4       18.72       15.28      2.70 o
   1   2   4     1621.75     1728.50     36.92 o
   2   2   4     1558.01     1689.88     35.10 o
   3   2   4      223.35      233.35      6.03 o
   4   2   4      380.41      373.97      9.12 o
   5   2   4        3.22        4.70      3.18 o
   6   2   4        5.78        4.51      4.27 o
   7   2   4      117.67      115.70     10.59 o
   8   2   4        0.33        2.75     13.03 o
  -7   3   4        3.47       13.51      8.02 o
  -6   3   4        3.96       -2.25      4.49 o
  -5   3   4       55.57       59.01      5.31 o
  -4   3   4      148.77      135.23      6.65 o
  -3   3   4       26.56       36.39      5.93 o
  -2   3   4      781.43      813.82     14.99 o
  -1   3   4     3202.92     3213.89     54.26 o
   0   3   4       50.21       41.96      3.63 o
   1   3   4       58.68       55.06      2.76 o
   2   3   4     1955.18     2082.11     36.16 o
   3   3   4      198.53      204.25      5.54 o
   4   3   4     2048.81     2115.05     34.42 o
   5   3   4      892.82      888.87     18.51 o
   6   3   4       11.44       17.31      4.73 o
   7   3   4      125.49      103.52     10.05 o
   8   3   4        0.01       -9.10      9.10 o
  -7   4   4        7.85       12.81     11.68 o
  -6   4   4       88.79       93.26      9.71 o
  -5   4   4        7.99       10.13      4.53 o
  -4   4   4      218.72      209.65      8.41 o
  -3   4   4       42.26       52.28      3.52 o
  -2   4   4     1120.39     1176.82     22.51 o
  -1   4   4        2.98        3.32      2.18 o
   0   4   4       19.13       19.76      1.81 o
   1   4   4        0.04        0.62      1.29 o
   2   4   4      114.10      134.23      6.65 o
   3   4   4        1.54        2.42      1.90 o
   4   4   4      665.98      717.78     17.96 o
   5   4   4       12.02       13.07      3.41 o
   6   4   4       62.15       54.62      7.88 o
   7   4   4      112.38      102.84     10.99 o
   8   4   4        2.21       -6.54      9.63 o
  -6   5   4        2.05        1.11      8.60 o
  -5   5   4        0.29        5.50      6.22 o
  -4   5   4      173.82      158.84      8.15 o
  -3   5   4        0.31       -0.25      3.11 o
  -2   5   4       51.00       49.51      4.15 o
  -1   5   4      172.57      168.29      5.24 o
   0   5   4      242.46      244.00      6.29 o
   1   5   4     2425.60     2700.12     46.81 o
   2   5   4      235.25      217.77      6.23 o
   3   5   4      452.45      467.96     10.68 o
   4   5   4     1187.66     1128.19     22.04 o
   5   5   4      159.16      147.18     10.03 o
   6   5   4       11.47       15.90      7.02 o
   7   5   4       90.89       93.19     11.10 o
   8   5   4        5.28       -5.24     10.57 o
  -6   6   4        0.02        0.77      9.20 o
  -5   6   4       12.97        4.17      7.36 o
  -4   6   4       90.76       76.91     11.91 o
  -3   6   4       42.43       40.85      5.03 o
  -2   6   4      167.64      147.17     11.92 o
  -1   6   4      106.84      113.98      5.14 o
   0   6   4       11.81        8.72      2.32 o
   1   6   4        0.19        6.23      3.10 o
   2   6   4        1.06        0.64      2.28 o
   3   6   4       32.20       28.54      3.38 o
   4   6   4        1.86       10.00      5.39 o
   5   6   4       32.67       31.42     13.70 o
   6   6   4      170.38      216.79     24.49 o
   7   6   4        2.81       -1.84      9.35 o
   8   6   4        0.39       15.90     11.60 o
  -5   7   4        0.15       -6.72     14.04 o
  -4   7   4        0.03        1.66      7.16 o
  -3   7   4       23.52       28.08     13.70 o
  -2   7   4      290.44      265.22     14.91 o
  -1   7   4       18.97       15.84      5.48 o
   0   7   4      627.26      600.99     22.36 o
   1   7   4      281.61      269.68      9.97 o
   2   7   4       10.30       16.78      4.86 o
   3   7   4      431.34      399.95     15.75 o
   4   7   4      581.06      538.05     19.49 o
   5   7   4      641.63      631.94     37.74 o
   6   7   4      534.10      517.46     21.39 o
   7   7   4        5.81        6.73     15.05 o
   8   7   4        0.72      -10.62     12.36 o
  -4   8   4       13.87       26.24      9.34 o
  -3   8   4       56.45       50.89      8.78 o
  -2   8   4        0.02        7.16      6.60 o
  -1   8   4        0.26        1.71      6.32 o
   0   8   4       71.18       90.95      8.76 o
   1   8   4        2.36        4.67      5.06 o
   2   8   4        6.07        3.70      7.75 o
   4   8   4        0.00       -6.38      7.06 o
   5   8   4      104.54      126.72     12.30 o
   6   8   4      426.64      406.43     20.93 o
   7   8   4       11.32       42.87     11.64 o
  -3   9   4       61.61       60.10     11.15 o
  -2   9   4      140.28      122.25     20.33 o
  -1   9   4        0.93       -2.52     14.71 o
   0   9   4        0.07        7.66      6.94 o
   1   9   4       32.19       29.02      7.73 o
   2   9   4      369.58      359.78     17.10 o
   3   9   4      285.60      282.58     15.69 o
   4   9   4        0.10        5.82      8.67 o
   5   9   4        0.00       13.93     16.40 o
   6   9   4        0.85       -2.29     10.67 o
  -1  10   4        4.66        9.16     10.34 o
   0  10   4       32.47       22.11     16.51 o
   1  10   4        7.85       20.33     28.08 o
   2  10   4        6.30       12.58      9.77 o
   3  10   4       24.97       18.17     13.70 o
   4  10   4       38.02       46.87     18.31 o
   5  10   4       55.03       70.26     12.56 o
  -4  -8   5       11.10       26.95     16.62 o
  -3  -8   5        9.70      -11.72     11.72 o
  -2  -8   5       50.29       85.68     13.20 o
  -1  -8   5       53.75       59.53     12.31 o
   0  -8   5       12.85       36.39     22.46 o
  -5  -7   5      153.47      149.77     14.90 o
  -4  -7   5       23.72        6.49     10.80 o
  -3  -7   5       10.16       15.25      9.28 o
  -2  -7   5        1.73        4.72      9.27 o
  -1  -7   5        7.29        2.50      8.65 o
   0  -7   5        0.51       15.88      8.44 o
   1  -7   5       63.88       59.50     14.83 o
   2  -7   5        0.02       17.30     25.83 o
  -6  -6   5        5.00        5.10     10.78 o
  -5  -6   5       70.57       72.79     15.95 o
  -4  -6   5      197.13      207.13     22.69 o
  -3  -6   5      275.37      245.41     15.43 o
  -2  -6   5       48.69       40.84      5.68 o
  -1  -6   5       10.06        5.66      4.49 o
   0  -6   5        8.35       23.29     11.01 o
   1  -6   5       22.46       30.83      6.92 o
   2  -6   5       32.23       38.72      6.99 o
   3  -6   5       80.01      120.19     28.76 o
   4  -6   5        0.94       38.42     30.33 o
  -7  -5   5       17.04       22.36     12.23 o
  -6  -5   5       14.10       21.40      9.99 o
  -5  -5   5        0.03        6.38      8.06 o
  -4  -5   5        5.93        4.21      7.35 o
  -3  -5   5       97.51       86.24      8.74 o
  -2  -5   5       67.41       67.20     10.27 o
  -1  -5   5        2.98       -0.47      3.29 o
   0  -5   5        7.15        6.88      8.87 o
   1  -5   5       65.92       73.46      9.77 o
   2  -5   5        2.10        6.98     12.92 o
   3  -5   5        2.89       29.20     18.65 o
   4  -5   5        9.24        1.12     22.91 o
   5  -5   5       31.17       19.54     27.63 o
  -7  -4   5        9.72        9.23      8.10 o
  -6  -4   5       10.67        0.76      6.82 o
  -5  -4   5        0.00        4.43      5.79 o
  -4  -4   5      245.37      227.64     11.47 o
  -3  -4   5        1.48       -1.91      3.64 o
  -2  -4   5        1.86        1.46      3.18 o
  -1  -4   5      380.77      372.56      9.86 o
   0  -4   5      254.89      253.42     17.96 o
   1  -4   5       16.61       24.20      2.88 o
   2  -4   5        4.87        4.67      3.26 o
   4  -4   5      159.07      188.48     27.63 o
   5  -4   5        2.25      -11.23     23.14 o
   6  -4   5        8.84       15.73     35.27 o
  -8  -3   5        0.32       13.70     13.25 o
  -7  -3   5       41.65       43.45      9.21 o
  -6  -3   5       48.10       52.67      7.49 o
  -5  -3   5        0.01        3.31      4.57 o
  -4  -3   5      482.91      462.96     13.44 o
  -3  -3   5        5.27        5.70      3.15 o
  -2  -3   5      431.01      467.01     10.62 o
  -1  -3   5       11.45        5.62      2.30 o
   0  -3   5       13.47       18.34      3.00 o
   1  -3   5       25.47       28.72      1.93 o
   2  -3   5       86.10       93.68     15.28 o
   3  -3   5      219.46      214.54     22.91 o
   5  -3   5       22.65       24.92      3.11 o
   6  -3   5       76.94       90.98     29.88 o
  -8  -2   5        2.19        7.64     13.25 o
  -7  -2   5        0.41        3.54      7.62 o
  -6  -2   5        0.58        1.69      3.99 o
  -5  -2   5      101.99      119.67      6.20 o
  -4  -2   5      390.40      399.40      8.82 o
  -3  -2   5      192.74      174.49      7.25 o
  -2  -2   5     1138.96     1224.56     22.52 o
  -1  -2   5      163.37      174.25      5.46 o
   0  -2   5       23.80       25.53      1.99 o
   1  -2   5     1245.62     1146.77     33.02 o
   2  -2   5       94.49       93.00     13.48 o
   3  -2   5      505.17      484.71     19.80 o
   4  -2   5       80.83       74.81     17.75 o
   5  -2   5       87.58       86.06      5.08 o
   6  -2   5       98.93       91.82      7.19 o
   7  -2   5        1.82       49.20     33.47 o
  -8  -1   5        1.43       11.01     12.13 o
  -7  -1   5       18.08       34.54     14.83 o
  -6  -1   5        0.18        0.63      4.46 o
  -5  -1   5        4.42        6.99      4.15 o
  -4  -1   5      102.36       95.66      5.14 o
  -3  -1   5       25.02       25.68      2.31 o
  -2  -1   5      250.85      255.35      6.22 o
  -1  -1   5        0.04        0.21      1.96 o
   0  -1   5       92.31       82.77      2.94 o
   1  -1   5      154.04      169.89      8.85 o
   2  -1   5       65.52       48.62      5.89 o
   3  -1   5     1228.59     1153.47     35.28 o
   4  -1   5       35.26       34.08      2.24 o
   5  -1   5       95.36       76.91      9.77 o
   6  -1   5       36.02       43.65      4.43 o
   7  -1   5        3.79        7.35      8.67 o
  -8   0   5       19.87       28.08     11.68 o
  -7   0   5        0.01        3.14      6.42 o
  -6   0   5        2.44       -1.32      5.84 o
  -5   0   5      195.48      190.72      6.79 o
  -4   0   5       16.47       17.49      3.70 o
  -3   0   5       71.23       66.79      2.87 o
  -2   0   5     2879.37     2895.83     49.04 o
  -1   0   5        0.79        0.24      1.24 o
   0   0   5     2339.15     2213.45     36.93 o
   1   0   5       92.14       83.56      3.87 o
   2   0   5      303.94      353.84     14.62 o
   3   0   5     1402.57     1407.55     37.94 o
   4   0   5        0.20       -1.70      1.70 o
   5   0   5        2.82        2.68      5.62 o
   6   0   5        6.12        3.62      3.83 o
   7   0   5       15.92       21.50      5.93 o
   8   0   5       11.43       17.03      8.86 o
  -8   1   5       22.44       22.46     12.58 o
  -7   1   5        8.33       11.14      6.84 o
  -6   1   5       31.96       32.07     12.92 o
  -5   1   5      218.88      206.97      6.32 o
  -4   1   5       39.02       36.15      6.40 o
  -3   1   5      127.83      122.65      6.36 o
  -2   1   5      307.78      336.81     10.90 o
  -1   1   5       40.16       40.59      2.28 o
   0   1   5      614.52      587.67     13.23 o
   1   1   5       83.40       78.64      4.37 o
   2   1   5       83.42       82.80      4.51 o
   3   1   5       12.91       13.41      1.66 o
   4   1   5       25.77       21.88      4.35 o
   5   1   5      381.68      349.85      9.79 o
   6   1   5      206.90      193.35      7.03 o
   7   1   5        0.21        1.50      4.84 o
   8   1   5       15.52       13.00      7.88 o
  -7   2   5       22.86       27.63     11.68 o
  -6   2   5        1.45        3.82      7.64 o
  -5   2   5      406.86      433.34     10.77 o
  -4   2   5       69.87       77.39      2.93 o
  -3   2   5     1610.94     1574.84     40.44 o
  -2   2   5       40.77       37.22      4.72 o
  -1   2   5      173.99      167.68      4.02 o
   0   2   5     4118.37     4550.58     76.39 o
   1   2   5      250.57      252.85      6.96 o
   2   2   5      392.11      398.41     10.16 o
   3   2   5     1715.59     1698.55     30.52 o
   4   2   5       13.11       13.70      2.66 o
   5   2   5      122.35      111.81      6.00 o
   6   2   5       27.23       20.59      4.54 o
   7   2   5        0.02       11.33      5.77 o
   8   2   5       24.42       35.08      8.96 o
  -7   3   5        1.31        8.54     11.68 o
  -6   3   5       12.54       14.29      5.27 o
  -5   3   5       37.75       33.82      4.57 o
  -4   3   5       72.54       70.12      4.51 o
  -3   3   5        1.24        3.28      1.82 o
  -2   3   5      431.97      431.00      8.58 o
  -1   3   5      278.48      259.58      5.72 o
   0   3   5      272.42      353.97     13.42 o
   1   3   5      251.00      268.60      7.04 o
   2   3   5     1897.72     2098.10     36.58 o
   3   3   5     1019.66     1106.10     18.92 o
   4   3   5      104.49      101.14      6.56 o
   5   3   5      474.01      463.92     12.46 o
   6   3   5        0.60       -3.59      7.57 o
   7   3   5        2.76        2.09      7.14 o
   8   3   5      176.35      189.15     25.16 o
  -7   4   5        1.54        5.17     11.23 o
  -6   4   5      124.98      114.72     27.07 o
  -5   4   5        4.30       12.15      8.09 o
  -4   4   5       20.86       17.03      3.52 o
  -3   4   5      384.68      374.18      8.80 o
  -2   4   5       87.66       86.83      5.08 o
  -1   4   5     3328.69     3476.19     59.08 o
   0   4   5      818.74      853.61     15.96 o
   1   4   5      192.79      251.36      8.37 o
   2   4   5     1487.37     1593.98     28.55 o
   3   4   5      109.09      108.97      4.52 o
   4   4   5        2.30        1.40      2.51 o
   5   4   5      150.50      151.53      7.31 o
   6   4   5        3.06       -2.59      6.60 o
   7   4   5        0.02        1.75      7.85 o
   8   4   5        3.31       -9.45      9.45 o
  -6   5   5        0.93        6.29      9.21 o
  -5   5   5        1.32       -0.54      5.00 o
  -4   5   5        0.68       -1.14      3.98 o
  -3   5   5        1.34        1.55      3.07 o
  -2   5   5        0.47       33.92      6.74 o
  -1   5   5       76.04       73.25      4.47 o
   0   5   5       16.94       17.46      2.18 o
   1   5   5       33.73       36.33      2.78 o
   2   5   5      734.51      747.29     14.98 o
   3   5   5       14.10       11.40      2.55 o
   4   5   5        6.72       15.17      3.20 o
   5   5   5        5.59       11.18      5.65 o
   6   5   5       32.59       31.45      8.76 o
   7   5   5      287.23      243.30     26.28 o
   8   5   5        0.09        0.01     10.37 o
  -6   6   5       36.19       49.65     11.91 o
  -5   6   5       46.68       58.16     15.61 o
  -4   6   5      228.77      234.54     10.74 o
  -3   6   5      161.43      146.89      8.12 o
  -2   6   5      220.71      207.50     11.51 o
  -1   6   5       14.08       21.97      3.59 o
   0   6   5       10.67       18.15      3.52 o
   1   6   5     1088.20     1065.66     20.52 o
   2   6   5     1638.93     1633.93     30.10 o
   3   6   5      103.53      113.29      5.54 o
   4   6   5      130.13      132.10     11.12 o
   5   6   5       26.66       33.83      8.76 o
   6   6   5        0.67      -12.58     12.58 o
   7   6   5        6.91       -2.33     10.23 o
   8   6   5        5.25        0.13     10.92 o
  -5   7   5        2.01       14.62     11.12 o
  -4   7   5       17.26        6.70      7.53 o
  -3   7   5        4.89        5.10      5.89 o
  -2   7   5       10.16        4.58      4.48 o
  -1   7   5      167.42      165.19      8.19 o
   0   7   5       63.32       61.10      5.44 o
   1   7   5        8.37        6.81      4.13 o
   2   7   5      207.09      208.22     15.50 o
   3   7   5      825.08      791.55     29.54 o
   4   7   5     1650.16     1745.63     47.50 o
   5   7   5      108.31       98.17     16.62 o
   6   7   5       64.15       58.31      9.46 o
   7   7   5        0.40       -0.65     20.78 o
   8   7   5       24.22       27.56     21.57 o
  -4   8   5       36.72       41.55     12.13 o
  -3   8   5        4.63       12.78      7.55 o
  -2   8   5       86.39      101.83     10.31 o
  -1   8   5      173.04      190.76     11.68 o
   0   8   5      110.29      112.36      9.67 o
   1   8   5      149.48      149.97     10.97 o
   2   8   5       20.41       21.72     13.82 o
   3   8   5        1.92        2.02     11.23 o
   4   8   5       66.49       76.21      9.77 o
   5   8   5       64.49       62.51     10.34 o
   6   8   5      224.99      215.51     17.11 o
   7   8   5        5.17        0.00     11.59 o
  -3   9   5        0.59        3.06     10.34 o
  -2   9   5       40.50       36.17      9.66 o
  -1   9   5        0.36        1.49      7.55 o
   0   9   5       70.71       69.76      9.06 o
   1   9   5      446.71      434.78     17.98 o
   2   9   5        0.93        5.70      8.99 o
   3   9   5       93.25      108.69     11.49 o
   4   9   5        0.04       11.63     28.87 o
   5   9   5       22.43       26.43      9.87 o
   6   9   5       24.70       22.85     11.18 o
  -1  10   5        0.92        1.41      9.56 o
   0  10   5       62.97       61.27     12.24 o
   1  10   5       31.47       30.92     17.75 o
   2  10   5       19.73       31.61      9.33 o
   3  10   5        0.31        0.84      9.51 o
   4  10   5        0.14        0.62     10.78 o
   5  10   5        1.71       13.18     14.60 o
   2  11   5       35.76       28.23     12.71 o
  -4  -7   6       12.02        5.17     12.28 o
  -3  -7   6       31.53       33.70     20.89 o
  -2  -7   6       35.37       48.32     11.51 o
  -1  -7   6       15.56       19.33     25.39 o
   0  -7   6       11.40       14.26     16.29 o
   1  -7   6        3.72       13.93     22.46 o
   2  -7   6        2.20        0.90     32.12 o
  -6  -6   6       36.53       20.06     28.08 o
  -5  -6   6       26.93       21.09     11.58 o
  -4  -6   6       10.08       -0.06     15.05 o
  -3  -6   6        3.30        1.00      8.30 o
  -2  -6   6        0.01        0.61     20.22 o
  -1  -6   6       29.57       31.35      5.09 o
   0  -6   6       43.77       49.63      8.46 o
   1  -6   6       99.72       97.34      9.10 o
   2  -6   6       17.32        8.31     22.91 o
   3  -6   6       13.43       23.81     26.51 o
  -6  -5   6       58.98       64.60     12.55 o
  -5  -5   6       24.78       33.34      9.53 o
  -4  -5   6        0.60       -0.04      7.88 o
  -3  -5   6        0.80       -5.70      7.10 o
  -2  -5   6       34.91       34.66      5.04 o
  -1  -5   6        7.38        8.72      3.99 o
   0  -5   6      116.82      109.89     12.82 o
   1  -5   6        8.23       10.28      3.51 o
   2  -5   6       69.75       45.60     20.44 o
   3  -5   6       13.72        1.12     20.22 o
   4  -5   6        0.14       40.21     27.86 o
  -7  -4   6        9.16       -0.17     16.62 o
  -6  -4   6      113.11      115.97      9.58 o
  -5  -4   6       13.54        5.38      6.56 o
  -4  -4   6       70.62       64.92      6.82 o
  -3  -4   6      134.90      135.30      7.88 o
  -2  -4   6        0.82        5.67      3.67 o
  -1  -4   6       18.44       13.43      3.15 o
   0  -4   6       60.76       56.40      7.04 o
   1  -4   6      134.04      120.51      4.33 o
   2  -4   6      160.84      172.08     23.14 o
   3  -4   6      154.52      165.12     25.16 o
   4  -4   6      145.82      163.77     28.76 o
   5  -4   6        2.38       -5.62     26.06 o
  -7  -3   6        0.71        4.20      9.55 o
  -6  -3   6      143.45      127.04     10.15 o
  -5  -3   6       44.62       52.64      6.45 o
  -4  -3   6       46.16       55.78      5.74 o
  -3  -3   6        0.58       -0.16      3.49 o
  -2  -3   6        1.33       -0.30      3.16 o
  -1  -3   6      750.89      755.54     15.31 o
   0  -3   6        0.52       -0.36      3.99 o
   1  -3   6        1.54        7.52      3.42 o
   2  -3   6      166.90      182.64     21.34 o
   3  -3   6        0.19        3.37     13.70 o
   4  -3   6       51.56       43.13     21.34 o
   5  -3   6        6.27       28.76     26.06 o
   6  -3   6       28.01       24.49     31.00 o
  -7  -2   6       21.41       12.28      9.88 o
  -6  -2   6        8.21        6.16      6.19 o
  -5  -2   6        7.89        5.34      5.73 o
  -4  -2   6      102.68      105.56      6.44 o
  -3  -2   6       36.43       38.94      3.77 o
  -2  -2   6       75.67       70.38      3.80 o
  -1  -2   6      369.43      320.39      7.67 o
   0  -2   6      235.44      232.14      6.78 o
   1  -2   6     1750.15     1666.01    117.27 o
   2  -2   6      218.00      202.75     12.13 o
   3  -2   6        0.74        5.17     13.70 o
   4  -2   6      227.13      218.81     28.08 o
   5  -2   6       91.87      111.43     24.26 o
   6  -2   6       15.68       22.91     27.41 o
   7  -2   6       29.18       30.33     34.37 o
  -8  -1   6        4.91       17.30     14.38 o
  -6  -1   6       21.99       32.53      5.69 o
  -5  -1   6        0.96       -3.23      3.57 o
  -4  -1   6     1009.67      968.55     21.21 o
  -3  -1   6       20.07       19.54      2.96 o
  -2  -1   6       43.52       38.39      3.27 o
  -1  -1   6      780.44      870.27     16.33 o
   0  -1   6      354.77      407.47      8.59 o
   1  -1   6      153.77      169.32     11.23 o
   2  -1   6       12.15        8.34      5.51 o
   3  -1   6       11.86       15.28     12.81 o
   4  -1   6       16.84       15.05     16.17 o
   6  -1   6      111.33      129.62     30.33 o
   7  -1   6       19.97       25.15     30.89 o
  -8   0   6        4.56       14.83     13.03 o
  -7   0   6        1.39        2.47      9.21 o
  -6   0   6       31.81       35.33      3.57 o
  -5   0   6        2.85        3.95      2.12 o
  -4   0   6       20.96       18.95      1.95 o
  -3   0   6       28.55       32.16      2.30 o
  -2   0   6     1927.84     1834.86     31.96 o
  -1   0   6      332.14      376.68      8.02 o
   0   0   6       22.56       32.71      6.33 o
   1   0   6     1762.25     1738.58     54.08 o
   2   0   6       58.88       49.25      6.56 o
   3   0   6      170.91      166.69     18.65 o
   4   0   6      622.31      618.09     13.71 o
   5   0   6       79.88       80.79      5.85 o
   6   0   6       57.77       56.49      4.57 o
   7   0   6        0.28        1.66      7.86 o
  -7   1   6      131.50      162.65     19.10 o
  -6   1   6        1.50       10.56      8.54 o
  -5   1   6       97.53      112.55     11.68 o
  -4   1   6      113.82      126.25     10.78 o
  -3   1   6       83.23       86.42      6.20 o
  -2   1   6      958.89      941.85     22.32 o
  -1   1   6       24.36       24.92      2.53 o
   0   1   6      136.35      135.09      5.27 o
   1   1   6      168.01      165.07      7.62 o
   2   1   6        9.16        8.09      2.85 o
   3   1   6      349.48      349.94     12.93 o
   4   1   6        1.76       -0.92      2.10 o
   5   1   6        3.79       -1.57      3.66 o
   6   1   6        5.85        4.02      3.62 o
   7   1   6        9.83        4.43      5.96 o
   8   1   6        2.20        6.07     19.77 o
  -7   2   6        1.64        0.22      9.88 o
  -6   2   6        0.06       15.50      8.09 o
  -5   2   6       76.92       92.33     11.23 o
  -4   2   6       67.23       75.71      8.99 o
  -3   2   6       13.88       15.30      6.29 o
  -2   2   6     1202.85     1184.76     29.77 o
  -1   2   6       23.80       22.59      1.63 o
   0   2   6     3116.97     3393.55     65.58 o
   1   2   6     2173.06     2223.55    113.32 o
   2   2   6        0.68        0.96      1.96 o
   3   2   6      346.35      350.55      8.11 o
   4   2   6       49.50       44.57      3.32 o
   5   2   6        5.37        7.61      3.07 o
   6   2   6      734.16      738.36     31.00 o
   7   2   6       11.62        9.65      8.36 o
   8   2   6      104.27      102.74     10.46 o
  -7   3   6        8.57       17.97     11.46 o
  -6   3   6       15.54       17.14      4.38 o
  -4   3   6       25.57       20.22      5.84 o
  -3   3   6       53.54       62.80      6.18 o
  -2   3   6     1232.78     1184.57     20.92 o
  -1   3   6      116.16      112.85      3.47 o
   0   3   6     1023.70     1140.70     23.16 o
   1   3   6       89.78      118.64      3.66 o
   2   3   6      252.99      264.33      6.66 o
   3   3   6       18.88       22.82      2.49 o
   4   3   6       21.32       19.61      3.43 o
   5   3   6        0.70        3.12      3.33 o
   6   3   6       59.51       77.68      7.86 o
   7   3   6        0.01        2.06      7.38 o
   8   3   6      309.86      292.73     37.29 o
  -7   4   6        0.04       32.57     12.58 o
  -6   4   6        3.81       13.25      9.44 o
  -5   4   6        9.41       10.12      3.97 o
  -4   4   6       31.44       66.63      5.88 o
  -3   4   6      300.34      289.66     11.89 o
  -2   4   6       70.51       69.84      3.79 o
  -1   4   6       27.73       27.49      2.75 o
   0   4   6     1080.86     1116.43     20.40 o
   1   4   6        7.00        7.25      1.82 o
   2   4   6      519.03      462.64      9.99 o
   3   4   6      989.25      929.77     16.74 o
   4   4   6       96.18       92.25      5.45 o
   5   4   6      292.74      275.16      9.60 o
   6   4   6        3.17        3.59      7.19 o
   7   4   6       10.31        9.97      8.54 o
   8   4   6        0.54       -7.11     10.25 o
  -6   5   6       51.81       47.85     11.01 o
  -5   5   6       47.07       53.51      7.85 o
  -4   5   6        0.90       -3.22      5.84 o
  -3   5   6       24.67       15.35      3.52 o
  -2   5   6      371.09      336.47     18.04 o
  -1   5   6      286.69      332.40     14.54 o
   0   5   6      277.38      276.64      7.09 o
   1   5   6        0.15        1.79      2.10 o
   2   5   6       50.60       47.74      3.24 o
   3   5   6        4.20       -0.31      2.40 o
   4   5   6        0.03        6.44      4.15 o
   5   5   6      979.53      978.05     29.41 o
   6   5   6        1.15        6.44      6.98 o
   7   5   6       51.77       30.78     16.85 o
   8   5   6        0.38       -0.16     12.69 o
  -5   6   6       29.21       35.55      9.44 o
  -4   6   6       16.42        9.23      5.39 o
  -3   6   6       59.81       56.39      7.46 o
  -2   6   6      146.32      135.45      7.21 o
  -1   6   6      348.58      342.26     10.40 o
   0   6   6     1693.09     1731.19     36.85 o
   1   6   6      549.39      543.11     14.01 o
   2   6   6     1858.92     1864.39     33.98 o
   3   6   6       33.30       36.94      5.74 o
   4   6   6      157.55      163.12     10.97 o
   5   6   6      171.24      170.84     12.38 o
   6   6   6        6.08        0.59      7.50 o
   7   6   6        1.89       12.51      8.91 o
   8   6   6       21.74       18.61     11.76 o
  -5   7   6        4.10       15.05     10.56 o
  -4   7   6       42.37       42.69      8.73 o
  -3   7   6       27.02       26.01      6.77 o
  -2   7   6       22.00       17.92     12.36 o
  -1   7   6        1.63        1.92      3.83 o
   0   7   6       25.68       22.28      4.52 o
   1   7   6      267.07      262.15     10.20 o
   2   7   6     1383.59     1366.01     37.51 o
   3   7   6       14.57       18.53      5.89 o
   4   7   6      941.21      932.11     28.72 o
   5   7   6       13.35       25.83     13.25 o
   6   7   6       39.01       38.30      9.64 o
   7   7   6      158.46      192.53     16.71 o
  -4   8   6        2.58       -7.00      9.12 o
  -3   8   6       52.41       44.67     16.96 o
  -2   8   6      119.06      121.63     11.34 o
  -1   8   6      402.02      407.38     16.25 o
   0   8   6        0.49        8.18      5.61 o
   1   8   6       45.43       50.55     12.36 o
   2   8   6       14.52       24.71     11.91 o
   3   8   6       20.62       29.94      7.72 o
   4   8   6        1.22       16.44      7.82 o
   5   8   6       13.64        1.15      8.80 o
   6   8   6       18.15       22.80      9.68 o
   7   8   6        3.88        8.70     10.95 o
  -3   9   6        0.60       10.17     11.34 o
  -2   9   6       11.98       26.06     10.56 o
  -1   9   6       22.68       20.67      9.44 o
   0   9   6        8.12        2.02      8.54 o
   1   9   6       41.94       35.26      7.43 o
   2   9   6        0.67       -7.12      7.41 o
   3   9   6       15.17       19.70      8.64 o
   4   9   6       93.08       95.56     11.49 o
   5   9   6        1.34        3.52      9.64 o
   6   9   6       11.02       16.52     12.17 o
  -1  10   6       22.92       11.73     10.00 o
   0  10   6       89.39      102.95     13.14 o
   1  10   6      150.07      150.64     14.03 o
   2  10   6       25.28       23.57     26.96 o
   3  10   6       13.79        0.64     19.66 o
   4  10   6        1.65        8.56     10.30 o
   5  10   6        0.86       -8.05     24.37 o
  -3  -7   7        0.06       26.55     12.59 o
  -2  -7   7        5.13        5.90     11.38 o
  -1  -7   7       64.20       52.57     27.18 o
   0  -7   7        0.82      -10.33     27.18 o
  -5  -6   7        1.89       -0.43     16.17 o
  -4  -6   7        2.67       -9.48     10.57 o
  -3  -6   7       22.63        8.37      9.93 o
  -2  -6   7       15.83       26.47      9.64 o
  -1  -6   7        0.04       -7.26     10.22 o
   0  -6   7        9.51       21.72      8.60 o
   1  -6   7       42.45       54.59     23.36 o
   2  -6   7        1.34      -13.48     26.51 o
  -6  -5   7        0.18       -1.86      9.45 o
  -5  -5   7       18.11       29.14     11.46 o
  -4  -5   7       79.90       44.48     15.95 o
  -3  -5   7       48.21       40.86      9.28 o
  -2  -5   7        4.82        1.42      5.17 o
  -1  -5   7       63.62       55.59      5.57 o
   0  -5   7      143.01      162.19     15.84 o
   1  -5   7       88.78      100.23      6.21 o
   2  -5   7       31.16       65.82     22.24 o
   3  -5   7       16.35        0.00     25.16 o
   4  -5   7        1.05      -28.53     28.53 o
  -6  -4   7       12.43        2.56      9.43 o
  -5  -4   7       32.02       32.70      7.23 o
  -4  -4   7        0.07        2.77      6.00 o
  -3  -4   7      143.14      126.39      9.16 o
  -2  -4   7      108.37       91.59      7.90 o
  -1  -4   7       33.02       33.31      4.17 o
   0  -4   7       13.66       11.08      2.39 o
   1  -4   7       13.18       20.22     15.73 o
   2  -4   7       99.57      137.26     22.69 o
   3  -4   7       18.45      -22.02     22.02 o
   4  -4   7        8.77        0.00     25.39 o
   5  -4   7       14.97        2.25     30.55 o
  -7  -3   7        7.77        0.45     12.58 o
  -6  -3   7       53.78       55.18      8.86 o
  -5  -3   7       19.79       16.13      5.68 o
  -4  -3   7      125.06      122.77      8.02 o
  -3  -3   7      759.22      738.14     15.98 o
  -2  -3   7      191.84      186.76      9.00 o
  -1  -3   7      215.39      217.26      6.92 o
   0  -3   7       15.26       12.39      2.31 o
   1  -3   7       14.43       14.83     13.48 o
   2  -3   7      312.93      239.93     25.16 o
   3  -3   7       32.95       46.05     19.99 o
   4  -3   7       80.59       74.58     23.81 o
   5  -3   7        6.62       -3.59     27.86 o
  -7  -2   7        4.20        8.76     10.56 o
  -6  -2   7       32.49       28.20      7.35 o
  -5  -2   7       18.25       10.50      4.56 o
  -4  -2   7        4.23        5.45      4.04 o
  -3  -2   7      233.10      232.44      8.52 o
  -2  -2   7       56.38       55.73      3.82 o
  -1  -2   7      279.35      256.14      7.09 o
   0  -2   7       50.02       50.88      4.34 o
   1  -2   7       15.90       14.99      6.75 o
   2  -2   7      367.88      359.89     27.63 o
   3  -2   7        1.95      -14.83     14.83 o
   4  -2   7      210.38      199.49     28.08 o
   5  -2   7       98.66       74.58     26.73 o
   6  -2   7       43.24       28.76     28.98 o
  -7  -1   7        0.13       -6.74     11.68 o
  -6  -1   7      175.99      166.01      9.08 o
  -5  -1   7       29.95       44.83      7.86 o
  -4  -1   7      257.15      257.75      8.70 o
  -3  -1   7       10.51        9.70      2.68 o
  -2  -1   7       65.66       63.81      4.83 o
  -1  -1   7      623.83      567.33     11.78 o
   0  -1   7      416.47      443.03     11.74 o
   1  -1   7       62.51       64.35      4.87 o
   2  -1   7       57.36       66.55      8.47 o
   3  -1   7      336.43      361.69     30.10 o
   4  -1   7      266.84      238.35     28.08 o
   5  -1   7        0.17        6.96     19.77 o
   6  -1   7        8.90      -11.46     27.41 o
   7  -1   7        4.41        2.55     30.10 o
  -7   0   7        5.53       13.25      9.88 o
  -6   0   7       17.16       17.97      8.54 o
  -4   0   7       20.52       25.39      6.51 o
  -3   0   7        0.26        2.30      1.84 o
  -2   0   7        1.03        0.27      1.85 o
  -1   0   7      385.96      378.83      9.78 o
   0   0   7       77.95       80.39      4.04 o
   1   0   7      398.81      370.44      8.00 o
   2   0   7      175.42      183.48     16.17 o
   3   0   7       32.66       38.13      7.94 o
   4   0   7        1.56       13.03     17.30 o
   5   0   7        0.09        0.07      4.96 o
   6   0   7       10.29       -3.56     11.76 o
   7   0   7       80.24       79.08     20.44 o
  -7   1   7       15.48       39.09     11.68 o
  -6   1   7       23.97       32.12      9.88 o
  -4   1   7      598.47      637.56     26.96 o
  -3   1   7      172.85      187.40      8.69 o
  -2   1   7       68.41       64.48      2.49 o
  -1   1   7     1951.33     2035.08     35.25 o
   0   1   7        2.79        2.01      1.78 o
   1   1   7      233.94      240.22      7.56 o
   2   1   7      315.87      300.87      6.93 o
   3   1   7       12.23       13.81      6.70 o
   4   1   7      709.18      719.32     14.84 o
   5   1   7        2.50        3.29      4.08 o
   6   1   7        0.00       -0.71      3.45 o
   7   1   7       14.24       12.78      6.05 o
  -7   2   7        4.13       23.36     11.91 o
  -6   2   7        7.56       -6.07      8.99 o
  -5   2   7        0.17       -6.74      6.74 o
  -4   2   7      452.33      447.73     20.67 o
  -3   2   7       21.10       18.59      4.37 o
  -2   2   7      687.60      686.69     25.05 o
  -1   2   7      265.47      258.71      5.92 o
   0   2   7       91.90       94.57      7.41 o
   1   2   7      685.62      675.09     20.23 o
   2   2   7        4.18        5.88      3.19 o
   3   2   7       32.59       34.81      3.81 o
   4   2   7     1508.26     1526.88     48.73 o
   5   2   7        0.04       -0.74      3.01 o
   6   2   7      690.36      704.75     17.42 o
   7   2   7       45.23       54.92      8.87 o
   8   2   7        1.08        4.49     21.34 o
  -7   3   7       20.84       18.87     12.81 o
  -6   3   7        1.40       23.81     10.78 o
  -5   3   7       79.31       77.05      9.88 o
  -4   3   7      288.56      296.31     16.62 o
  -3   3   7        3.99        7.41      4.72 o
  -2   3   7      141.87      151.67      7.16 o
  -1   3   7      113.15      103.76      3.75 o
   0   3   7      248.86      218.64      7.37 o
   1   3   7     1780.39     1686.81     36.51 o
   2   3   7      170.75      165.68      5.29 o
   3   3   7        2.15        0.26      2.14 o
   4   3   7        1.10       -0.25      2.62 o
   5   3   7       59.33       63.75      5.68 o
   6   3   7      422.32      396.87     12.23 o
   7   3   7       20.86       20.44      6.14 o
   8   3   7      105.04       93.27     12.65 o
  -6   4   7        1.55        1.80      9.66 o
  -5   4   7        4.11       10.33      7.64 o
  -3   4   7        4.10       23.14      5.17 o
  -2   4   7      226.04      198.14      5.33 o
  -1   4   7        2.66       -0.18      2.08 o
   0   4   7        4.23        1.80      2.17 o
   1   4   7      876.65      838.19     16.10 o
   2   4   7        3.65        3.48      2.13 o
   3   4   7     2290.90     2368.15     42.38 o
   4   4   7       77.47       73.44      5.31 o
   5   4   7       15.41       17.48      4.07 o
   6   4   7       88.33       99.62      7.39 o
   7   4   7        3.44        3.48      8.02 o
   8   4   7        3.42       -6.48     10.49 o
  -6   5   7        0.43      -10.11     10.11 o
  -5   5   7        0.50       -8.09      8.09 o
  -4   5   7       57.97       53.77      6.06 o
  -3   5   7      923.88      929.52     41.56 o
  -2   5   7      834.02      797.61     96.04 o
  -1   5   7       30.52       31.97      3.31 o
   0   5   7      126.62      126.88      7.20 o
   1   5   7       78.95       76.37      4.13 o
   2   5   7      178.43      197.89      8.53 o
   3   5   7        2.76        3.93      2.77 o
   4   5   7       35.26       37.88      4.36 o
   5   5   7       72.10       70.24      7.94 o
   6   5   7       34.12       32.23      7.82 o
   7   5   7        4.13      -14.38     14.83 o
   8   5   7       73.00       91.15     16.06 o
  -5   6   7        1.38        5.84      9.44 o
  -4   6   7        7.45       -1.32      9.66 o
  -3   6   7        9.74       19.36      4.62 o
  -2   6   7      796.28      702.84     22.95 o
  -1   6   7      458.17      465.30     12.88 o
   0   6   7     2862.48     2938.13     60.25 o
   1   6   7      233.26      227.93      8.75 o
   2   6   7       36.25       48.00      5.08 o
   3   6   7      127.86      143.87     14.49 o
   4   6   7        0.75        0.85      5.72 o
   5   6   7      362.62      371.57     21.12 o
   6   6   7      235.93      241.95     25.61 o
   7   6   7        0.04        2.66      9.31 o
   8   6   7       38.63       34.61     12.42 o
  -5   7   7       41.88       46.05     12.13 o
  -4   7   7       36.97       51.52     12.02 o
  -3   7   7       15.12       11.68      5.86 o
  -2   7   7        0.31        2.96      6.19 o
  -1   7   7       16.22       18.09      6.78 o
   0   7   7        3.16       -1.79      4.17 o
   1   7   7        8.88       16.22      6.87 o
   2   7   7      158.04      139.05     11.23 o
   3   7   7        1.23        6.59      9.55 o
   4   7   7      153.74      136.09     11.19 o
   5   7   7        3.79       16.40     14.38 o
   6   7   7        0.10        4.49     15.95 o
   7   7   7       27.47       20.73     11.19 o
  -4   8   7        1.77       15.50     11.23 o
  -3   8   7      138.81      129.76     13.03 o
  -2   8   7        0.01        2.06     11.45 o
  -1   8   7        8.25        4.15     11.01 o
   0   8   7        8.20        8.88      6.96 o
   1   8   7       22.11       22.91      6.60 o
   2   8   7      231.23      217.23     17.19 o
   3   8   7       92.60      108.51     12.36 o
   4   8   7        2.02        9.94      7.76 o
   5   8   7       34.00       28.17      8.89 o
   6   8   7        5.91       10.12     12.69 o
   7   8   7       18.09       20.65     12.33 o
  -3   9   7       36.38       29.78     10.64 o
  -2   9   7        9.47        4.22      9.18 o
  -1   9   7       58.52       44.04      8.71 o
   0   9   7        0.96       -0.90     11.57 o
   1   9   7        0.20        2.02      8.54 o
   2   9   7        3.25       -7.04     12.02 o
   3   9   7       19.43       15.73     13.48 o
   4   9   7       28.24       34.64      9.70 o
   5   9   7        9.32       19.14     15.50 o
   6   9   7        0.09       19.46     11.41 o
  -1  10   7      114.41      122.19     17.41 o
   0  10   7       32.14       28.49     10.09 o
   1  10   7      164.81      194.61     15.58 o
   2  10   7       70.14       64.22     10.46 o
   3  10   7        5.68       -5.23      9.18 o
   4  10   7       80.65       80.83     12.56 o
   5  10   7       80.16       73.38     13.96 o
  -4  -6   8       24.39       52.56     13.26 o
  -3  -6   8       11.17       13.25     21.57 o
  -2  -6   8       52.94       65.16     11.70 o
  -1  -6   8        9.19      -22.46     22.46 o
   0  -6   8        1.18       -6.51     24.94 o
   1  -6   8       32.91        6.51     29.20 o
  -5  -5   8        0.10       13.99     16.64 o
  -4  -5   8        5.69        4.65      8.11 o
  -3  -5   8       12.99       25.27      8.22 o
  -2  -5   8       57.57       71.79      9.24 o
  -1  -5   8       55.92       64.40     13.12 o
   0  -5   8      129.38      119.44      9.22 o
   1  -5   8        3.07      -22.91     22.91 o
   2  -5   8        0.04        2.25     27.63 o
   3  -5   8       59.04       85.82     31.45 o
  -6  -4   8        8.76       17.75     13.48 o
  -5  -4   8       64.46       62.24     10.26 o
  -4  -4   8        6.87       24.94     14.15 o
  -3  -4   8       14.97       12.66      6.96 o
  -2  -4   8       73.98       83.32      6.65 o
  -1  -4   8        1.83       -3.34      5.30 o
   0  -4   8        0.44       -3.80      4.12 o
   1  -4   8        0.22       19.10     19.54 o
   2  -4   8       84.78       77.73     24.94 o
   3  -4   8        8.19       10.78     22.69 o
   4  -4   8        0.03       -7.19     25.83 o
  -6  -3   8        2.45      -11.23     11.23 o
  -5  -3   8       46.38       52.48      8.54 o
  -4  -3   8        1.35       -0.15      5.54 o
  -3  -3   8       73.56       77.88     11.93 o
  -2  -3   8        0.10       -1.24      3.74 o
  -1  -3   8        3.57        4.27      6.03 o
   0  -3   8      588.17      562.78     17.71 o
   1  -3   8      157.91      180.62     23.59 o
   2  -3   8        0.02      -18.65     18.65 o
   3  -3   8      106.73       84.02     23.36 o
   4  -3   8       68.81       72.34     27.41 o
   5  -3   8       10.44      -14.38     32.12 o
  -7  -2   8        5.01       -3.37     13.70 o
  -6  -2   8        0.23       13.25     11.23 o
  -5  -2   8       31.59       26.74      6.98 o
  -4  -2   8       21.21       22.07      4.90 o
  -3  -2   8        9.14        3.73      4.32 o
  -2  -2   8       80.17       80.07      4.95 o
  -1  -2   8       93.08      100.43      7.04 o
   0  -2   8       49.93       56.65      4.99 o
   1  -2   8        3.72       -2.02     12.81 o
   2  -2   8      103.71      101.99     20.22 o
   3  -2   8       95.37       85.59     22.91 o
   4  -2   8       34.79       38.86     23.36 o
   5  -2   8       15.04      -18.65     26.96 o
   6  -2   8       24.75       -8.31     36.17 o
  -7  -1   8        0.43       21.12     12.13 o
  -6  -1   8       25.76       20.44     10.56 o
  -5  -1   8       15.69       14.08      9.10 o
  -4  -1   8       59.24       59.47      5.60 o
  -3  -1   8      331.35      315.58      8.76 o
  -2  -1   8       46.76       50.51      3.81 o
  -1  -1   8       61.03       58.96      3.95 o
   0  -1   8      242.18      245.09      8.13 o
   1  -1   8       86.89       80.64      3.76 o
   2  -1   8      166.13      170.06     21.79 o
   3  -1   8      314.21      314.96     31.90 o
   4  -1   8        3.33      -17.52     17.52 o
   5  -1   8      114.25      133.67     28.53 o
   6  -1   8        0.42       -8.54     31.90 o
  -7   0   8        0.00        1.35     12.13 o
  -6   0   8       69.33       67.39     12.58 o
  -5   0   8       78.28       67.62      9.66 o
  -4   0   8        8.49       16.40      6.29 o
  -3   0   8      291.92      293.68      7.42 o
  -2   0   8        0.46        5.84      4.66 o
  -1   0   8       77.76       74.95      4.02 o
   0   0   8       47.17       49.19      3.60 o
   1   0   8       32.53       38.90      7.33 o
   2   0   8        2.55       -5.77      6.29 o
   3   0   8        7.27        0.00     15.05 o
   4   0   8       99.18      121.09     25.16 o
   5   0   8      107.65      150.74     27.86 o
   6   0   8       24.22       43.69     16.62 o
   7   0   8       52.35       10.78     19.54 o
  -7   1   8        6.03      -10.78     12.13 o
  -6   1   8      113.20      142.20     16.85 o
  -5   1   8       29.30       31.90      8.31 o
  -4   1   8      153.54      149.39     13.03 o
  -3   1   8      518.16      541.41     22.91 o
  -2   1   8        6.16        3.42      1.73 o
  -1   1   8       12.56       12.08      2.39 o
   0   1   8      226.09      205.00      5.82 o
   1   1   8       70.75       61.72      3.88 o
   2   1   8     3873.44     3813.40    186.48 o
   3   1   8        1.54        6.85      6.17 o
   4   1   8      208.65      204.26      8.37 o
   5   1   8        8.91        7.57      4.02 o
   6   1   8       17.21       15.19      6.85 o
   7   1   8        2.76       10.56     17.52 o
  -7   2   8       10.67       23.59     14.15 o
  -5   2   8        9.61        7.19      7.64 o
  -4   2   8       16.68       15.28      6.74 o
  -3   2   8       11.94        9.44      5.39 o
  -2   2   8       33.47       29.48      4.05 o
  -1   2   8        0.10       -0.11      1.65 o
   0   2   8        0.04       -0.14      1.82 o
   1   2   8        8.65       10.19      2.05 o
   2   2   8      386.22      377.41      8.67 o
   3   2   8       55.55       56.56      3.60 o
   4   2   8     1597.62     1617.54     35.83 o
   5   2   8      314.56      301.95      9.81 o
   6   2   8       30.47       29.47      4.61 o
   7   2   8        0.25        3.39      5.35 o
  -6   3   8       34.80       30.55     11.23 o
  -5   3   8        0.02       -6.74      8.31 o
  -3   3   8        8.66       12.13      5.39 o
  -2   3   8      166.25      149.02     14.04 o
  -1   3   8     1409.45     1306.93     52.11 o
   0   3   8        1.54        2.22      2.10 o
   1   3   8      290.98      295.34      7.37 o
   2   3   8       17.04       15.43      5.49 o
   3   3   8      127.53      131.31      5.22 o
   4   3   8       21.31       26.01      3.49 o
   5   3   8       28.08       27.68      3.90 o
   6   3   8       60.69       64.22      5.71 o
   7   3   8        8.72        0.15      8.33 o
  -6   4   8       60.08       54.37     12.81 o
  -5   4   8      107.85      111.43     13.25 o
  -4   4   8      136.42      114.12     12.13 o
  -3   4   8       12.32       19.77      5.84 o
  -2   4   8        2.57        2.60      2.19 o
  -1   4   8       15.87        3.75      6.05 o
   0   4   8       47.16       50.87      3.96 o
   1   4   8      784.71      747.34     15.25 o
   2   4   8        4.59        1.14      2.72 o
   3   4   8        4.97        6.80      3.63 o
   4   4   8      118.10      136.60      6.56 o
   5   4   8        0.18        1.54      4.09 o
   6   4   8      112.21      111.63      7.70 o
   7   4   8       61.21       64.16     10.07 o
   8   4   8        3.71       13.25     22.24 o
  -6   5   8        3.36       10.11     11.23 o
  -5   5   8       95.15       97.72     12.36 o
  -4   5   8      534.77      533.32     24.71 o
  -3   5   8        6.41        6.81      2.62 o
  -2   5   8     1101.48     1066.12     34.82 o
  -1   5   8       48.06       52.64      4.05 o
   0   5   8      175.42      163.95      5.79 o
   1   5   8      251.33      267.61      7.42 o
   2   5   8      198.06      183.80      6.42 o
   3   5   8       75.92       71.51      5.11 o
   4   5   8      286.35      288.91     10.10 o
   5   5   8       10.01       15.28      7.19 o
   6   5   8       30.16       25.33      8.31 o
   7   5   8        7.21       -1.61      9.90 o
  -5   6   8        5.31       24.71      9.66 o
  -4   6   8        5.49       15.95      8.99 o
  -3   6   8       30.15       27.90      4.69 o
  -2   6   8      173.29      158.11     18.76 o
  -1   6   8      104.16       90.17      6.08 o
   0   6   8       46.28       55.07      8.53 o
   1   6   8       19.35       16.98      4.18 o
   2   6   8      154.39      144.59      8.07 o
   3   6   8      637.94      600.27     31.79 o
   4   6   8      169.54      165.93     11.92 o
   5   6   8       22.89       34.91      8.33 o
   6   6   8      132.01      120.41     20.67 o
   7   6   8        0.39       11.10     10.26 o
  -4   7   8       19.31       14.15      9.66 o
  -3   7   8        5.43       -2.43      8.31 o
  -2   7   8       60.51       69.78      6.53 o
  -1   7   8        0.19        4.05      4.49 o
   0   7   8       31.51       33.80      5.22 o
   1   7   8       81.92       88.00      6.68 o
   2   7   8        0.18       10.81      5.43 o
   3   7   8       19.87       15.47      6.11 o
   4   7   8        0.74        4.72      8.31 o
   5   7   8        0.01        0.91      7.73 o
   6   7   8        1.61       -1.17      9.18 o
   7   7   8        0.42      -10.71     10.71 o
  -3   8   8       12.43        0.53      8.48 o
  -2   8   8       10.95        8.44      7.12 o
  -1   8   8       11.97       12.81      5.99 o
   0   8   8       29.23       33.47      6.94 o
   1   8   8        2.90       -0.54      5.98 o
   2   8   8       22.39       14.14      6.85 o
   3   8   8       14.76       23.59      8.31 o
   4   8   8        2.48        6.79      8.06 o
   5   8   8      125.69      119.81     19.10 o
   6   8   8       89.09      111.78     13.48 o
  -2   9   8       44.24       45.13     10.01 o
  -1   9   8        2.79       26.48      8.06 o
   0   9   8        6.91       21.63      7.64 o
   1   9   8        3.54       14.38      9.21 o
   2   9   8      173.24      166.37     12.92 o
   3   9   8       33.69       48.87      8.95 o
   4   9   8       27.85       26.31     10.22 o
   5   9   8        2.19       15.38     10.44 o
   6   9   8        1.27       20.33     12.28 o
  -1  10   8       37.94       37.53     10.47 o
   0  10   8       74.46       87.34     11.55 o
   1  10   8        9.31       18.64      9.51 o
   2  10   8       10.54       15.21     10.00 o
   3  10   8       31.66       56.25     12.22 o
   4  10   8      149.43      163.68     16.36 o
  -4  -5   9        3.26       15.14     18.76 o
  -3  -5   9        0.23        9.08      9.84 o
  -2  -5   9       18.56       31.68      8.82 o
  -1  -5   9        0.77        0.90     22.91 o
   0  -5   9        0.07      -20.44     24.04 o
   1  -5   9       25.07       69.87     28.98 o
   2  -5   9        4.54        5.84     28.08 o
  -5  -4   9        4.17        6.30     25.39 o
  -4  -4   9       32.94       22.90      9.93 o
  -3  -4   9        5.02        1.57     10.11 o
  -2  -4   9       77.12       73.31     10.78 o
  -1  -4   9      156.59      146.47     11.68 o
   0  -4   9       64.42       26.73     22.46 o
   1  -4   9       26.64       12.81     21.12 o
   2  -4   9        0.23        1.57     24.71 o
   3  -4   9       10.03       26.06     29.20 o
  -6  -3   9        0.79        9.21     12.81 o
  -5  -3   9        4.82        7.58      9.07 o
  -4  -3   9       10.62       15.80      8.04 o
  -3  -3   9       10.11        7.38      5.80 o
  -2  -3   9      127.08      126.64     10.96 o
  -1  -3   9       18.51       12.70      6.75 o
   0  -3   9        3.36       31.68     18.20 o
   2  -3   9      134.65      195.00     29.65 o
   3  -3   9       17.83       28.53     25.39 o
   4  -3   9        5.64       51.22     31.45 o
  -6  -2   9        0.25      -12.13     12.13 o
  -5  -2   9       85.10       86.01      9.63 o
  -4  -2   9       93.87       85.82     13.70 o
  -3  -2   9        1.11       -4.24      4.76 o
  -2  -2   9       55.61       61.93      4.84 o
  -1  -2   9        3.65        5.22      3.94 o
   0  -2   9      127.49      121.43     11.46 o
   1  -2   9       65.29       95.25     20.22 o
   2  -2   9       13.64       21.57     20.44 o
   3  -2   9       29.49       38.86     22.02 o
   4  -2   9       18.46       21.79     28.98 o
   5  -2   9        6.66      -23.59     29.20 o
  -6  -1   9        0.25       -9.21     10.78 o
  -5  -1   9       12.26       13.25      8.99 o
  -4  -1   9       15.94       17.53      4.97 o
  -3  -1   9       23.35       26.11      4.37 o
  -2  -1   9        8.09       11.20      3.50 o
  -1  -1   9       82.01       94.41      5.38 o
   0  -1   9       18.99       19.98      3.99 o
   1  -1   9        8.10        3.68      4.68 o
   2  -1   9       15.40       22.91     17.75 o
   4  -1   9       55.62       50.77     25.16 o
   5  -1   9       48.01       45.38     28.98 o
   6  -1   9        8.49       54.37     35.49 o
  -6   0   9        4.59      -10.56     10.56 o
  -5   0   9      127.90      129.17     16.17 o
  -4   0   9        3.95       -0.45      7.64 o
  -3   0   9        1.41        5.88      2.89 o
  -2   0   9      511.59      482.70     23.85 o
  -1   0   9        0.86        2.80      2.74 o
   0   0   9     1218.60     1256.13     27.66 o
   1   0   9      120.36      116.28      6.43 o
   2   0   9       27.02       11.01     13.93 o
   3   0   9        3.51      -15.28     16.17 o
   4   0   9        2.41       -8.99     21.12 o
   5   0   9       46.15       80.65     28.31 o
   6   0   9        0.15       -1.95     13.85 o
  -6   1   9       18.41       36.84     11.91 o
  -5   1   9       16.30       15.73      8.76 o
  -3   1   9       16.52       24.71      6.51 o
  -2   1   9        0.86        2.32      2.08 o
  -1   1   9        5.53       11.77      3.13 o
   0   1   9     1873.90     1839.50     32.91 o
   1   1   9      168.88      170.05      5.48 o
   2   1   9      552.11      530.64     16.94 o
   3   1   9      538.27      535.96     16.43 o
   4   1   9       19.19       34.37     22.24 o
   5   1   9       59.67       70.17     14.19 o
   6   1   9        5.41       28.08     17.07 o
   7   1   9        6.09       10.33     20.44 o
  -6   2   9        7.67        4.72     11.46 o
  -5   2   9       23.83       40.21     11.01 o
  -4   2   9       16.25       16.85      7.86 o
  -3   2   9      479.91      482.77     21.79 o
  -2   2   9        0.41        4.55      3.91 o
  -1   2   9       12.66       14.87      2.60 o
   0   2   9       20.09       21.01      2.66 o
   1   2   9        4.10        1.74      2.08 o
   2   2   9      331.71      322.81      8.11 o
   3   2   9        7.31        6.54      2.48 o
   4   2   9      112.21      108.45      6.84 o
   5   2   9        0.11        4.51      3.37 o
   6   2   9        7.88       -2.62      7.86 o
   7   2   9       43.62       33.02     18.20 o
  -6   3   9        8.60      -11.23     11.23 o
  -5   3   9        6.27        4.04      8.99 o
  -4   3   9        3.73       14.15      6.96 o
  -3   3   9      191.46      210.50     13.70 o
  -2   3   9       29.22       31.45      5.84 o
  -1   3   9      837.55      791.00     15.99 o
   0   3   9       39.02       38.11      3.31 o
   1   3   9       57.29       54.74      3.65 o
   2   3   9      375.64      354.74     12.25 o
   3   3   9      108.26      117.04      5.60 o
   4   3   9        6.38        4.95      3.44 o
   5   3   9       29.57       36.15      4.50 o
   6   3   9       27.05       26.16      7.22 o
   7   3   9        0.08       11.68     17.75 o
  -6   4   9      146.56      147.82     16.85 o
  -4   4   9       38.58       19.10      8.09 o
  -2   4   9       10.01        8.31      5.84 o
  -1   4   9       84.85       90.65      6.80 o
   0   4   9       20.22       25.94      4.99 o
   1   4   9        5.91        6.81      3.05 o
   2   4   9      172.46      149.36      8.79 o
   3   4   9       19.77       25.31      4.48 o
   4   4   9      263.05      254.09     12.81 o
   5   4   9        1.07        5.14      5.29 o
   6   4   9        0.04       -4.88      4.88 o
   7   4   9        1.07        2.93      9.33 o
  -5   5   9        2.62       11.68      9.66 o
  -4   5   9      293.88      310.02     19.10 o
  -3   5   9       18.91       13.03      6.29 o
  -2   5   9       38.13       36.74      4.95 o
  -1   5   9      285.78      274.43     15.65 o
   0   5   9       28.41       28.03      3.72 o
   1   5   9      904.88      868.27     17.98 o
   2   5   9      509.95      464.12     22.64 o
   3   5   9        0.21        0.97      3.62 o
   4   5   9       38.48       35.89      4.79 o
   5   5   9        2.49        3.72      6.97 o
   6   5   9        1.10       -2.25     12.36 o
   7   5   9       79.43       80.37     15.05 o
  -5   6   9        0.51       20.67     10.33 o
  -4   6   9        5.16       15.50      9.66 o
  -3   6   9        0.87       -2.55      4.15 o
  -2   6   9       20.71       15.84      4.00 o
  -1   6   9        2.67       -2.21      3.95 o
   0   6   9        6.11        9.45      4.11 o
   1   6   9       11.00       11.11      4.17 o
   2   6   9       20.09       14.11      4.99 o
   3   6   9        3.25        1.42      5.22 o
   4   6   9      102.72      102.68      9.72 o
   5   6   9        6.20        4.66      7.59 o
   6   6   9        0.46      -16.62     16.62 o
   7   6   9       12.89       14.27     11.05 o
  -4   7   9       24.20       33.02     11.68 o
  -3   7   9       55.87       45.60      9.44 o
  -2   7   9       33.42       36.65      5.47 o
  -1   7   9       68.76       72.79      6.28 o
   0   7   9        8.32        6.36      4.56 o
   1   7   9        5.45        0.45      7.64 o
   2   7   9       11.99       25.01      6.84 o
   3   7   9      185.49      163.72     12.05 o
   4   7   9      452.95      505.01     33.92 o
   5   7   9        0.92       -2.61      8.26 o
   6   7   9        5.88       15.53     10.44 o
   7   7   9        0.03        0.84     11.57 o
  -3   8   9        6.03        7.41     10.78 o
  -2   8   9        0.20       -3.90      6.85 o
  -1   8   9        8.36        9.92      6.11 o
   0   8   9       19.52       37.65      7.29 o
   1   8   9        1.95        0.31      6.77 o
   2   8   9        3.72        8.25      7.10 o
   3   8   9        5.76       16.62      9.32 o
   4   8   9       52.10       50.31      9.66 o
   5   8   9       29.76       39.51     12.47 o
   6   8   9      158.17      178.52     15.54 o
  -2   9   9       25.50       39.38     11.01 o
  -1   9   9        0.11        5.57      8.30 o
   0   9   9      231.79      235.66     24.71 o
   1   9   9      241.32      266.21     19.99 o
   2   9   9       21.10       27.24     16.40 o
   3   9   9      172.55      197.21     25.83 o
   4   9   9       15.46       17.65     10.58 o
   5   9   9       52.90       48.20     16.40 o
   0  10   9       28.66       24.04     10.30 o
   1  10   9        0.44       14.41     10.01 o
   2  10   9       12.41       10.10     16.17 o
   3  10   9      128.87      128.55     13.78 o
   4  10   9       10.43       16.30     11.87 o
  -1  -5  10        8.68       -7.64     25.83 o
  -4  -4  10       65.91       75.91     12.07 o
  -3  -4  10       55.61       59.65     10.52 o
  -2  -4  10        6.54        4.79     12.81 o
  -1  -4  10       14.32      -19.54     22.46 o
   0  -4  10       43.61       38.19     24.49 o
   1  -4  10        8.82       25.83     27.86 o
   2  -4  10       19.11        4.04     31.68 o
  -5  -3  10        7.24      -12.81     12.81 o
  -4  -3  10       58.54       47.21     10.55 o
  -3  -3  10        0.27        5.92     15.50 o
  -2  -3  10       47.39       67.68     10.45 o
  -1  -3  10        8.59       16.31      8.42 o
   0  -3  10        4.10       12.81      4.94 o
   1  -3  10        0.82       32.80     25.16 o
   2  -3  10       11.41        4.72     24.94 o
   3  -3  10        7.69      -11.46     28.08 o
  -5  -2  10        4.02       38.19     11.68 o
  -4  -2  10        2.57       13.09      7.89 o
  -3  -2  10       43.40       63.74      8.12 o
  -2  -2  10       17.69       24.70      4.88 o
  -1  -2  10       54.24       69.12      5.54 o
   0  -2  10       17.80       23.60      8.84 o
   1  -2  10      146.57      180.62     27.63 o
   2  -2  10        5.51       -2.25     22.69 o
   3  -2  10        3.12       46.05     25.83 o
   4  -2  10       17.40       33.25     28.98 o
  -6  -1  10        1.47        4.04     13.25 o
  -5  -1  10       23.47       31.90     11.68 o
  -4  -1  10      248.78      284.18     19.32 o
  -3  -1  10        0.02        3.80      5.10 o
  -2  -1  10       81.97       94.73      8.20 o
  -1  -1  10       24.86       22.96      4.04 o
   0  -1  10       15.12       15.06      3.08 o
   1  -1  10      103.64       85.59     17.41 o
   2  -1  10       44.91       43.81     22.69 o
   3  -1  10      184.02      153.21     28.53 o
   4  -1  10        2.74        1.12     26.51 o
   5  -1  10        1.88       -2.47     33.25 o
  -6   0  10       11.39       26.51     12.58 o
  -5   0  10        0.01       19.54      9.88 o
  -4   0  10       44.46       44.71     10.11 o
  -3   0  10        8.32       21.29      3.64 o
  -2   0  10     1106.26     1057.53     55.78 o
  -1   0  10      204.77      237.39      7.86 o
   0   0  10       47.27       49.58      3.89 o
   1   0  10        5.64        4.81      4.42 o
   2   0  10      105.21       81.10     22.24 o
   4   0  10       13.02       34.37     26.06 o
   5   0  10       41.60      103.11     34.82 o
   6   0  10        4.96      -23.36     23.36 o
  -6   1  10        0.45        4.72     12.58 o
  -5   1  10       41.09       42.01     11.01 o
  -4   1  10        1.86        9.44      8.31 o
  -3   1  10        0.01        7.19      6.96 o
  -2   1  10      224.86      210.29     25.52 o
  -1   1  10        7.44        8.64      3.15 o
   0   1  10      804.30      805.79     16.93 o
   1   1  10      240.76      224.94      5.97 o
   2   1  10       69.13       67.37      4.34 o
   3   1  10      269.36      268.46     36.17 o
   4   1  10        3.56       12.03     11.87 o
   5   1  10       24.19       20.53     14.05 o
   6   1  10       88.46       83.35     19.54 o
  -6   2  10        3.68      -12.58     12.58 o
  -5   2  10      123.41      124.01     15.05 o
  -4   2  10       12.58       16.40      8.76 o
  -3   2  10       22.70       17.52      6.96 o
  -2   2  10        2.78        7.19      5.62 o
  -1   2  10       55.10       54.65      3.69 o
   0   2  10       63.40       69.69      4.85 o
   1   2  10       14.13       18.96      2.89 o
   2   2  10      128.76      127.32      5.46 o
   3   2  10        6.52        5.32      2.69 o
   4   2  10        0.40        0.62      4.44 o
   5   2  10       16.68        4.94     13.70 o
   6   2  10       11.43        8.09     15.95 o
  -5   3  10        4.22       14.15     10.11 o
  -4   3  10        0.03       -4.27      7.19 o
  -2   3  10       45.82       40.66      6.96 o
  -1   3  10       42.31       42.35      4.15 o
   0   3  10      334.45      301.01     12.19 o
   1   3  10       17.70       19.42      3.63 o
   2   3  10      351.25      322.65     14.81 o
   3   3  10       63.16       71.47      4.76 o
   4   3  10       21.89       30.26      4.72 o
   5   3  10        0.92        2.78      7.61 o
   6   3  10       52.94       54.61      9.47 o
   7   3  10        0.06        0.67     18.42 o
  -5   4  10        0.02       -9.88      9.88 o
  -4   4  10       31.06       24.94      8.99 o
  -3   4  10      170.32      161.30     13.93 o
  -2   4  10       84.80       70.76      8.31 o
  -1   4  10       22.10       22.53      3.56 o
   0   4  10      480.47      444.10     10.72 o
   1   4  10        1.06        1.29      2.98 o
   2   4  10       19.03       15.75      3.38 o
   3   4  10       53.23       63.86      4.69 o
   4   4  10       20.30       19.43      4.77 o
   5   4  10       22.62       24.61      5.32 o
   6   4  10        0.17        3.49      8.11 o
   7   4  10        0.50      -18.65     18.65 o
  -5   5  10        4.26       10.11     11.46 o
  -4   5  10        0.04       -1.35      8.31 o
  -3   5  10       12.44       20.67      7.86 o
  -2   5  10       13.61       12.31      4.94 o
  -1   5  10      124.21      114.98      6.65 o
   0   5  10      160.96      164.60      8.20 o
   1   5  10       24.52       36.58      7.10 o
   2   5  10      170.94      164.74     13.86 o
   3   5  10        0.05       -2.42      5.39 o
   4   5  10       10.29       12.36      5.31 o
   5   5  10      442.82      446.11     18.86 o
   6   5  10        0.67       -5.42     16.62 o
   7   5  10       50.44       39.18     11.96 o
  -4   6  10       11.89       21.57      9.66 o
  -3   6  10       17.15       21.57      8.99 o
  -2   6  10        0.53        4.49      6.96 o
  -1   6  10        7.66       10.12      4.52 o
   0   6  10      137.86      139.70      7.75 o
   1   6  10       54.09       71.48     11.17 o
   2   6  10      137.79      148.70     10.27 o
   3   6  10        0.28       -3.67      5.95 o
   4   6  10       36.81       31.22      7.68 o
   5   6  10        0.02       -7.51      7.51 o
   6   6  10        0.15        2.25     18.65 o
  -3   7  10       29.09       30.55     10.33 o
  -2   7  10        0.00       -2.85      6.01 o
  -1   7  10        6.37        8.93      4.99 o
   0   7  10       11.87       18.00      5.38 o
   1   7  10       55.35       46.35      6.67 o
   2   7  10      490.51      490.86     29.65 o
   3   7  10       13.27       -8.76     13.48 o
   4   7  10      207.76      218.54     29.54 o
   5   7  10        0.10        4.78      9.01 o
   6   7  10       44.99       57.00     17.07 o
  -3   8  10       25.59       26.73     12.36 o
  -2   8  10      141.44      146.47     16.62 o
  -1   8  10      146.28      129.53     10.95 o
   0   8  10        0.18       10.65      6.86 o
   1   8  10        1.28        4.43     11.23 o
   2   8  10        0.20       -0.49      7.48 o
   3   8  10        8.35       10.03      8.06 o
   4   8  10        5.64       -3.56      8.71 o
   5   8  10        7.48       17.73     22.46 o
   6   8  10        2.31       16.69     12.24 o
  -1   9  10       49.39       52.97      9.93 o
   0   9  10       10.23       22.64      9.77 o
   1   9  10      184.35      200.84     18.87 o
   2   9  10       11.82       24.19      9.49 o
   3   9  10      140.61      134.53     22.24 o
   4   9  10       70.23       81.85     13.29 o
   5   9  10        0.19        9.90     15.73 o
   1  10  10       12.21       12.98     25.61 o
   2  10  10        6.09        3.67      9.89 o
   3  10  10       10.08       24.99     16.96 o
  -1  -4  11        6.65      -24.04     27.18 o
   0  -4  11        3.26        6.74     30.55 o
  -3  -3  11       30.93       67.17     23.59 o
  -2  -3  11        0.51        6.23     15.28 o
  -1  -3  11       37.08       31.00     24.94 o
   0  -3  11       18.54       42.68     26.73 o
   1  -3  11        8.76      -24.71     24.71 o
   2  -3  11        0.47      -14.83     31.00 o
  -4  -2  11        0.43       22.91     11.68 o
  -3  -2  11       22.17       33.21     13.59 o
  -2  -2  11       33.95       46.02      8.16 o
  -1  -2  11      174.28      180.37     11.69 o
   0  -2  11       39.22       48.43     14.49 o
   1  -2  11       55.74       39.99     24.71 o
   2  -2  11       23.43       45.15     26.96 o
   3  -2  11        4.16      -12.58     33.70 o
  -5  -1  11        0.76       17.30     12.58 o
  -4  -1  11       95.89      169.16     18.42 o
  -3  -1  11       43.94       47.07      8.64 o
  -2  -1  11        4.19        3.15      6.19 o
  -1  -1  11       10.08        0.38      7.59 o
   0  -1  11       13.31       16.82      8.09 o
   1  -1  11       39.65       57.51     23.59 o
   2  -1  11        0.90      -22.91     22.91 o
   3  -1  11       33.59       15.50     26.96 o
   4  -1  11       50.65       48.75     34.60 o
  -5   0  11        0.03        7.64     12.36 o
  -4   0  11      393.39      384.60     23.36 o
  -3   0  11       47.80       59.76     10.11 o
  -2   0  11      159.83      174.99     11.39 o
  -1   0  11       38.04       49.21      4.90 o
   0   0  11       10.91       11.52      3.52 o
   1   0  11       97.80       99.57      6.85 o
   2   0  11      154.27      201.74     28.53 o
   3   0  11       22.25       26.28     24.71 o
   4   0  11       49.91       64.70     29.43 o
   5   0  11       29.53       20.44     38.42 o
  -5   1  11       11.14       29.65     12.36 o
  -4   1  11        2.97       -8.99      8.99 o
  -2   1  11       42.23       46.05      4.28 o
  -1   1  11       13.62       11.07      3.74 o
   0   1  11       11.23       16.09      4.60 o
   1   1  11       18.75       17.30      5.41 o
   2   1  11       89.26       74.46     15.95 o
   3   1  11       13.03        3.63     11.63 o
   4   1  11       17.77        1.08     12.98 o
   5   1  11       14.88       18.65     16.40 o
  -5   2  11       16.86       -6.96     11.91 o
  -4   2  11       17.96       18.20      9.66 o
  -3   2  11        9.59       22.02      8.31 o
  -2   2  11      194.48      181.38      7.33 o
  -1   2  11       99.75       99.03      5.12 o
   0   2  11        2.13        3.51      5.74 o
   1   2  11      186.93      186.88      6.68 o
   2   2  11        0.53        0.95      3.61 o
   3   2  11       14.05       17.12      3.37 o
   4   2  11      164.13      199.94     26.28 o
   5   2  11        6.91       22.91     17.30 o
   6   2  11       35.81       55.94     22.69 o
  -5   3  11       16.40       23.59     11.91 o
  -4   3  11       45.18       48.97     10.78 o
  -3   3  11       10.06        6.96      7.19 o
  -2   3  11       60.00       66.72      8.99 o
  -1   3  11        0.02        3.92      4.94 o
   0   3  11       28.01       24.38      3.66 o
   1   3  11       28.87       35.72      3.83 o
   2   3  11      148.83      138.80     15.68 o
   3   3  11        3.86        4.15      3.63 o
   4   3  11        3.48        2.33      3.93 o
   5   3  11        0.00        4.49      6.83 o
   6   3  11       62.45       81.32     23.14 o
  -5   4  11       19.85       13.93     11.68 o
  -4   4  11       17.07        8.54      8.76 o
  -3   4  11       64.59       64.47     10.33 o
  -2   4  11      263.57      274.52     15.73 o
  -1   4  11        0.62        1.16      3.99 o
   0   4  11       11.48       13.39      4.10 o
   1   4  11      134.75      124.11      6.52 o
   2   4  11       15.54       12.37      4.05 o
   3   4  11      527.25      525.59     15.91 o
   4   4  11       26.71       36.32      5.02 o
   5   4  11        5.95        4.72      7.25 o
   6   4  11        0.07       16.17     17.97 o
  -4   5  11        5.80       11.01      9.88 o
  -3   5  11        4.19       13.93      7.86 o
  -2   5  11        0.01       -5.39      6.74 o
  -1   5  11        2.22        0.18      7.08 o
   0   5  11       17.89       15.61      4.73 o
   1   5  11        3.22        0.40      4.94 o
   2   5  11        2.38       -2.32      5.24 o
   3   5  11      146.93      133.73     25.16 o
   4   5  11        5.51        0.93      6.65 o
   5   5  11      117.76      141.15     13.74 o
   6   5  11        5.71       -2.07     21.23 o
  -4   6  11        3.73       -2.92     10.78 o
  -3   6  11        2.47       -7.86      8.99 o
  -2   6  11       46.05       41.78      8.76 o
  -1   6  11      161.25      143.37      9.83 o
   0   6  11      384.17      394.82     22.37 o
   1   6  11        8.81       13.91      6.83 o
   2   6  11        0.61        0.56      5.85 o
   3   6  11        7.63        3.63      6.41 o
   4   6  11        2.88        5.18      7.21 o
   5   6  11       48.97       55.19     10.06 o
   6   6  11       56.84       46.99     11.26 o
  -3   7  11       30.44       25.39     10.78 o
  -2   7  11        0.86       -3.15      8.54 o
  -1   7  11        1.90        2.77      9.21 o
   0   7  11       97.75       91.24      9.91 o
   1   7  11       45.34       38.72      7.76 o
   2   7  11      145.12      145.56     11.77 o
   3   7  11        1.40        1.46     10.00 o
   4   7  11       53.60       44.81     11.01 o
   5   7  11       94.90      113.95     18.65 o
   6   7  11        1.11        7.23     14.83 o
  -2   8  11        0.91       -0.22     11.01 o
  -1   8  11        7.65       14.34      7.45 o
   0   8  11        0.09        7.29      7.55 o
   1   8  11       77.95      105.67     10.18 o
   2   8  11      164.41      177.02     17.97 o
   3   8  11       21.35        5.44     11.91 o
   4   8  11       12.91       10.50      9.97 o
   5   8  11       35.53       30.38     11.76 o
   0   9  11        0.00        1.44      9.55 o
   1   9  11       29.16       39.27     11.57 o
   2   9  11       63.43       70.89     11.29 o
   3   9  11        1.49       -4.86     17.41 o
   4   9  11      232.20      219.16     51.89 o
  -2  -2  12        0.01        1.17     14.49 o
  -1  -2  12       23.14       19.32     24.26 o
   0  -2  12        3.84        4.27     27.18 o
   1  -2  12        0.09       22.91     27.18 o
   2  -2  12       29.42       26.51     35.27 o
  -4  -1  12        5.76       17.75     12.36 o
  -3  -1  12        0.03       -0.22      9.88 o
  -2  -1  12        1.56        3.54      7.55 o
  -1  -1  12        0.39       24.94     22.46 o
   0  -1  12       82.37       82.00     26.73 o
   1  -1  12       45.31       55.49     26.28 o
   2  -1  12       32.24       52.12     30.78 o
   3  -1  12        1.71       -9.66     33.02 o
  -4   0  12       21.52       32.35     12.36 o
  -3   0  12       22.98       24.04     11.01 o
  -2   0  12       10.02       14.40      7.22 o
  -1   0  12       64.22       72.44      7.55 o
   0   0  12        3.62       24.94     21.12 o
   1   0  12        0.75        9.88     24.26 o
   2   0  12       50.07       60.66     29.88 o
   3   0  12       34.06       48.08     33.25 o
   4   0  12       12.14       44.26     34.82 o
  -4   1  12       12.87       17.30     11.46 o
  -3   1  12       19.61       42.68      9.66 o
  -2   1  12       23.97       20.54      5.78 o
  -1   1  12       16.85       21.51      6.18 o
   0   1  12       11.05       14.33      3.92 o
   1   1  12       16.41       11.64      4.12 o
   2   1  12       20.34       38.86     24.94 o
   3   1  12        0.70        1.63     13.82 o
   4   1  12        0.50        7.79     31.56 o
   5   1  12        5.74       -5.84     17.97 o
  -4   2  12       20.86       23.59     10.78 o
  -3   2  12        1.72       -8.09      8.09 o
  -2   2  12        0.91       -2.70      6.96 o
  -1   2  12        4.44        6.90      4.76 o
   0   2  12        5.86        5.49      4.87 o
   1   2  12       33.72       34.86      4.08 o
   2   2  12       53.22       54.47      4.61 o
   3   2  12        0.03       11.17      4.88 o
   4   2  12      170.32      160.85     21.79 o
   5   2  12        1.61       18.42     19.10 o
  -4   3  12       62.85       52.34     12.13 o
  -3   3  12        1.23       12.58      8.09 o
  -2   3  12        7.55        2.92      7.19 o
  -1   3  12      121.99      116.20      9.07 o
   0   3  12        1.67        0.08      4.40 o
   1   3  12       36.44       37.11      4.53 o
   2   3  12       98.98       99.99      6.34 o
   3   3  12        0.05        3.94      4.84 o
   4   3  12       13.78        9.21     16.40 o
   5   3  12        0.92        1.80     19.10 o
  -4   4  12        9.82        4.04     10.11 o
  -3   4  12       12.98       11.46      9.21 o
  -2   4  12        6.93       18.87      7.64 o
  -1   4  12        3.13        8.99      7.19 o
   0   4  12       34.70       40.64      5.45 o
   1   4  12      344.98      342.60     14.25 o
   2   4  12       10.50       12.49      4.54 o
   3   4  12       28.63       24.03      5.18 o
   4   4  12        3.80        6.10      8.20 o
   5   4  12       11.68        3.37     18.42 o
  -4   5  12       25.95       27.18     11.23 o
  -3   5  12        1.22       15.73      9.44 o
  -2   5  12      107.17      130.07     14.38 o
  -1   5  12        0.15        0.57      5.31 o
   0   5  12       14.30       12.58      9.88 o
   1   5  12        0.28        2.93      5.39 o
   2   5  12       24.77       21.26     15.50 o
   3   5  12       23.47       20.22      7.64 o
   4   5  12        8.64        6.08      7.69 o
   5   5  12        2.17       -0.86      9.08 o
  -3   6  12       20.62        6.29      9.44 o
  -2   6  12      116.85      132.77     15.28 o
  -1   6  12       11.22       14.83      7.86 o
   0   6  12       53.50       62.13      7.40 o
   1   6  12        4.02        0.44      5.85 o
   2   6  12       69.40       52.79     16.40 o
   3   6  12      354.23      319.65     45.04 o
   4   6  12       45.94       30.26     15.05 o
   5   6  12       12.84      -12.13     21.34 o
  -2   7  12        5.04        1.57     10.11 o
  -1   7  12        0.41       -3.59      9.21 o
   0   7  12       23.59       25.18     14.27 o
   1   7  12        3.72       -3.53     10.78 o
   2   7  12        9.45        2.81      9.44 o
   3   7  12       52.46       38.54      9.21 o
   4   7  12        0.15       -9.64     18.31 o
   5   7  12      112.18      127.20     14.02 o
  -1   8  12       26.46       21.79     10.33 o
   0   8  12      206.52      223.01     29.09 o
   1   8  12       24.83       34.44      9.14 o
   2   8  12      118.39      131.42     12.51 o
   3   8  12      112.90       91.93     17.30 o
   4   8  12        1.88      -10.32     10.32 o
   1   9  12        1.32       10.82     10.14 o
   2   9  12       45.69       46.57     11.36 o
  -2  -1  13       33.03       24.94      9.88 o
  -1  -1  13        5.93      -16.85     26.51 o
   0  -1  13       10.53        0.67     28.31 o
   1  -1  13        7.90       27.86     31.45 o
  -3   0  13        4.36       29.65     11.68 o
  -2   0  13        0.93       -8.99      8.99 o
  -1   0  13        6.54       10.76     10.00 o
   0   0  13        2.12       -4.72     27.63 o
   1   0  13        7.52       43.36     31.23 o
   2   0  13        0.00        4.94     31.00 o
   3   0  13        0.23       16.40     37.29 o
  -3   1  13        0.77       11.91     10.33 o
  -1   1  13        2.01        9.87      5.72 o
   0   1  13      121.49      126.61     26.28 o
   1   1  13        4.13        0.97     12.42 o
   2   1  13       74.39       63.08     16.62 o
   3   1  13        2.18        5.77     15.84 o
  -3   2  13       16.54        9.66      9.88 o
  -2   2  13        0.81       -2.47      8.76 o
  -1   2  13        3.16        2.87      5.65 o
   0   2  13        7.93       10.61      7.41 o
   1   2  13       23.05       19.33      5.55 o
   2   2  13      129.73      109.18     18.42 o
   3   2  13        7.50       35.05     17.30 o
   4   2  13       27.63       28.08     20.89 o
  -3   3  13       46.15       55.49     11.46 o
  -2   3  13        8.24        3.59      7.64 o
   0   3  13       13.76       10.93     10.67 o
   1   3  13        4.85       12.45      4.83 o
   2   3  13       86.02      105.46     15.16 o
   3   3  13        0.00       11.68     17.07 o
   4   3  13        3.05       -6.51     17.52 o
  -3   4  13        0.70        0.45      8.99 o
  -2   4  13        0.12       -3.59      8.09 o
  -1   4  13       45.39       39.99      8.09 o
   0   4  13       10.00        7.38     10.33 o
   1   4  13      115.55      107.92     10.01 o
   2   4  13        1.67        9.32      6.85 o
   3   4  13        2.81       16.77      6.74 o
   4   4  13      163.78      144.90     24.94 o
  -3   5  13        0.02      -10.33     10.33 o
  -2   5  13       13.31       15.95      9.44 o
  -1   5  13       33.53       51.67      9.44 o
   0   5  13        0.02       -5.78      5.78 o
   1   5  13      186.11      185.56     23.81 o
   2   5  13       44.16       40.73      8.13 o
   3   5  13        0.08        3.42      7.17 o
   4   5  13       56.17       48.52     13.70 o
  -2   6  13        4.86        3.59     10.56 o
  -1   6  13        8.63       -1.57      9.44 o
   0   6  13       31.65       38.36     14.38 o
   1   6  13      186.15      186.34     12.41 o
   2   6  13       28.66       17.64      8.61 o
   3   6  13       51.05       40.37      9.49 o
   4   6  13      122.53      107.38     24.49 o
  -1   7  13       42.29       42.23     11.68 o
   0   7  13       11.21       24.04     10.56 o
   1   7  13       52.27       50.24     10.00 o
   2   7  13        0.76        6.74      9.88 o
   3   7  13        3.25      -14.66     18.53 o
   4   7  13       18.75       25.08     13.25 o
   1   8  13       79.34      107.59     11.98 o
   2   8  13        4.74       10.72     10.31 o
  -1   1  14       11.63       11.01      8.54 o
   0   1  14       93.56      109.63     19.54 o
   1   1  14        6.13      -15.73     15.73 o
   2   1  14        4.26      -17.52     17.52 o
  -2   2  14        1.72        6.96      8.99 o
   0   2  14        0.03       -1.80      6.08 o
   1   2  14       10.67       16.62     16.40 o
   2   2  14       18.95       47.18     19.10 o
  -2   3  14       10.10       13.48      9.44 o
  -1   3  14        0.47       -1.12      8.31 o
   0   3  14       20.25       18.13      6.92 o
   1   3  14        3.63        2.86      6.41 o
   2   3  14       55.08       66.05     19.99 o
   3   3  14      107.20       94.58     22.46 o
  -2   4  14        4.37       19.32      9.66 o
  -1   4  14        0.13       -2.02      8.31 o
   0   4  14       81.26       79.53     10.78 o
   1   4  14       22.43       26.77     17.63 o
   2   4  14      115.26      108.84     10.12 o
   3   4  14        2.55       -7.41     19.32 o
  -1   5  14      116.53       75.71     11.01 o
   0   5  14       63.71       70.32     10.11 o
   1   5  14        6.81       19.53      8.11 o
   2   5  14      122.86      149.39     17.30 o
   3   5  14        0.09       -7.98      7.98 o
   0   6  14        3.35       -1.57      8.99 o
   1   6  14       11.51        5.44      8.26 o
   2   6  14        2.54        6.42     15.16 o
   3   6  14        0.51       -0.22     21.12 o
 
