# Supplementary material for: Exploring the salt–cocrystal continuum with solid-state NMR using natural-abundance samples: implications for crystal engineering
Source: IUCrJ. 2017 Jun 5;4(Pt 4):466–75. doi: 10.1107/S205225251700687X (PMC5571809; doi:10.1107/S205225251700687X)
Supplement: Supplementary file 7 [file m-04-00466-CO-1-LTsup7.hkl]

#
# h,k,l, Fc-squared, Fo-squared, sigma(Fo-squared) and status flag
#
data_datap1
_shelx_title ' datap1 in P-1'
_shelx_refln_list_code          4
_shelx_F_calc_maximum       60.10
_exptl_crystal_F_000       288.00
_reflns_d_resolution_high  0.8107
 
loop_
 _symmetry_equiv_pos_as_xyz
 'x, y, z'
 '-x, -y, -z'
 
_cell_length_a     6.6306
_cell_length_b     7.0317
_cell_length_c    14.2163
_cell_angle_alpha  87.967
_cell_angle_beta   88.578
_cell_angle_gamma  80.207
 
_shelx_F_squared_multiplier     1.000
 
loop_
 _refln_index_h
 _refln_index_k
 _refln_index_l
 _refln_F_squared_calc
 _refln_F_squared_meas
 _refln_F_squared_sigma
 _refln_observed_status
   1   0   0      634.05      448.61     64.72 o
   2   0   0      183.50      166.64      5.83 o
   3   0   0      430.32      465.87     22.96 o
   4   0   0      122.08      148.87      2.02 o
   5   0   0       49.64       57.23      1.48 o
   6   0   0      119.32       97.48      8.17 o
   7   0   0       12.75       11.38      1.05 o
   8   0   0        0.02        0.03      0.27 o
  -7   1   0        0.36        0.61      0.22 o
  -6   1   0       39.62       37.31      1.05 o
  -5   1   0        6.80        9.12      0.49 o
  -4   1   0       91.14      110.86      1.51 o
  -3   1   0     1673.83     1886.39     40.55 o
  -2   1   0      110.87      107.42      3.53 o
  -1   1   0      102.01       94.91      5.45 o
   0   1   0       85.89       34.49      1.09 o
   1   1   0       21.61       22.51      2.69 o
   2   1   0       56.93       50.33      1.76 o
   3   1   0     2163.20     2437.21     74.22 o
   4   1   0      328.83      389.58      7.41 o
   5   1   0      143.92      167.30      9.53 o
   6   1   0       56.25       55.63      2.83 o
   7   1   0        4.01        4.29      0.67 o
   8   1   0        1.06        1.07      0.26 o
  -7   2   0       12.68       13.62      1.56 o
  -6   2   0       26.31       22.00      1.01 o
  -5   2   0       26.34       18.40      1.58 o
  -4   2   0       23.56       25.69      0.83 o
  -3   2   0      607.20      654.32     28.41 o
  -2   2   0       32.38       34.43      1.40 o
  -1   2   0      122.25      116.08     10.19 o
   1   2   0      381.04      361.45      6.19 o
   2   2   0      878.99      855.99     31.28 o
   3   2   0        9.29       10.36      0.96 o
   4   2   0       17.37       17.72      2.08 o
   5   2   0      157.95      172.73     10.91 o
   6   2   0       91.21       79.21      4.19 o
   7   2   0      103.10      102.76      3.80 o
   8   2   0        1.09        1.34      0.94 o
  -7   3   0       29.16       25.31      3.23 o
  -6   3   0       16.62       12.16      0.84 o
  -5   3   0        8.36        8.46      0.50 o
  -4   3   0        2.16        2.26      0.30 o
  -3   3   0      183.54      210.19      7.31 o
  -2   3   0       41.40       43.35      2.17 o
  -1   3   0       55.23       47.32      4.08 o
   0   3   0      154.35      153.66     16.64 o
   1   3   0      252.40      256.30      2.64 o
   2   3   0       80.96       93.60      2.42 o
   3   3   0      301.46      342.28     12.12 o
   4   3   0      293.21      300.91     16.17 o
   5   3   0       91.65       96.15      2.09 o
   6   3   0       40.76       41.27      1.47 o
   7   3   0        0.38        0.62      0.41 o
   8   3   0       12.27       10.91      0.89 o
  -6   4   0        6.94        6.52      0.68 o
  -5   4   0      160.58      145.00      1.98 o
  -4   4   0       35.37       33.65      1.25 o
  -3   4   0      158.86      174.41      7.11 o
  -2   4   0        1.29        1.08      0.14 o
  -1   4   0       29.78       22.04      3.21 o
   0   4   0      337.21      346.58     42.37 o
   1   4   0       15.26       25.51      3.08 o
   2   4   0      158.95      151.25      6.97 o
   3   4   0      225.82      233.71      6.58 o
   4   4   0       21.25       20.35      1.40 o
   5   4   0       46.33       48.54      1.79 o
   6   4   0       15.22       14.61      0.73 o
   7   4   0       58.96       58.50      1.39 o
  -5   5   0        2.94        2.23      0.25 o
  -4   5   0        0.39        0.29      0.19 o
  -3   5   0       17.18       16.73      0.96 o
  -2   5   0      146.39      147.88     11.11 o
  -1   5   0       42.53       41.31      3.22 o
   0   5   0       48.66       47.82      5.38 o
   1   5   0      359.28      352.90     38.21 o
   2   5   0       60.52       65.84      1.71 o
   3   5   0        0.02        0.65      0.37 o
   4   5   0      133.00      133.10      3.99 o
   5   5   0        0.18        0.07      0.30 o
   6   5   0        8.19        8.21      1.15 o
   7   5   0       10.04        8.78      1.20 o
  -4   6   0       79.30       78.01      7.58 o
  -3   6   0       31.75       33.77      1.80 o
  -2   6   0       17.99       19.46      1.08 o
  -1   6   0        0.22        0.47      0.20 o
   0   6   0       33.31       30.24      3.19 o
   1   6   0       59.34       55.88     11.40 o
   2   6   0        9.94       10.64      0.78 o
   3   6   0       77.42       82.88      2.44 o
   4   6   0       18.10       15.32      0.93 o
   5   6   0        0.74        0.66      0.25 o
   6   6   0        0.33        0.42      0.47 o
  -3   7   0       28.70       31.46      4.81 o
  -2   7   0       44.45       43.20      3.77 o
  -1   7   0        8.55        8.23      1.24 o
   0   7   0        8.30        7.53      0.43 o
   1   7   0      164.65      167.63     17.96 o
   2   7   0       21.45       18.78      2.54 o
   3   7   0        0.57        0.62      0.18 o
   4   7   0       14.48       13.67      0.79 o
   5   7   0       11.15       10.41      0.76 o
  -1   8   0       10.71        7.77      3.33 o
   0   8   0        4.84        4.00      1.48 o
   1   8   0        9.15        8.35      2.83 o
   2   8   0       25.18       28.73      6.52 o
   3   8   0        0.21        0.21      0.18 o
   4   8   0        5.14        4.42      0.91 o
  -4  -8   1        4.77        4.99      0.59 o
  -3  -8   1        0.12        0.29      0.27 o
  -2  -8   1        1.08        0.62      0.38 o
  -1  -8   1        0.19        0.04      0.14 o
   0  -8   1       16.64       13.56      2.65 o
   1  -8   1       13.84       16.76      1.28 o
  -5  -7   1        3.97        2.76      0.45 o
  -4  -7   1       56.51       59.29      3.44 o
  -3  -7   1        3.60        3.58      0.41 o
  -2  -7   1        1.57        1.90      0.24 o
  -1  -7   1        1.61        1.70      0.38 o
   0  -7   1        0.09        0.12      0.41 o
   1  -7   1        1.69        1.63      0.41 o
   2  -7   1        5.57        4.83      0.87 o
   3  -7   1       69.65       71.33      9.90 o
  -6  -6   1        5.65        4.74      0.54 o
  -5  -6   1        6.36        7.35      1.25 o
  -4  -6   1        0.35        0.15      0.16 o
  -3  -6   1        2.43        1.58      0.22 o
  -2  -6   1        1.42        1.05      0.17 o
  -1  -6   1       33.84       30.05      3.18 o
   0  -6   1        2.99        2.21      0.25 o
   1  -6   1       18.80       19.60      2.38 o
   2  -6   1       43.92       42.97      3.83 o
   3  -6   1        1.30        1.64      0.51 o
   4  -6   1        0.11        0.17      0.27 o
  -7  -5   1        9.60        9.90      1.12 o
  -6  -5   1       57.74       59.87      2.04 o
  -5  -5   1       15.61       17.01      1.11 o
  -4  -5   1       71.23       78.21      2.17 o
  -3  -5   1       76.13       74.98      1.70 o
  -2  -5   1        1.38        1.57      0.20 o
  -1  -5   1       15.99       13.89      2.12 o
   0  -5   1       66.84       59.75      8.41 o
   1  -5   1       12.65       10.47      1.14 o
   2  -5   1        0.35        0.42      0.14 o
   3  -5   1        0.20        0.28      0.30 o
   4  -5   1       57.41       53.96      2.25 o
   5  -5   1       47.12       45.68      2.50 o
  -7  -4   1        5.45        6.04      0.80 o
  -6  -4   1       20.99       23.31      2.26 o
  -5  -4   1       50.51       53.22      1.91 o
  -4  -4   1        3.14        2.42      0.26 o
  -3  -4   1       29.67       30.42      0.84 o
  -2  -4   1       33.72       40.45      1.87 o
  -1  -4   1      190.40      207.55      5.89 o
   0  -4   1      232.08      233.76     30.72 o
   1  -4   1       45.79       40.15      4.87 o
   2  -4   1        8.17        6.73      0.35 o
   3  -4   1       62.99       64.28      2.73 o
   4  -4   1        5.41        4.44      0.56 o
   5  -4   1       84.14       82.69      3.49 o
   6  -4   1      104.29      100.59      3.56 o
  -8  -3   1       52.97       52.79      3.27 o
  -7  -3   1       74.02       72.96      3.17 o
  -6  -3   1      123.02      126.34      7.42 o
  -5  -3   1       70.13       74.01      2.83 o
  -4  -3   1        4.42        7.01      1.17 o
  -3  -3   1       64.34       60.14      2.17 o
  -2  -3   1       16.23       14.34      0.75 o
  -1  -3   1       37.60       28.25      1.02 o
   0  -3   1      347.93      324.24     33.50 o
   1  -3   1       17.08       16.93      1.81 o
   2  -3   1        1.07        0.87      0.18 o
   3  -3   1      256.19      294.72     14.62 o
   4  -3   1        0.83        0.39      0.14 o
   5  -3   1       99.46       92.64      2.15 o
   6  -3   1        0.38        0.76      0.19 o
   7  -3   1       19.93       22.01      1.21 o
  -8  -2   1       39.73       36.04      1.86 o
  -7  -2   1        0.56        0.65      0.52 o
  -6  -2   1        1.16        1.44      0.29 o
  -5  -2   1        9.26        9.18      1.32 o
  -4  -2   1       24.34       29.21      1.02 o
  -3  -2   1       49.80       51.52      2.14 o
  -2  -2   1       91.82      101.12      4.16 o
  -1  -2   1      327.03      346.57      7.65 o
   0  -2   1     2109.61     2111.51    111.12 o
   1  -2   1      133.06      120.19     12.48 o
   2  -2   1       12.37       12.58      0.34 o
   3  -2   1       81.42       80.45      1.26 o
   4  -2   1       25.50       31.57      0.90 o
   5  -2   1       50.23       51.30      1.49 o
   6  -2   1      327.27      298.84      5.22 o
   7  -2   1       39.53       35.70      3.81 o
  -8  -1   1       34.31       28.77      1.19 o
  -7  -1   1       41.55       36.83      1.70 o
  -6  -1   1       10.35       11.72      1.24 o
  -5  -1   1       42.31       43.76      3.01 o
  -4  -1   1      217.57      206.50     13.56 o
  -3  -1   1        3.74        3.91      0.25 o
  -2  -1   1      345.79      352.33     30.21 o
  -1  -1   1      376.13      396.83     15.12 o
   0  -1   1      123.34       93.69      5.16 o
   1  -1   1     1073.84     1035.78     56.78 o
   2  -1   1       25.73       28.60      0.62 o
   3  -1   1      655.91      787.46     12.69 o
   4  -1   1        3.15        3.20      0.25 o
   5  -1   1        8.20        4.26      0.39 o
   6  -1   1        0.59        0.97      0.26 o
   7  -1   1       20.37       23.10      1.78 o
  -8   0   1        1.66        1.57      0.37 o
  -7   0   1        3.57        3.72      0.43 o
  -6   0   1       44.14       36.50      3.62 o
  -5   0   1      103.96      102.71      2.00 o
  -4   0   1      134.82      158.65      5.40 o
  -3   0   1        7.00        8.05      0.40 o
  -2   0   1      144.76      139.95      4.69 o
  -1   0   1       62.97       49.48      1.13 o
   0   0   1      447.69       -0.02      0.02 o
   2   0   1      159.50      158.61      3.93 o
   3   0   1        1.95        2.20      0.17 o
   4   0   1      368.81      418.13     11.00 o
   5   0   1        2.89        2.11      0.22 o
   6   0   1      344.42      306.37     14.53 o
   7   0   1        4.70        4.82      0.96 o
   8   0   1       40.20       46.32      2.78 o
  -7   1   1        1.85        2.87      0.41 o
  -6   1   1       49.28       46.43      1.43 o
  -5   1   1        2.76        1.70      0.22 o
  -4   1   1      450.11      460.16      8.23 o
  -3   1   1        3.24        8.13      1.21 o
  -2   1   1     2319.46     2326.62     51.36 o
  -1   1   1      344.12      339.63     14.32 o
   0   1   1       15.24       11.08      0.36 o
   1   1   1      376.53      356.39      4.50 o
   2   1   1        7.38       10.62      0.53 o
   3   1   1      188.18      222.38      7.81 o
   4   1   1      478.49      596.27     11.70 o
   5   1   1       10.67       11.21      0.58 o
   6   1   1        1.67        1.34      0.29 o
   7   1   1        1.81        2.42      0.75 o
   8   1   1        0.10        0.28      0.32 o
  -7   2   1        1.63        1.76      0.48 o
  -6   2   1       31.82       27.55      0.84 o
  -5   2   1      409.73      364.00      4.07 o
  -4   2   1       37.86       40.32      1.20 o
  -3   2   1       82.12       84.08      2.38 o
  -2   2   1      501.37      491.88     15.65 o
  -1   2   1      102.48       79.97      5.90 o
   0   2   1      404.61      336.55     33.96 o
   2   2   1       41.96       44.06      2.50 o
   3   2   1        0.13       -0.04      0.08 o
   4   2   1      259.26      271.78      9.40 o
   5   2   1       33.43       34.97      1.86 o
   6   2   1       80.58       73.84      2.85 o
   7   2   1       10.96       10.58      1.03 o
   8   2   1        5.53        7.33      0.93 o
  -7   3   1        7.19        6.44      0.75 o
  -6   3   1       36.12       35.29      1.52 o
  -5   3   1        3.88        4.05      0.37 o
  -4   3   1       79.05       81.69      2.85 o
  -3   3   1       74.82       81.62      3.24 o
  -2   3   1     1517.02     1602.22     83.78 o
  -1   3   1       21.83       22.02      2.54 o
   0   3   1      191.66      180.03     14.87 o
   1   3   1       80.86       90.56      1.71 o
   2   3   1       10.60        8.73      0.28 o
   3   3   1        0.70        1.27      0.27 o
   4   3   1     1019.59     1120.53     57.70 o
   5   3   1        2.32        3.16      1.20 o
   6   3   1       35.34       36.93      1.40 o
   7   3   1       18.25       16.28      1.16 o
   8   3   1        0.24        0.40      0.33 o
  -6   4   1        9.29        6.45      0.73 o
  -5   4   1      213.80      192.51      2.68 o
  -4   4   1        0.50        0.73      0.23 o
  -3   4   1        6.74        6.29      0.91 o
  -2   4   1      131.11      137.98      7.63 o
  -1   4   1       12.35        9.55      1.46 o
   0   4   1      441.91      414.49     41.38 o
   2   4   1      465.46      493.96      5.70 o
   3   4   1       54.01       53.16      1.70 o
   4   4   1       11.41       10.14      0.51 o
   5   4   1        2.52        2.14      0.37 o
   6   4   1        0.03       -0.16      0.35 o
   7   4   1       45.94       45.66      1.61 o
  -5   5   1       15.47       13.20      1.24 o
  -4   5   1       16.92       16.99      0.56 o
  -3   5   1       49.94       49.56      3.33 o
  -2   5   1      311.91      327.14     22.13 o
  -1   5   1       12.47       10.15      1.83 o
   0   5   1       48.40       47.69      4.96 o
   1   5   1       72.46       73.29      8.06 o
   2   5   1        2.87        4.17      2.36 o
   3   5   1        0.95        1.37      0.31 o
   4   5   1      384.33      416.45      4.55 o
   5   5   1       56.33       58.85      1.89 o
   6   5   1       37.24       37.64      1.68 o
   7   5   1       49.93       50.43      2.17 o
  -4   6   1       21.22       19.79      2.96 o
  -3   6   1       20.29       22.11      1.95 o
  -2   6   1        8.27        7.80      1.08 o
  -1   6   1        9.53        8.87      1.79 o
   0   6   1       52.86       49.60      5.62 o
   1   6   1      963.87      947.89     95.10 o
   2   6   1      167.16      162.07     14.30 o
   3   6   1       33.22       32.24      3.48 o
   4   6   1       11.70       11.07      0.72 o
   5   6   1        0.63        1.03      0.65 o
   6   6   1       13.11       12.27      0.76 o
  -3   7   1        1.93        2.51      0.51 o
  -2   7   1       24.53       26.98      4.25 o
  -1   7   1       38.82       40.57      6.20 o
   0   7   1        0.44        0.50      0.15 o
   1   7   1       45.88       43.40      5.21 o
   2   7   1       47.55       45.03      4.68 o
   3   7   1        6.90        5.64      0.66 o
   4   7   1       26.97       27.02      0.84 o
   5   7   1       69.82       71.74      6.40 o
  -1   8   1       19.62       23.65      3.11 o
   0   8   1        2.25        1.14      0.33 o
   1   8   1       45.98       48.49      8.97 o
   2   8   1        0.78        0.75      0.32 o
   3   8   1        0.03        0.34      0.30 o
   4   8   1       11.10       10.65      1.60 o
  -4  -8   2       16.15       12.53      0.94 o
  -3  -8   2       49.75       49.80      3.88 o
  -2  -8   2       23.51       24.03      5.94 o
  -1  -8   2       32.40       32.25      5.86 o
   0  -8   2       21.30       20.01      4.06 o
   1  -8   2        1.00        1.00      0.50 o
  -5  -7   2       27.82       25.18      3.38 o
  -4  -7   2       68.16       65.43      2.67 o
  -3  -7   2        0.03        0.22      0.22 o
  -2  -7   2       46.99       46.82      4.36 o
  -1  -7   2        0.06        0.24      0.23 o
   0  -7   2       21.63       22.20      1.78 o
   1  -7   2       13.65       15.31      2.64 o
   2  -7   2      182.62      205.52     19.82 o
   3  -7   2        0.43        0.32      0.18 o
  -6  -6   2       40.54       39.32      3.04 o
  -5  -6   2        6.34        6.61      0.52 o
  -4  -6   2        1.35        1.47      0.22 o
  -3  -6   2      135.92      143.00      3.50 o
  -2  -6   2       34.12       32.89      2.34 o
  -1  -6   2        4.55        4.65      0.42 o
   0  -6   2       50.98       44.45      6.62 o
   1  -6   2       87.59       88.03      9.07 o
   2  -6   2        0.26        0.49      0.17 o
   3  -6   2      302.03      326.76      6.20 o
   4  -6   2       13.93       14.53      1.18 o
  -7  -5   2       63.42       63.24      3.27 o
  -6  -5   2       11.92       10.44      0.96 o
  -5  -5   2       57.64       60.92      1.28 o
  -4  -5   2       38.98       40.18      1.18 o
  -3  -5   2       26.54       26.90      1.21 o
  -2  -5   2        0.19        0.25      0.14 o
  -1  -5   2       44.44       38.49      3.20 o
   0  -5   2       69.41       74.39      8.88 o
   1  -5   2        2.17        1.69      0.42 o
   2  -5   2       42.08       37.99      2.76 o
   3  -5   2        4.40        3.93      0.53 o
   4  -5   2       47.52       49.60      4.01 o
   5  -5   2       42.69       43.66      2.25 o
  -7  -4   2        4.84        4.26      0.55 o
  -6  -4   2       45.65       47.92      3.60 o
  -5  -4   2       44.03       45.64      2.70 o
  -4  -4   2        3.20        2.75      0.31 o
  -3  -4   2      119.96      132.08      1.54 o
  -2  -4   2        1.43        1.56      0.15 o
  -1  -4   2       23.47       25.04      1.06 o
   0  -4   2      112.67       88.33     10.98 o
   1  -4   2      485.65      490.51     55.11 o
   2  -4   2        6.14        6.07      0.51 o
   3  -4   2      117.86      117.64      5.12 o
   4  -4   2       38.00       39.07      2.22 o
   5  -4   2       17.78       20.15      2.14 o
   6  -4   2       87.55       75.05      6.48 o
  -7  -3   2       51.28       47.22      3.43 o
  -6  -3   2        9.59        9.25      0.59 o
  -5  -3   2        6.08        6.30      0.67 o
  -4  -3   2       15.68       19.40      1.62 o
  -3  -3   2      216.87      239.59      6.00 o
  -2  -3   2      452.82      489.34     15.91 o
  -1  -3   2      205.02      211.85      7.66 o
   0  -3   2        4.07        6.46      0.43 o
   1  -3   2       37.05       35.94      4.79 o
   2  -3   2       57.19       61.65      4.39 o
   3  -3   2        0.97        1.33      0.21 o
   4  -3   2       16.30       15.99      1.13 o
   5  -3   2      261.04      277.74      5.37 o
   6  -3   2       13.02        9.89      0.88 o
   7  -3   2        1.39        2.55      0.64 o
  -8  -2   2        0.43        0.23      0.38 o
  -7  -2   2        7.46        6.80      0.59 o
  -6  -2   2        3.16        3.98      0.48 o
  -5  -2   2       98.16      109.76      8.72 o
  -4  -2   2      158.85      181.07     14.97 o
  -3  -2   2       37.20       37.09      3.97 o
  -2  -2   2      471.97      502.51     23.39 o
  -1  -2   2      914.74      966.14     31.67 o
   0  -2   2      167.02      176.91     11.14 o
   1  -2   2      119.36      112.79     11.73 o
   2  -2   2       12.87       11.18      1.02 o
   3  -2   2      154.07      154.31      3.37 o
   4  -2   2       39.87       41.17      1.16 o
   5  -2   2       71.71       77.65      3.19 o
   6  -2   2      189.96      179.83      5.37 o
   7  -2   2       41.75       35.64      1.18 o
  -8  -1   2        0.04        0.47      0.49 o
  -7  -1   2        9.54       10.83      0.86 o
  -6  -1   2        1.93        1.50      0.23 o
  -5  -1   2      155.57      169.12      7.42 o
  -4  -1   2      201.86      231.02     15.00 o
  -3  -1   2      323.07      383.43     26.55 o
  -2  -1   2      817.13      872.65     52.07 o
  -1  -1   2      273.49      292.99     14.63 o
   0  -1   2        0.13        0.23      0.12 o
   1  -1   2      761.99      703.89     43.75 o
   2  -1   2      419.24      460.36     14.13 o
   3  -1   2        4.16        4.07      0.34 o
   4  -1   2      108.29      146.57      4.39 o
   5  -1   2      142.81      157.84      6.11 o
   6  -1   2      124.33      125.33      5.08 o
   7  -1   2        5.53        3.34      0.52 o
  -7   0   2       25.82       22.12      1.46 o
  -6   0   2       14.93       11.91      1.33 o
  -5   0   2       24.02       23.79      1.13 o
  -4   0   2      415.77      433.89     13.51 o
  -3   0   2        4.29        8.09      0.85 o
  -2   0   2      914.44      916.17     19.97 o
  -1   0   2     2350.40     2104.94     66.51 o
   0   0   2      537.45       28.02    140.47 o
   2   0   2       96.81      110.04      4.15 o
   3   0   2      480.42      529.09     21.11 o
   4   0   2       21.35       21.84      0.98 o
   5   0   2        0.80        1.16      0.23 o
   6   0   2       30.59       28.58      0.92 o
   7   0   2      145.55      129.59      3.44 o
   8   0   2        0.61        0.66      0.22 o
  -7   1   2       68.64       67.25      1.74 o
  -6   1   2       24.70       19.61      1.63 o
  -5   1   2       62.82       72.68      2.08 o
  -4   1   2       61.95       78.66      4.22 o
  -3   1   2       67.84       89.90      2.14 o
  -2   1   2        1.93        0.44      0.31 o
  -1   1   2      254.40      210.38     11.80 o
   0   1   2       61.95       46.87      7.00 o
   1   1   2      252.01      230.75      7.36 o
   2   1   2       78.04       82.48      1.53 o
   4   1   2      486.20      584.27      9.74 o
   5   1   2        0.50        0.50      0.15 o
   6   1   2       56.37       49.73      1.82 o
   7   1   2       33.72       30.87      1.16 o
   8   1   2        3.12        3.34      0.48 o
  -7   2   2       13.96       10.58      1.15 o
  -6   2   2       28.73       29.11      1.27 o
  -5   2   2        8.50        8.48      0.80 o
  -4   2   2       69.62       71.84      1.85 o
  -3   2   2       88.33       98.43      1.38 o
  -2   2   2      103.21      102.69      3.02 o
  -1   2   2        1.13        5.40      1.87 o
   0   2   2      439.00      398.43     33.74 o
   2   2   2      294.34      307.34      3.07 o
   3   2   2       29.06       31.72      0.74 o
   4   2   2        3.37        3.42      0.28 o
   5   2   2      100.45      102.14      2.21 o
   6   2   2       43.63       42.48      1.61 o
   7   2   2      199.63      184.55      6.01 o
   8   2   2        6.06        5.33      1.08 o
  -7   3   2        4.70        3.30      0.52 o
  -6   3   2       11.75        8.80      0.74 o
  -5   3   2        3.50        2.82      0.29 o
  -4   3   2        4.98        4.76      0.31 o
  -3   3   2       15.62       11.12      0.96 o
  -2   3   2       54.18       53.20      4.22 o
  -1   3   2      204.52      196.74     14.14 o
   0   3   2        0.61        1.86      0.42 o
   1   3   2       16.27       17.08      1.06 o
   2   3   2       11.01        9.76      0.32 o
   3   3   2       66.17       68.33      1.49 o
   4   3   2      207.64      248.66      9.40 o
   5   3   2        0.83        0.71      0.14 o
   6   3   2        0.84        1.22      0.27 o
   7   3   2       46.22       46.86      3.10 o
   8   3   2        0.27        0.55      0.43 o
  -6   4   2        5.38        5.36      0.43 o
  -5   4   2       15.38       14.90      0.81 o
  -4   4   2       64.20       58.64      3.58 o
  -3   4   2       54.31       53.15      3.28 o
  -2   4   2       26.12       20.74      2.38 o
  -1   4   2      382.34      357.33     25.85 o
   0   4   2       15.40       18.79      1.68 o
   1   4   2     1118.13     1156.38     83.73 o
   2   4   2     1483.40     1596.73     47.54 o
   3   4   2      182.56      183.66      3.93 o
   4   4   2        5.26        4.10      0.25 o
   5   4   2       81.13       82.84      2.64 o
   6   4   2       96.99       97.65      4.60 o
   7   4   2      109.09      109.11      2.09 o
  -5   5   2        5.56        4.94      0.42 o
  -4   5   2        0.03        0.10      0.14 o
  -3   5   2       52.42       50.92      2.97 o
  -2   5   2        0.29        0.04      0.16 o
  -1   5   2      170.47      175.08     13.28 o
   0   5   2        1.54        1.15      0.12 o
   1   5   2        2.13        2.22      0.20 o
   2   5   2       16.31       16.48      0.64 o
   3   5   2        9.99       10.22      0.52 o
   4   5   2       14.18       17.03      0.76 o
   5   5   2       22.61       26.27      2.52 o
   6   5   2        0.55        0.23      0.40 o
   7   5   2       24.50       25.51      2.01 o
  -4   6   2      132.95      133.63      7.64 o
  -3   6   2        9.01        8.29      0.97 o
  -2   6   2       31.39       27.71      1.50 o
  -1   6   2      164.03      160.12     10.57 o
   0   6   2        0.16        0.27      0.09 o
   1   6   2        0.10        0.16      0.30 o
   2   6   2     1317.07     1184.83    173.39 o
   3   6   2        0.20        0.59      0.14 o
   4   6   2       42.73       41.10      2.72 o
   5   6   2        1.57        1.33      0.28 o
   6   6   2       16.55       13.83      1.14 o
  -3   7   2        3.29        2.94      1.23 o
  -2   7   2       10.35       10.74      0.61 o
  -1   7   2      114.36      106.98     20.45 o
   0   7   2        5.99        5.53      1.49 o
   1   7   2       21.18       21.40      4.44 o
   2   7   2        2.87        2.44      0.91 o
   3   7   2        7.23        5.93      0.66 o
   4   7   2        2.59        2.28      0.32 o
   5   7   2       48.19       47.55      1.16 o
  -1   8   2       17.52       15.56      2.38 o
   0   8   2        2.88        2.04      0.63 o
   1   8   2       27.67       30.79      5.19 o
   2   8   2      508.24      380.88     89.60 o
   3   8   2       58.37       50.81      5.77 o
   4   8   2       49.85       39.54      2.70 o
  -3  -8   3        9.75        7.21      0.83 o
  -2  -8   3        2.76        2.14      0.36 o
  -1  -8   3        8.25        5.28      1.93 o
   0  -8   3       75.20       75.99      6.06 o
   1  -8   3       16.19       14.43      0.86 o
  -5  -7   3        1.58        1.80      0.58 o
  -4  -7   3        3.32        2.79      0.36 o
  -3  -7   3      120.87      109.24     10.32 o
  -2  -7   3        2.52        2.61      0.40 o
  -1  -7   3       22.92       20.56      2.92 o
   0  -7   3       10.33        7.76      1.46 o
   1  -7   3        0.02        0.40      0.26 o
   2  -7   3       14.73       15.07      1.86 o
   3  -7   3      122.14      120.71     10.06 o
  -6  -6   3      325.28      346.17     11.83 o
  -5  -6   3       10.67        9.51      0.70 o
  -4  -6   3       16.00       13.07      0.88 o
  -3  -6   3      102.32      103.68      5.51 o
  -2  -6   3      121.42      119.63      7.59 o
  -1  -6   3        2.34        1.96      0.25 o
   0  -6   3      166.11      164.40     21.12 o
   1  -6   3       18.06       15.45      3.11 o
   2  -6   3        2.30        1.95      0.86 o
   3  -6   3        8.05        6.93      1.84 o
   4  -6   3        9.21        9.36      1.21 o
  -7  -5   3      245.44      246.53     10.39 o
  -6  -5   3       11.22       11.47      0.97 o
  -5  -5   3       21.45       23.71      1.32 o
  -4  -5   3       61.83       62.29      2.19 o
  -3  -5   3      611.51      641.71     12.26 o
  -2  -5   3        9.46        9.40      0.64 o
  -1  -5   3      118.49      131.54     12.68 o
   0  -5   3        8.47       10.26      1.58 o
   1  -5   3       16.91       16.85      2.56 o
   2  -5   3        0.44        0.34      0.10 o
   3  -5   3      334.08      357.48     17.82 o
   4  -5   3       78.68       80.90      4.65 o
   5  -5   3        0.03        0.21      0.20 o
  -7  -4   3        4.64        4.36      0.56 o
  -6  -4   3      346.84      383.39     12.70 o
  -5  -4   3        2.01        1.76      0.38 o
  -4  -4   3        6.47        7.39      0.60 o
  -3  -4   3      123.77      127.43      3.19 o
  -2  -4   3      578.20      605.61     20.08 o
   0  -4   3      137.75      133.52     17.69 o
   1  -4   3      134.61      109.39     21.54 o
   2  -4   3        1.71        1.86      0.23 o
   3  -4   3        5.83        5.89      0.40 o
   4  -4   3      296.28      321.27     15.40 o
   5  -4   3        1.45        1.60      0.30 o
   6  -4   3       55.89       59.95      5.91 o
  -7  -3   3       68.56       69.58      2.06 o
  -6  -3   3       73.31       76.25      1.61 o
  -5  -3   3       56.57       58.92      4.31 o
  -4  -3   3       80.88       84.44      3.11 o
  -3  -3   3      616.91      689.58     17.92 o
  -2  -3   3       48.50       40.81      1.25 o
  -1  -3   3        1.35        1.56      0.17 o
   0  -3   3       64.66       67.08      1.69 o
   1  -3   3       63.46       65.20      6.93 o
   2  -3   3       16.23       12.72      1.17 o
   3  -3   3      217.60      212.91      9.30 o
   4  -3   3       91.66       93.37      3.96 o
   5  -3   3       38.84       39.15      1.39 o
   6  -3   3        0.27        0.58      0.47 o
  -8  -2   3        0.46        1.20      0.47 o
  -7  -2   3        5.96        6.17      0.64 o
  -6  -2   3      202.86      224.88     10.75 o
  -5  -2   3       12.95       13.26      0.76 o
  -4  -2   3       24.74       26.51      1.02 o
  -3  -2   3       35.45       33.86      3.72 o
  -2  -2   3      556.69      638.84      7.50 o
  -1  -2   3      495.64      526.22     18.11 o
   0  -2   3      118.24      101.10      3.27 o
   1  -2   3       63.85       60.62      4.39 o
   2  -2   3      323.59      381.10     11.34 o
   3  -2   3        0.87        0.88      0.11 o
   4  -2   3      427.89      451.91     14.78 o
   5  -2   3       19.47       20.70      1.08 o
   6  -2   3        0.38        0.35      0.16 o
   7  -2   3       48.65       45.78      3.01 o
  -8  -1   3        7.84       10.93      0.95 o
  -7  -1   3       19.46       18.27      1.01 o
  -6  -1   3      249.60      269.50      5.04 o
  -5  -1   3       26.93       26.31      3.80 o
  -4  -1   3       10.58       12.63      1.65 o
  -3  -1   3        0.00        0.34      0.14 o
  -2  -1   3       22.55       22.61      0.88 o
  -1  -1   3     1576.32     1677.22    134.49 o
   0  -1   3      241.11      245.42     10.27 o
   1  -1   3      133.88      133.68      7.22 o
   2  -1   3        4.51        6.13      0.40 o
   3  -1   3        7.73        7.50      0.80 o
   4  -1   3       19.80       17.57      1.22 o
   5  -1   3      119.31      130.62      4.49 o
   6  -1   3       48.64       50.24      1.32 o
   7  -1   3        0.01        0.16      0.27 o
  -7   0   3       18.38       18.05      1.26 o
  -6   0   3      103.85      102.06      2.11 o
  -5   0   3        7.76        9.38      0.70 o
  -4   0   3      122.58      144.33      3.88 o
  -3   0   3      185.85      198.02      4.21 o
  -2   0   3       17.58       14.08      0.81 o
  -1   0   3      167.26      145.42      3.69 o
   0   0   3      514.74      463.92     33.66 o
   1   0   3       52.07       51.26      2.42 o
   2   0   3      729.48      842.94     21.88 o
   3   0   3        8.24       10.37      0.79 o
   4   0   3       14.82       15.60      0.73 o
   5   0   3       52.95       54.84      1.71 o
   6   0   3       56.60       59.07      1.49 o
   7   0   3      212.52      202.07      5.70 o
  -7   1   3       65.33       58.33      3.20 o
  -6   1   3       55.53       55.28      3.81 o
  -5   1   3        1.10        1.43      0.19 o
  -4   1   3      182.95      194.50      2.12 o
  -3   1   3      605.49      624.41      6.97 o
  -2   1   3        0.00        0.75      0.14 o
  -1   1   3     1772.60     1646.74     70.51 o
   0   1   3      182.22      178.03     15.26 o
   1   1   3      482.21      464.81      9.55 o
   2   1   3        0.83        0.46      0.08 o
   3   1   3        6.28        7.63      0.71 o
   4   1   3        5.78        6.85      0.32 o
   5   1   3       12.99       11.84      0.55 o
   6   1   3      108.97      115.34      2.89 o
   7   1   3       82.28       77.59      1.87 o
   8   1   3       31.61       34.15      2.04 o
  -7   2   3       22.54       22.72      2.49 o
  -6   2   3       72.41       64.61      2.57 o
  -5   2   3        0.00        0.29      0.20 o
  -4   2   3      156.17      167.22      2.59 o
  -3   2   3      503.82      524.01      5.39 o
  -2   2   3       44.83       49.69      1.07 o
  -1   2   3       32.21       32.25      1.67 o
   0   2   3      743.30      646.42     92.12 o
   1   2   3      261.76      233.77     32.20 o
   2   2   3        4.08        4.47      0.47 o
   3   2   3       35.35       40.19      0.88 o
   4   2   3       75.50       75.93      1.40 o
   5   2   3       38.00       36.40      1.18 o
   6   2   3       42.43       45.48      1.54 o
   7   2   3      124.54      117.39      2.69 o
   8   2   3       12.50       10.92      0.93 o
  -6   3   3       13.01       13.69      0.79 o
  -5   3   3        9.67        9.96      0.58 o
  -4   3   3       62.88       66.62      1.87 o
  -3   3   3      362.63      389.58      9.27 o
  -2   3   3        3.96        6.45      0.70 o
  -1   3   3       14.28       12.53      0.97 o
   0   3   3      788.83      729.99     50.11 o
   1   3   3       52.54       39.37      3.15 o
   2   3   3        9.35        9.19      0.30 o
   3   3   3        0.94        1.01      0.14 o
   4   3   3        8.97        8.23      0.52 o
   5   3   3      107.51      114.62      1.59 o
   6   3   3       33.89       34.87      1.65 o
   7   3   3       90.91       93.03      3.08 o
  -6   4   3       21.26       18.63      0.76 o
  -5   4   3       12.73       13.38      0.58 o
  -4   4   3       66.39       64.89      1.39 o
  -3   4   3      112.84      126.37      5.95 o
  -2   4   3       19.83       20.00      1.91 o
  -1   4   3       26.16       23.41      2.81 o
   0   4   3       20.55       22.43      1.85 o
   1   4   3      691.35      683.37     59.62 o
   2   4   3      960.75     1068.40      9.88 o
   3   4   3       36.44       34.76      2.49 o
   4   4   3        0.33        0.47      0.18 o
   5   4   3        2.84        2.50      0.24 o
   6   4   3        1.74        1.90      0.32 o
   7   4   3        2.72        3.31      0.47 o
  -5   5   3        4.52        4.17      0.55 o
  -4   5   3        5.48        4.69      0.32 o
  -3   5   3       13.09       13.86      1.32 o
  -2   5   3        3.38        2.79      0.65 o
  -1   5   3      141.92      140.01      9.50 o
   0   5   3      241.91      238.24     15.62 o
   1   5   3        7.24        7.05      0.80 o
   2   5   3        6.24        5.41      0.43 o
   3   5   3        4.38        4.57      0.31 o
   4   5   3        4.01        4.74      0.36 o
   5   5   3      217.21      222.47      3.39 o
   6   5   3        0.39        0.10      0.44 o
   7   5   3        6.37        5.74      0.64 o
  -4   6   3       17.63       18.15      2.79 o
  -3   6   3        6.88        5.56      0.99 o
  -2   6   3        1.03        0.92      0.25 o
  -1   6   3        3.65        2.99      0.73 o
   0   6   3       56.70       53.89      5.83 o
   1   6   3      297.67      287.72     54.17 o
   2   6   3      773.51      896.81    136.08 o
   3   6   3       28.75       30.47      0.98 o
   4   6   3       37.41       35.02      0.96 o
   5   6   3        0.22        0.44      0.11 o
   6   6   3        0.83        1.03      0.24 o
  -3   7   3        1.04        1.23      0.36 o
  -2   7   3        0.15        0.30      0.30 o
  -1   7   3       53.36       50.32      9.21 o
   0   7   3       62.56       62.67     10.71 o
   1   7   3       17.45       12.40      2.17 o
   2   7   3        0.00        0.39      0.18 o
   3   7   3       23.08       26.64      3.76 o
   4   7   3        8.88        8.78      0.53 o
   5   7   3      107.35      100.92      2.58 o
  -1   8   3        0.28        1.62      0.88 o
   0   8   3       43.59       41.94      5.01 o
   1   8   3       33.82       27.65      4.80 o
   2   8   3      151.89      157.63     32.70 o
   3   8   3       64.64       56.03     10.91 o
   4   8   3        2.59        1.43      0.31 o
  -3  -8   4        0.03        0.23      0.10 o
  -2  -8   4        0.45        0.31      0.13 o
  -1  -8   4       19.63       18.72      1.08 o
   0  -8   4       18.73       14.03      2.45 o
   1  -8   4        4.94        4.07      0.54 o
  -5  -7   4       20.19       23.04      2.34 o
  -4  -7   4       33.55       29.99      1.71 o
  -3  -7   4       15.00       11.30      0.80 o
  -2  -7   4       28.03       29.36      2.63 o
  -1  -7   4      116.04      105.41     13.79 o
   0  -7   4       79.05       80.50      9.45 o
   1  -7   4       13.28       13.69      0.94 o
   2  -7   4       49.52       48.92      5.45 o
   3  -7   4      176.95      182.11     18.58 o
  -6  -6   4        0.24        0.26      0.29 o
  -5  -6   4       96.39       98.23      1.86 o
  -4  -6   4       92.63       94.42      1.73 o
  -3  -6   4        6.90        5.69      1.26 o
  -2  -6   4        2.66        2.22      0.29 o
  -1  -6   4       50.55       43.68      5.81 o
   0  -6   4       28.74       26.97      5.28 o
   1  -6   4       38.10       38.19      1.63 o
   2  -6   4      179.85      191.87     10.20 o
   3  -6   4       93.90       99.21      5.39 o
   4  -6   4       45.35       46.16      6.08 o
  -7  -5   4        7.53        6.82      1.62 o
  -6  -5   4      115.62      117.28      2.78 o
  -5  -5   4       85.04       89.66      2.32 o
  -4  -5   4       10.73       11.67      0.80 o
  -3  -5   4       29.13       30.12      1.92 o
  -2  -5   4        1.64        2.38      0.53 o
  -1  -5   4      118.13      122.19      3.65 o
   0  -5   4        1.83        1.26      0.23 o
   1  -5   4        7.10        6.44      1.42 o
   2  -5   4       28.16       28.11      2.90 o
   3  -5   4      298.93      317.46     16.36 o
   4  -5   4       95.46       97.75      9.78 o
   5  -5   4        1.93        1.58      0.36 o
  -7  -4   4        5.88        6.04      0.71 o
  -6  -4   4       15.60       15.87      1.19 o
  -5  -4   4      569.75      638.86     31.24 o
  -4  -4   4        3.58        3.77      0.41 o
  -3  -4   4      135.82      147.57      2.28 o
  -2  -4   4       91.56       89.00      4.21 o
  -1  -4   4        7.39        7.35      0.73 o
   0  -4   4       11.09       11.69      1.35 o
   1  -4   4      105.11      108.36     13.05 o
   2  -4   4        6.45        9.26      1.02 o
   3  -4   4       54.77       57.91      3.18 o
   4  -4   4      113.88      126.70     10.81 o
   5  -4   4        4.43        4.74      0.75 o
   6  -4   4        1.93        1.33      0.60 o
  -7  -3   4        0.00       -0.06      0.62 o
  -6  -3   4      638.98      696.80     44.42 o
  -5  -3   4      144.62      151.01     10.53 o
  -4  -3   4        3.13        2.89      0.36 o
  -3  -3   4      152.31      169.39      5.29 o
  -2  -3   4      866.14      982.16     39.80 o
  -1  -3   4        5.61        7.27      0.37 o
   0  -3   4      323.52      322.45     15.51 o
   1  -3   4      136.42      119.28     12.45 o
   2  -3   4        1.30        1.77      0.36 o
   3  -3   4      186.96      196.73     16.11 o
   4  -3   4      486.71      526.62     34.05 o
   5  -3   4       48.24       51.98      4.58 o
   6  -3   4        3.74        2.74      0.34 o
  -7  -2   4       14.47       17.01      2.69 o
  -6  -2   4       57.28       60.92      2.76 o
  -5  -2   4      926.55     1006.42     74.84 o
  -4  -2   4        2.37        3.02      0.33 o
  -3  -2   4      486.62      531.54     31.91 o
  -2  -2   4      241.79      253.89     15.63 o
  -1  -2   4     1436.32     1513.51     67.92 o
   0  -2   4        1.22        1.79      0.15 o
   1  -2   4       59.96       87.03      5.94 o
   2  -2   4      866.19      967.96     50.05 o
   3  -2   4       26.64       29.52      0.78 o
   4  -2   4       20.05       21.23      1.16 o
   5  -2   4       40.87       42.30      1.58 o
   6  -2   4       37.95       41.35      3.72 o
   7  -2   4       12.83       13.80      1.59 o
  -7  -1   4       17.34       19.19      1.56 o
  -6  -1   4      545.36      562.59     19.66 o
  -5  -1   4       34.95       33.36      1.76 o
  -4  -1   4       65.94       63.11      4.24 o
  -3  -1   4      111.47      111.00      6.08 o
  -2  -1   4     2602.08     2840.09    120.48 o
  -1  -1   4       15.70        9.97      0.90 o
   0  -1   4      954.19      988.09     55.39 o
   1  -1   4       36.25       33.01      4.65 o
   2  -1   4        5.58        6.70      0.41 o
   3  -1   4        4.95        6.09      0.34 o
   4  -1   4      420.18      450.70     19.08 o
   5  -1   4      125.07      137.89      5.80 o
   6  -1   4       21.88       20.38      0.88 o
   7  -1   4        0.00        0.22      0.16 o
  -7   0   4        0.22        0.80      0.33 o
  -6   0   4       57.94       60.15      1.56 o
  -5   0   4      619.52      664.15     36.70 o
  -4   0   4        1.30        0.69      0.23 o
  -3   0   4      244.55      227.45      9.80 o
  -2   0   4       87.28       80.84      2.60 o
  -1   0   4     3611.72     3290.75     73.51 o
   0   0   4       14.02       16.54      0.88 o
   1   0   4       45.30       30.95      3.72 o
   2   0   4      892.29      976.54     41.61 o
   3   0   4      125.99      147.91      2.76 o
   4   0   4      113.63      110.60      1.72 o
   5   0   4       67.60       71.54      2.19 o
   6   0   4        5.49        5.12      0.32 o
   7   0   4        0.10       -0.18      0.25 o
  -7   1   4       39.47       43.04      1.58 o
  -6   1   4       10.16       11.31      0.64 o
  -5   1   4       25.61       22.98      1.25 o
  -4   1   4       47.58       42.32      1.13 o
  -3   1   4        3.91        4.36      0.26 o
  -2   1   4      787.69      803.09     12.52 o
  -1   1   4        1.44        0.67      2.59 o
   0   1   4       26.76       34.29      4.13 o
   1   1   4      168.16      142.30     17.85 o
   2   1   4        0.06        0.88      0.49 o
   3   1   4      119.99      119.40      2.11 o
   4   1   4       34.58       36.42      0.95 o
   5   1   4       33.96       31.56      1.05 o
   6   1   4        1.47        2.09      0.19 o
   7   1   4        7.34        6.69      1.52 o
  -7   2   4        6.35        4.41      0.61 o
  -6   2   4       10.10       10.27      0.91 o
  -5   2   4      215.55      220.77      5.25 o
  -4   2   4        0.43        0.17      0.24 o
  -3   2   4       56.04       55.48      1.44 o
  -2   2   4       52.90       53.71      1.96 o
  -1   2   4      883.26      790.85     41.29 o
   0   2   4       17.90       19.42      2.21 o
   1   2   4      488.49      447.56     45.79 o
   2   2   4      139.56      151.67      4.74 o
   3   2   4      235.96      260.13      4.88 o
   4   2   4      187.09      185.03      2.36 o
   5   2   4        0.06        0.21      0.17 o
   6   2   4       29.46       29.19      0.98 o
   7   2   4        9.06        8.27      0.83 o
  -6   3   4       87.95       87.07      1.27 o
  -5   3   4       83.34       80.36      1.71 o
  -4   3   4        3.25        3.99      0.34 o
  -3   3   4       57.23       55.28      2.57 o
  -2   3   4        0.68        0.52      0.14 o
  -1   3   4        4.36        4.57      0.30 o
   0   3   4      640.14      602.18     75.89 o
   1   3   4        0.12        0.22      0.10 o
   2   3   4       15.95       14.75      0.58 o
   3   3   4      121.04      117.19      4.62 o
   4   3   4       15.68       15.85      0.58 o
   5   3   4        3.30        4.93      0.44 o
   6   3   4        3.40        4.56      0.82 o
   7   3   4       38.05       35.43      3.19 o
  -6   4   4        5.00        4.61      0.51 o
  -5   4   4       82.43       76.88      2.68 o
  -4   4   4        2.11        2.09      0.25 o
  -3   4   4       10.50       12.50      0.82 o
  -2   4   4      211.56      213.02      8.83 o
  -1   4   4       19.90       17.16      0.65 o
   0   4   4       23.28       21.90      2.67 o
   1   4   4      323.33      293.66     45.41 o
   2   4   4      218.53      239.54      4.31 o
   3   4   4       39.72       41.38      1.11 o
   4   4   4        0.00        0.39      0.16 o
   5   4   4       31.33       29.82      0.95 o
   6   4   4       57.45       58.46      3.02 o
   7   4   4        1.74        1.53      0.48 o
  -5   5   4       41.99       40.98      2.03 o
  -4   5   4       18.36       20.37      1.12 o
  -3   5   4       11.85       12.18      0.79 o
  -2   5   4       21.94       24.27      1.53 o
  -1   5   4        3.58        3.07      0.41 o
   0   5   4      137.62      129.63     18.59 o
   1   5   4      138.35      134.79     23.44 o
   2   5   4       44.43       40.59      2.97 o
   3   5   4       15.63       15.28      0.61 o
   4   5   4       17.95       17.98      1.35 o
   5   5   4        5.22        5.29      0.54 o
   6   5   4        0.03        0.36      0.29 o
   7   5   4       26.27       23.88      1.14 o
  -4   6   4       14.11       15.81      1.86 o
  -3   6   4        7.37        8.24      1.15 o
  -2   6   4      117.96      130.71     10.71 o
  -1   6   4        1.33        1.49      0.28 o
   0   6   4        0.73        1.21      0.32 o
   1   6   4       41.77       38.07      8.76 o
   2   6   4        3.77        6.33      2.89 o
   3   6   4       95.13       95.14     15.51 o
   4   6   4       56.52       59.36      3.20 o
   5   6   4        1.03        0.94      0.30 o
   6   6   4       11.88       12.08      0.96 o
  -3   7   4        1.93        1.58      0.42 o
  -2   7   4        9.11        9.06      0.82 o
  -1   7   4       17.30       16.18      2.05 o
   0   7   4        1.75        1.28      0.64 o
   1   7   4       72.39       74.35     11.93 o
   2   7   4        8.32        9.59      1.93 o
   3   7   4        0.11       -0.07      0.20 o
   4   7   4        8.41        8.71      0.73 o
   5   7   4        3.15        3.19      0.73 o
  -1   8   4        1.71        1.21      0.67 o
   0   8   4        1.06        1.96      0.42 o
   1   8   4        1.44        2.78      0.42 o
   2   8   4       94.90       91.53     13.39 o
   3   8   4      284.21      265.10     47.13 o
   4   8   4       21.17       23.91      2.84 o
  -3  -8   5       67.53       59.39      6.26 o
  -2  -8   5        5.01        4.45      0.73 o
  -1  -8   5        0.38        0.37      0.41 o
   0  -8   5       12.18       12.05      1.71 o
  -5  -7   5       15.24       13.68      0.97 o
  -4  -7   5       10.99        8.94      1.97 o
  -3  -7   5       17.67       11.73      2.41 o
  -2  -7   5        8.41        6.83      0.42 o
  -1  -7   5       13.03       10.71      1.67 o
   0  -7   5       69.73       68.53      8.85 o
   1  -7   5       16.56       13.60      2.77 o
   2  -7   5        1.55        0.84      1.12 o
  -6  -6   5      307.67      330.77      9.66 o
  -5  -6   5       10.42       11.38      1.30 o
  -4  -6   5       11.98       12.15      1.43 o
  -3  -6   5      221.87      228.95     10.49 o
  -2  -6   5        2.80        2.32      0.23 o
  -1  -6   5       17.59       17.87      2.51 o
   0  -6   5        1.45        1.37      0.33 o
   1  -6   5       18.86       21.53      2.17 o
   2  -6   5       35.08       36.34      3.22 o
   3  -6   5      147.22      155.23     10.99 o
   4  -6   5       45.88       49.52      4.73 o
  -6  -5   5      294.26      310.16     14.30 o
  -5  -5   5       68.11       70.94      2.45 o
  -4  -5   5       68.27       69.81      1.41 o
  -3  -5   5       67.18       75.03      2.91 o
  -2  -5   5      183.00      190.27      5.20 o
  -1  -5   5       73.58       71.65      6.34 o
   0  -5   5      478.98      449.48     72.27 o
   1  -5   5      116.45      130.55      6.07 o
   2  -5   5        0.05        0.22      0.43 o
   3  -5   5      122.49      132.34      5.06 o
   4  -5   5      132.01      132.57     11.83 o
   5  -5   5        4.00        4.36      0.82 o
  -7  -4   5       36.82       38.82      4.52 o
  -6  -4   5      350.47      379.23     27.27 o
  -5  -4   5       66.47       69.93      6.58 o
  -4  -4   5        1.36        1.56      0.22 o
  -3  -4   5      230.05      258.49      5.46 o
  -2  -4   5       27.74       34.56      0.96 o
  -1  -4   5       53.59       51.44      2.03 o
   0  -4   5       29.06       27.97      2.32 o
   1  -4   5      107.99      141.32      7.16 o
   2  -4   5       80.30       84.25      5.41 o
   3  -4   5      569.43      635.85     49.68 o
   4  -4   5      263.01      290.35     30.51 o
   5  -4   5       16.75       18.94      1.93 o
   6  -4   5       64.68       68.44      4.14 o
  -7  -3   5       48.40       49.68      1.74 o
  -6  -3   5      245.20      248.37     15.08 o
  -5  -3   5        2.91        3.22      0.63 o
  -4  -3   5       28.88       26.83      1.93 o
  -3  -3   5       62.71       74.13      2.46 o
  -2  -3   5     1080.39     1232.72     44.76 o
  -1  -3   5        3.55        3.28      0.69 o
   0  -3   5      761.04      874.37     48.84 o
   1  -3   5      247.44      305.77     20.96 o
   2  -3   5      141.10      171.19      8.40 o
   3  -3   5        8.27        8.83      0.98 o
   4  -3   5      397.53      417.97     26.86 o
   5  -3   5       14.53       14.15      1.27 o
   6  -3   5        1.77        2.03      0.30 o
  -7  -2   5        6.91        6.76      0.58 o
  -6  -2   5       53.33       54.48      5.66 o
  -5  -2   5       84.74       89.74      7.25 o
  -4  -2   5      158.52      166.69     11.30 o
  -3  -2   5        3.57        2.94      1.31 o
  -2  -2   5        7.56       10.49      0.64 o
  -1  -2   5        3.82        4.01      0.46 o
   0  -2   5       53.84       62.64      2.30 o
   1  -2   5      404.17      474.06     30.32 o
   2  -2   5      249.65      298.58     26.42 o
   3  -2   5      283.20      282.92     21.86 o
   4  -2   5      485.02      536.71     30.71 o
   5  -2   5      307.65      334.43     33.89 o
   6  -2   5       47.69       49.13      5.38 o
   7  -2   5       29.06       30.38      1.18 o
  -7  -1   5       97.64      113.02      7.61 o
  -6  -1   5       29.93       28.50      3.74 o
  -5  -1   5      792.20      852.12     45.13 o
  -4  -1   5        1.94        0.81      0.48 o
  -3  -1   5       24.74       27.74      1.54 o
  -2  -1   5     1572.51     1682.74     44.30 o
  -1  -1   5      867.08      919.68     19.44 o
   0  -1   5        4.43        8.54      1.48 o
   1  -1   5      180.98      188.43     21.79 o
   2  -1   5      844.21     1024.41     87.38 o
   3  -1   5       29.57       30.37      1.42 o
   4  -1   5      406.18      407.45     16.40 o
   5  -1   5       98.05       95.16      1.59 o
   6  -1   5       32.09       30.38      3.52 o
   7  -1   5        7.04        7.45      1.01 o
  -7   0   5        0.82        0.70      0.30 o
  -6   0   5       10.32       11.16      1.20 o
  -5   0   5        5.65        7.42      1.00 o
  -4   0   5      644.25      596.08     23.54 o
  -3   0   5       78.22       79.69      2.22 o
  -2   0   5      370.80      359.86      3.59 o
  -1   0   5      197.50      180.25      7.85 o
   0   0   5      126.97      119.92      9.24 o
   1   0   5      550.56      511.50     68.95 o
   2   0   5      254.81      317.32      7.72 o
   3   0   5      107.68      131.60      4.39 o
   4   0   5      224.58      234.11      9.02 o
   5   0   5      405.86      419.46     13.53 o
   6   0   5       10.97        9.73      1.03 o
   7   0   5        0.97        0.82      0.24 o
  -7   1   5       31.97       41.24      3.33 o
  -6   1   5        2.04        2.10      0.29 o
  -5   1   5     1512.25     1573.60     39.84 o
  -4   1   5        0.41        0.15      0.14 o
  -3   1   5      116.40      115.59      2.18 o
  -2   1   5      242.52      249.38      8.99 o
  -1   1   5     1814.21     1813.25     71.38 o
   0   1   5      249.10      213.81     15.84 o
   1   1   5        0.43        0.47      0.34 o
   2   1   5      110.99      117.13      6.34 o
   3   1   5        6.85        7.37      0.86 o
   4   1   5      158.10      158.96      3.96 o
   5   1   5       94.58       94.42      1.61 o
   6   1   5      222.31      231.32      5.17 o
   7   1   5        0.78        0.93      0.24 o
  -7   2   5        1.07        1.17      0.35 o
  -6   2   5       11.82       12.05      0.85 o
  -5   2   5       14.16       15.58      0.82 o
  -4   2   5      608.23      597.05      9.94 o
  -3   2   5       42.13       39.16      1.05 o
  -2   2   5      350.94      333.75      4.90 o
  -1   2   5      403.82      376.70     13.47 o
   0   2   5      479.21      430.38     33.21 o
   1   2   5       44.43       41.46      4.35 o
   2   2   5       39.28       44.18      1.60 o
   3   2   5      361.39      390.61     12.48 o
   4   2   5        2.93        3.09      0.29 o
   5   2   5       29.75       31.52      1.98 o
   6   2   5        1.13        1.11      0.26 o
   7   2   5        7.11        6.86      0.59 o
  -6   3   5        0.75        0.37      0.16 o
  -5   3   5      378.51      413.84      7.10 o
  -4   3   5        0.27        0.45      0.32 o
  -3   3   5       95.43       88.46      3.31 o
  -2   3   5       78.43       72.86      1.46 o
  -1   3   5      389.48      390.68     18.07 o
   0   3   5       47.26       39.06      4.65 o
   1   3   5        0.28        0.30      0.13 o
   2   3   5      209.39      206.29     18.61 o
   3   3   5       98.06       99.57      6.12 o
   4   3   5       19.38       19.38      0.63 o
   5   3   5       15.14       16.63      0.79 o
   6   3   5      163.14      165.67      5.65 o
   7   3   5        8.43        7.62      0.65 o
  -6   4   5        0.23        0.71      0.27 o
  -5   4   5        9.57       10.30      0.76 o
  -4   4   5      355.87      362.42      8.19 o
  -3   4   5        3.33        3.44      0.34 o
  -2   4   5       68.08       67.08      2.72 o
  -1   4   5      209.27      201.84     14.79 o
   0   4   5      128.41      113.06     14.72 o
   1   4   5       14.27       16.51      2.32 o
   2   4   5       16.62       16.87      0.95 o
   3   4   5       11.66       11.63      0.51 o
   4   4   5        2.87        2.20      0.22 o
   5   4   5       25.82       26.31      0.79 o
   6   4   5        0.96        0.80      0.34 o
   7   4   5        0.18        0.15      0.32 o
  -5   5   5        3.61        4.33      1.47 o
  -4   5   5        4.10        2.74      1.94 o
  -3   5   5        1.46        1.17      0.58 o
  -2   5   5      203.11      203.51     16.14 o
  -1   5   5       13.30       12.83      1.38 o
   0   5   5        6.53        5.88      0.82 o
   1   5   5       11.52       11.93      1.45 o
   2   5   5       53.35       45.85      5.12 o
   3   5   5       46.05       47.10      2.30 o
   4   5   5        1.19        1.28      0.27 o
   5   5   5        0.01       -0.17      0.17 o
   6   5   5        6.08        4.75      0.43 o
   7   5   5        3.53        2.83      0.49 o
  -4   6   5      152.22      161.48      9.86 o
  -3   6   5       15.86       13.75      3.39 o
  -2   6   5       10.22        8.28      0.66 o
  -1   6   5      106.42      112.12      8.92 o
   0   6   5        5.60        5.31      0.51 o
   1   6   5        8.10        8.78      0.76 o
   2   6   5        0.21        0.57      0.18 o
   3   6   5       30.82       34.67      4.52 o
   4   6   5        1.15        1.44      0.40 o
   5   6   5        4.79        4.65      0.42 o
   6   6   5        1.88        1.41      0.49 o
  -3   7   5       20.21       20.27      2.11 o
  -2   7   5       47.46       48.64      3.39 o
  -1   7   5        0.62        0.40      0.89 o
   0   7   5       10.70       11.22      1.25 o
   1   7   5        7.35        7.10      0.91 o
   2   7   5       22.21       21.59      1.12 o
   3   7   5       27.98       25.59      1.98 o
   4   7   5        0.08       -0.03      0.30 o
   5   7   5        1.61        1.19      0.60 o
  -1   8   5       32.27       31.47      6.77 o
   0   8   5        3.13        3.29      0.55 o
   1   8   5        0.81        0.88      0.39 o
   2   8   5        3.62        3.21      0.51 o
   3   8   5        5.08        4.95      0.74 o
  -1  -8   6       13.13       12.05      1.45 o
  -4  -7   6        8.15        6.46      1.66 o
  -3  -7   6       34.98       34.91      2.80 o
  -2  -7   6        0.76        1.15      0.15 o
  -1  -7   6        2.58        1.98      0.64 o
   0  -7   6        0.23        0.62      0.29 o
   1  -7   6       96.65      103.15     12.78 o
   2  -7   6        5.24        3.91      0.79 o
  -5  -6   6        9.75       10.29      0.71 o
  -4  -6   6       13.78       11.12      2.04 o
  -3  -6   6        6.24        5.33      0.53 o
  -2  -6   6       21.00       20.73      1.25 o
  -1  -6   6        0.09        0.50      0.18 o
   0  -6   6       29.21       30.68      4.44 o
   1  -6   6       29.38       33.77      3.21 o
   2  -6   6        0.96        0.87      0.34 o
   3  -6   6      205.07      205.29     22.57 o
   4  -6   6        6.70        7.80      1.18 o
  -6  -5   6        0.88        0.21      0.41 o
  -5  -5   6       28.68       32.57      2.20 o
  -4  -5   6        1.35        1.04      0.39 o
  -3  -5   6        0.74        0.83      0.26 o
  -2  -5   6       21.83       21.85      2.17 o
  -1  -5   6       33.41       34.16      3.59 o
   0  -5   6       55.83       69.09      5.47 o
   1  -5   6        8.62        7.19      1.45 o
   2  -5   6        9.81       10.19      0.84 o
   3  -5   6        2.01        2.08      0.27 o
   4  -5   6      398.63      448.78     44.70 o
   5  -5   6        2.98        3.52      1.48 o
  -7  -4   6        1.00        0.61      0.40 o
  -6  -4   6      162.24      174.42     11.20 o
  -5  -4   6      252.22      274.89     14.45 o
  -4  -4   6        0.06        0.50      0.14 o
  -3  -4   6        2.03        3.07      0.49 o
  -2  -4   6      192.01      230.71      8.25 o
  -1  -4   6        2.78        2.58      0.36 o
   0  -4   6       47.25       45.96      6.08 o
   1  -4   6       21.43       25.84      4.74 o
   2  -4   6        0.13        0.25      0.43 o
   3  -4   6      268.06      293.09     33.37 o
   4  -4   6       30.51       29.42      2.58 o
   5  -4   6       27.06       26.51      3.35 o
  -7  -3   6        3.18        3.90      0.69 o
  -6  -3   6        0.00        1.68      1.80 o
  -5  -3   6      268.13      289.22     17.88 o
  -4  -3   6      110.86      118.38      9.89 o
  -3  -3   6      138.83      151.71      3.39 o
  -2  -3   6      284.70      319.76     21.47 o
  -1  -3   6        0.38        0.30      0.12 o
   0  -3   6      270.43      308.33     15.44 o
   1  -3   6      381.05      479.39     38.04 o
   2  -3   6       62.34       66.24      5.76 o
   3  -3   6       17.62       17.10      0.89 o
   4  -3   6      707.82      789.15     55.55 o
   5  -3   6       42.71       45.47      1.85 o
   6  -3   6       29.28       32.89      1.44 o
  -7  -2   6       11.64       18.36      3.17 o
  -6  -2   6      226.42      240.67     14.07 o
  -5  -2   6      683.47      758.67     48.50 o
  -4  -2   6      214.52      231.79     15.93 o
  -3  -2   6       11.79       10.55      1.82 o
  -2  -2   6      823.88      957.47     34.94 o
  -1  -2   6       84.43       86.67      3.62 o
   0  -2   6       18.62       21.60      1.09 o
   1  -2   6       29.45       36.16      3.81 o
   2  -2   6        2.50        7.85      1.63 o
   3  -2   6      126.07      129.67     10.48 o
   4  -2   6      446.65      477.73     23.33 o
   5  -2   6        5.35        6.00      0.60 o
   6  -2   6        3.61        4.00      0.47 o
   7  -2   6       32.13       36.35      2.33 o
  -7  -1   6        1.06        1.17      0.28 o
  -6  -1   6        3.69        3.50      0.46 o
  -5  -1   6      569.59      584.32     30.73 o
  -4  -1   6      187.40      191.87     14.36 o
  -3  -1   6       98.83       96.31      4.28 o
  -2  -1   6      524.63      546.47     15.12 o
  -1  -1   6     1061.19     1125.29     13.20 o
   0  -1   6      135.99      154.97      6.55 o
   1  -1   6     1970.39     2306.06    177.14 o
   2  -1   6      234.78      251.36     48.01 o
   3  -1   6       23.82       23.17      1.57 o
   4  -1   6      305.04      304.85     19.09 o
   5  -1   6      372.33      373.22     14.16 o
   6  -1   6       33.47       34.91      1.16 o
   7  -1   6        3.06        2.97      0.74 o
  -7   0   6        0.00        0.20      1.22 o
  -6   0   6       36.90       35.33      1.93 o
  -5   0   6      472.81      493.70     11.37 o
  -4   0   6      617.33      591.05     19.22 o
  -3   0   6      126.63      111.22      3.70 o
  -2   0   6      668.08      717.23      7.95 o
  -1   0   6      205.38      199.10      8.91 o
   0   0   6      124.73      103.40      5.66 o
   1   0   6      121.47      115.52     20.40 o
   2   0   6       62.92       78.07     12.12 o
   3   0   6        3.51        4.21      0.21 o
   4   0   6      492.14      474.43     17.30 o
   5   0   6      381.74      387.61     11.39 o
   6   0   6      181.39      183.66      6.61 o
   7   0   6        2.10        2.63      0.35 o
  -7   1   6        2.87        2.51      0.57 o
  -6   1   6       31.69       34.23      1.18 o
  -5   1   6      210.40      197.07      4.73 o
  -4   1   6       21.65       19.65      0.92 o
  -3   1   6       10.44       10.17      0.38 o
  -2   1   6      251.82      255.28      8.30 o
  -1   1   6     2633.30     2651.88    101.99 o
   0   1   6       95.21       88.52      5.74 o
   1   1   6     1177.79     1172.62    145.23 o
   2   1   6      186.53      204.93     24.03 o
   3   1   6      547.80      582.95     25.54 o
   4   1   6        5.95        6.71      0.63 o
   5   1   6      589.17      598.65     11.77 o
   6   1   6       45.05       40.83      1.00 o
   7   1   6       10.79        9.74      0.88 o
  -6   2   6        2.86        2.97      0.46 o
  -5   2   6      105.76      101.46      1.37 o
  -4   2   6      289.51      288.67      3.25 o
  -3   2   6      327.58      306.64      5.63 o
  -2   2   6       39.71       38.88      1.34 o
  -1   2   6       34.57       29.24      0.76 o
   0   2   6      347.26      337.15     21.99 o
   1   2   6       14.73       16.05      1.53 o
   2   2   6      224.63      244.77     27.52 o
   3   2   6       10.91        9.53      1.07 o
   4   2   6        5.86        6.34      0.36 o
   5   2   6      673.98      710.71     26.56 o
   6   2   6      325.51      342.13     14.23 o
   7   2   6        3.17        3.37      0.32 o
  -6   3   6       49.06       55.79      1.64 o
  -5   3   6        0.02        0.15      0.12 o
  -4   3   6      511.29      522.70     12.16 o
  -3   3   6       15.06       14.69      0.64 o
  -2   3   6       80.52       82.19      1.86 o
  -1   3   6      831.23      806.70     69.12 o
   0   3   6      259.45      238.39     32.79 o
   1   3   6       81.32       82.61     13.14 o
   2   3   6       24.60       26.41      1.32 o
   3   3   6      312.48      323.78      6.50 o
   4   3   6        0.72        0.59      0.15 o
   5   3   6      317.44      336.61      7.92 o
   6   3   6       34.20       31.60      2.02 o
   7   3   6        8.81        7.28      0.84 o
  -5   4   6       17.74       16.78      0.83 o
  -4   4   6        8.89        8.72      0.63 o
  -3   4   6      209.39      212.21      6.81 o
  -2   4   6       11.32       10.09      0.60 o
  -1   4   6      236.09      230.31     16.47 o
   0   4   6       35.19       34.85      5.13 o
   1   4   6       92.52       84.26      9.68 o
   2   4   6      174.92      175.35     25.40 o
   3   4   6        8.92       10.65      0.69 o
   4   4   6       59.95       57.17      2.69 o
   5   4   6      200.49      212.14      9.54 o
   6   4   6       68.75       69.38      4.60 o
   7   4   6       22.45       21.09      2.61 o
  -5   5   6       18.28       20.93      1.07 o
  -4   5   6      414.41      443.57     16.43 o
  -3   5   6        9.22        9.65      0.81 o
  -2   5   6        8.48        8.23      1.46 o
  -1   5   6       31.81       31.01      2.13 o
   0   5   6       74.29       69.31      9.13 o
   1   5   6        2.91        3.17      0.34 o
   2   5   6        0.04        0.23      0.40 o
   3   5   6        0.00        0.54      0.25 o
   4   5   6        0.62        0.45      0.17 o
   5   5   6       62.76       63.75      1.09 o
   6   5   6        6.69        6.54      0.73 o
  -4   6   6        3.88        3.50      0.72 o
  -3   6   6      125.78      128.79      9.93 o
  -2   6   6        2.50        2.36      0.97 o
  -1   6   6       85.65       88.08      6.35 o
   0   6   6       11.36        9.85      0.92 o
   1   6   6       31.24       28.06      4.32 o
   2   6   6       97.53      101.50     14.12 o
   3   6   6       40.70       43.84      4.41 o
   4   6   6       17.96       16.15      2.49 o
   5   6   6        1.04        1.23      0.32 o
   6   6   6        4.74        7.25      1.28 o
  -2   7   6        0.45        0.10      0.70 o
  -1   7   6       21.98       23.16      1.64 o
   0   7   6       21.63       19.22      2.26 o
   1   7   6        4.26        5.23      0.87 o
   2   7   6        2.38        1.66      0.29 o
   3   7   6       23.92       25.78      2.41 o
   4   7   6        0.22        0.30      0.18 o
   5   7   6        4.53        2.93      0.64 o
   0   8   6       36.31       41.55      3.26 o
   1   8   6        1.12        1.28      0.39 o
   2   8   6       45.50       43.97      4.76 o
   3   8   6        7.23        7.69      1.87 o
  -4  -7   7        0.51        0.24      0.41 o
  -3  -7   7        5.73        4.36      1.07 o
  -2  -7   7        4.10        3.19      0.36 o
  -1  -7   7       42.47       43.48      6.87 o
   0  -7   7        1.53        1.32      0.38 o
   1  -7   7        2.38        1.34      0.27 o
   2  -7   7       52.43       47.56      4.34 o
  -5  -6   7        4.11        4.14      0.65 o
  -4  -6   7        0.98        1.64      0.44 o
  -3  -6   7       55.49       56.32      5.86 o
  -2  -6   7       15.03       12.08      1.19 o
  -1  -6   7       68.24       70.01      7.02 o
   0  -6   7       14.15       13.92      1.50 o
   1  -6   7       30.55       28.34      3.76 o
   2  -6   7        1.11        1.09      0.30 o
   3  -6   7        0.50        1.29      0.96 o
  -6  -5   7       20.76       18.44      2.34 o
  -5  -5   7        0.73        0.35      0.35 o
  -4  -5   7       41.74       42.60      1.34 o
  -3  -5   7        4.79        5.00      0.58 o
  -2  -5   7       40.36       37.66      2.18 o
  -1  -5   7       23.59       20.01      1.81 o
   0  -5   7        0.01       -0.35      0.35 o
   1  -5   7       19.15       29.66      2.64 o
   2  -5   7      108.14      115.85      7.42 o
   3  -5   7       24.74       22.30      2.01 o
   4  -5   7        5.71        7.40      1.48 o
  -6  -4   7        1.18        1.03      0.44 o
  -5  -4   7       15.47       14.42      0.81 o
  -4  -4   7       29.01       30.89      1.26 o
  -3  -4   7        7.91       10.42      0.62 o
  -2  -4   7       16.26       15.80      0.96 o
  -1  -4   7       46.70       48.45      2.76 o
   0  -4   7       46.80       50.32      6.01 o
   1  -4   7       14.20       16.09      2.24 o
   2  -4   7       30.03       34.72      2.68 o
   3  -4   7        1.00        1.56      0.29 o
   4  -4   7      194.58      212.41     18.78 o
   5  -4   7       54.69       57.47      5.67 o
  -7  -3   7        0.01        0.20      0.32 o
  -6  -3   7       42.41       40.38      3.06 o
  -5  -3   7       50.76       51.25      3.24 o
  -4  -3   7       78.59       79.21      5.85 o
  -3  -3   7        1.91        1.89      0.23 o
  -2  -3   7        0.44        1.14      0.70 o
  -1  -3   7       15.33       14.94      0.74 o
   0  -3   7       40.59       41.65      2.51 o
   1  -3   7      480.54      630.46     44.66 o
   2  -3   7       48.36       50.00      4.70 o
   3  -3   7        8.42        8.82      0.82 o
   4  -3   7        0.14        0.62      0.70 o
   5  -3   7      236.84      257.74     24.81 o
   6  -3   7        3.82        3.80      0.61 o
  -7  -2   7       72.52       80.37      6.42 o
  -6  -2   7        0.00       -0.18      0.34 o
  -5  -2   7       26.93       26.61      3.83 o
  -4  -2   7      214.77      226.78      9.35 o
  -3  -2   7      151.64      160.26      4.43 o
  -2  -2   7        1.53        2.61      0.30 o
  -1  -2   7       36.34       39.86      1.47 o
   0  -2   7      332.69      358.23     10.63 o
   1  -2   7       43.09       50.83      6.18 o
   2  -2   7      106.36      132.68     10.65 o
   3  -2   7        2.62        3.92      0.83 o
   4  -2   7      579.27      628.81     40.94 o
   5  -2   7       74.26       81.99      5.78 o
   6  -2   7       29.99       29.98      2.00 o
  -7  -1   7        1.33        2.31      0.54 o
  -6  -1   7        0.91        1.30      0.30 o
  -5  -1   7      135.60      132.16      6.40 o
  -4  -1   7        5.97        5.81      0.71 o
  -3  -1   7       14.03       13.95      0.46 o
  -2  -1   7      273.00      281.14      8.84 o
  -1  -1   7       32.13       28.72      2.11 o
   0  -1   7       33.42       29.13      1.76 o
   1  -1   7     1008.20     1097.05    122.13 o
   2  -1   7       46.60       59.68      7.32 o
   3  -1   7       27.55       25.78      5.71 o
   4  -1   7       13.94       11.40      3.02 o
   5  -1   7      669.23      716.90     43.06 o
   6  -1   7        2.22        2.66      0.39 o
   7  -1   7       63.65       65.87      3.82 o
  -7   0   7       24.14       24.98      1.85 o
  -6   0   7        0.87        1.18      0.32 o
  -5   0   7      223.89      222.69      7.40 o
  -4   0   7      564.34      531.90     22.88 o
  -3   0   7        0.36        0.57      0.14 o
  -2   0   7        0.45        0.21      0.13 o
  -1   0   7      189.29      190.34      6.92 o
   0   0   7       58.51       64.60      4.14 o
   1   0   7      144.61      132.32     19.39 o
   2   0   7       68.36       59.98      8.66 o
   3   0   7       13.40       14.65      0.64 o
   4   0   7      531.16      517.80     33.94 o
   5   0   7        0.41        0.83      0.42 o
   6   0   7       59.02       51.26      6.83 o
   7   0   7       13.56       10.42      0.98 o
  -7   1   7        8.98       12.32      2.00 o
  -6   1   7       10.75       10.33      0.82 o
  -5   1   7       59.21       57.23      1.43 o
  -4   1   7      484.93      450.94     10.74 o
  -3   1   7       32.09       29.59      1.18 o
  -2   1   7      251.20      232.20      5.28 o
  -1   1   7       37.57       39.13      1.05 o
   0   1   7      331.32      342.11     24.45 o
   1   1   7       53.63       68.77      5.01 o
   2   1   7      221.70      232.11     28.00 o
   3   1   7        1.77        1.79      0.37 o
   4   1   7      121.86      119.36      7.97 o
   5   1   7      345.14      341.31     17.34 o
   6   1   7       43.88       42.91      1.54 o
   7   1   7       27.89       24.45      3.02 o
  -6   2   7        0.13        0.38      0.35 o
  -5   2   7      132.10      128.34      3.42 o
  -4   2   7      540.40      539.31      5.63 o
  -3   2   7      250.99      240.09      8.45 o
  -2   2   7        0.25        0.15      0.08 o
  -1   2   7      373.37      380.37      8.94 o
   0   2   7      169.14      164.49     11.94 o
   1   2   7       22.11       22.64      2.15 o
   2   2   7       22.46       22.41      1.21 o
   3   2   7      161.43      204.52      6.75 o
   4   2   7      104.44      110.77      2.75 o
   5   2   7      111.27       99.48      3.35 o
   6   2   7        8.45        8.33      1.25 o
   7   2   7        5.59        5.70      0.62 o
  -6   3   7        0.09        0.10      0.18 o
  -5   3   7        4.48        4.92      0.35 o
  -4   3   7      594.53      583.24     11.13 o
  -3   3   7        0.02        0.08      0.22 o
  -2   3   7       15.33       16.35      0.57 o
  -1   3   7      195.93      196.45      9.88 o
   0   3   7     1026.72      989.35    121.86 o
   1   3   7      167.65      152.81     25.50 o
   2   3   7      164.16      176.93     18.05 o
   3   3   7       50.85       51.42      5.70 o
   4   3   7      208.79      218.89      6.62 o
   5   3   7       47.19       49.17      2.85 o
   6   3   7      150.82      151.29      3.42 o
   7   3   7        0.05        0.47      0.27 o
  -5   4   7       11.35        9.35      0.87 o
  -4   4   7      175.98      185.88      4.65 o
  -3   4   7      347.64      362.32     23.06 o
  -2   4   7       11.49       11.63      0.81 o
  -1   4   7       80.49       85.45      3.57 o
   0   4   7      143.64      142.53     17.27 o
   1   4   7       47.44       45.17      5.99 o
   2   4   7       10.10       10.17      1.13 o
   3   4   7      164.87      173.47     16.51 o
   4   4   7        1.46        1.73      0.42 o
   5   4   7      109.73      113.49      2.21 o
   6   4   7      170.85      170.28      3.21 o
   7   4   7       81.06       78.70      8.27 o
  -4   5   7      123.00      120.34      7.89 o
  -3   5   7       91.57       94.48      4.04 o
  -2   5   7      109.71      115.88      4.56 o
  -1   5   7      158.40      166.48     12.10 o
   0   5   7      447.19      446.63     53.34 o
   1   5   7       99.59       97.71     12.13 o
   2   5   7       62.59       72.71     10.50 o
   3   5   7       85.75       80.61     11.59 o
   4   5   7       68.29       63.14      8.05 o
   5   5   7       17.22       18.86      1.17 o
   6   5   7      166.54      180.16      5.15 o
  -3   6   7      109.78      115.90      8.91 o
  -2   6   7       28.35       26.83      2.00 o
  -1   6   7        2.72        2.31      0.55 o
   0   6   7        2.75        2.83      0.38 o
   1   6   7       22.73       23.59      1.07 o
   2   6   7        3.42        3.41      0.46 o
   3   6   7       79.57       73.36     12.70 o
   4   6   7        1.81        2.26      0.52 o
   5   6   7       28.98       33.35      1.30 o
  -2   7   7        5.07        5.07      1.04 o
  -1   7   7       53.10       56.42      4.63 o
   0   7   7       50.32       48.62      3.99 o
   1   7   7        5.61        4.47      0.52 o
   2   7   7        9.28       10.62      1.12 o
   3   7   7       19.13       20.47      1.87 o
   4   7   7        0.00        0.63      0.38 o
   1   8   7        0.39        0.45      0.36 o
   2   8   7        0.04        0.06      0.34 o
  -3  -7   8        2.80        1.95      0.49 o
  -2  -7   8        4.06        4.03      0.42 o
  -1  -7   8      227.59      254.52     36.31 o
   0  -7   8        0.44        0.37      0.65 o
   1  -7   8        0.67        0.93      0.26 o
  -5  -6   8        0.73        0.69      0.29 o
  -4  -6   8       30.83       29.67      3.28 o
  -3  -6   8       13.63       12.85      0.68 o
  -2  -6   8        3.93        2.95      0.41 o
  -1  -6   8       15.82       14.35      2.10 o
   0  -6   8        8.47        7.10      1.33 o
   1  -6   8        9.23        9.69      1.01 o
   2  -6   8       74.32       79.47      7.95 o
   3  -6   8       30.87       28.91      3.08 o
  -6  -5   8        0.04        0.37      0.37 o
  -5  -5   8       14.66       16.26      2.25 o
  -4  -5   8       16.23       17.05      0.89 o
  -3  -5   8       17.14       16.26      0.83 o
  -2  -5   8        2.19        2.22      0.27 o
  -1  -5   8      122.62      119.90     11.30 o
   0  -5   8      107.81      122.99     12.56 o
   1  -5   8       31.45       30.92      4.08 o
   2  -5   8      130.99      135.85     15.78 o
   3  -5   8       55.05       62.92      6.89 o
   4  -5   8       23.66       21.76      3.79 o
  -6  -4   8       19.76       20.09      1.91 o
  -5  -4   8        5.48        5.44      0.61 o
  -4  -4   8        8.28        9.21      0.90 o
  -3  -4   8       22.01       21.34      0.92 o
  -2  -4   8       60.85       60.41      7.44 o
  -1  -4   8       12.00       11.28      1.33 o
   0  -4   8       18.98       18.30      2.59 o
   1  -4   8       48.30       49.39      5.80 o
   2  -4   8       65.40       69.58      7.06 o
   3  -4   8       58.09       51.39      7.62 o
   4  -4   8        7.92        8.70      0.76 o
   5  -4   8       19.82       20.11      2.20 o
  -6  -3   8       18.90       18.96      1.17 o
  -5  -3   8        1.68        2.38      0.46 o
  -4  -3   8       10.61       12.74      1.27 o
  -3  -3   8        0.09        0.34      0.14 o
  -2  -3   8        4.15        4.81      0.40 o
  -1  -3   8       26.61       26.11      1.41 o
   0  -3   8      385.60      405.80     21.95 o
   1  -3   8       54.34       52.27      5.96 o
   2  -3   8       76.51       68.04      4.29 o
   3  -3   8      149.27      150.38     11.04 o
   4  -3   8        6.43        5.77      0.57 o
   5  -3   8       34.48       39.62      5.01 o
   6  -3   8       77.52       89.90      8.88 o
  -7  -2   8        1.87        1.65      0.36 o
  -6  -2   8        0.97        1.55      0.27 o
  -5  -2   8       93.86       93.35      7.61 o
  -4  -2   8        0.94        0.50      0.34 o
  -3  -2   8       91.54       84.90      2.68 o
  -2  -2   8       26.43       22.42      2.07 o
  -1  -2   8        2.26        2.75      0.33 o
   0  -2   8        2.07        2.12      0.32 o
   1  -2   8        5.22        6.70      2.42 o
   2  -2   8       25.09       27.65      3.28 o
   3  -2   8       74.32       77.29      6.69 o
   4  -2   8        6.56        7.61      0.60 o
   5  -2   8      136.23      147.37      9.92 o
   6  -2   8        1.44        1.55      0.24 o
  -7  -1   8        1.71        2.48      0.66 o
  -6  -1   8       33.39       31.91      2.54 o
  -5  -1   8       54.45       53.94      3.90 o
  -4  -1   8       68.75       65.31      3.03 o
  -3  -1   8      141.67      135.38      3.38 o
  -2  -1   8       34.21       37.41      0.98 o
  -1  -1   8      150.22      146.53      3.67 o
   0  -1   8      144.08      133.81      7.30 o
   1  -1   8        5.74        7.63      0.87 o
   2  -1   8      178.48      195.32     26.16 o
   3  -1   8       76.97       79.69      3.19 o
   4  -1   8        4.15        4.35      0.52 o
   5  -1   8       76.94       77.17      2.74 o
   6  -1   8       24.41       21.06      1.04 o
   7  -1   8       18.58       22.13      2.34 o
  -7   0   8       40.60       40.11      2.77 o
  -6   0   8       92.64      100.22      4.60 o
  -5   0   8      141.71      138.26      2.21 o
  -4   0   8        1.18        1.43      0.18 o
  -3   0   8       71.53       63.17      2.39 o
  -2   0   8       16.46       21.62      1.69 o
  -1   0   8       34.07       37.95      1.54 o
   0   0   8       64.57       62.97      3.42 o
   1   0   8      107.79       99.17      8.68 o
   2   0   8       93.99       88.37     18.11 o
   3   0   8       19.55       26.72      3.41 o
   4   0   8        9.94        8.02      1.85 o
   5   0   8      556.53      511.41     58.98 o
   6   0   8        4.28        4.22      0.51 o
   7   0   8       23.04       22.27      2.28 o
  -6   1   8       19.94       20.91      1.55 o
  -5   1   8       34.99       33.01      1.14 o
  -4   1   8      337.84      317.68      7.35 o
  -3   1   8      198.80      184.15      2.80 o
  -2   1   8        5.30        5.76      0.40 o
  -1   1   8        1.17        1.89      0.20 o
   0   1   8       25.76       26.98      2.24 o
   1   1   8       30.71       21.24      2.69 o
   2   1   8     1249.05     1485.10    128.25 o
   3   1   8        2.78        1.62      1.59 o
   4   1   8        2.01        1.43      0.20 o
   5   1   8       19.19       17.65      0.82 o
   6   1   8      355.04      341.19     21.09 o
   7   1   8       13.26       11.78      1.88 o
  -6   2   8       82.10       90.83      3.47 o
  -5   2   8       14.55       13.97      0.71 o
  -4   2   8       41.24       41.73      1.24 o
  -3   2   8       67.94       62.89      1.88 o
  -2   2   8        0.37        0.61      0.13 o
  -1   2   8       90.06      101.46      3.68 o
   0   2   8        8.70        7.48      0.55 o
   1   2   8      202.90      194.98     20.19 o
   2   2   8      276.04      281.67     32.50 o
   3   2   8        5.06        1.88      0.92 o
   4   2   8       32.04       29.34      1.63 o
   5   2   8      650.81      686.17     47.21 o
   6   2   8       37.04       39.31      2.75 o
   7   2   8      121.16      112.00     21.86 o
  -6   3   8       11.13       12.66      1.19 o
  -5   3   8        0.34        0.36      0.12 o
  -4   3   8      162.87      158.10      5.01 o
  -3   3   8        2.09        1.70      0.20 o
  -2   3   8        1.03        0.81      0.12 o
  -1   3   8       26.00       21.64      0.89 o
   0   3   8       21.36       19.00      1.21 o
   1   3   8        0.06        0.77      0.21 o
   2   3   8      494.56      446.96     68.60 o
   3   3   8        0.90        1.00      0.13 o
   4   3   8        7.49        8.61      0.66 o
   5   3   8       17.00       16.60      1.37 o
   6   3   8      357.52      360.98     14.11 o
   7   3   8       21.85       19.64      0.88 o
  -5   4   8        8.94        7.79      1.15 o
  -4   4   8       23.32       25.57      1.25 o
  -3   4   8      132.29      134.62      8.20 o
  -2   4   8      108.31      110.30      3.41 o
  -1   4   8       62.93       64.84      2.30 o
   0   4   8       64.19       57.97      4.70 o
   1   4   8       25.09       22.76      1.05 o
   2   4   8       78.22       80.18      8.54 o
   3   4   8        0.52        1.20      0.15 o
   4   4   8        0.84        1.22      0.17 o
   5   4   8      183.70      200.88      5.39 o
   6   4   8       33.29       37.29      2.86 o
  -4   5   8        1.63        1.64      0.34 o
  -3   5   8       83.77       85.55      8.14 o
  -2   5   8        0.00       -0.06      0.34 o
  -1   5   8        4.38        3.90      0.44 o
   0   5   8       11.85       11.22      1.44 o
   1   5   8       96.64      101.33     13.98 o
   2   5   8        9.37        8.86      0.76 o
   3   5   8       12.26       13.68      1.57 o
   4   5   8        5.61        5.92      0.54 o
   5   5   8       79.31       93.26      2.87 o
   6   5   8      124.61      120.84      4.35 o
  -3   6   8      104.67      110.66      8.55 o
  -2   6   8      178.83      198.83     14.68 o
  -1   6   8        4.92        4.98      0.49 o
   0   6   8       88.23       87.69     10.53 o
   1   6   8        3.14        2.71      0.56 o
   2   6   8        3.21        4.28      0.52 o
   3   6   8       13.29       17.08      2.71 o
   4   6   8       47.20       51.23      6.24 o
   5   6   8        2.17        1.24      0.56 o
  -2   7   8        1.82        2.64      0.54 o
  -1   7   8       31.87       33.31      1.53 o
   0   7   8       22.29       25.01      3.35 o
   1   7   8      118.40      118.70     15.48 o
   2   7   8        6.37        8.25      0.58 o
   3   7   8       29.18       32.99      3.46 o
   4   7   8        1.91        1.21      0.32 o
  -2  -7   9        0.46        0.17      0.23 o
  -1  -7   9       14.48       14.22      1.64 o
   0  -7   9       55.04       55.49      9.08 o
  -4  -6   9       46.35       47.37      2.45 o
  -3  -6   9       98.71       88.59      2.42 o
  -2  -6   9      444.92      523.03     74.60 o
  -1  -6   9      150.97      167.92     15.62 o
   0  -6   9        9.32        9.91      1.38 o
   1  -6   9        9.03        8.66      0.94 o
   2  -6   9       15.91       15.90      1.56 o
   3  -6   9        3.98        3.97      0.67 o
  -5  -5   9       29.77       29.86      1.28 o
  -4  -5   9       10.57        9.87      0.81 o
  -3  -5   9       13.04       11.50      0.77 o
  -2  -5   9        2.48        3.00      0.26 o
  -1  -5   9        1.97        2.81      0.44 o
   0  -5   9      147.50      163.56     21.39 o
   1  -5   9        4.49        2.95      1.00 o
   2  -5   9        0.47        0.38      0.50 o
   3  -5   9       17.42       15.14      1.62 o
   4  -5   9        6.49        6.03      0.98 o
  -6  -4   9        0.24        1.05      0.48 o
  -5  -4   9       17.27       18.34      1.04 o
  -4  -4   9        0.76        1.12      0.39 o
  -3  -4   9       43.57       39.16      2.60 o
  -2  -4   9      419.87      438.72     24.11 o
  -1  -4   9       29.79       30.02      2.87 o
   0  -4   9      181.98      204.62     17.82 o
   1  -4   9        2.59        3.67      0.58 o
   2  -4   9       17.59       17.52      0.98 o
   3  -4   9      153.93      162.05     11.40 o
   4  -4   9        5.57        4.95      1.36 o
   5  -4   9       48.93       58.29      6.83 o
  -6  -3   9        5.04        4.70      0.53 o
  -5  -3   9        8.17        7.91      1.00 o
  -4  -3   9        0.07        0.27      0.44 o
  -3  -3   9       66.77       72.59      2.59 o
  -2  -3   9       10.37        9.54      1.14 o
  -1  -3   9        1.06        1.00      0.26 o
   0  -3   9      206.14      227.32     25.73 o
   1  -3   9      178.20      203.79     13.54 o
   2  -3   9        1.89        1.24      0.25 o
   3  -3   9      122.30      113.56      9.47 o
   4  -3   9       63.05       68.70      6.83 o
   5  -3   9        0.39       -0.32      0.62 o
  -6  -2   9       20.73       20.69      2.52 o
  -5  -2   9       84.58       84.54      5.14 o
  -4  -2   9       32.54       38.69      1.84 o
  -3  -2   9        7.70        5.91      0.64 o
  -2  -2   9       21.67       22.06      0.81 o
  -1  -2   9       23.58       22.43      0.75 o
   0  -2   9      286.97      307.52     10.82 o
   1  -2   9       81.22       84.49      4.84 o
   2  -2   9       18.97       19.62      1.10 o
   3  -2   9      228.57      245.30     20.03 o
   4  -2   9       46.71       38.23      3.44 o
   5  -2   9        9.57       10.79      1.04 o
   6  -2   9        0.59        1.92      0.43 o
  -6  -1   9       72.53       69.24      2.43 o
  -5  -1   9        3.17        3.47      0.40 o
  -4  -1   9        0.41        0.31      0.15 o
  -3  -1   9      208.99      206.43      5.33 o
  -2  -1   9        4.26        5.25      2.36 o
  -1  -1   9       32.03       32.23      3.04 o
   0  -1   9      103.07       89.81      5.05 o
   1  -1   9      774.76      789.51     60.54 o
   2  -1   9       12.58       17.57      0.97 o
   3  -1   9      121.60      120.09      6.39 o
   4  -1   9       58.56       66.65      7.17 o
   5  -1   9        9.50        7.36      0.59 o
   6  -1   9       11.99       12.05      0.97 o
  -6   0   9       14.51       11.87      0.70 o
  -5   0   9       63.02       61.77      1.76 o
  -4   0   9       30.47       26.03      1.41 o
  -3   0   9        0.27        0.37      0.12 o
  -2   0   9      180.25      169.34      2.56 o
  -1   0   9       12.09       11.28      0.58 o
   0   0   9       56.07       57.69      2.40 o
   1   0   9       51.66       43.61      3.58 o
   2   0   9        0.08        0.07      0.14 o
   3   0   9       35.66       27.94      5.52 o
   4   0   9       99.73       59.26     13.35 o
   5   0   9        0.85        1.38      0.60 o
   6   0   9        0.40        0.17      0.18 o
  -6   1   9       50.01       47.63      2.63 o
  -5   1   9       14.23       15.02      0.97 o
  -4   1   9        0.59        0.61      0.16 o
  -3   1   9        2.63        4.25      0.47 o
  -2   1   9       38.17       34.49      0.97 o
  -1   1   9      284.56      297.81      8.08 o
   0   1   9       19.39       20.23      1.74 o
   1   1   9      311.73      289.41     28.33 o
   2   1   9        1.32        1.44      0.32 o
   3   1   9        7.63       10.93      1.74 o
   4   1   9        6.70        6.02      0.80 o
   5   1   9       19.44       17.59      1.99 o
   6   1   9       55.75       47.41      3.58 o
   7   1   9        0.31        0.45      0.59 o
  -6   2   9        8.49        8.98      0.66 o
  -5   2   9        1.86        1.62      0.20 o
  -4   2   9      271.45      268.58      4.87 o
  -3   2   9        8.84        7.64      0.59 o
  -2   2   9      188.49      176.28      2.71 o
  -1   2   9       14.23       14.98      0.62 o
   0   2   9        9.17        8.79      0.37 o
   1   2   9        4.23        3.95      0.22 o
   2   2   9       69.14       62.04      9.44 o
   3   2   9        0.01        0.26      0.15 o
   4   2   9       58.92       56.36      7.79 o
   5   2   9        0.01        0.12      0.45 o
   6   2   9       42.45       42.82      1.27 o
   7   2   9        3.12        2.21      0.33 o
  -5   3   9        6.81        5.77      0.68 o
  -4   3   9        1.99        1.81      0.31 o
  -3   3   9      294.20      296.36      6.97 o
  -2   3   9       76.94       77.37      2.29 o
  -1   3   9      152.44      157.78      5.59 o
   0   3   9        5.54        5.40      0.74 o
   1   3   9        9.95        9.59      2.00 o
   2   3   9        5.94        6.73      0.40 o
   3   3   9      229.46      245.14     30.13 o
   4   3   9       29.88       26.47      2.23 o
   5   3   9       16.52       19.03      1.11 o
   6   3   9       12.29       10.47      0.53 o
  -5   4   9       54.04       57.35      2.27 o
  -4   4   9      139.10      148.20      2.35 o
  -3   4   9        7.07        7.06      0.69 o
  -2   4   9       64.19       64.01      1.58 o
  -1   4   9       38.01       37.16      1.92 o
   0   4   9       41.06       43.47      2.90 o
   1   4   9       43.65       45.94      5.90 o
   2   4   9       87.49       85.22     13.51 o
   3   4   9       19.16       24.36      3.99 o
   4   4   9       13.03       14.23      1.19 o
   5   4   9        1.56        1.39      0.27 o
   6   4   9      228.13      253.76      3.63 o
  -4   5   9        0.54        0.77      0.36 o
  -3   5   9      374.83      391.78      5.77 o
  -2   5   9       35.64       38.97      1.14 o
  -1   5   9        1.39        1.00      0.31 o
   0   5   9        0.00       -0.26      0.30 o
   1   5   9       60.56       58.18      7.50 o
   2   5   9       21.49       22.82      3.15 o
   3   5   9      139.33      143.19     19.27 o
   4   5   9        1.31        1.26      0.30 o
   5   5   9       13.89       13.29      2.24 o
   6   5   9        6.10        6.55      0.96 o
  -3   6   9        1.47        0.81      0.82 o
  -2   6   9       27.11       28.92      1.36 o
  -1   6   9        0.28       -0.16      0.44 o
   0   6   9       44.47       48.28      5.96 o
   1   6   9       18.94       23.50      2.14 o
   2   6   9       25.28       25.08      2.51 o
   3   6   9       25.39       31.41      3.82 o
   4   6   9       10.17       11.70      1.95 o
   5   6   9        0.26       -0.15      0.27 o
  -1   7   9       13.45       16.51      1.59 o
   0   7   9       23.21       26.17      1.42 o
   1   7   9        4.27        4.42      0.48 o
   2   7   9       34.71       36.68      2.66 o
   3   7   9       17.57       14.27      1.57 o
  -4  -6  10        3.06        2.37      0.36 o
  -3  -6  10        2.00        2.31      0.55 o
  -2  -6  10      529.23      625.68     64.59 o
  -1  -6  10        0.11        0.77      1.33 o
   0  -6  10        0.02        0.53      0.31 o
   1  -6  10       31.47       30.76      2.16 o
   2  -6  10        0.45        0.44      0.23 o
  -5  -5  10       26.59       24.56      2.22 o
  -4  -5  10       13.14       11.43      1.03 o
  -3  -5  10        1.85        1.79      0.21 o
  -2  -5  10       33.34       34.03      3.46 o
  -1  -5  10        0.85        0.87      0.51 o
   0  -5  10      159.27      179.85     18.33 o
   1  -5  10      186.57      193.66     19.61 o
   2  -5  10       13.82       14.04      1.11 o
   3  -5  10       14.49       14.63      3.43 o
  -5  -4  10       33.62       32.82      1.93 o
  -4  -4  10        1.74        1.69      0.27 o
  -3  -4  10       52.72       56.93      2.41 o
  -2  -4  10      317.09      315.16     15.83 o
  -1  -4  10      117.17      118.42     18.52 o
   0  -4  10       53.93       52.55      6.59 o
   1  -4  10        0.09        0.53      0.22 o
   2  -4  10        0.13        0.47      0.46 o
   3  -4  10       21.58       20.12      1.87 o
   4  -4  10       76.23       84.51      8.55 o
  -6  -3  10        0.08        0.62      0.38 o
  -5  -3  10        0.36        0.47      0.21 o
  -4  -3  10       60.15       52.70      2.01 o
  -3  -3  10        0.01        0.54      0.39 o
  -2  -3  10      226.72      232.46     11.48 o
  -1  -3  10       10.17       10.95      1.47 o
   0  -3  10      128.58      138.95      7.96 o
   1  -3  10      194.50      191.57     12.80 o
   2  -3  10       59.75       55.20      3.30 o
   3  -3  10       54.02       67.08      7.69 o
   4  -3  10        4.33        2.60      0.39 o
   5  -3  10        0.08        0.16      0.35 o
  -6  -2  10       14.32       13.96      1.04 o
  -5  -2  10       10.47        9.44      0.75 o
  -4  -2  10        0.64        1.35      0.35 o
  -3  -2  10        3.55        3.22      0.30 o
  -2  -2  10       27.21       23.07      0.95 o
  -1  -2  10      433.32      430.85     19.98 o
   0  -2  10       84.07       79.68      3.07 o
   1  -2  10      120.67      125.21      6.52 o
   2  -2  10        0.22        0.55      0.60 o
   3  -2  10        9.21        4.84      0.63 o
   4  -2  10        0.02        0.74      0.79 o
   5  -2  10        1.31        1.16      0.33 o
   6  -2  10       34.38       41.89      2.60 o
  -6  -1  10       19.72       21.37      1.36 o
  -5  -1  10        0.09        0.32      0.34 o
  -4  -1  10       52.73       39.91      1.39 o
  -3  -1  10        5.94        7.78      0.61 o
  -2  -1  10       40.45       34.10      2.15 o
  -1  -1  10       83.24       79.68      3.65 o
   0  -1  10        2.92        2.71      0.51 o
   1  -1  10      104.92      108.04      5.72 o
   2  -1  10        1.58        3.84      0.46 o
   3  -1  10       43.12       51.84      2.85 o
   4  -1  10       98.14       83.46      2.01 o
   5  -1  10       76.00       79.67      3.98 o
   6  -1  10        4.81        5.55      0.81 o
  -6   0  10        5.90        8.00      0.66 o
  -5   0  10       24.27       22.65      1.10 o
  -4   0  10        2.37        2.02      0.24 o
  -3   0  10       20.88       23.24      2.12 o
  -2   0  10        0.24        0.21      0.22 o
  -1   0  10      251.63      226.14     11.89 o
   0   0  10       27.80       26.56      1.24 o
   1   0  10      170.38      173.49     11.54 o
   2   0  10        0.01        1.43      0.25 o
   3   0  10        5.12        2.24      0.67 o
   4   0  10       69.50       51.35     15.63 o
   5   0  10       54.94       51.36      1.76 o
   6   0  10        3.39        4.12      0.52 o
  -6   1  10       25.66       29.70      2.28 o
  -5   1  10       15.78       17.23      1.49 o
  -4   1  10        0.61        0.15      0.14 o
  -3   1  10       15.72       16.64      0.63 o
  -2   1  10       72.30       72.81      1.49 o
  -1   1  10       52.56       45.88      1.37 o
   0   1  10       27.57       24.42      0.80 o
   1   1  10       40.68       40.95      3.89 o
   2   1  10      206.51      191.99     26.23 o
   3   1  10        0.62        0.74      0.17 o
   4   1  10      175.46      151.19     22.67 o
   5   1  10      136.71      121.71     19.69 o
   6   1  10        4.03        4.34      0.48 o
  -5   2  10       50.01       48.38      4.39 o
  -4   2  10        1.05        0.45      0.42 o
  -3   2  10       13.19       10.80      0.59 o
  -2   2  10        6.21        5.80      0.35 o
  -1   2  10        1.28        1.72      0.75 o
   0   2  10        2.33        1.74      0.24 o
   1   2  10       10.04        9.60      0.69 o
   2   2  10        1.61        1.16      0.15 o
   3   2  10        8.89        3.97      2.87 o
   4   2  10       63.38       57.58      8.22 o
   5   2  10       75.25       59.51     13.22 o
   6   2  10       12.42       12.16      1.26 o
  -5   3  10       20.12       20.11      2.73 o
  -4   3  10       25.48       26.26      1.20 o
  -3   3  10       14.20       15.22      0.93 o
  -2   3  10       74.87       76.19      2.48 o
  -1   3  10        1.59        1.12      0.25 o
   0   3  10       16.11       16.99      1.16 o
   1   3  10       21.02       22.26      2.84 o
   2   3  10      163.70      150.35     27.02 o
   3   3  10       16.93       17.91      2.72 o
   4   3  10       36.76       36.31      3.82 o
   5   3  10       12.32       12.15      1.24 o
   6   3  10        0.03        0.02      0.24 o
  -4   4  10        3.71        3.56      0.49 o
  -3   4  10      214.95      235.26      3.25 o
  -2   4  10       10.38        9.89      1.08 o
  -1   4  10        9.96       10.24      0.61 o
   0   4  10        0.01        0.18      0.22 o
   1   4  10        1.46        1.74      0.31 o
   2   4  10        1.35        1.16      0.49 o
   3   4  10        0.03        0.21      0.18 o
   4   4  10       28.69       30.32      4.15 o
   5   4  10        9.51        1.95      3.11 o
   6   4  10       15.86       13.95      0.97 o
  -3   5  10        1.96        2.27      0.47 o
  -2   5  10        7.12        7.08      0.72 o
  -1   5  10        0.00       -0.06      0.31 o
   0   5  10       63.17       69.63      6.53 o
   1   5  10        2.66        3.78      0.51 o
   2   5  10        8.82        9.78      1.22 o
   3   5  10       15.61       18.67      2.55 o
   4   5  10        7.58        9.64      1.31 o
   5   5  10        8.33        7.36      1.39 o
  -2   6  10        2.74        2.08      0.49 o
  -1   6  10        3.44        5.36      0.58 o
   0   6  10        0.28        0.66      0.21 o
   1   6  10       13.34       17.69      2.43 o
   2   6  10        1.92        2.09      0.46 o
   3   6  10        7.48        7.91      0.87 o
   4   6  10       22.56       21.82      3.39 o
   0   7  10       18.16       20.63      1.09 o
   1   7  10        2.03        1.66      0.45 o
   2   7  10        4.01        3.40      0.64 o
   3   7  10        1.64        2.04      0.43 o
  -3  -6  11        3.89        4.31      0.87 o
  -2  -6  11       11.70       10.06      1.57 o
  -1  -6  11      411.28      500.74     40.64 o
   0  -6  11       72.63       77.10     11.54 o
   1  -6  11        5.26        3.99      0.56 o
  -4  -5  11       94.71       94.14      3.47 o
  -3  -5  11       17.81       15.51      0.63 o
  -2  -5  11       71.24       71.28      6.59 o
  -1  -5  11       17.67       19.13      1.03 o
   0  -5  11       17.31       17.98      2.52 o
   1  -5  11       16.94       17.84      1.32 o
   2  -5  11      164.22      157.47     21.41 o
   3  -5  11        9.43        8.03      1.17 o
  -5  -4  11       18.95       19.65      1.03 o
  -4  -4  11        0.46        0.88      0.23 o
  -3  -4  11        0.58        0.64      0.15 o
  -2  -4  11        1.16        0.93      0.14 o
  -1  -4  11     1873.33     1930.11    153.74 o
   0  -4  11      118.23      126.31     17.38 o
   1  -4  11       18.40       20.54      1.71 o
   2  -4  11      157.11      150.52     14.55 o
   3  -4  11        9.15        9.92      0.81 o
   4  -4  11        8.41        6.40      0.91 o
  -5  -3  11       26.93       27.07      1.85 o
  -4  -3  11      114.12      102.39      6.20 o
  -3  -3  11       29.95       30.07      1.59 o
  -2  -3  11       13.13       13.32      0.92 o
  -1  -3  11        4.61        4.64      0.45 o
   0  -3  11      110.43      116.02      7.53 o
   1  -3  11       75.75       77.51      7.32 o
   2  -3  11      295.49      266.96     18.45 o
   3  -3  11        7.89        5.99      1.14 o
   4  -3  11       23.52       22.16      1.90 o
   5  -3  11       14.18       21.74      2.39 o
  -6  -2  11       17.60       23.04      2.21 o
  -5  -2  11       58.79       58.65      1.85 o
  -4  -2  11       63.28       57.25      1.62 o
  -3  -2  11       14.04       12.25      1.04 o
  -2  -2  11       45.67       43.86      2.64 o
  -1  -2  11     2114.56     2129.17     36.26 o
   0  -2  11       11.28       11.88      1.34 o
   1  -2  11       40.04       39.82      2.89 o
   2  -2  11       46.32       45.53      3.26 o
   3  -2  11        6.28        7.80      0.59 o
   4  -2  11      105.62       97.57      9.53 o
   5  -2  11       79.61       89.22      8.28 o
  -6  -1  11        6.84        6.54      0.87 o
  -5  -1  11       10.14       10.51      0.71 o
  -4  -1  11       32.52       25.57      2.20 o
  -3  -1  11        2.89        4.83      0.38 o
  -2  -1  11        5.75        5.21      0.46 o
  -1  -1  11      171.59      163.01     10.10 o
   0  -1  11       19.16       19.22      0.81 o
   1  -1  11      181.02      163.53     12.25 o
   2  -1  11      118.53       92.52      4.57 o
   3  -1  11        7.46        6.68      1.73 o
   4  -1  11       69.08       71.35      4.11 o
   5  -1  11       17.66       20.34      2.55 o
   6  -1  11        0.74        0.25      0.37 o
  -6   0  11      177.18      217.06      9.04 o
  -5   0  11       18.37       20.13      1.40 o
  -4   0  11      117.82      100.34      4.27 o
  -3   0  11       16.46       15.80      1.70 o
  -2   0  11        8.96        7.00      0.49 o
  -1   0  11      471.08      459.32     19.03 o
   0   0  11       90.39       83.28      3.16 o
   1   0  11       40.70       40.11      2.85 o
   2   0  11      106.76       93.32      9.52 o
   3   0  11        0.48        0.03      0.17 o
   4   0  11      112.61      106.06      5.44 o
   5   0  11       19.05       21.56      1.41 o
   6   0  11       42.82       46.93      3.66 o
  -5   1  11        2.02        3.55      0.49 o
  -4   1  11        5.69        4.67      0.46 o
  -3   1  11        8.78        3.66      0.32 o
  -2   1  11       23.98       21.08      0.83 o
  -1   1  11      150.27      135.38      5.61 o
   0   1  11      148.05      151.19      6.73 o
   1   1  11       68.10       68.80      4.70 o
   2   1  11        0.31        0.05      0.17 o
   3   1  11       59.46       59.35      7.97 o
   4   1  11       21.69       19.23      2.65 o
   5   1  11       26.65       22.15      4.39 o
   6   1  11       29.23       29.41      2.51 o
  -5   2  11        1.67        1.21      0.29 o
  -4   2  11       29.57       26.66      1.37 o
  -3   2  11        1.06        0.73      0.29 o
  -2   2  11        9.43        9.04      0.64 o
  -1   2  11        0.10        0.13      0.06 o
   0   2  11      171.46      165.46      7.61 o
   1   2  11        3.84        3.58      0.29 o
   2   2  11      285.64      279.70     28.80 o
   3   2  11        0.03        0.16      0.15 o
   4   2  11       21.47       13.31      4.29 o
   5   2  11        1.08        0.80      0.32 o
   6   2  11        0.99        0.68      0.67 o
  -5   3  11        0.24        0.30      0.39 o
  -4   3  11       21.54       20.34      1.19 o
  -3   3  11       10.38        7.99      0.64 o
  -2   3  11        1.29        1.67      0.65 o
  -1   3  11        1.18        1.67      0.37 o
   0   3  11      346.22      369.93     26.04 o
   1   3  11        7.29        6.87      0.82 o
   2   3  11        0.51        0.84      0.31 o
   3   3  11       83.81       82.37      8.51 o
   4   3  11        0.06        0.18      0.13 o
   5   3  11       14.01       13.57      1.20 o
   6   3  11       35.20       25.36      2.88 o
  -4   4  11        0.04        0.05      0.35 o
  -3   4  11        7.18        7.16      0.56 o
  -2   4  11        1.32        1.18      0.26 o
  -1   4  11        8.12        8.18      0.55 o
   0   4  11       44.16       46.88      3.16 o
   1   4  11        0.82        1.20      0.28 o
   2   4  11       63.94       59.51     10.00 o
   3   4  11        0.38        0.24      0.24 o
   4   4  11        0.23       -0.13      0.55 o
   5   4  11        2.06        0.93      0.18 o
  -3   5  11        0.98        1.10      0.39 o
  -2   5  11       24.37       27.83      1.21 o
  -1   5  11       18.49       19.24      2.46 o
   0   5  11      100.75      110.81      7.44 o
   1   5  11       13.75       12.53      0.68 o
   2   5  11       11.97       13.46      1.87 o
   3   5  11       14.65       10.81      1.72 o
   4   5  11        6.63        6.98      1.40 o
   5   5  11        1.28        0.26      0.20 o
  -2   6  11       42.65       51.55      6.12 o
  -1   6  11        0.42        0.74      0.66 o
   0   6  11        0.00       -0.15      0.59 o
   1   6  11        0.91        1.62      0.40 o
   2   6  11        0.26        1.34      0.41 o
   3   6  11        0.13        0.36      0.22 o
   4   6  11        4.28        2.18      3.09 o
  -1  -6  12       21.57       17.51      1.71 o
   0  -6  12       11.73       11.87      0.98 o
  -4  -5  12       11.41       10.90      1.38 o
  -3  -5  12        1.13       -0.21      0.52 o
  -2  -5  12        1.27        1.20      0.20 o
  -1  -5  12       18.36       17.32      1.84 o
   0  -5  12       16.72       16.35      1.03 o
   1  -5  12        0.33        0.18      0.42 o
   2  -5  12       94.54       88.09      7.66 o
  -4  -4  12        0.19        0.47      0.21 o
  -3  -4  12        3.26        2.65      0.26 o
  -2  -4  12        0.49        0.41      0.23 o
  -1  -4  12        1.15        1.55      0.35 o
   0  -4  12      101.46      109.89      9.62 o
   1  -4  12        3.65        4.53      0.60 o
   2  -4  12       15.32       13.65      2.10 o
   3  -4  12        9.54        9.04      0.81 o
  -5  -3  12       29.83       32.19      1.46 o
  -4  -3  12        8.52        8.54      0.83 o
  -3  -3  12      120.35      112.30      5.01 o
  -2  -3  12       18.39       16.51      0.84 o
  -1  -3  12       72.84       75.92      4.13 o
   0  -3  12       60.85       65.99      1.90 o
   1  -3  12        6.93        6.64      0.58 o
   2  -3  12       78.16       72.41      3.08 o
   3  -3  12       80.85       63.70      4.57 o
   4  -3  12       10.36       10.78      1.56 o
  -5  -2  12        9.13        9.84      0.87 o
  -4  -2  12       29.21       28.61      1.41 o
  -3  -2  12        2.48        2.28      0.24 o
  -2  -2  12        0.04        0.01      0.18 o
  -1  -2  12        7.58        6.44      0.83 o
   1  -2  12      108.57      109.45      4.72 o
   2  -2  12       51.40       53.62      4.36 o
   3  -2  12       88.47       84.02      5.66 o
   4  -2  12        0.90        1.09      0.32 o
   5  -2  12       27.17       29.59      3.04 o
  -5  -1  12       60.41       60.90      4.24 o
  -4  -1  12       20.46       20.42      1.66 o
  -3  -1  12      280.00      238.70      5.68 o
  -2  -1  12       31.54       29.32      1.37 o
  -1  -1  12      179.84      175.50      9.15 o
   0  -1  12       18.65       20.86      2.60 o
   1  -1  12       20.85       19.66      2.10 o
   2  -1  12       89.43       85.46      3.85 o
   3  -1  12      453.14      407.09     25.05 o
   4  -1  12        1.97        1.20      0.37 o
   5  -1  12        1.66        1.10      0.33 o
  -5   0  12        0.16        0.84      0.28 o
  -4   0  12       43.08       38.87      0.95 o
  -3   0  12       23.58       22.27      1.60 o
  -2   0  12       10.55        8.75      0.74 o
  -1   0  12       14.71       12.74      1.90 o
   0   0  12     2507.51     2531.62    148.32 o
   1   0  12      258.78      254.30     16.75 o
   2   0  12      104.53       92.90      7.78 o
   3   0  12       77.39       71.06      5.87 o
   4   0  12        2.13        1.89      0.76 o
   5   0  12        0.02        0.68      0.44 o
  -5   1  12       10.22        9.36      0.86 o
  -4   1  12       40.36       37.32      0.97 o
  -3   1  12      171.20      146.01      2.92 o
  -2   1  12        4.89        4.80      0.42 o
  -1   1  12       84.20       83.78      4.16 o
   0   1  12       24.44       22.37      0.85 o
   1   1  12       66.13       65.93      5.62 o
   2   1  12      152.89      152.14     19.00 o
   3   1  12      400.07      315.86     48.34 o
   4   1  12        1.89        0.93      0.22 o
   5   1  12       47.59       42.07      1.20 o
   6   1  12       21.49       26.68      3.00 o
  -5   2  12       34.98       47.99      3.01 o
  -4   2  12        0.07        0.21      0.19 o
  -3   2  12       19.34       15.41      1.22 o
  -2   2  12       11.81       10.41      0.49 o
  -1   2  12        7.95        7.75      0.73 o
   0   2  12     1006.34      996.09      5.91 o
   1   2  12      113.10      111.01      5.88 o
   2   2  12       68.77       65.52      6.07 o
   3   2  12        0.86        1.23      0.34 o
   4   2  12        6.39        2.18      5.42 o
   5   2  12       28.14       24.57      3.85 o
   6   2  12       73.26       82.05      3.65 o
  -4   3  12       20.42       17.69      1.20 o
  -3   3  12       37.33       34.26      1.39 o
  -2   3  12        8.97        9.12      0.78 o
  -1   3  12        1.92        2.39      0.37 o
   0   3  12      116.45      118.17      2.54 o
   1   3  12        2.08        1.43      0.32 o
   2   3  12      107.59      107.94     18.35 o
   3   3  12       44.22       33.21      7.24 o
   4   3  12       21.05       20.28      3.39 o
   5   3  12       46.62       35.15      8.99 o
  -3   4  12        9.76        8.51      1.31 o
  -2   4  12        6.01        5.83      0.66 o
  -1   4  12        0.33        0.97      0.33 o
   0   4  12       87.07       91.82      5.98 o
   1   4  12        0.22        0.21      1.25 o
   2   4  12        4.36        4.61      0.46 o
   3   4  12       47.04       43.48      7.41 o
   4   4  12        2.59        1.18      1.05 o
   5   4  12       36.87       37.88      9.10 o
  -2   5  12       19.15       22.79      3.73 o
  -1   5  12        4.02        5.31      0.65 o
   0   5  12       74.26       80.57      3.01 o
   1   5  12      106.48      116.95     12.25 o
   2   5  12       21.20       18.59      1.62 o
   3   5  12        1.53        2.05      0.42 o
   4   5  12       29.84       30.45      5.36 o
  -1   6  12        2.68        3.57      0.54 o
   0   6  12        4.28        4.18      0.59 o
   1   6  12       26.37       30.08      1.68 o
   2   6  12        2.47        2.41      1.08 o
   3   6  12       23.21       20.71      2.33 o
  -3  -5  13       10.97       11.34      1.05 o
  -2  -5  13        2.51        1.89      0.42 o
  -1  -5  13        1.37        0.98      0.33 o
   0  -5  13       12.46       13.81      1.36 o
   1  -5  13        1.19        1.68      0.41 o
  -4  -4  13        1.34        1.35      0.33 o
  -3  -4  13       88.84       89.88      5.59 o
  -2  -4  13       23.96       20.99      2.19 o
  -1  -4  13       17.75       16.53      1.53 o
   0  -4  13       27.03       27.23      1.67 o
   1  -4  13       81.71       84.50      3.51 o
   2  -4  13       14.51       22.18      2.53 o
   3  -4  13        0.77        0.47      0.54 o
  -4  -3  13       39.16       38.71      1.43 o
  -3  -3  13        9.10        8.51      0.80 o
  -2  -3  13        0.03        0.64      0.33 o
  -1  -3  13        6.36        5.82      0.54 o
   0  -3  13       19.13       20.34      2.13 o
   1  -3  13        6.61        7.45      0.61 o
   2  -3  13        4.95        5.31      0.52 o
   3  -3  13      175.76      161.13     13.01 o
   4  -3  13        0.49        1.09      0.32 o
  -5  -2  13       12.83       13.65      1.12 o
  -4  -2  13        0.85        0.32      0.29 o
  -3  -2  13       60.94       58.74      0.98 o
  -2  -2  13       11.38       11.17      0.69 o
  -1  -2  13        0.13        0.87      0.50 o
   0  -2  13      211.60      219.18      4.33 o
   1  -2  13       11.27       11.97      1.14 o
   2  -2  13        5.37        9.18      1.79 o
   3  -2  13        4.34        3.95      0.80 o
   4  -2  13       19.09       18.56      1.01 o
  -5  -1  13        0.54        0.54      0.32 o
  -4  -1  13        1.45        0.91      0.31 o
  -3  -1  13        0.98        1.59      0.28 o
  -2  -1  13       23.89       19.70      0.81 o
  -1  -1  13        5.13        4.23      0.82 o
   0  -1  13       32.81       32.84      2.93 o
   1  -1  13       15.11       15.09      1.94 o
   2  -1  13        0.26        0.43      0.29 o
   3  -1  13      137.01      118.81      2.78 o
   4  -1  13        2.17        1.62      0.31 o
   5  -1  13        2.50        5.50      0.96 o
  -5   0  13       17.36       22.91      1.05 o
  -4   0  13       11.77       12.56      0.64 o
  -3   0  13        5.19        5.32      0.47 o
  -2   0  13       21.15       18.17      0.80 o
  -1   0  13        8.82        8.52      0.65 o
   0   0  13      185.01      188.00      9.82 o
   1   0  13      404.72      402.54     28.37 o
   2   0  13        3.38        4.16      0.57 o
   3   0  13        3.21        3.30      0.43 o
   4   0  13       88.07       92.89      3.89 o
   5   0  13       38.26       34.00      3.43 o
  -5   1  13        0.62        1.11      0.51 o
  -4   1  13       23.57       22.92      1.52 o
  -3   1  13        8.14        7.85      0.86 o
  -2   1  13       70.71       56.79      1.37 o
  -1   1  13       67.02       63.03      2.99 o
   0   1  13      126.27      126.98      5.22 o
   1   1  13       10.15       11.60      1.08 o
   2   1  13        7.80        7.13      0.49 o
   3   1  13       22.05       13.98      2.21 o
   4   1  13       69.33       56.42      3.67 o
   5   1  13        0.13        0.80      0.28 o
  -4   2  13       15.55       15.87      0.85 o
  -3   2  13       72.52       69.63      2.79 o
  -2   2  13       64.49       63.11      2.20 o
  -1   2  13        0.64        0.99      0.17 o
   0   2  13       12.05       12.20      1.64 o
   1   2  13     1293.22     1326.83    129.81 o
   2   2  13       43.86       44.43      3.27 o
   3   2  13       93.40       78.44     14.04 o
   4   2  13       74.70       66.32     10.95 o
   5   2  13       26.28       16.49      6.57 o
  -4   3  13       25.34       26.10      1.85 o
  -3   3  13       29.75       31.23      1.14 o
  -2   3  13       59.03       54.07      1.87 o
  -1   3  13       74.03       77.86      1.54 o
   0   3  13      127.15      135.75      4.61 o
   1   3  13        0.62        1.52      1.08 o
   2   3  13       20.61       20.14      3.62 o
   3   3  13       10.29        9.07      3.01 o
   4   3  13      105.95       82.60     19.93 o
   5   3  13        7.39        5.14      1.72 o
  -3   4  13       22.67       21.25      1.11 o
  -2   4  13       23.77       23.94      1.22 o
  -1   4  13        2.43        2.53      0.49 o
   0   4  13        7.18        8.82      0.80 o
   1   4  13      852.29      988.72     96.39 o
   2   4  13       81.27       81.52     10.57 o
   3   4  13      163.44      167.91     30.97 o
   4   4  13        3.22        1.79      0.65 o
  -2   5  13       28.25       29.10      1.39 o
  -1   5  13        6.73        6.71      0.84 o
   0   5  13       31.47       36.32      3.17 o
   1   5  13        0.12        0.03      0.66 o
   2   5  13        0.23        0.62      0.38 o
   3   5  13       29.12       30.59      5.62 o
   4   5  13       25.42       19.98      2.43 o
   1   6  13      179.51      191.99     11.93 o
  -3  -4  14       11.77        9.56      1.92 o
  -2  -4  14        6.24        6.21      0.98 o
  -1  -4  14        8.51        7.92      0.97 o
   0  -4  14        2.77        2.94      0.82 o
   1  -4  14       31.98       35.81      2.82 o
   2  -4  14       13.23       13.37      1.55 o
  -4  -3  14        1.17        0.65      0.21 o
  -3  -3  14       22.90       22.14      1.08 o
  -2  -3  14       57.02       57.96      5.59 o
  -1  -3  14       18.67       18.33      2.39 o
   0  -3  14       36.45       36.53      1.24 o
   1  -3  14        1.04        1.18      0.42 o
   2  -3  14        0.29        0.61      0.21 o
   3  -3  14        6.47       10.13      2.03 o
  -4  -2  14       12.04       14.05      1.72 o
  -3  -2  14        0.94        0.77      0.18 o
  -2  -2  14       14.76       16.01      0.97 o
  -1  -2  14       47.76       45.59      1.09 o
   0  -2  14       18.36       19.21      1.63 o
   1  -2  14        0.18        1.00      0.43 o
   2  -2  14        1.54        1.45      0.47 o
   3  -2  14        9.18       14.31      0.89 o
   4  -2  14        0.00        0.01      0.40 o
  -4  -1  14       35.84       34.04      1.66 o
  -3  -1  14       26.64       25.32      1.29 o
  -2  -1  14       18.36       19.14      0.98 o
  -1  -1  14        0.27        0.39      0.36 o
   0  -1  14        6.61        6.32      0.62 o
   1  -1  14        1.47        1.54      1.07 o
   2  -1  14        4.80        3.65      0.81 o
   3  -1  14        0.89        0.69      0.28 o
   4  -1  14       63.37       53.36      4.97 o
  -4   0  14       40.11       44.42      2.22 o
  -3   0  14        9.24        9.02      0.76 o
  -2   0  14       47.52       49.67      1.50 o
  -1   0  14        8.07        8.27      0.52 o
   0   0  14       57.93       61.18      2.86 o
   1   0  14      153.07      163.08     11.06 o
   2   0  14       15.95       17.62      0.96 o
   3   0  14        0.10        1.06      0.33 o
   4   0  14        0.10        0.39      0.86 o
  -4   1  14       19.88       22.05      1.00 o
  -3   1  14        7.98        6.63      0.57 o
  -2   1  14       11.40        7.29      0.61 o
  -1   1  14       18.28       17.68      0.93 o
   0   1  14        0.18        0.34      0.19 o
   1   1  14       10.11        9.12      1.15 o
   2   1  14        2.54        3.01      0.72 o
   3   1  14        2.20        3.05      0.38 o
   4   1  14      199.89      193.25     16.62 o
   5   1  14        0.35        0.09      0.36 o
  -4   2  14        0.00        0.31      0.31 o
  -3   2  14        3.56        3.72      0.56 o
  -2   2  14        8.44        7.54      0.72 o
  -1   2  14       46.88       49.23      2.27 o
   0   2  14       46.24       52.96      1.87 o
   1   2  14      287.86      281.34      8.60 o
   2   2  14        5.73        5.06      0.56 o
   3   2  14        9.04        7.41      0.87 o
   4   2  14        0.50        1.23      0.23 o
   5   2  14        1.16        1.31      0.87 o
  -3   3  14        0.77        0.89      0.37 o
  -2   3  14       20.20       16.13      0.94 o
  -1   3  14       40.34       43.97      1.55 o
   0   3  14        1.95        1.61      0.38 o
   1   3  14        1.94        1.68      0.31 o
   2   3  14       38.65       49.44      8.86 o
   3   3  14        3.39        2.61      2.67 o
   4   3  14      121.53      105.93     23.41 o
  -2   4  14        2.08        2.02      0.51 o
  -1   4  14       86.40       98.73      1.79 o
   0   4  14       13.71       13.90      1.09 o
   1   4  14       85.18       90.87      2.39 o
   2   4  14      123.82      118.24     19.92 o
   3   4  14        1.39        1.49      0.47 o
   4   4  14       12.90       10.68      1.94 o
  -1   5  14       32.27       37.25      1.93 o
   0   5  14       15.14       18.15      1.13 o
   1   5  14       57.18       68.47      4.05 o
   2   5  14       24.78       30.67      4.17 o
  -1  -4  15       40.23       37.47      2.78 o
   0  -4  15        0.58        1.07      0.37 o
  -3  -3  15       64.30       72.89      4.01 o
  -2  -3  15        1.73        0.76      0.57 o
  -1  -3  15       19.46       17.89      1.79 o
   0  -3  15        6.81        7.71      0.82 o
   1  -3  15        5.60        4.26      0.50 o
   2  -3  15       13.59       17.34      1.12 o
  -3  -2  15       10.65       13.19      1.88 o
  -2  -2  15      173.96      184.64      8.00 o
  -1  -2  15       20.69       20.39      2.58 o
   0  -2  15       18.49       18.56      2.57 o
   1  -2  15       17.52       15.95      1.12 o
   2  -2  15       57.90       57.90      7.13 o
   3  -2  15       11.21        9.56      1.33 o
  -4  -1  15        1.26        1.82      0.32 o
  -3  -1  15       12.56       14.76      1.49 o
  -2  -1  15        4.93        5.64      0.35 o
  -1  -1  15       20.47       20.00      1.53 o
   0  -1  15        3.43        4.19      0.41 o
   1  -1  15       23.39       28.84      3.55 o
   2  -1  15       14.54       11.55      1.53 o
   3  -1  15        0.35        0.70      0.32 o
  -4   0  15        1.48        1.74      0.30 o
  -3   0  15        1.63        0.71      0.21 o
  -2   0  15       50.70       46.36      1.04 o
  -1   0  15        0.68        0.65      0.19 o
   0   0  15      129.55      133.44      8.20 o
   1   0  15        2.16        2.00      0.28 o
   2   0  15       57.80       60.96      4.40 o
   3   0  15       11.45       12.91      1.51 o
   4   0  15       45.11       54.05      3.98 o
  -3   1  15        0.95        0.38      0.26 o
  -2   1  15       16.42       17.47      0.98 o
  -1   1  15       42.65       46.39      4.43 o
   0   1  15        1.26        0.88      0.33 o
   1   1  15       12.42       11.39      0.98 o
   2   1  15       35.52       36.55      2.90 o
   3   1  15        0.29        0.39      0.27 o
   4   1  15        0.96        0.56      0.31 o
  -3   2  15       33.46       31.66      1.83 o
  -2   2  15        0.01        0.29      0.29 o
  -1   2  15       15.04       15.99      1.78 o
   0   2  15       91.37       95.64      5.01 o
   1   2  15        0.50        0.27      0.43 o
   2   2  15       17.89       20.76      0.79 o
   3   2  15        3.13        2.80      0.75 o
   4   2  15       23.56       32.02      6.59 o
  -2   3  15       24.64       26.67      1.01 o
  -1   3  15        1.68        2.39      0.42 o
   0   3  15        3.90        4.61      0.46 o
   1   3  15        0.00        0.23      0.30 o
   2   3  15        2.85        2.46      0.42 o
   3   3  15        4.17        3.49      0.92 o
  -1   4  15        7.21        6.61      0.92 o
   0   4  15        0.00        0.16      0.31 o
   1   4  15       20.91       21.65      0.91 o
   2   4  15      198.92      219.33     31.42 o
   3   4  15        0.10        0.24      0.27 o
  -1  -3  16        0.64        0.91      0.39 o
   0  -3  16       13.00       15.04      0.75 o
  -2  -2  16        8.44        8.39      1.35 o
  -1  -2  16       77.63       88.40      7.90 o
   0  -2  16        1.92        1.86      0.43 o
   1  -2  16       16.14       17.84      2.51 o
   2  -2  16       72.31       81.32      4.84 o
  -3  -1  16       45.52       57.00      2.81 o
  -2  -1  16       85.68      100.63      3.65 o
  -1  -1  16       12.30       10.75      0.69 o
   0  -1  16        5.48        6.43      0.59 o
   1  -1  16       33.96       39.49      4.42 o
   2  -1  16        9.53        7.00      1.46 o
   3  -1  16       49.00       63.75      6.69 o
  -3   0  16       31.27       32.93      1.84 o
  -2   0  16       12.60       12.42      0.72 o
  -1   0  16      123.59      137.15      6.39 o
   0   0  16       10.14       11.57      1.28 o
   1   0  16       15.13       17.99      2.84 o
   2   0  16       24.43       21.35      3.97 o
   3   0  16        5.15        5.82      1.12 o
  -2   1  16       19.12       24.95      1.25 o
  -1   1  16        3.30        4.21      0.60 o
   0   1  16        6.14        5.06      0.62 o
   1   1  16       42.45       46.02      2.56 o
   2   1  16       56.18       64.12      9.25 o
   3   1  16        6.10        8.55      2.24 o
  -2   2  16       26.15       24.73      1.13 o
  -1   2  16       55.77       60.64      1.53 o
   0   2  16        8.29        9.40      0.68 o
   1   2  16       32.23       35.62      3.00 o
   2   2  16        4.35        4.80      0.62 o
   3   2  16        5.19        4.20      0.78 o
  -1   3  16        0.00        0.27      0.36 o
   0   3  16       15.07       13.40      1.43 o
   1   3  16        1.22        1.57      0.42 o
   2   3  16       66.86       70.60      9.97 o
  -1  -1  17       34.28       35.50      2.28 o
   0  -1  17       46.87       47.08      4.11 o
   1  -1  17        0.97        0.68      0.50 o
  -1   0  17        9.78       12.37      1.93 o
   0   0  17       14.79       13.45      0.84 o
   1   0  17        0.61        2.17      0.46 o
   2   0  17        0.20        1.07      0.37 o
  -1   1  17       34.20       41.11      1.99 o
   0   1  17        5.01        5.95      1.69 o
   1   1  17        7.70       12.04      3.22 o
   2   1  17        0.02        1.12      0.84 o
   0   2  17       56.20       63.11      4.99 o
   1   2  17        6.08        7.79      2.18 o
 
