# Supplementary material for: Exploring the salt–cocrystal continuum with solid-state NMR using natural-abundance samples: implications for crystal engineering
Source: IUCrJ. 2017 Jun 5;4(Pt 4):466–75. doi: 10.1107/S205225251700687X (PMC5571809; doi:10.1107/S205225251700687X)
Supplement: Supplementary file 8 [file m-04-00466-CO-1-RTsup8.hkl]

#
# Unique observed reflections after correcting
# for dispersion and merging Friedel opposites
#
data_datatri
_shelx_title ' datatri in P-1'
_shelx_refln_list_code          3
_shelx_F_calc_maximum      135.88
_exptl_crystal_F_000       288.00
_reflns_d_resolution_high  0.8107
 
loop_
 _symmetry_equiv_pos_as_xyz
 'x, y, z'
 '-x, -y, -z'
 
_cell_length_a     6.7302
_cell_length_b     7.1859
_cell_length_c    14.2978
_cell_angle_alpha  88.158
_cell_angle_beta   88.340
_cell_angle_gamma  78.636
 
loop_
 _refln_index_h
 _refln_index_k
 _refln_index_l
 _refln_F_meas
 _refln_F_sigma
 _refln_A_calc
 _refln_B_calc
   1   0   0     21.3612      0.1608    -25.4199      0.0000
   2   0   0     13.1054      0.0980     13.1797      0.0000
   3   0   0     21.6872      0.2255    -18.6968      0.0000
   4   0   0     11.7137      0.2752    -10.3845      0.0000
   5   0   0      5.4935      0.3628     -5.2784      0.0000
   6   0   0      7.9958      0.1978      8.3821      0.0000
   7   0   0      2.8946      0.4577     -2.6466      0.0000
   8   0   0      0.8069      0.9002      0.7433      0.0000
  -7   1   0      1.2992      0.8535     -0.4963      0.0000
  -6   1   0      4.5748      0.5633      4.5316      0.0000
  -5   1   0      2.1084      0.3568      1.9250      0.0000
  -4   1   0      8.6195      0.3799     -7.5392      0.0000
  -3   1   0     36.1934      0.3124     34.1614      0.0000
  -2   1   0      8.2477      0.0644     -9.0306      0.0000
  -1   1   0      8.5789      0.1533     -9.1501      0.0000
   1   1   0      2.5594      0.0645      2.7013      0.0000
   2   1   0      6.1390      0.0941      6.5897      0.0000
   3   1   0     40.9977      0.4531    -39.5978      0.0000
   4   1   0     13.0894      0.3650     12.6913      0.0000
   5   1   0      7.2580      0.2774     -7.1922      0.0000
   6   1   0      4.2611      0.2356     -4.2708      0.0000
   7   1   0      0.5464      0.7390      1.1903      0.0000
   8   1   0      0.8055      0.8151      0.1479      0.0000
  -7   2   0      1.8275      0.9988      0.1831      0.0000
  -6   2   0      3.8418      0.4859     -4.2430      0.0000
  -5   2   0      3.3856      0.9990     -2.8374      0.0000
  -4   2   0      4.0707      0.3495      3.9213      0.0000
  -3   2   0     18.5094      0.2498     18.7869      0.0000
  -2   2   0      4.8976      0.3617      4.6440      0.0000
  -1   2   0      7.8595      0.0956      8.0908      0.0000
   0   2   0    125.8493      0.8822   -135.8824      0.0000
   1   2   0      6.8923      0.1118      7.9034      0.0000
   2   2   0     21.5076      0.2047    -21.9519      0.0000
   3   2   0      0.6013      0.4222      0.4540      0.0000
   4   2   0      6.3015      0.3834      6.5068      0.0000
   5   2   0      7.7038      0.1626      8.0377      0.0000
   6   2   0      5.8446      0.2043     -6.1126      0.0000
   7   2   0      4.1277      0.2926      4.2360      0.0000
   8   2   0      0.0000      1.1527     -0.2251      0.0000
  -7   3   0      0.0000      0.9299     -0.9269      0.0000
  -6   3   0      3.3521      0.7367     -2.6237      0.0000
  -5   3   0      2.4413      0.8796      1.4141      0.0000
  -4   3   0      1.0278      1.2399      0.5520      0.0000
  -3   3   0     10.1477      0.2482     -9.8241      0.0000
  -2   3   0      6.4864      0.3725     -6.6743      0.0000
  -1   3   0      5.3374      0.2304      6.0189      0.0000
   0   3   0     13.4512      0.1986    -13.3846      0.0000
   1   3   0     13.5560      0.1397     13.6332      0.0000
   2   3   0      8.4380      0.1261      8.3162      0.0000
   3   3   0     15.5685      0.4845     15.5044      0.0000
   4   3   0      6.5634      0.1601     -6.8655      0.0000
   5   3   0      3.1921      0.4035      3.0346      0.0000
   6   3   0      2.5830      0.6443      2.6977      0.0000
   7   3   0      0.0000      0.8236      0.5439      0.0000
   8   3   0      0.0000      0.8944      1.2282      0.0000
  -6   4   0      0.6529      0.9299     -0.4710      0.0000
  -5   4   0      5.8908      0.4386      5.8057      0.0000
  -4   4   0      2.5228      0.5302      2.2920      0.0000
  -3   4   0      7.8888      0.2910     -7.3962      0.0000
  -2   4   0      1.5410      0.2651     -1.7660      0.0000
  -1   4   0      1.5938      0.4640     -0.7959      0.0000
   0   4   0     16.8669      0.3437     16.5109      0.0000
   1   4   0     15.7614      0.2432     15.2029      0.0000
   2   4   0      2.3953      0.2335      2.3017      0.0000
   3   4   0      9.5200      0.1613      9.4127      0.0000
   4   4   0      0.4559      0.5412      0.9812      0.0000
   5   4   0      3.3917      0.4025     -3.7694      0.0000
   6   4   0      1.6067      0.9690      1.3770      0.0000
   7   4   0      2.1192      0.6319     -2.0112      0.0000
  -5   5   0      0.7816      0.9206     -0.6090      0.0000
  -4   5   0      0.5823      0.8252      0.0594      0.0000
  -3   5   0      2.5683      0.5366      2.2132      0.0000
  -2   5   0     10.0611      0.5096      9.1652      0.0000
  -1   5   0      3.4542      0.3607     -3.4479      0.0000
   0   5   0      6.3858      0.2090      6.0223      0.0000
   1   5   0     10.7507      0.2318    -10.8225      0.0000
   2   5   0      6.8694      0.2882     -7.0860      0.0000
   3   5   0      3.0506      0.3583     -3.3695      0.0000
   4   5   0      2.6363      0.4601      2.3482      0.0000
   5   5   0      2.9888      0.5119      2.8042      0.0000
   6   5   0      0.9992      0.8414     -1.4737      0.0000
   7   5   0      1.0310      0.8728     -1.5247      0.0000
  -4   6   0      3.0119      0.6027     -3.0199      0.0000
  -3   6   0      0.9226      0.8728      2.4397      0.0000
  -2   6   0      0.8648      0.6307     -0.2874      0.0000
  -1   6   0      0.9545      0.7546     -1.2657      0.0000
   0   6   0      1.7406      0.5630      1.1205      0.0000
   1   6   0     10.6971      0.3444    -10.6915      0.0000
   2   6   0      4.8594      0.3724      4.5379      0.0000
   3   6   0      6.0033      0.4812     -5.8448      0.0000
   4   6   0      1.3424      0.7458     -1.4442      0.0000
   5   6   0      0.6782      0.8252      1.1789      0.0000
   6   6   0      0.0000      0.9046      0.1909      0.0000
   7   6   0      0.9367      0.9046     -0.3878      0.0000
  -2   7   0      3.0544      0.5659     -3.6058      0.0000
  -1   7   0      0.7215      0.9055      0.6474      0.0000
   0   7   0      2.1308      0.5630     -2.2910      0.0000
   1   7   0      3.9739      0.5674      4.1437      0.0000
   2   7   0      4.3558      0.3890      4.1188      0.0000
   3   7   0      2.5106      0.9943      0.8057      0.0000
   5   7   0      2.7208      0.5576     -2.3531      0.0000
   6   7   0      1.1767      0.9194      0.5299      0.0000
  -2   8   0      0.0000      0.9825     -0.2020      0.0000
  -1   8   0      0.5918      0.9545      1.6924      0.0000
   0   8   0      0.3240      0.8855      0.0117      0.0000
   1   8   0      3.2176      0.5859      3.5655      0.0000
   2   8   0      2.8863      0.4911     -1.6104      0.0000
   3   8   0      1.6250      1.4384      1.0795      0.0000
   4   8   0      0.0000      0.8505      0.3790      0.0000
  -4  -8   1      0.0000      1.0124     -0.6597      0.0000
  -3  -8   1      0.7944      0.9242     -0.0397      0.0000
  -2  -8   1      0.6725      0.7585      0.3309      0.0000
  -1  -8   1      3.9937      0.6403     -0.7430      0.0000
   0  -8   1      0.0000      0.7447      0.4063      0.0000
   1  -8   1      0.9068      0.9587     -0.8062      0.0000
  -6  -7   1      1.5001      1.0113     -0.4723      0.0000
  -5  -7   1      0.9545      0.8974      0.3678      0.0000
  -4  -7   1      2.7384      0.5884      2.3125      0.0000
  -3  -7   1      0.0000      0.9003      0.0874      0.0000
  -2  -7   1      0.6118      0.6753      0.4071      0.0000
  -1  -7   1      2.7085      0.4155     -2.7594      0.0000
   0  -7   1      0.3933      0.8505      0.8251      0.0000
   1  -7   1      1.0286      0.6583     -0.2957      0.0000
   2  -7   1      0.0000      1.0935      1.4686      0.0000
   3  -7   1      2.2391      0.7034     -1.8263      0.0000
  -7  -6   1      2.1590      1.7097      1.1036      0.0000
  -6  -6   1      0.9567      0.9644      0.7016      0.0000
  -5  -6   1      1.5587      1.0333     -1.1782      0.0000
  -4  -6   1      1.3281      0.7415     -0.7433      0.0000
  -3  -6   1      0.0000      0.6324      0.2624      0.0000
  -2  -6   1      1.3911      0.6135      1.2041      0.0000
  -1  -6   1      2.0369      0.6172     -1.4669      0.0000
   0  -6   1      6.4104      2.9814      2.1744      0.0000
   1  -6   1      1.5438      0.5060      1.5966      0.0000
   2  -6   1      3.3239      0.2941      3.2384      0.0000
   3  -6   1      0.0000      0.8432     -1.4245      0.0000
   4  -6   1      0.6694      0.9115     -0.2430      0.0000
  -7  -5   1      1.3382      0.8212      0.6303      0.0000
  -6  -5   1      2.8765      0.4816      2.9020      0.0000
  -5  -5   1      3.2133      0.5680      3.1619      0.0000
  -4  -5   1      5.3223      0.2570     -5.4964      0.0000
  -3  -5   1      2.9670      0.2554     -3.5296      0.0000
  -2  -5   1      0.1067      0.7457     -0.2982      0.0000
  -1  -5   1      1.7978      0.8212      1.6850      0.0000
   0  -5   1      3.8140      0.2707      3.7675      0.0000
   1  -5   1      1.5370      0.3516      1.5753      0.0000
   2  -5   1      0.8022      0.6308     -0.2196      0.0000
   3  -5   1      1.2924      0.9935     -1.7414      0.0000
   4  -5   1      4.0101      0.4679     -3.6825      0.0000
   5  -5   1      2.2791      0.8183      2.0557      0.0000
  -7  -4   1      0.0000      0.9242      0.2204      0.0000
  -6  -4   1      3.1609      0.9087     -2.2388      0.0000
  -5  -4   1      5.4805      0.3392      4.9353      0.0000
  -4  -4   1      1.5829      0.6444      2.2188      0.0000
  -3  -4   1      2.4084      0.2644     -2.5226      0.0000
  -2  -4   1      8.9405      0.1650     -8.9612      0.0000
  -1  -4   1     12.9101      0.2272     12.1474      0.0000
   0  -4   1     19.2032      0.4277    -19.6218      0.0000
   1  -4   1      3.9845      0.2910      3.7545      0.0000
   2  -4   1      0.1407      0.5155      0.6271      0.0000
   3  -4   1      1.9194      0.3248     -1.4551      0.0000
   4  -4   1      1.0105      0.8929     -0.0265      0.0000
   5  -4   1      5.0862      0.5018     -4.7076      0.0000
   6  -4   1      4.4774      0.5613     -4.6576      0.0000
  -8  -3   1      0.9613      0.8698      1.6352      0.0000
  -7  -3   1      1.9007      0.4398     -2.1132      0.0000
  -6  -3   1      5.5657      0.4823     -5.3592      0.0000
  -5  -3   1      6.7553      0.2471     -6.6150      0.0000
  -4  -3   1      5.6621      0.1913      5.5900      0.0000
  -3  -3   1      2.4946      0.2667      1.6354      0.0000
  -2  -3   1      1.9966      0.2207     -1.8445      0.0000
  -1  -3   1      0.8116      0.4254      0.9653      0.0000
   0  -3   1     13.1507      0.1497    -13.6448      0.0000
   1  -3   1      4.3467      0.1350      4.4198      0.0000
   2  -3   1      1.8471      0.2470     -1.7515      0.0000
   3  -3   1     13.1081      0.2540     12.5419      0.0000
   4  -3   1      0.9139      0.8493      0.8891      0.0000
   5  -3   1      2.5553      0.8194     -2.9979      0.0000
   6  -3   1      0.9296      1.0492      0.6460      0.0000
   7  -3   1      0.0000      0.9740     -0.8664      0.0000
  -8  -2   1      1.5892      1.3070      2.1676      0.0000
  -7  -2   1      0.5123      0.6313     -1.4625      0.0000
  -6  -2   1      1.8277      0.5140      0.6252      0.0000
  -5  -2   1      4.5325      0.2487     -4.8900      0.0000
  -4  -2   1      4.1590      0.3614     -4.0087      0.0000
  -3  -2   1      3.3194      0.1763      3.3461      0.0000
  -2  -2   1     11.1086      0.1074     11.2637      0.0000
  -1  -2   1     24.8338      0.1826    -25.5192      0.0000
   0  -2   1     54.7243      0.2626     55.0504      0.0000
   1  -2   1      7.0227      0.0974     -7.2430      0.0000
   2  -2   1      1.3976      0.5337      0.1489      0.0000
   3  -2   1      3.1023      0.1274      3.3202      0.0000
   4  -2   1      5.0593      0.1697     -5.0008      0.0000
   5  -2   1      4.5444      0.5434      4.1026      0.0000
   6  -2   1      8.8723      0.5476      9.1719      0.0000
   7  -2   1      2.6745      0.8230     -1.9570      0.0000
  -8  -1   1      0.7479      0.8502     -2.3874      0.0000
  -7  -1   1      1.8582      0.5480      2.1254      0.0000
  -6  -1   1      2.7205      0.2842      2.5666      0.0000
  -5  -1   1      4.1715      0.2057      4.4630      0.0000
  -4  -1   1      4.4004      0.1653      5.2474      0.0000
  -3  -1   1      7.5943      0.1456      7.3170      0.0000
  -2  -1   1     19.4272      0.1576     20.3510      0.0000
  -1  -1   1     17.8960      0.1174     18.8847      0.0000
   0  -1   1      7.6600      0.1156      9.5370      0.0000
   1  -1   1     31.5815      0.1959    -32.4456      0.0000
   2  -1   1      2.7538      0.2395     -2.8968      0.0000
   3  -1   1     19.9557      0.1459    -18.5666      0.0000
   4  -1   1      2.3401      0.1758     -2.2011      0.0000
   5  -1   1      0.9545      0.4528      0.3213      0.0000
   6  -1   1      0.0000      0.9242      0.9466      0.0000
   7  -1   1      0.4525      1.2627      0.0572      0.0000
  -8   0   1      0.0000      0.8943     -0.4781      0.0000
  -7   0   1      0.0000      1.0124      0.7966      0.0000
  -6   0   1      3.0188      0.7469      2.8651      0.0000
  -5   0   1      4.0707      0.1873     -4.3050      0.0000
  -4   0   1      9.1891      0.3798      8.4174      0.0000
  -3   0   1      5.3553      0.1813      4.6699      0.0000
  -2   0   1     11.3076      0.1812     10.9298      0.0000
  -1   0   1     10.5724      0.1140     11.4602      0.0000
   1   0   1     70.3548      0.2339    -63.9789      0.0000
   2   0   1     12.0090      0.1301    -11.4413      0.0000
   3   0   1      2.7626      0.3091      2.0841      0.0000
   4   0   1     16.4819      0.3420     14.6954      0.0000
   5   0   1      0.0551      0.5457      0.6976      0.0000
   6   0   1      8.6603      0.3407     -9.0990      0.0000
   7   0   1      0.8924      0.7806     -0.2519      0.0000
   8   0   1      1.3708      0.9114     -1.4784      0.0000
  -7   1   1      0.7949      0.8157      0.0105      0.0000
  -6   1   1      2.6264      0.6337      2.4333      0.0000
  -5   1   1      1.2011      1.0310     -1.4017      0.0000
  -4   1   1     12.0568      0.1981    -12.4709      0.0000
  -3   1   1      1.0133      0.7914     -0.1135      0.0000
  -2   1   1     40.4055      0.2949    -41.2018      0.0000
  -1   1   1     17.0286      0.1374    -18.1651      0.0000
   0   1   1      3.2486      0.1653     -2.7473      0.0000
   1   1   1     20.2267      0.1313     20.4205      0.0000
   2   1   1      3.6642      0.0925      3.8276      0.0000
   3   1   1      8.6936      0.1928      8.5041      0.0000
   4   1   1     20.0207      0.1791     19.3468      0.0000
   5   1   1      0.5209      0.5315      0.1389      0.0000
   6   1   1      0.9880      0.5338     -0.6983      0.0000
   7   1   1      0.9139      0.6632      1.8656      0.0000
   8   1   1      0.0000      0.8713      0.0799      0.0000
  -7   2   1      1.2821      0.9501      0.2798      0.0000
  -6   2   1      3.3775      1.0252     -3.3256      0.0000
  -5   2   1     10.3466      0.3223     10.9482      0.0000
  -4   2   1      5.1278      0.2984     -5.3481      0.0000
  -3   2   1      7.6706      0.2351     -7.7968      0.0000
  -2   2   1     17.0735      0.2940    -18.6261      0.0000
  -1   2   1      9.4394      0.1514      9.9921      0.0000
   0   2   1     22.9225      0.4005    -23.4961      0.0000
   1   2   1    133.4573      1.0725    131.6301      0.0000
   2   2   1      9.5409      0.1791     -9.8843      0.0000
   3   2   1      1.5465      0.3559     -1.0997      0.0000
   4   2   1     11.7168      0.1773    -11.5207      0.0000
   5   2   1      3.9405      0.1833     -3.9026      0.0000
   6   2   1      3.0343      0.2722      2.9669      0.0000
   7   2   1      3.3870      0.4264      3.7305      0.0000
   8   2   1      1.7345      0.7040     -0.3907      0.0000
  -7   3   1      1.1294      1.0054     -0.6485      0.0000
  -6   3   1      0.0000      1.0848     -1.9126      0.0000
  -5   3   1      2.2498      0.6420      2.4935      0.0000
  -4   3   1      5.3945      0.5076      5.4134      0.0000
  -3   3   1      5.7071      0.4515     -5.3442      0.0000
  -2   3   1     28.8470      0.3182     28.1716      0.0000
  -1   3   1      3.5349      0.1684      3.5700      0.0000
   0   3   1      8.1510      0.1378      8.4783      0.0000
   1   3   1      7.9884      0.1243      8.2475      0.0000
   2   3   1      1.6936      0.2054      1.8446      0.0000
   3   3   1      0.1757      0.4673     -0.6483      0.0000
   4   3   1     23.6964      0.1899    -23.9837      0.0000
   5   3   1      3.4022      0.3439      3.0956      0.0000
   6   3   1      2.3451      0.6639     -2.0984      0.0000
   7   3   1      2.8456      0.4986     -3.0183      0.0000
   8   3   1      0.0000      0.8380      0.2117      0.0000
  -6   4   1      1.2250      1.0062      2.1078      0.0000
  -5   4   1      6.9763      0.4083     -6.7110      0.0000
  -4   4   1      0.0000      0.8945      0.2149      0.0000
  -3   4   1      3.0031      0.3864      2.8162      0.0000
  -2   4   1      8.7070      0.2501      8.6810      0.0000
  -1   4   1      2.9114      0.3841     -3.0149      0.0000
   0   4   1     13.9360      0.3197     14.0791      0.0000
   2   4   1     13.8197      0.1959     14.5558      0.0000
   3   4   1      3.3301      0.3080     -3.5212      0.0000
   4   4   1      3.1052      0.5533      3.4392      0.0000
   5   4   1      1.9484      0.7440      2.1991      0.0000
   6   4   1      1.0331      0.8432      1.1186      0.0000
   7   4   1      4.2470      0.4336     -4.5508      0.0000
  -5   5   1      2.6543      0.8596     -2.5303      0.0000
  -4   5   1      0.0000      1.0492      0.6082      0.0000
  -3   5   1      2.8369      0.4953      2.4572      0.0000
  -2   5   1      9.7210      0.3507     -9.7421      0.0000
  -1   5   1      3.0172      0.2535     -2.8409      0.0000
   0   5   1      3.5823      0.2660     -3.4041      0.0000
   1   5   1      7.4535      0.3565     -7.2399      0.0000
   2   5   1      1.1370      0.5647      0.9913      0.0000
   3   5   1      1.8983      0.4035      1.9012      0.0000
   4   5   1     12.3165      0.4708     12.2290      0.0000
   5   5   1      3.6853      0.5317     -2.9364      0.0000
   6   5   1      1.3947      0.8853      1.5901      0.0000
   7   5   1      2.4267      1.0730      2.2920      0.0000
  -4   6   1      2.1442      0.8048      1.9903      0.0000
  -3   6   1      0.0000      0.8959      0.3517      0.0000
  -2   6   1      3.2453      0.8602     -2.5220      0.0000
  -1   6   1      1.5342      1.0148      1.0574      0.0000
   0   6   1      2.7517      0.4253     -2.0668      0.0000
   1   6   1     18.2296      0.4182     19.3514      0.0000
   2   6   1      2.4551      0.3694     -2.0698      0.0000
   3   6   1      0.0000      1.0760      0.4669      0.0000
   4   6   1      0.0000      0.8374      0.9121      0.0000
   5   6   1      1.4838      1.1193     -0.4075      0.0000
   6   6   1      2.4021      0.8940     -1.5952      0.0000
   7   6   1      3.2073      0.6312      2.4792      0.0000
  -3   7   1      0.0000      0.9944     -0.3059      0.0000
  -2   7   1      1.7857      1.0522      2.2422      0.0000
  -1   7   1      3.6444      0.3080      3.6961      0.0000
   0   7   1      0.0000      0.6799      0.3598      0.0000
   1   7   1      4.6693      0.4161      4.2647      0.0000
   2   7   1      2.5270      0.4565     -2.6705      0.0000
   3   7   1      2.9093      0.7012     -2.4731      0.0000
   4   7   1      4.2360      0.4535     -3.6352      0.0000
   5   7   1      2.3438      1.2026      1.4918      0.0000
   6   7   1      1.2600      0.9481      0.3916      0.0000
  -2   8   1      1.6445      1.2776      1.3726      0.0000
  -1   8   1      1.4249      0.8920     -0.5614      0.0000
   0   8   1      0.7592      0.7818     -0.9651      0.0000
   1   8   1      3.2338      0.6641     -3.6073      0.0000
   2   8   1      2.2385      1.0552     -2.9715      0.0000
   3   8   1      2.8635      0.8812      1.4714      0.0000
   4   8   1      1.8890      1.2221     -1.6003      0.0000
  -4  -8   2      0.8600      0.9115     -0.7628      0.0000
  -3  -8   2      2.5336      0.6588      2.2350      0.0000
  -2  -8   2      1.4692      0.6716     -0.8324      0.0000
  -1  -8   2      1.9708      0.7289      1.7941      0.0000
   0  -8   2      3.0418      0.9354     -1.4366      0.0000
   1  -8   2      0.1971      0.7060     -0.8079      0.0000
  -6  -7   2      1.1180      0.9481      0.4221      0.0000
  -5  -7   2      0.0000      0.8661     -0.9267      0.0000
  -4  -7   2      3.3061      0.4592     -3.4871      0.0000
  -3  -7   2      1.2621      1.0030      0.1936      0.0000
  -2  -7   2      3.4777      0.5250      2.5789      0.0000
  -1  -7   2      0.9417      0.8182     -0.8366      0.0000
   0  -7   2      2.6400      0.4407      2.6079      0.0000
   1  -7   2      2.2184      0.6776     -2.1376      0.0000
   2  -7   2      4.4600      0.7824     -4.2697      0.0000
   3  -7   2      1.1295      0.9645      0.6527      0.0000
  -6  -6   2      1.0876      0.9545     -1.5310      0.0000
  -5  -6   2      1.2810      0.8442     -1.2558      0.0000
  -4  -6   2      0.4860      0.6887     -0.1172      0.0000
  -3  -6   2      5.9587      0.4460     -6.0330      0.0000
  -2  -6   2      2.2515      0.4539      2.1653      0.0000
  -1  -6   2      0.9069      0.6867     -0.7182      0.0000
   0  -6   2      3.3338      0.3316      3.0046      0.0000
   1  -6   2      3.8474      0.3551      3.6473      0.0000
   2  -6   2      0.0000      0.9677      0.4782      0.0000
   3  -6   2      6.7702      0.4148     -6.4677      0.0000
   4  -6   2      3.1652      0.6473      2.2288      0.0000
  -7  -5   2      1.7052      0.8228     -1.8014      0.0000
  -6  -5   2      0.7556      0.8182      0.0281      0.0000
  -5  -5   2      2.4754      0.5485      1.8630      0.0000
  -4  -5   2      2.8452      0.3049      2.6218      0.0000
  -3  -5   2      2.4765      0.3889      2.2559      0.0000
  -2  -5   2      0.0000      0.5793     -0.7393      0.0000
  -1  -5   2      0.7073      0.8114     -1.2991      0.0000
   0  -5   2      6.2328      0.2710     -6.1454      0.0000
   1  -5   2      1.9800      0.3732      1.6043      0.0000
   2  -5   2      2.0844      0.3636      2.2549      0.0000
   3  -5   2      0.7419      1.1852      1.4982      0.0000
   4  -5   2      3.1028      0.5441     -2.7763      0.0000
   5  -5   2      2.0116      0.8467      1.7812      0.0000
  -7  -4   2      1.3398      1.1852      1.4818      0.0000
  -6  -4   2      2.1861      0.3802      2.3763      0.0000
  -5  -4   2      2.4903      0.8623      2.4023      0.0000
  -4  -4   2      1.1003      0.4595     -0.1138      0.0000
  -3  -4   2      8.4631      0.2030      8.4925      0.0000
  -2  -4   2      0.0000      0.6848     -0.3160      0.0000
  -1  -4   2      5.1326      0.2687      4.7144      0.0000
   0  -4   2      4.5990      0.3269     -4.9359      0.0000
   1  -4   2     12.0287      0.1674    -12.1441      0.0000
   2  -4   2      0.9068      0.6897      0.5042      0.0000
   3  -4   2      5.6165      0.2293      5.7065      0.0000
   4  -4   2      4.3494      0.4516     -3.7359      0.0000
   5  -4   2      1.9013      0.6669      2.1254      0.0000
   6  -4   2      3.6087      0.5969      3.5757      0.0000
  -8  -3   2      1.5894      0.7210     -1.8338      0.0000
  -7  -3   2      2.9133      0.3315      3.3729      0.0000
  -6  -3   2      0.1721      0.6098     -0.2131      0.0000
  -5  -3   2      1.3135      0.4208      1.3792      0.0000
  -4  -3   2      4.9188      0.1936      4.7485      0.0000
  -3  -3   2      9.5248      0.1544     -9.9810      0.0000
  -2  -3   2     14.8618      0.1713    -15.4121      0.0000
  -1  -3   2      9.7453      0.4040      9.2641      0.0000
   0  -3   2      5.1180      0.2308      4.6289      0.0000
   1  -3   2      4.9762      0.1391      5.1158      0.0000
   2  -3   2      6.5646      0.1568      6.6081      0.0000
   3  -3   2      1.8349      0.3266     -1.6752      0.0000
   4  -3   2      1.0900      0.8033      1.4870      0.0000
   5  -3   2      7.3101      0.3582     -7.1809      0.0000
   6  -3   2      1.1109      0.9726      1.7487      0.0000
   7  -3   2      1.0792      1.0148      0.0847      0.0000
  -8  -2   2      1.0839      0.8298     -1.3017      0.0000
  -7  -2   2      1.1925      0.7827     -1.6385      0.0000
  -6  -2   2      1.1157      0.5328     -0.0180      0.0000
  -5  -2   2      5.2999      0.2458     -5.1379      0.0000
  -4  -2   2     10.2233      0.2232     10.0337      0.0000
  -3  -2   2      4.9939      0.1785     -5.3189      0.0000
  -2  -2   2     14.8435      0.2134    -15.1753      0.0000
  -1  -2   2     32.4175      0.1806    -32.5280      0.0000
   0  -2   2     10.5781      0.1138     10.9992      0.0000
   1  -2   2      4.1614      0.1396      4.0609      0.0000
   2  -2   2      2.8329      0.3471      3.4343      0.0000
   3  -2   2      8.2792      0.1268      9.0853      0.0000
   4  -2   2      3.7873      0.2742      3.8915      0.0000
   5  -2   2      4.2572      0.3604     -4.2500      0.0000
   6  -2   2      6.2652      0.5827     -6.4287      0.0000
   7  -2   2      2.7352      1.3150     -3.3392      0.0000
  -8  -1   2      1.3086      0.8727      1.2084      0.0000
  -7  -1   2      0.0000      0.7933     -0.2272      0.0000
  -6  -1   2      1.0620      0.7618      0.0301      0.0000
  -5  -1   2      7.1146      0.2264     -7.2096      0.0000
  -4  -1   2     14.3057      0.1614    -13.7231      0.0000
  -3  -1   2     16.3562      0.1797     16.6183      0.0000
  -2  -1   2     23.6057      0.1784     24.5927      0.0000
  -1  -1   2     18.5993      0.1328    -18.6718      0.0000
   0  -1   2      3.1403      0.8890     -2.6454      0.0000
   1  -1   2     24.3614      0.1270    -25.5896      0.0000
   2  -1   2     17.2222      0.2198    -17.7906      0.0000
   3  -1   2      1.6986      0.2212     -1.8448      0.0000
   4  -1   2      8.7584      0.1323      8.0668      0.0000
   5  -1   2      5.8635      0.6226      6.0572      0.0000
   6  -1   2      4.2204      0.4182     -4.2379      0.0000
   7  -1   2      1.4266      0.9306      1.3424      0.0000
  -8   0   2      0.8476      0.8751      1.0218      0.0000
  -7   0   2      1.9422      0.7463      2.7086      0.0000
  -6   0   2      2.9683      0.3834     -2.1281      0.0000
  -5   0   2      4.7328      0.6239      4.1697      0.0000
  -4   0   2     18.4581      0.5512    -17.3802      0.0000
  -3   0   2      3.1479      0.1300     -2.8351      0.0000
  -2   0   2     27.5340      0.1474     24.9725      0.0000
  -1   0   2     54.2194      0.2541     49.8332      0.0000
   1   0   2     63.2609      0.2035     60.3342      0.0000
   2   0   2     12.2585      0.1028    -11.2328      0.0000
   3   0   2     17.2156      0.1840    -16.4664      0.0000
   4   0   2      3.5309      0.2050     -3.3329      0.0000
   5   0   2      1.0646      0.4315     -0.3524      0.0000
   6   0   2      3.7768      0.3815      3.6678      0.0000
   7   0   2      7.1064      0.3657      7.0090      0.0000
  -7   1   2      3.7636      0.5070     -3.3568      0.0000
  -6   1   2      1.3996      0.8055      1.0479      0.0000
  -5   1   2      5.5167      0.3214      5.6344      0.0000
  -4   1   2      8.8988      0.3318      8.0716      0.0000
  -3   1   2     10.1128      0.3026     -9.7854      0.0000
  -2   1   2      0.0000      0.5086     -0.5448      0.0000
  -1   1   2     13.5964      0.1560     14.2382      0.0000
   0   1   2      7.9047      0.2037      9.4098      0.0000
   1   1   2     13.9351      0.0963     14.6576      0.0000
   2   1   2      7.8744      0.1185      8.2860      0.0000
   3   1   2      5.4792      0.1911      5.6165      0.0000
   4   1   2     15.6955      0.1980    -14.1370      0.0000
   5   1   2      0.0000      0.5467      0.0317      0.0000
   6   1   2      1.9151      0.3419      1.8930      0.0000
   7   1   2      1.6470      0.5704     -1.6996      0.0000
   8   1   2      0.0000      1.0672      0.4913      0.0000
  -7   2   2      1.4562      1.0331     -1.8003      0.0000
  -6   2   2      2.4133      0.6358      1.7714      0.0000
  -5   2   2      0.0000      0.8296     -0.0592      0.0000
  -4   2   2      6.3491      0.2905      6.0724      0.0000
  -3   2   2      8.1444      0.2505      7.8872      0.0000
  -2   2   2      8.5896      0.1876     -8.5425      0.0000
  -1   2   2      3.4901      0.2481     -3.3201      0.0000
   0   2   2     16.9439      0.1670     18.4190      0.0000
   1   2   2     67.0572      0.3909    -69.2554      0.0000
   2   2   2     13.3233      0.2700    -13.5055      0.0000
   3   2   2      5.1369      0.0834     -5.1326      0.0000
   4   2   2      3.1256      0.3693      3.3403      0.0000
   5   2   2      6.2339      0.3434      6.4358      0.0000
   6   2   2      2.6231      0.3841      2.0051      0.0000
   7   2   2      6.4044      0.4777     -7.1550      0.0000
   8   2   2      0.0000      0.8929      0.8835      0.0000
  -7   3   2      1.1388      0.9786      1.7070      0.0000
  -6   3   2      0.9111      0.8959     -0.9076      0.0000
  -5   3   2      0.0000      0.7933      0.2420      0.0000
  -4   3   2      1.0153      0.8207     -0.9252      0.0000
  -3   3   2      1.5192      0.5881     -1.5334      0.0000
  -2   3   2      4.8272      0.5005     -4.9355      0.0000
  -1   3   2     10.1035      0.1913    -10.2498      0.0000
   0   3   2      4.0162      0.1942     -3.7462      0.0000
   1   3   2      6.0494      0.2041      6.4736      0.0000
   2   3   2      2.0953      0.2769     -1.8843      0.0000
   3   3   2      6.0703      0.2241     -5.9879      0.0000
   4   3   2      8.2138      0.2356      7.3606      0.0000
   5   3   2      1.3207      1.0217      1.1752      0.0000
   6   3   2      0.0000      1.1193      0.4872      0.0000
   7   3   2      1.2622      0.9445      1.0259      0.0000
   8   3   2      0.6137      0.8380      0.8392      0.0000
  -6   4   2      0.0000      0.9405     -0.4672      0.0000
  -5   4   2      1.3475      0.9669     -1.3555      0.0000
  -4   4   2      4.7105      0.4284      4.6899      0.0000
  -3   4   2      5.0759      0.3697     -5.0801      0.0000
  -2   4   2      1.5356      0.3539     -1.7547      0.0000
  -1   4   2     11.1635      0.1875    -11.4760      0.0000
   0   4   2      3.1395      0.2088     -2.9274      0.0000
   1   4   2     17.0992      0.4207     17.3217      0.0000
   2   4   2     32.1510      0.4884     33.2719      0.0000
   4   4   2      0.7793      0.8713     -0.1964      0.0000
   5   4   2      4.8935      0.7076     -4.4126      0.0000
   6   4   2      3.8546      0.4480     -3.4535      0.0000
   7   4   2      3.8733      0.4776      3.5828      0.0000
  -5   5   2      1.2011      1.2168     -1.0140      0.0000
  -4   5   2      0.0000      1.1527      1.3503      0.0000
  -3   5   2      3.2877      0.5137      3.0294      0.0000
  -2   5   2      1.1843      0.8584     -0.1810      0.0000
  -1   5   2      9.0513      0.1861      8.7355      0.0000
   0   5   2      0.2252      0.5421      0.3481      0.0000
   1   5   2      1.6533      0.5520     -1.6162      0.0000
   2   5   2      3.2134      0.5179      2.2683      0.0000
   3   5   2      2.4104      0.4549      2.2891      0.0000
   4   5   2      1.7196      1.0303     -1.6590      0.0000
   5   5   2      4.3819      0.4028     -4.3959      0.0000
   6   5   2      0.0000      0.8792      0.9685      0.0000
   7   5   2      0.0000      0.9325     -0.6172      0.0000
  -4   6   2      4.4575      0.6564     -4.3251      0.0000
  -3   6   2      1.4623      1.0492      1.3328      0.0000
  -2   6   2      1.6807      0.8785      1.7948      0.0000
  -1   6   2      5.9959      0.2424      5.6709      0.0000
   0   6   2      1.3580      0.5216      0.2528      0.0000
   1   6   2      2.0620      0.6509      1.2522      0.0000
   2   6   2     24.3050      0.6825    -24.2715      0.0000
   3   6   2      1.6961      0.6921      1.6436      0.0000
   4   6   2      3.0367      0.5392     -2.3779      0.0000
   5   6   2      0.9697      1.2627      0.9790      0.0000
   6   6   2      1.1870      0.9032      1.3505      0.0000
   7   6   2      0.0000      0.9610     -0.7911      0.0000
  -3   7   2      1.4838      1.2323     -0.4381      0.0000
  -2   7   2      0.0000      0.9691      0.9212      0.0000
  -1   7   2      5.0610      0.4493     -5.1220      0.0000
   0   7   2      0.8160      0.7160      0.3143      0.0000
   1   7   2      0.0000      0.6240     -1.4110      0.0000
   2   7   2      1.8625      1.4117     -1.4337      0.0000
   3   7   2      2.0667      0.7274      0.4999      0.0000
   4   7   2      0.6669      0.8636      1.3092      0.0000
   5   7   2      4.0539      0.5154      3.9583      0.0000
   6   7   2      1.6977      0.9013     -1.7159      0.0000
  -1   8   2      0.8536      0.8868     -1.5704      0.0000
   0   8   2      0.0000      0.7520      0.3023      0.0000
   1   8   2      0.8266      0.9242     -1.3494      0.0000
   2   8   2      9.4801      0.4927     10.2614      0.0000
   3   8   2      1.6358      0.9957     -1.9153      0.0000
   4   8   2      2.3029      1.7208      1.4076      0.0000
  -4  -8   3      0.0000      1.1022     -0.1134      0.0000
  -3  -8   3      0.7289      1.0310     -0.0647      0.0000
  -2  -8   3      0.0000      0.9386     -0.2395      0.0000
  -1  -8   3      2.8855      1.1908     -1.6780      0.0000
   0  -8   3      3.5131      0.4944     -2.3853      0.0000
   1  -8   3      1.7450      0.7441     -1.0756      0.0000
  -5  -7   3      0.8680      0.8432     -1.1482      0.0000
  -4  -7   3      1.1444      0.9644      2.0110      0.0000
  -3  -7   3      4.2733      0.3312      4.5820      0.0000
  -2  -7   3      0.4232      0.6915     -0.8922      0.0000
  -1  -7   3      0.6489      0.6580     -0.4806      0.0000
   0  -7   3      1.6078      0.7179      1.0213      0.0000
   1  -7   3      0.0000      0.7940     -0.8719      0.0000
   2  -7   3      2.5143      0.4315      2.2232      0.0000
   3  -7   3      3.5123      0.6343      3.9062      0.0000
  -6  -6   3      6.2804      0.5984      6.4193      0.0000
  -5  -6   3      1.3524      1.0030     -0.8418      0.0000
  -4  -6   3      0.8765      0.7119      1.0936      0.0000
  -3  -6   3      2.3718      0.4560     -2.2580      0.0000
  -2  -6   3      4.5983      0.3585      5.0375      0.0000
  -1  -6   3      1.1322      0.8252      0.9557      0.0000
   0  -6   3      6.3009      0.4473      6.1074      0.0000
   1  -6   3      3.4042      0.3247     -3.5149      0.0000
   2  -6   3      1.1515      0.5274     -1.5197      0.0000
   3  -6   3      0.0000      0.8317     -1.0899      0.0000
   4  -6   3      1.5478      0.9912      1.9362      0.0000
  -7  -5   3      5.6084      0.8950      5.7170      0.0000
  -6  -5   3      1.9317      0.6581     -1.5204      0.0000
  -5  -5   3      1.8503      0.4426      2.2774      0.0000
  -4  -5   3      3.5709      0.3823     -3.8054      0.0000
  -3  -5   3     11.7939      0.3755    -12.5064      0.0000
  -2  -5   3      3.0092      0.3333     -2.7462      0.0000
  -1  -5   3      5.9168      0.2543      5.4317      0.0000
   0  -5   3      2.3831      0.6383     -2.2258      0.0000
   1  -5   3      3.7912      0.6018      3.6498      0.0000
   2  -5   3      2.3083      1.0815     -1.5743      0.0000
   3  -5   3      8.5662      0.4418     -8.8156      0.0000
   4  -5   3      3.8825      0.7259      3.9262      0.0000
   5  -5   3      1.2915      1.1193      0.0185      0.0000
  -7  -4   3      1.7427      0.7179      1.3077      0.0000
  -6  -4   3      8.5725      0.9143     -8.5974      0.0000
  -5  -4   3      0.4026      0.9445      0.7078      0.0000
  -4  -4   3      2.0580      0.3197     -2.1252      0.0000
  -3  -4   3      6.0107      0.2412      6.2642      0.0000
  -2  -4   3     15.8365      0.4017    -17.2384      0.0000
  -1  -4   3      5.3363      0.2847      5.2445      0.0000
   0  -4   3      7.9860      0.2131     -8.0324      0.0000
   1  -4   3      9.6749      0.2182      9.9659      0.0000
   2  -4   3      1.9620      0.3170      2.0566      0.0000
   3  -4   3      2.1450      0.3923      2.4537      0.0000
   4  -4   3      8.7033      0.3594     -8.6409      0.0000
   5  -4   3      1.1130      0.8745      1.2212      0.0000
   6  -4   3      1.2314      0.9830      0.9670      0.0000
  -8  -3   3      2.0803      1.0323     -2.0428      0.0000
  -7  -3   3      3.9729      0.6214     -4.0656      0.0000
  -6  -3   3      1.5197      0.5039     -1.6512      0.0000
  -5  -3   3      5.5566      0.3659     -5.6502      0.0000
  -4  -3   3      4.6007      0.5893      3.4609      0.0000
  -3  -3   3     16.6817      0.1824     15.9165      0.0000
  -2  -3   3      6.9979      0.1760      7.2364      0.0000
  -1  -3   3      0.4995      0.5300      0.1650      0.0000
   0  -3   3      9.1720      0.1688      8.9083      0.0000
   1  -3   3      5.8471      0.1372     -6.4920      0.0000
   2  -3   3      2.5841      0.2209     -2.3447      0.0000
   3  -3   3      8.0533      0.1999      8.0438      0.0000
   4  -3   3      3.9665      0.1875     -4.1439      0.0000
   5  -3   3      2.6253      0.5055     -2.4541      0.0000
   6  -3   3      0.0000      1.0030     -0.2237      0.0000
  -8  -2   3      1.6156      1.0135     -0.0158      0.0000
  -7  -2   3      0.5226      0.6208      0.3694      0.0000
  -6  -2   3      7.6125      0.2489      7.7844      0.0000
  -5  -2   3      1.2290      0.5772      1.8431      0.0000
  -4  -2   3      2.2554      0.4285      2.1897      0.0000
  -3  -2   3      6.2608      0.1508     -6.6826      0.0000
  -2  -2   3     25.1922      0.3303     24.5584      0.0000
  -1  -2   3     17.4124      0.3900    -18.8145      0.0000
   0  -2   3      8.6541      0.1132      9.3272      0.0000
   1  -2   3      5.8842      0.2388     -6.0653      0.0000
   2  -2   3     14.8200      0.4166    -14.5720      0.0000
   3  -2   3      1.6999      0.2663     -1.6536      0.0000
   4  -2   3     11.8844      0.1622     12.0076      0.0000
   5  -2   3      3.2015      0.5366     -3.1244      0.0000
   6  -2   3      1.6417      0.7610      1.3079      0.0000
   7  -2   3      3.2086      1.0876      2.9823      0.0000
  -8  -1   3      1.5403      0.9410      1.6476      0.0000
  -7  -1   3      2.8805      0.4649     -2.6400      0.0000
  -6  -1   3      6.1474      0.2260      6.5808      0.0000
  -5  -1   3      5.8378      0.3081      5.8250      0.0000
  -4  -1   3      2.4782      0.2251      2.3132      0.0000
  -3  -1   3      0.0000      0.4323      0.1559      0.0000
  -2  -1   3      4.1190      0.2346     -3.9862      0.0000
  -1  -1   3     36.4662      0.1632    -36.7392      0.0000
   0  -1   3     15.2106      0.1330    -16.4626      0.0000
   1  -1   3     10.6508      0.1212    -10.5033      0.0000
   2  -1   3      2.8828      0.2048      3.0936      0.0000
   3  -1   3      1.4296      0.5938      0.7923      0.0000
   4  -1   3      1.3777      0.7404      1.8096      0.0000
   5  -1   3      6.0335      0.1756      6.2337      0.0000
   6  -1   3      4.3977      0.2799     -4.4529      0.0000
   7  -1   3      0.0000      0.9808      0.0161      0.0000
  -7   0   3      2.6111      0.5044     -2.2461      0.0000
  -6   0   3      6.0241      0.3698     -5.6250      0.0000
  -5   0   3      1.4269      0.3066     -1.0089      0.0000
  -4   0   3      6.2636      0.3000     -5.7831      0.0000
  -3   0   3     12.1081      0.2414     11.5243      0.0000
  -2   0   3      8.6027      0.3078     -8.0502      0.0000
  -1   0   3     13.3820      0.1199     13.5621      0.0000
   0   0   3     23.2080      0.1085    -22.2322      0.0000
   1   0   3      5.5902      0.1621     -5.8201      0.0000
   2   0   3     27.7369      0.1846     24.3666      0.0000
   3   0   3      3.4654      0.1650     -3.6204      0.0000
   4   0   3      1.3795      0.2857     -1.2170      0.0000
   5   0   3      3.9661      0.2045      3.9816      0.0000
   6   0   3      4.7311      0.2536     -4.2476      0.0000
   7   0   3      5.7149      0.8079     -5.7921      0.0000
   8   0   3      0.0000      1.2476     -0.9193      0.0000
  -7   1   3      3.9815      0.5050      4.5026      0.0000
  -6   1   3      4.9782      0.3900     -5.1669      0.0000
  -5   1   3      0.6862      0.8604     -0.0731      0.0000
  -4   1   3      7.4541      0.2315     -7.7626      0.0000
  -3   1   3     18.0406      0.2381    -18.2917      0.0000
  -2   1   3      2.3910      0.1074      2.1758      0.0000
  -1   1   3     40.2509      0.3481     41.0809      0.0000
   0   1   3     14.3025      0.2778    -12.3771      0.0000
   1   1   3     20.6521      0.2405     22.1666      0.0000
   2   1   3      0.9446      0.5459      0.3978      0.0000
   3   1   3      4.7228      0.1179     -5.2414      0.0000
   4   1   3      1.3199      0.3007      1.1325      0.0000
   5   1   3      2.4422      0.2568     -2.2770      0.0000
   6   1   3      5.7897      0.2294      5.8634      0.0000
   7   1   3      3.2259      0.2947     -3.1692      0.0000
   8   1   3      0.0000      1.2924     -0.6916      0.0000
  -7   2   3      1.7080      0.9644      2.1075      0.0000
  -6   2   3      4.5108      0.7379      4.1175      0.0000
  -5   2   3      0.0000      0.8271      0.0865      0.0000
  -4   2   3      7.0894      0.2784      6.9543      0.0000
  -3   2   3     16.2943      0.3427    -16.1021      0.0000
  -2   2   3      4.5907      0.4853     -5.1130      0.0000
  -1   2   3      6.9221      0.1113      6.4853      0.0000
   0   2   3     24.8304      0.4195     24.6549      0.0000
   1   2   3     16.5084      0.1084    -16.9597      0.0000
   2   2   3      1.2357      0.4071     -0.8047      0.0000
   3   2   3      3.0725      0.6815      3.1613      0.0000
   4   2   3      6.0328      0.1377     -6.3091      0.0000
   5   2   3      2.2844      0.2533     -2.4598      0.0000
   6   2   3      3.1296      0.4044      3.0252      0.0000
   7   2   3      3.9476      0.3768      4.3505      0.0000
   8   2   3      1.4002      0.9028      2.5872      0.0000
  -6   3   3      0.0000      0.8539      0.1967      0.0000
  -5   3   3      1.5587      0.8854     -1.5012      0.0000
  -4   3   3      4.6368      0.3922      4.6327      0.0000
  -3   3   3     12.6177      0.2829     11.9684      0.0000
  -2   3   3      5.2847      0.4064     -5.2675      0.0000
  -1   3   3      5.2333      0.2049     -5.4158      0.0000
   0   3   3     19.4306      0.2145     19.2169      0.0000
   1   3   3      4.3960      0.2894     -4.9325      0.0000
   2   3   3      2.4943      0.3229     -2.5476      0.0000
   3   3   3      0.8174      0.6261      0.8679      0.0000
   4   3   3      1.7022      1.3215     -1.1862      0.0000
   5   3   3      5.9016      0.3300     -5.6581      0.0000
   6   3   3      2.4294      0.6188     -2.2662      0.0000
   7   3   3      2.3123      0.5744      2.7411      0.0000
   8   3   3      0.0000      0.8374     -0.2595      0.0000
  -6   4   3      1.9870      1.4318     -2.1780      0.0000
  -5   4   3      0.0000      1.0760      0.8471      0.0000
  -4   4   3      3.8084      0.5357     -3.4570      0.0000
  -3   4   3     10.0693      3.3269      5.7895      0.0000
  -2   4   3      4.1207      0.5667      4.1394      0.0000
  -1   4   3      5.4922      0.1608     -5.6028      0.0000
   0   4   3      5.1037      0.1837     -4.9740      0.0000
   1   4   3     18.2657      0.1735     19.7785      0.0000
   2   4   3     19.1428      0.2680    -19.3094      0.0000
   3   4   3      0.9284      0.7290     -0.8291      0.0000
   4   4   3      1.1962      0.8929     -0.4977      0.0000
   5   4   3      0.8444      0.7336      0.9791      0.0000
   6   4   3      0.0000      0.9545     -0.5196      0.0000
   7   4   3      0.8121      1.0124     -0.8500      0.0000
  -5   5   3      0.7514      0.9355      0.0860      0.0000
  -4   5   3      2.6825      1.0807      0.3808      0.0000
  -3   5   3      3.0954      0.5042     -2.8339      0.0000
  -2   5   3      2.6705      0.4868      2.8599      0.0000
  -1   5   3      5.3512      0.2172     -4.9453      0.0000
   0   5   3      7.6556      0.1892     -7.2029      0.0000
   1   5   3      3.4228      0.3608     -3.6421      0.0000
   2   5   3      3.5329      0.3540      3.3001      0.0000
   3   5   3      2.2544      0.5144     -0.9115      0.0000
   4   5   3      1.8910      0.8091     -1.2051      0.0000
   5   5   3      6.3904      0.3789      6.4755      0.0000
   6   5   3      0.5346      0.8252      0.2852      0.0000
   7   5   3      0.3532      0.8636     -0.5333      0.0000
  -4   6   3      0.4357      0.9180      0.9744      0.0000
  -3   6   3      1.2835      0.9664      1.3628      0.0000
  -2   6   3      1.6507      0.6919     -1.8955      0.0000
  -1   6   3      2.2128      1.2780      1.9017      0.0000
   0   6   3      2.8675      0.2910     -1.9241      0.0000
   1   6   3      9.2338      0.4012     -9.0870      0.0000
   2   6   3     10.1371      2.0972     11.3031      0.0000
   3   6   3      4.1994      0.4544      3.9371      0.0000
   4   6   3      3.1113      0.5491      2.5633      0.0000
   5   6   3      0.6161      1.0310     -0.6912      0.0000
   6   6   3      0.0000      1.1931     -0.1410      0.0000
   7   6   3      0.0000      0.9839     -0.7185      0.0000
  -3   7   3      1.1356      0.9808      0.9021      0.0000
  -2   7   3      1.4050      1.0672     -0.5027      0.0000
  -1   7   3      2.2435      0.4282      1.9354      0.0000
   0   7   3      3.7558      0.3428      3.4700      0.0000
   1   7   3      1.9677      0.4207      2.4364      0.0000
   2   7   3      1.8699      0.8470     -1.2937      0.0000
   3   7   3      2.0290      0.7043      1.5458      0.0000
   4   7   3      2.4775      1.0618      1.2696      0.0000
   5   7   3      3.9182      0.5892     -3.2991      0.0000
   6   7   3      0.3044      0.9545     -0.8347      0.0000
  -1   8   3      1.0234      0.9664     -0.2273      0.0000
   0   8   3      1.9870      0.7646      1.5377      0.0000
   1   8   3      1.6777      0.8759      2.3410      0.0000
   2   8   3      3.2196      0.5688     -2.9461      0.0000
   3   8   3      5.4661      0.5161     -5.5497      0.0000
   4   8   3      0.0000      1.0016      0.2344      0.0000
  -4  -8   4      4.3129      0.8713      3.7675      0.0000
  -3  -8   4      1.0528      0.9339     -0.9726      0.0000
  -2  -8   4      0.9895      0.8752      0.4767      0.0000
  -1  -8   4      1.1518      0.8805     -1.2251      0.0000
   0  -8   4      2.3829      1.2054      2.1349      0.0000
   1  -8   4      0.0000      0.8604      0.8426      0.0000
  -5  -7   4      0.7653      0.8595     -0.9094      0.0000
  -4  -7   4      2.0597      0.4821      2.4094      0.0000
  -3  -7   4      2.6316      0.6742     -3.3083      0.0000
  -2  -7   4      1.4481      0.7269      0.7959      0.0000
  -1  -7   4      4.6283      0.5198      4.5689      0.0000
   0  -7   4      4.2213      0.3358     -4.3668      0.0000
   1  -7   4      1.5739      0.5983     -1.1111      0.0000
   2  -7   4      2.4423      0.5677     -2.1802      0.0000
   3  -7   4      5.3216      0.7970     -4.4020      0.0000
  -6  -6   4      3.4939      0.5076     -3.3797      0.0000
  -5  -6   4      3.3753      0.4256     -3.6081      0.0000
  -4  -6   4      5.5107      0.3800     -5.7601      0.0000
  -3  -6   4      1.2627      0.9935      1.9636      0.0000
  -2  -6   4      0.9291      0.6915     -1.2502      0.0000
  -1  -6   4      4.1134      0.4619      3.4264      0.0000
   0  -6   4      4.7971      0.5727     -4.3736      0.0000
   1  -6   4      2.5679      0.9722     -2.2014      0.0000
   2  -6   4      5.6158      0.2513     -5.2417      0.0000
   3  -6   4      4.9433      0.3065      5.5295      0.0000
   4  -6   4      1.6969      0.9042     -1.5752      0.0000
  -7  -5   4      3.0727      0.5065     -3.1927      0.0000
  -6  -5   4      3.1394      0.3635     -3.1541      0.0000
  -5  -5   4      2.6920      0.7778      2.0827      0.0000
  -4  -5   4      3.0721      0.3371     -3.1374      0.0000
  -3  -5   4      6.7794      0.2433      7.2655      0.0000
  -2  -5   4      2.2538      0.5665      2.2105      0.0000
  -1  -5   4      6.9730      0.3114     -6.0120      0.0000
   0  -5   4      3.0807      0.6622      2.8835      0.0000
   1  -5   4      1.1313      0.6223     -1.0908      0.0000
   2  -5   4      2.2800      0.4966      1.5383      0.0000
   3  -5   4      8.4714      0.2784      8.0166      0.0000
   4  -5   4      3.1537      0.7490      3.9425      0.0000
   5  -5   4      0.0000      0.8959     -0.8909      0.0000
  -7  -4   4      0.1399      0.6456     -1.2333      0.0000
  -6  -4   4      2.2612      0.4094      1.9053      0.0000
  -4  -4   4      3.1316      0.3361      2.6669      0.0000
  -3  -4   4      3.6097      0.2939      3.4345      0.0000
  -2  -4   4      0.5511      0.4918     -1.1890      0.0000
  -1  -4   4      1.5271      1.0019      1.1395      0.0000
   0  -4   4      4.4386      0.3207      4.3610      0.0000
   1  -4   4      6.4776      0.1757      6.5778      0.0000
   2  -4   4      3.2704      0.3331     -3.3134      0.0000
   3  -4   4      6.0519      0.2436     -6.1495      0.0000
   4  -4   4      2.8549      0.2991      3.1997      0.0000
   5  -4   4      0.0000      0.9115      0.1949      0.0000
   6  -4   4      1.3335      0.9760      0.0284      0.0000
  -7  -3   4      0.0000      0.7020      0.7452      0.0000
  -6  -3   4     11.8830      0.2930     12.3558      0.0000
  -5  -3   4      4.0978      0.2618     -4.2377      0.0000
  -4  -3   4      2.6266      0.5110      1.9644      0.0000
  -3  -3   4     12.2722      0.1732    -12.2193      0.0000
  -2  -3   4     19.9003      0.5031    -18.7117      0.0000
  -1  -3   4      0.7290      0.5620     -0.7779      0.0000
   0  -3   4     10.9884      0.1431     11.2785      0.0000
   1  -3   4      7.3288      0.1734      7.1316      0.0000
   2  -3   4      1.2556      0.4726      1.1646      0.0000
   3  -3   4      8.3550      0.2430     -8.2541      0.0000
   4  -3   4     12.0766      0.3417    -12.7175      0.0000
   5  -3   4      4.3574      0.6468      4.1463      0.0000
   6  -3   4      0.0000      0.9268     -0.3136      0.0000
  -8  -2   4      1.5207      1.3070      0.2918      0.0000
  -7  -2   4      1.2479      1.0217     -1.0717      0.0000
  -6  -2   4      1.7533      0.5471      2.0684      0.0000
  -5  -2   4     15.6580      0.2100    -15.8188      0.0000
  -4  -2   4      0.4772      0.5351      0.3291      0.0000
  -3  -2   4     15.5841      0.2564    -15.7541      0.0000
  -2  -2   4      9.3599      0.2702      9.8197      0.0000
  -1  -2   4     28.9238      0.1484    -31.0576      0.0000
   0  -2   4      0.0000      0.4666     -0.5773      0.0000
   1  -2   4      7.7762      0.3694     -7.1648      0.0000
   2  -2   4     24.2004      0.2449     25.2475      0.0000
   3  -2   4      4.4103      0.3104      4.4140      0.0000
   4  -2   4      0.0000      0.5845      0.4682      0.0000
   5  -2   4      5.6018      0.3738     -5.7390      0.0000
   6  -2   4      2.4615      0.7961     -1.3752      0.0000
   7  -2   4      0.9611      0.9779      1.0368      0.0000
  -8  -1   4      2.6704      0.5967     -1.6627      0.0000
  -7  -1   4      0.4301      0.9344     -0.6998      0.0000
  -6  -1   4     14.5980      0.5204    -14.6467      0.0000
  -5  -1   4      3.8811      0.3241      3.8779      0.0000
  -4  -1   4      6.0242      0.2584     -6.6380      0.0000
  -3  -1   4      7.7372      0.1774      7.6128      0.0000
  -2  -1   4     40.8647      0.2638     39.0661      0.0000
  -1  -1   4      6.7179      0.2475      7.8058      0.0000
   0  -1   4     25.7732      0.2479    -27.2988      0.0000
   1  -1   4      3.3065      0.1221     -3.0021      0.0000
   2  -1   4      4.2934      0.3189     -4.1291      0.0000
   3  -1   4      1.3043      0.2893      0.6779      0.0000
   4  -1   4     13.9914      0.1690     14.2296      0.0000
   5  -1   4      6.0233      0.2245     -5.9245      0.0000
   6  -1   4      2.1519      0.4821      1.4722      0.0000
   7  -1   4      0.0000      0.8590     -0.9444      0.0000
  -7   0   4      1.7982      1.1942      0.4911      0.0000
  -6   0   4      3.5288      0.7455     -3.3823      0.0000
  -5   0   4     15.8936      0.5668     14.7617      0.0000
  -4   0   4      1.8213      1.0022      0.8681      0.0000
  -3   0   4     12.0050      0.6775     12.0126      0.0000
  -2   0   4     11.1232      0.1072    -10.2963      0.0000
  -1   0   4     59.4825      0.2511     56.5990      0.0000
   0   0   4      5.1211      0.1594     -4.2008      0.0000
   1   0   4      5.7676      0.1414      5.8587      0.0000
   2   0   4     28.0898      0.1680    -25.9046      0.0000
   4   0   4      9.5892      0.1654     -9.0683      0.0000
   5   0   4      8.2107      0.1758      7.9004      0.0000
   6   0   4      0.4546      0.9344     -0.4118      0.0000
   7   0   4      1.5652      0.4862      0.6460      0.0000
  -7   1   4      2.1644      0.7571      1.9957      0.0000
  -6   1   4      3.0475      0.5461      3.5374      0.0000
  -5   1   4      2.2043      0.8281      2.0386      0.0000
  -4   1   4      6.5006      0.2563      6.9716      0.0000
  -3   1   4      2.0064      0.3278      2.1599      0.0000
  -2   1   4     25.3478      0.2444    -24.6001      0.0000
  -1   1   4      2.8642      0.1239     -2.9576      0.0000
   0   1   4      5.3113      0.7126     -4.6806      0.0000
   1   1   4      9.3496      0.1780    -10.4996      0.0000
   2   1   4      2.6194      0.1238      2.6754      0.0000
   3   1   4      7.7212      0.1248      8.0288      0.0000
   4   1   4      4.3427      0.2843     -4.4181      0.0000
   5   1   4      3.3920      0.6586      2.7259      0.0000
   6   1   4      1.0910      0.5537      0.9608      0.0000
   7   1   4      1.5434      0.4591     -1.5083      0.0000
   8   1   4      0.0000      1.2168     -1.1560      0.0000
  -7   2   4      0.6486      0.8829      0.3627      0.0000
  -6   2   4      0.0000      0.8986      0.4968      0.0000
  -5   2   4      9.1476      0.3325     -9.4385      0.0000
  -4   2   4      1.4987      0.6448     -1.2496      0.0000
  -3   2   4      4.5499      0.3077     -4.5591      0.0000
  -2   2   4      7.3649      0.2046      7.1684      0.0000
  -1   2   4     24.9803      0.3954    -25.4077      0.0000
   0   2   4      2.8067      0.1228     -2.7052      0.0000
   1   2   4     17.6725      0.3554    -18.4997      0.0000
   2   2   4      7.3758      0.1599     -7.5745      0.0000
   3   2   4     14.3956      0.3189     14.5181      0.0000
   4   2   4      7.0356      0.3814      7.5564      0.0000
   5   2   4      1.8947      0.6697     -1.2690      0.0000
   6   2   4      3.3194      0.3797      3.4474      0.0000
   7   2   4      2.0603      0.5760     -1.5592      0.0000
   8   2   4      3.7348      0.6469     -3.4379      0.0000
  -6   3   4      3.8992      0.5587      3.6627      0.0000
  -5   3   4      5.7844      0.4682     -5.4636      0.0000
  -4   3   4      2.1367      1.8484     -0.1786      0.0000
  -3   3   4      5.0065      0.4343     -5.2006      0.0000
  -2   3   4      2.4820      0.3668      2.0822      0.0000
  -1   3   4      0.0000      0.6161      1.1084      0.0000
   0   3   4     21.5932      0.2082     21.6622      0.0000
   1   3   4      0.0000      0.8033     -1.3924      0.0000
   2   3   4      2.8767      0.3173      2.9484      0.0000
   3   3   4      6.7441      0.2150     -6.6036      0.0000
   4   3   4      3.4390      0.5776     -3.2328      0.0000
   5   3   4      3.5679      1.3994      0.3208      0.0000
   6   3   4      1.9925      1.0104     -2.0049      0.0000
   7   3   4      2.8635      0.8062      3.2979      0.0000
   8   3   4      1.3204      1.0672     -0.0218      0.0000
  -6   4   4      1.5662      1.0868      1.1425      0.0000
  -5   4   4      5.0057      0.4998      5.0137      0.0000
  -4   4   4      1.7538      0.8571      1.4004      0.0000
  -3   4   4      2.7486      0.6250      2.3985      0.0000
  -2   4   4      8.6909      0.4293     -8.5141      0.0000
  -1   4   4      1.7444      0.7466      1.8059      0.0000
   0   4   4      4.4685      0.2523      4.7298      0.0000
   1   4   4     12.5180      0.1492     13.0701      0.0000
   2   4   4      6.8042      0.2408      6.7035      0.0000
   3   4   4      4.2150      0.3346     -3.9818      0.0000
   4   4   4      0.2091      0.6651      0.4632      0.0000
   5   4   4      2.9032      0.4344     -2.8887      0.0000
   6   4   4      3.3802      0.6671     -2.9977      0.0000
   7   4   4      0.0000      0.8805      0.4686      0.0000
  -5   5   4      3.5034      0.6148      3.4222      0.0000
  -4   5   4      3.3810      0.5783     -1.7123      0.0000
  -3   5   4      2.8395      0.5624      2.4649      0.0000
  -2   5   4      3.2194      0.4524      2.5205      0.0000
  -1   5   4      3.5682      0.5943     -3.8571      0.0000
   0   5   4      7.3443      0.1988     -7.5471      0.0000
   1   5   4      6.4739      0.2170      6.6180      0.0000
   2   5   4      3.4248      0.3811     -3.8396      0.0000
   3   5   4      6.8385      2.8026      1.8351      0.0000
   4   5   4      2.5867      0.4634      2.5666      0.0000
   5   5   4      0.5091      0.7336      0.0265      0.0000
   6   5   4      0.0000      0.9180     -0.0710      0.0000
   7   5   4      0.0000      1.0848     -1.8728      0.0000
  -4   6   4      0.0000      0.9252     -0.3651      0.0000
  -3   6   4      1.8165      0.9014     -1.5370      0.0000
  -2   6   4      4.4848      0.4635      3.7710      0.0000
  -1   6   4      2.0725      0.4533      1.3814      0.0000
   0   6   4      1.5083      0.4670     -1.9596      0.0000
   1   6   4      4.1879      0.3505     -4.2549      0.0000
   2   6   4      2.7554      0.5650      3.1911      0.0000
   3   6   4      6.0159      0.3780     -5.2464      0.0000
   4   6   4      1.8696      0.7331     -1.9411      0.0000
   5   6   4      0.8546      0.9344      0.4289      0.0000
   6   6   4      1.0717      0.9749      0.9878      0.0000
  -3   7   4      0.0000      1.0368      0.1847      0.0000
  -2   7   4      0.8349      0.9180     -1.4437      0.0000
  -1   7   4      3.5405      0.5556      3.0397      0.0000
   0   7   4      0.0000      0.6935     -0.4278      0.0000
   1   7   4      3.3450      0.3700     -3.0273      0.0000
   2   7   4      0.0000      0.9031      0.4215      0.0000
   3   7   4      0.9889      0.8744      0.6785      0.0000
   4   7   4      0.0000      0.8035     -0.7826      0.0000
   5   7   4      1.0183      0.9886     -0.9326      0.0000
   6   7   4      0.2325      0.8897      1.3375      0.0000
  -1   8   4      0.0000      0.9141     -0.8388      0.0000
   0   8   4      1.3834      0.6074      0.5848      0.0000
   1   8   4      0.0000      0.8058      0.5739      0.0000
   2   8   4      3.7680      0.7124     -4.0196      0.0000
   3   8   4      5.8326      0.4938      5.1099      0.0000
   4   8   4      1.2576      1.0449      1.2966      0.0000
  -3  -8   5      1.7737      0.7635     -2.4904      0.0000
  -2  -8   5      1.1022      0.9122     -0.2286      0.0000
  -1  -8   5      0.6749      1.0124      0.1262      0.0000
   0  -8   5      2.0435      0.9458     -1.3418      0.0000
  -5  -7   5      2.4021      0.9163      1.7996      0.0000
  -4  -7   5      1.1866      0.9354      0.3062      0.0000
  -3  -7   5      1.0672      1.0124      0.4179      0.0000
  -2  -7   5      2.0262      0.6430      1.9055      0.0000
  -1  -7   5      3.1822      0.4977     -2.7246      0.0000
   0  -7   5      2.9487      1.0287     -3.2403      0.0000
   1  -7   5      1.8834      0.6733      1.6283      0.0000
   2  -7   5      0.0000      0.8822      0.5145      0.0000
   3  -7   5      5.3430      0.9646      4.7415      0.0000
  -6  -6   5      5.3061      0.5565     -5.4941      0.0000
  -5  -6   5      3.4956      0.5990      3.2258      0.0000
  -4  -6   5      0.0000      0.8713      0.4331      0.0000
  -3  -6   5      7.2282      0.5942      7.8673      0.0000
  -2  -6   5      0.4353      0.6118     -0.4063      0.0000
  -1  -6   5      1.7023      0.6416      1.8480      0.0000
   0  -6   5      0.9057      0.6733      0.2878      0.0000
   1  -6   5      2.8028      0.3396      2.7234      0.0000
   2  -6   5      3.3521      0.3276      3.0831      0.0000
   3  -6   5      3.7703      0.3650      3.9396      0.0000
   4  -6   5      1.3215      1.0672     -2.8004      0.0000
  -7  -5   5      1.3516      0.8935      0.3049      0.0000
  -6  -5   5      9.5371      0.5685      8.9534      0.0000
  -5  -5   5      4.3797      0.6803     -4.1997      0.0000
  -4  -5   5      2.6156      0.3486     -2.9247      0.0000
  -3  -5   5      3.2370      0.2772      3.1116      0.0000
  -2  -5   5      7.8421      0.2465     -9.0360      0.0000
  -1  -5   5      4.2578      0.2104      4.2728      0.0000
   0  -5   5     12.0201      0.3662     11.7897      0.0000
   1  -5   5      5.9036      0.3879     -6.1010      0.0000
   2  -5   5      0.7046      0.6768     -0.2588      0.0000
   3  -5   5      5.7621      0.2856     -5.7030      0.0000
   4  -5   5      5.6786      0.4633     -6.1297      0.0000
   5  -5   5      1.0114      1.0053      0.0717      0.0000
  -7  -4   5      3.2669      0.4347     -2.4560      0.0000
  -6  -4   5      9.8771      0.2615      9.9712      0.0000
  -5  -4   5      9.1678      0.2871     -8.8122      0.0000
  -4  -4   5      0.0000      0.7327      0.0228      0.0000
  -3  -4   5     13.0375      0.2143    -13.0563      0.0000
  -2  -4   5      7.6715      0.4654      7.5123      0.0000
  -1  -4   5      5.6515      0.5747     -6.3221      0.0000
   0  -4   5      2.8984      0.3338      3.0765      0.0000
   1  -4   5      9.0997      0.2494     -9.0179      0.0000
   2  -4   5      3.9042      0.2439     -4.2800      0.0000
   3  -4   5     11.5402      0.3057    -11.4791      0.0000
   4  -4   5      8.7251      0.3230      9.0595      0.0000
   6  -4   5      2.0025      0.8167      2.2712      0.0000
  -7  -3   5      1.8534      0.5835     -1.8217      0.0000
  -6  -3   5     11.4710      0.5616    -11.3948      0.0000
  -5  -3   5      1.4761      0.6832      0.9355      0.0000
  -4  -3   5      1.6414      0.4973      1.9127      0.0000
  -3  -3   5      7.2013      0.2162     -6.8513      0.0000
  -2  -3   5     28.9742      0.3196     29.4308      0.0000
  -1  -3   5      1.0873      0.4938      1.1395      0.0000
   0  -3   5     20.9731      0.2569    -19.7484      0.0000
   1  -3   5     11.3524      0.2402     11.7053      0.0000
   2  -3   5      7.6952      0.1746     -7.7762      0.0000
   3  -3   5      1.8377      0.3695      2.0481      0.0000
   4  -3   5     12.0633      0.4681     12.2438      0.0000
   5  -3   5      1.5182      0.9724      1.6753      0.0000
   6  -3   5      1.0310      1.0310      0.6542      0.0000
  -6  -2   5      7.6513      0.2476     -7.6495      0.0000
  -5  -2   5     11.9308      0.3222     11.4174      0.0000
  -4  -2   5      6.6759      0.2272      6.5691      0.0000
  -3  -2   5      6.9199      0.1470      6.3750      0.0000
  -2  -2   5      7.5267      0.1855     -8.0400      0.0000
  -1  -2   5      5.5626      0.3812      6.2605      0.0000
   0  -2   5      4.5136      0.1909     -4.5712      0.0000
   1  -2   5     17.0897      0.3986     18.2314      0.0000
   2  -2   5     11.3805      0.3156     11.4265      0.0000
   3  -2   5      8.8369      0.1691      9.6778      0.0000
   4  -2   5     13.9279      0.2926    -14.2253      0.0000
   5  -2   5      7.1018      0.1903      6.9344      0.0000
   6  -2   5      2.8480      0.5591     -2.3814      0.0000
   7  -2   5      1.3279      0.9872     -1.4945      0.0000
  -7  -1   5      4.0294      0.4357      4.1163      0.0000
  -6  -1   5      4.9941      0.3870      5.4385      0.0000
  -5  -1   5     13.9697      0.3928     14.4553      0.0000
  -4  -1   5      1.4318      0.6374      1.2726      0.0000
  -3  -1   5      5.7657      0.1655      5.4878      0.0000
  -2  -1   5     41.4030      0.2985    -39.8612      0.0000
  -1  -1   5     24.4178      0.3210    -24.3795      0.0000
   0  -1   5      0.8266      0.6161      1.0425      0.0000
   1  -1   5     11.3964      0.1459    -11.2710      0.0000
   2  -1   5     22.0441      0.1668     21.7557      0.0000
   3  -1   5      4.1784      0.2363      3.9926      0.0000
   4  -1   5     13.5436      0.1825    -13.1594      0.0000
   5  -1   5      7.0701      0.2799     -7.0371      0.0000
   6  -1   5      2.2644      0.3942      2.3388      0.0000
   7  -1   5      1.3832      0.9419      1.2612      0.0000
  -7   0   5      1.4515      0.7937      0.2941      0.0000
  -6   0   5      0.7096      0.8046      1.2363      0.0000
  -5   0   5      5.5828      0.4045     -5.0415      0.0000
  -4   0   5     16.3577      0.2661    -15.0457      0.0000
  -3   0   5      4.8157      0.1449      4.4809      0.0000
  -2   0   5     14.7525      0.1266    -13.6472      0.0000
  -1   0   5     10.2985      0.3884      9.8559      0.0000
   0   0   5     11.6395      0.2070    -11.2298      0.0000
   1   0   5     21.7023      0.1845    -20.8101      0.0000
   2   0   5     17.1135      0.2119    -15.3255      0.0000
   3   0   5     10.2928      0.5216      8.4596      0.0000
   4   0   5      9.5491      0.2727      8.8817      0.0000
   5   0   5      7.2448      0.4631     -6.6248      0.0000
   6   0   5      1.7541      0.5265     -0.2265      0.0000
   7   0   5      0.0000      0.7607      0.0325      0.0000
  -7   1   5      3.9644      0.6229     -3.1325      0.0000
  -6   1   5      1.1690      1.0124      0.8358      0.0000
  -5   1   5     22.2827      0.4156    -22.2928      0.0000
  -4   1   5      1.5074      1.2168     -0.1033      0.0000
  -3   1   5      7.0083      0.2421     -7.0712      0.0000
  -2   1   5     16.6789      0.3283     15.9467      0.0000
  -1   1   5     37.6957      0.2143     35.9845      0.0000
   0   1   5     13.5836      0.1759     14.1188      0.0000
   1   1   5      2.0990      0.1565     -1.8997      0.0000
   2   1   5      6.1685      0.1202     -6.3867      0.0000
   3   1   5      0.7358      0.4340     -0.2732      0.0000
   4   1   5      8.0549      0.1517      7.7105      0.0000
   5   1   5      8.6258      0.3423      8.0506      0.0000
   6   1   5      6.6603      0.2995     -6.7277      0.0000
   7   1   5      0.3850      0.6068      0.4252      0.0000
  -7   2   5      0.0000      0.9587     -0.8373      0.0000
  -6   2   5      0.0000      1.0492      0.7929      0.0000
  -5   2   5      0.4544      0.9139     -1.3469      0.0000
  -4   2   5     15.2358      0.3360     15.0150      0.0000
  -3   2   5      3.8514      0.2887     -3.9405      0.0000
  -2   2   5     15.0932      0.2310     14.9211      0.0000
  -1   2   5     16.4848      0.2120    -15.9059      0.0000
   0   2   5     20.6602      0.2469     20.0318      0.0000
   1   2   5      4.2346      0.1080      4.3484      0.0000
   2   2   5      6.5412      0.2833      6.7567      0.0000
   3   2   5     12.8000      0.2044    -12.9597      0.0000
   4   2   5      0.0000      0.4799     -0.4582      0.0000
   5   2   5      0.8944      0.4882     -1.0554      0.0000
   6   2   5      2.8738      0.4560      2.8783      0.0000
   7   2   5      0.7455      0.8182     -0.5408      0.0000
   8   2   5      0.0000      0.8929     -0.1070      0.0000
  -6   3   5      0.9527      0.9180     -0.7150      0.0000
  -5   3   5     11.3948      0.4211     11.2033      0.0000
  -4   3   5      0.7613      0.8855     -0.2490      0.0000
  -3   3   5      5.4039      0.3048      4.8638      0.0000
  -2   3   5      4.1313      0.4028      3.7215      0.0000
  -1   3   5     19.0124      0.3869    -18.1104      0.0000
   0   3   5      4.6046      0.1485     -4.8557      0.0000
   1   3   5      2.4383      0.3853      2.1177      0.0000
   2   3   5     12.1894      0.2643    -11.6339      0.0000
   3   3   5      4.1461      0.4597     -3.6839      0.0000
   4   3   5      3.8772      0.5262     -3.6376      0.0000
   5   3   5      5.3307      1.1682     -4.3100      0.0000
   6   3   5      5.5452      0.5228      5.4686      0.0000
   7   3   5      0.0000      0.8944     -0.3078      0.0000
  -6   4   5      1.3306      1.0263     -0.0174      0.0000
  -5   4   5      0.0000      1.1852      1.1599      0.0000
  -4   4   5     10.3259      0.3989    -10.0217      0.0000
  -3   4   5      0.2755      0.8033     -1.0784      0.0000
  -2   4   5      6.5492      0.3072     -5.9524      0.0000
  -1   4   5      8.6376      0.1694      8.4079      0.0000
   0   4   5      7.5093      0.4111     -7.8008      0.0000
   1   4   5      2.0501      0.2192     -1.5325      0.0000
   2   4   5      3.6846      0.3278     -3.5417      0.0000
   3   4   5      2.5937      0.3941      2.0187      0.0000
   4   4   5      0.0000      0.8493     -0.3302      0.0000
   5   4   5      3.6423      0.8696      3.0626      0.0000
   6   4   5      2.0496      0.6713     -2.0385      0.0000
   7   4   5      0.0000      0.8207      1.6486      0.0000
  -5   5   5      0.7589      0.9480     -0.9481      0.0000
  -4   5   5      2.2445      0.7299     -2.2249      0.0000
  -3   5   5      0.8959      1.0848      0.2613      0.0000
  -1   5   5      4.6126      0.5617      4.6306      0.0000
   0   5   5      0.0000      0.6172     -0.2281      0.0000
   1   5   5      1.8402      0.2850      2.0037      0.0000
   2   5   5      3.8522      0.3623      3.7405      0.0000
   3   5   5      2.8635      0.6749      2.7529      0.0000
   4   5   5      2.5864      0.6435      1.9969      0.0000
   5   5   5      0.6079      0.8713      1.1311      0.0000
   6   5   5      1.1519      0.9180     -1.4003      0.0000
   7   5   5      0.0000      1.1690     -0.3119      0.0000
  -4   6   5      4.8324      0.9443      4.7305      0.0000
  -3   6   5      1.5801      0.9042      2.1484      0.0000
  -2   6   5      2.2043      1.4613      2.2908      0.0000
  -1   6   5      4.0186      0.3505     -4.0141      0.0000
   0   6   5      1.2924      1.1361      0.4318      0.0000
   1   6   5      2.9644      1.3039      1.9538      0.0000
   2   6   5      2.2164      1.2959      1.4321      0.0000
   3   6   5      2.3732      0.7918      1.3154      0.0000
   4   6   5      0.0001      0.8336     -0.4502      0.0000
   5   6   5      1.1637      0.9830     -0.4019      0.0000
   6   6   5      0.0000      0.9046     -0.0111      0.0000
  -3   7   5      1.7427      1.2476     -1.6370      0.0000
  -2   7   5      2.2322      0.7651      2.2893      0.0000
  -1   7   5      1.7213      1.1072     -0.9329      0.0000
   0   7   5      0.0000      0.7179     -0.6506      0.0000
   1   7   5      1.0781      0.7000     -1.3181      0.0000
   2   7   5      2.0526      0.9939      2.2039      0.0000
   3   7   5      1.8775      0.7549     -2.0760      0.0000
   4   7   5      0.0000      1.0124     -0.5481      0.0000
   5   7   5      0.0000      0.8648     -0.2208      0.0000
  -1   8   5      1.2314      1.4251      1.4544      0.0000
   0   8   5      2.4951      1.3770      0.2431      0.0000
   1   8   5      1.5194      0.7761     -1.1484      0.0000
   2   8   5      1.0973      1.0030     -0.5809      0.0000
   3   8   5      0.0000      1.1444      0.4615      0.0000
   4   8   5      1.3323      1.0323     -0.7678      0.0000
  -3  -8   6      1.5763      0.8388      1.5708      0.0000
  -2  -8   6      1.2627      0.9627      1.0283      0.0000
  -1  -8   6      1.6843      0.9419     -1.4933      0.0000
   0  -8   6      0.0000      1.2552     -0.5676      0.0000
  -5  -7   6      1.2924      1.2476      0.9925      0.0000
  -4  -7   6      2.2554      0.9998     -0.2103      0.0000
  -3  -7   6      2.4335      0.9266      2.1137      0.0000
  -2  -7   6      1.8776      0.6663     -1.5452      0.0000
  -1  -7   6      0.4517      0.7933     -0.1786      0.0000
   0  -7   6      1.1175      0.8698      1.7398      0.0000
   1  -7   6      2.1280      1.3750     -2.2004      0.0000
   2  -7   6      1.5915      0.8241      1.4402      0.0000
  -6  -6   6      1.7208      1.2776      0.8226      0.0000
  -5  -6   6      0.0000      0.8354      0.2255      0.0000
  -4  -6   6      0.7669      0.8573      1.4160      0.0000
  -3  -6   6      3.1955      0.5964     -3.0442      0.0000
  -2  -6   6      1.7643      0.9129     -1.8646      0.0000
  -1  -6   6      1.1147      0.8317      0.0717      0.0000
   0  -6   6      1.5142      0.6490      1.2822      0.0000
   1  -6   6      3.5714      0.8869     -2.8383      0.0000
   2  -6   6      0.0000      1.1022     -0.2756      0.0000
   3  -6   6      5.2735      1.0180     -6.2789      0.0000
   4  -6   6      0.4773      1.1527      1.2312      0.0000
  -6  -5   6      2.5864      0.4664     -2.9651      0.0000
  -5  -5   6      2.7965      0.5951     -3.2501      0.0000
  -4  -5   6      2.3417      1.0550      1.3949      0.0000
  -3  -5   6      1.9923      0.3249     -1.8383      0.0000
  -2  -5   6      1.2286      1.1022      1.5141      0.0000
  -1  -5   6      2.7138      0.5144     -1.0857      0.0000
   0  -5   6      8.2296      0.3119     -7.6552      0.0000
   1  -5   6      1.2333      0.4963      0.5818      0.0000
   2  -5   6      0.0000      0.8380      0.7425      0.0000
   3  -5   6      1.7104      0.5671      2.3694      0.0000
   4  -5   6      7.8167      0.7212      8.2592      0.0000
   5  -5   6      0.4468      0.8478      0.4253      0.0000
  -7  -4   6      1.0208      0.7610      0.8478      0.0000
  -6  -4   6      2.6127      0.4020      2.0699      0.0000
  -5  -4   6      6.2936      0.3316     -6.2110      0.0000
  -4  -4   6      1.4100      0.4793      1.2519      0.0000
  -3  -4   6      2.8103      0.2961      2.7724      0.0000
  -2  -4   6      9.1647      0.3006      9.1197      0.0000
  -1  -4   6      0.0000      0.6749      0.5767      0.0000
   0  -4   6      3.6555      0.3672     -3.3653      0.0000
   1  -4   6      2.4423      0.2497      2.6590      0.0000
   2  -4   6      0.5604      0.7922      0.5891      0.0000
   3  -4   6      9.2842      0.3168      9.7622      0.0000
   4  -4   6      1.3932      0.6743      1.6498      0.0000
   5  -4   6      0.0000      1.0492      0.4548      0.0000
  -7  -3   6      0.3937      0.6546      0.2892      0.0000
  -6  -3   6      1.1061      0.8345      1.6774      0.0000
  -5  -3   6     11.3714      0.2445     10.7179      0.0000
  -4  -3   6      6.7889      0.4152     -6.4845      0.0000
  -3  -3   6      6.1142      0.1896     -6.0164      0.0000
  -2  -3   6      6.3694      0.1980      6.4729      0.0000
  -1  -3   6      3.3747      0.3659     -2.4509      0.0000
   0  -3   6     14.7326      0.2231     14.6996      0.0000
   1  -3   6     12.9465      0.4763     13.0729      0.0000
   2  -3   6      4.5869      0.2514     -5.0318      0.0000
   3  -3   6      3.3065      0.6982     -3.6414      0.0000
   4  -3   6     13.6293      0.2259    -13.6629      0.0000
   5  -3   6      5.1758      0.2530     -4.9035      0.0000
   6  -3   6      1.6936      0.7921     -1.4343      0.0000
  -7  -2   6      0.2946      0.9445     -0.4427      0.0000
  -6  -2   6      6.2805      0.5471     -6.0283      0.0000
  -5  -2   6     15.1299      0.3123     15.1124      0.0000
  -4  -2   6     12.0581      0.1833    -12.1649      0.0000
  -3  -2   6      2.1438      0.2288     -1.8991      0.0000
  -2  -2   6     25.0690      0.2840    -24.8359      0.0000
  -1  -2   6      9.6754      0.3052     10.1021      0.0000
   0  -2   6      3.0672      0.2428      3.1627      0.0000
   1  -2   6      3.4626      0.3240      3.5676      0.0000
   2  -2   6      3.5911      0.1810     -3.6329      0.0000
   3  -2   6      7.2956      0.1782     -7.9808      0.0000
   4  -2   6     11.0443      0.3272    -11.7488      0.0000
   5  -2   6      4.6186      0.2610      4.3711      0.0000
   6  -2   6      1.2508      0.5762     -0.9088      0.0000
   7  -2   6      2.9998      0.9127      2.1294      0.0000
  -7  -1   6      1.6533      1.1690     -1.2681      0.0000
  -6  -1   6      0.0000      0.6400     -0.6748      0.0000
  -5  -1   6     18.2430      0.4214    -18.8067      0.0000
  -4  -1   6      8.8788      0.1877      8.7711      0.0000
  -3  -1   6      7.6992      0.1522      7.8829      0.0000
  -2  -1   6     17.7285      0.1944    -16.9130      0.0000
  -1  -1   6     30.8667      0.1828     30.2156      0.0000
   0  -1   6      9.9781      0.1669    -10.1909      0.0000
   1  -1   6     36.1284      0.2535    -36.0122      0.0000
   2  -1   6     13.4966      0.1510     12.7939      0.0000
   3  -1   6      3.4542      0.2167     -3.4405      0.0000
   4  -1   6     11.0907      0.2324     10.8536      0.0000
   5  -1   6     13.3751      0.2546     12.9297      0.0000
   6  -1   6      2.2451      0.3911      1.7427      0.0000
   7  -1   6      0.6265      0.8851      0.7095      0.0000
  -7   0   6      0.6673      0.8124      0.0937      0.0000
  -6   0   6      4.5443      0.4489      4.2517      0.0000
  -5   0   6     17.1343      0.3357    -15.8102      0.0000
  -4   0   6     20.6637      0.2389     19.4019      0.0000
  -3   0   6      6.3688      0.1355      6.0858      0.0000
  -2   0   6     27.3886      0.2703     24.9342      0.0000
  -1   0   6     16.9719      0.1499    -16.3044      0.0000
   0   0   6      8.9776      0.1263      9.1563      0.0000
   1   0   6      9.9463      0.2321     -8.9941      0.0000
   2   0   6      9.9089      0.1299      9.0167      0.0000
   3   0   6      3.2295      0.1915      2.6547      0.0000
   4   0   6     15.5886      0.2749     14.8536      0.0000
   5   0   6     14.8040      0.2316    -13.6128      0.0000
   6   0   6      6.5477      0.4182      6.1563      0.0000
   7   0   6      1.4781      0.6016     -1.6776      0.0000
  -7   1   6      0.8651      0.8809     -0.5732      0.0000
  -6   1   6      2.1368      0.6281      2.1649      0.0000
  -5   1   6     12.9089      0.3314     13.0935      0.0000
  -4   1   6      2.4624      0.8721      2.3729      0.0000
  -3   1   6      1.2949      0.6841      2.0753      0.0000
  -2   1   6     13.9979      0.1409     13.7032      0.0000
  -1   1   6     46.2002      0.2612    -44.7214      0.0000
   0   1   6      8.0097      0.1676     -8.5778      0.0000
   1   1   6     32.2679      0.5540     30.4262      0.0000
   2   1   6     12.2178      0.1617    -11.7889      0.0000
   3   1   6     16.1608      0.2086     16.8154      0.0000
   4   1   6      2.4350      0.4734     -2.2271      0.0000
   5   1   6     16.0073      0.2151    -15.7847      0.0000
   6   1   6      3.6845      0.2966     -3.6447      0.0000
   7   1   6      1.6257      0.7025     -1.1280      0.0000
  -7   2   6      1.2453      0.9808      1.1387      0.0000
  -6   2   6      0.4772      0.9545     -0.2427      0.0000
  -5   2   6      7.2954      0.4342      7.5160      0.0000
  -4   2   6     12.4008      0.3167    -11.8938      0.0000
  -3   2   6     10.0044      0.3112    -10.5515      0.0000
  -2   2   6      5.7050      0.0939     -5.8019      0.0000
  -1   2   6      1.9523      0.3033     -2.0351      0.0000
   0   2   6     13.1360      0.1496    -12.9624      0.0000
   1   2   6      2.9198      0.2631     -2.6779      0.0000
   2   2   6     13.0516      0.1277    -13.3398      0.0000
   3   2   6      0.0000      0.6357     -0.2230      0.0000
   4   2   6      2.3409      0.1990     -2.5256      0.0000
   5   2   6     13.9201      0.3107     14.1173      0.0000
   6   2   6      6.4190      0.3441     -6.3093      0.0000
   7   2   6      1.2784      0.8428      1.0885      0.0000
  -6   3   6      3.7028      0.5657     -2.7346      0.0000
  -5   3   6      1.9870      1.2429     -2.2619      0.0000
  -4   3   6     12.7509      0.3561    -12.4932      0.0000
  -3   3   6      3.1215      0.5676     -2.8929      0.0000
  -2   3   6      6.1864      0.2658     -6.3462      0.0000
  -1   3   6     21.3878      0.2139     21.4987      0.0000
   0   3   6     15.0961      0.1908     14.2727      0.0000
   1   3   6      9.1342      0.8052     -8.7699      0.0000
   2   3   6      3.8406      0.4683      0.7899      0.0000
   3   3   6     10.2809      0.2663    -10.9025      0.0000
   4   3   6      1.2365      0.6468     -1.0480      0.0000
   5   3   6     10.2508      0.5185     10.7327      0.0000
   6   3   6      4.3903      0.5258      4.3067      0.0000
   7   3   6      0.4357      0.8192     -1.3345      0.0000
  -5   4   6      1.9274      0.7831     -1.9620      0.0000
  -4   4   6      2.4418      0.6126      2.2577      0.0000
  -3   4   6      8.8412      0.3701      8.9896      0.0000
  -2   4   6      1.2024      0.6604     -1.7755      0.0000
  -1   4   6      8.2556      0.3024      8.4647      0.0000
   0   4   6      2.4585      0.2399      2.1886      0.0000
   1   4   6      6.7495      0.2213      6.8103      0.0000
   2   4   6      8.7829      0.2751      8.7302      0.0000
   3   4   6      3.7940      0.6934      3.2145      0.0000
   4   4   6      3.6968      0.7406     -3.6821      0.0000
   5   4   6      6.1180      0.5090     -5.5609      0.0000
   6   4   6      1.0145      0.9194      0.5616      0.0000
   7   4   6      0.0000      1.0935     -0.2843      0.0000
  -5   5   6      1.7427      1.4184     -1.0240      0.0000
  -4   5   6     10.3321      0.4238      9.3576      0.0000
  -3   5   6      1.2627      0.9545     -0.3557      0.0000
  -2   5   6      1.5306      0.7576      1.8273      0.0000
  -1   5   6      3.7187      0.4701     -3.7535      0.0000
   0   5   6      7.3934      0.2389     -7.9780      0.0000
   1   5   6      0.5024      0.5300      0.4150      0.0000
   2   5   6      2.1343      0.9307      2.8346      0.0000
   3   5   6      0.7519      0.7875     -0.8216      0.0000
   4   5   6      1.7115      0.6498      0.9949      0.0000
   5   5   6      5.2208      0.6067     -4.9664      0.0000
   6   5   6      2.4438      0.6378     -2.7180      0.0000
   7   5   6      2.4335      1.0589      2.3631      0.0000
  -4   6   6      0.0000      1.2627      0.2345      0.0000
  -3   6   6      6.2402      0.4858     -6.0907      0.0000
  -2   6   6      1.1700      0.9839      0.2783      0.0000
  -1   6   6      4.3698      0.3372     -4.4819      0.0000
   0   6   6      2.5984      0.8616      1.7633      0.0000
   1   6   6      2.5335      0.2886     -2.6367      0.0000
   2   6   6      3.8131      0.5843     -4.1739      0.0000
   3   6   6      3.5697      0.4283     -3.4686      0.0000
   4   6   6      2.6797      0.5217      1.4965      0.0000
   5   6   6      1.3864      1.0188     -0.1027      0.0000
   6   6   6      1.4175      0.9641      1.9150      0.0000
  -2   7   6      0.7290      0.8867      0.3234      0.0000
  -1   7   6      1.4154      1.1361     -1.2072      0.0000
   0   7   6      3.6553      0.9658      3.3563      0.0000
   1   7   6      0.0000      1.1022      0.3689      0.0000
   2   7   6      1.5947      0.8870     -1.4746      0.0000
   3   7   6      2.3863      1.0574      1.8959      0.0000
   4   7   6      0.6458      0.9130     -0.3374      0.0000
   5   7   6      1.3499      1.2776      1.9436      0.0000
   0   8   6      2.5553      1.2816     -1.5031      0.0000
   1   8   6      3.2714      1.0503     -0.0671      0.0000
   2   8   6      2.1793      0.7945      2.0185      0.0000
   3   8   6      0.5786      0.9180      1.2968      0.0000
  -1  -8   7      2.2262      0.9767     -1.1418      0.0000
  -4  -7   7      0.1803      0.7986      0.0278      0.0000
  -3  -7   7      0.6702      1.0402      0.5284      0.0000
  -2  -7   7      0.0000      0.9935      0.9897      0.0000
  -1  -7   7      2.0060      1.1241     -2.1428      0.0000
   0  -7   7      0.0000      1.0030     -0.6307      0.0000
   1  -7   7      1.9090      0.6791      0.5484      0.0000
   2  -7   7      1.2263      0.9587      1.6875      0.0000
  -5  -6   7      0.7874      0.9839     -0.9513      0.0000
  -4  -6   7      0.0000      0.8713     -0.0161      0.0000
  -3  -6   7      1.2637      1.0935      1.7159      0.0000
  -1  -6   7      3.2813      0.5399      2.8896      0.0000
   0  -6   7      2.6586      0.8481     -2.4939      0.0000
   1  -6   7      1.7116      0.6254     -1.5080      0.0000
   2  -6   7      0.0000      0.9935      0.7200      0.0000
   3  -6   7      1.3855      0.9467      1.9671      0.0000
  -6  -5   7      1.1361      1.1022     -2.0432      0.0000
  -5  -5   7      1.2614      0.6747      1.1701      0.0000
  -3  -5   7      2.6998      0.5966     -2.1234      0.0000
  -2  -5   7      3.2131      0.4336      3.0407      0.0000
  -1  -5   7      2.7288      0.8460      1.9463      0.0000
   0  -5   7      1.2709      0.7099      0.6128      0.0000
   1  -5   7      3.5632      0.3818      3.5996      0.0000
   2  -5   7      3.9909      0.4170     -3.6932      0.0000
   3  -5   7      2.6905      1.1074      2.5960      0.0000
   4  -5   7      2.0762      0.5207     -2.9016      0.0000
  -7  -4   7      1.0947      0.7169     -0.2597      0.0000
  -6  -4   7      2.7368      0.5110     -2.8274      0.0000
  -5  -4   7      3.6000      0.5719      3.5553      0.0000
  -4  -4   7      2.1342      0.5632      2.1794      0.0000
  -3  -4   7      2.3190      0.6598      2.0056      0.0000
  -2  -4   7      4.3821      0.2973     -4.6253      0.0000
  -1  -4   7      4.2090      0.3232     -3.7306      0.0000
   0  -4   7      3.7478      0.3124     -3.1528      0.0000
   1  -4   7      0.8522      1.1022      0.6637      0.0000
   2  -4   7      3.2509      0.2815     -3.2008      0.0000
   3  -4   7      0.0000      0.6280     -0.2188      0.0000
   4  -4   7      6.1982      0.6929     -6.8604      0.0000
   5  -4   7      2.3187      1.7535      2.3442      0.0000
  -7  -3   7      1.1114      0.7071      0.6582      0.0000
  -6  -3   7      2.7259      0.3820      2.9923      0.0000
  -5  -3   7      7.1907      0.2610     -6.3376      0.0000
  -4  -3   7      3.8739      0.6457      3.7491      0.0000
  -3  -3   7      4.0355      0.2148      4.1775      0.0000
  -2  -3   7      2.1999      0.5003     -2.5133      0.0000
  -1  -3   7      4.5574      0.2650      4.3380      0.0000
   0  -3   7      2.8122      0.3207     -2.7773      0.0000
   1  -3   7     18.8711      0.7895    -18.5773      0.0000
   2  -3   7      2.8837      0.2506      3.1154      0.0000
   3  -3   7      3.0285      0.4983     -2.5291      0.0000
   4  -3   7      2.7593      0.5326      3.2282      0.0000
   5  -3   7      7.3535      0.2653      7.8124      0.0000
   6  -3   7      1.2101      1.1690      0.7528      0.0000
  -7  -2   7      3.3126      0.4785      2.8708      0.0000
  -6  -2   7      2.9471      0.6831      2.8297      0.0000
  -5  -2   7      0.0000      0.9139     -1.3473      0.0000
  -4  -2   7      6.6260      0.1804     -7.0575      0.0000
  -3  -2   7      6.1751      0.1644     -6.2813      0.0000
  -2  -2   7      3.5324      0.2162      3.3276      0.0000
  -1  -2   7      4.3480      0.2963      4.6300      0.0000
   0  -2   7     13.0423      0.2881     13.5328      0.0000
   1  -2   7      2.4128      0.2553     -2.4736      0.0000
   2  -2   7      7.3036      0.1574      7.5564      0.0000
   3  -2   7      2.7692      0.6398     -1.1439      0.0000
   4  -2   7     13.3237      0.2555     13.9999      0.0000
   5  -2   7      4.1190      0.2799     -3.9951      0.0000
   6  -2   7      2.0555      0.4396      1.8267      0.0000
  -7  -1   7      1.0378      1.0760     -1.0437      0.0000
  -6  -1   7      0.0000      0.8504     -0.3196      0.0000
  -5  -1   7      7.9394      0.1896      8.1632      0.0000
  -4  -1   7      1.8001      0.4265      1.8251      0.0000
  -3  -1   7      3.9199      0.1872     -4.0114      0.0000
  -2  -1   7      9.4356      0.1913     -9.9867      0.0000
  -1  -1   7      7.1988      0.1312     -7.6061      0.0000
   0  -1   7      1.6517      0.4602      1.2603      0.0000
   1  -1   7     30.8639      0.3131     29.2246      0.0000
   2  -1   7      6.7324      0.2067      6.2384      0.0000
   3  -1   7      3.7229      0.2066      3.4941      0.0000
   4  -1   7      1.7550      0.5437     -0.8329      0.0000
   5  -1   7     14.2003      0.2745    -13.9314      0.0000
   6  -1   7      2.3257      0.3594     -2.0408      0.0000
   7  -1   7      3.3544      0.7922     -2.8078      0.0000
  -7   0   7      2.1870      0.8592     -1.9043      0.0000
  -6   0   7      0.0000      0.7906     -0.4557      0.0000
  -5   0   7      5.9656      0.3145     -5.4684      0.0000
  -4   0   7     13.4384      0.4034     13.5964      0.0000
  -3   0   7      1.6229      0.2939     -1.6503      0.0000
  -2   0   7      1.0689      0.6006      0.0578      0.0000
  -1   0   7     14.0523      0.1513    -13.1847      0.0000
   0   0   7      6.1453      0.1726     -6.1145      0.0000
   1   0   7      7.5974      0.1390      7.2797      0.0000
   2   0   7      7.1645      0.1507     -7.0731      0.0000
   3   0   7      3.9337      0.1947     -3.5899      0.0000
   4   0   7     15.2667      0.3218    -14.5289      0.0000
   5   0   7      1.3660      0.5412     -1.5880      0.0000
   6   0   7      1.0777      0.6534     -0.6270      0.0000
   7   0   7      1.5584      0.5816      1.3925      0.0000
  -7   1   7      1.1361      1.0310      1.9009      0.0000
  -6   1   7      1.4050      1.1852     -1.3949      0.0000
  -5   1   7      3.5597      0.4234     -3.5912      0.0000
  -4   1   7     13.8376      0.4966    -14.8160      0.0000
  -3   1   7      4.1510      0.1814      4.1541      0.0000
  -2   1   7     11.3049      0.1492     11.9095      0.0000
  -1   1   7      4.7609      0.2312     -4.3477      0.0000
   0   1   7     15.8762      0.2029     16.4785      0.0000
   1   1   7      9.3946      0.3320     -8.8682      0.0000
   2   1   7     16.0608      0.2557    -14.9891      0.0000
   3   1   7      1.4553      0.3904      1.3414      0.0000
   4   1   7      4.9862      0.2296     -5.1197      0.0000
   5   1   7     10.3024      0.3413     10.1617      0.0000
   6   1   7      5.9912      0.6310      5.6922      0.0000
   7   1   7      1.9750      0.6382      1.8910      0.0000
  -6   2   7      1.3689      0.9731     -0.1898      0.0000
  -5   2   7      5.6369      0.3764      5.5531      0.0000
  -4   2   7     14.5338      0.3388    -14.7050      0.0000
  -3   2   7     11.1461      0.2673     11.4727      0.0000
  -2   2   7      0.0000      0.4634      0.0860      0.0000
  -1   2   7     17.4231      0.1529     17.0371      0.0000
   0   2   7     11.3621      0.2741    -11.2938      0.0000
   1   2   7      2.3210      0.1881     -1.7975      0.0000
   2   2   7      2.0436      0.2849      2.1278      0.0000
   3   2   7     10.1259      1.2141     10.6357      0.0000
   4   2   7      7.2126      0.2378      7.2698      0.0000
   5   2   7      8.3075      0.4007      8.2423      0.0000
   7   2   7      1.9339      0.6770      1.4624      0.0000
  -6   3   7      0.0000      1.0124      0.0867      0.0000
  -5   3   7      0.6576      0.8707      0.0257      0.0000
  -4   3   7     14.4990      0.3748     14.4250      0.0000
  -3   3   7      1.6467      0.7173     -1.2081      0.0000
  -2   3   7      1.5151      0.2859      1.4695      0.0000
  -1   3   7      9.9836      0.1600     10.0379      0.0000
   0   3   7     23.1720      0.2549    -22.5970      0.0000
   1   3   7      7.2323      0.1490     -7.4813      0.0000
   2   3   7     13.5782      0.7967     12.1642      0.0000
   3   3   7      7.6800      0.5872     -7.3597      0.0000
   4   3   7      9.8050      2.8308      7.7961      0.0000
   5   3   7      4.0550      0.4914     -3.4228      0.0000
   6   3   7      8.1373      1.0028     -7.7602      0.0000
   7   3   7      1.6066      1.0359     -0.3721      0.0000
  -5   4   7      1.7207      1.3639     -1.4060      0.0000
  -4   4   7      7.6956      0.3968      7.9366      0.0000
  -3   4   7     10.3365      0.3429    -10.0079      0.0000
  -2   4   7      2.2453      0.5351     -2.0970      0.0000
  -1   4   7      7.1837      0.2769     -7.2018      0.0000
   0   4   7      8.1095      0.3310      8.0416      0.0000
   1   4   7      4.6109      0.2745     -4.3768      0.0000
   2   4   7      0.0000      0.6810     -0.0685      0.0000
   3   4   7     12.2671      0.3676     -9.7679      0.0000
   4   4   7      0.9870      0.7811     -1.6753      0.0000
   5   4   7      7.2693      0.4505     -6.8279      0.0000
   6   4   7      6.8255      0.4188      7.1149      0.0000
   7   4   7      2.3647      0.8049     -3.0495      0.0000
  -4   5   7      5.2016      0.5030     -5.5505      0.0000
  -3   5   7      3.8512      0.4895     -3.6321      0.0000
  -2   5   7      4.4977      0.4084     -3.9142      0.0000
  -1   5   7      6.5227      0.4513     -6.2900      0.0000
   0   5   7     10.9987      0.3620     11.4623      0.0000
   1   5   7      6.0296      0.2410      5.9539      0.0000
   2   5   7      6.1109      0.3432     -6.0263      0.0000
   3   5   7      5.2371      0.3719      4.6796      0.0000
   4   5   7      3.5355      0.4607     -3.7863      0.0000
   5   5   7      1.2747      0.9404      1.3091      0.0000
   6   5   7      5.5929      0.7391      6.3575      0.0000
  -3   6   7      4.3787      0.5095      3.7288      0.0000
  -2   6   7      2.8232      0.5520      3.1225      0.0000
  -1   6   7      1.2155      0.8562      1.5215      0.0000
   0   6   7      0.0000      0.6455     -0.6111      0.0000
   1   6   7      1.4101      0.4085      1.5520      0.0000
   2   6   7      0.0000      0.8604      0.3073      0.0000
   3   6   7      4.3230      0.4249      4.9057      0.0000
   4   6   7      3.2603      0.8892      1.0865      0.0000
   5   6   7      3.0284      1.5600      2.4867      0.0000
   6   6   7      2.0697      1.4007     -3.3330      0.0000
  -2   7   7      1.3625      1.0028      0.5316      0.0000
  -1   7   7      2.7122      1.5835      2.3722      0.0000
   0   7   7      2.8452      0.5566     -3.2225      0.0000
   1   7   7      2.1424      0.5563     -2.4756      0.0000
   2   7   7      1.8069      0.8617      2.0265      0.0000
   3   7   7      0.0000      0.9855     -0.3678      0.0000
   4   7   7      1.5330      1.0418     -0.1603      0.0000
   5   7   7      0.0000      0.9917     -0.6242      0.0000
   0   8   7      1.7857      1.4710     -1.3485      0.0000
   1   8   7      1.7460      1.3070      0.3945      0.0000
   2   8   7      2.4490      1.4030     -0.1273      0.0000
   3   8   7      2.4446      0.7107     -1.7416      0.0000
  -4  -7   8      0.0000      1.0672      0.1647      0.0000
  -3  -7   8      1.2525      0.9259     -0.2503      0.0000
  -2  -7   8      1.1208      0.9950     -1.2295      0.0000
  -1  -7   8      3.8410      0.5524     -4.0477      0.0000
   0  -7   8      2.2215      1.3533      0.4472      0.0000
   1  -7   8      0.4070      0.8894      0.7121      0.0000
  -5  -6   8      1.4366      0.8439     -0.6255      0.0000
  -4  -6   8      1.6138      0.8150     -1.0053      0.0000
  -3  -6   8      1.4289      1.0582     -1.7556      0.0000
  -2  -6   8      2.3176      0.6620      1.4897      0.0000
  -1  -6   8      3.4867      0.4800     -3.0626      0.0000
   0  -6   8      0.0000      0.8090     -1.0910      0.0000
   1  -6   8      2.0803      0.7742      1.8720      0.0000
   2  -6   8      2.9520      0.5341      2.8121      0.0000
   3  -6   8      1.3229      0.9630     -1.1543      0.0000
  -6  -5   8      1.9090      0.9562      0.3934      0.0000
  -5  -5   8      1.4175      0.7484     -0.8096      0.0000
  -4  -5   8      1.9678      0.8731      2.3870      0.0000
  -3  -5   8      1.2190      0.8456     -0.7936      0.0000
  -2  -5   8      0.8182      1.1527      0.4348      0.0000
  -1  -5   8      3.8968      0.7853      4.4257      0.0000
   0  -5   8      5.2635      0.6171     -4.9800      0.0000
   1  -5   8      0.8626      1.2168      0.5711      0.0000
   2  -5   8      5.1662      0.4209      4.5234      0.0000
   3  -5   8      2.7683      1.2218      2.2283      0.0000
   4  -5   8      1.2093      0.8867     -1.1370      0.0000
  -6  -4   8      1.7286      0.5511     -2.1888      0.0000
  -5  -4   8      1.2896      0.5713      1.8817      0.0000
  -4  -4   8      0.5384      0.6433      0.5210      0.0000
  -3  -4   8      2.7720      0.4358     -2.3618      0.0000
  -2  -4   8      2.8899      0.4830      2.5487      0.0000
  -1  -4   8      4.5016      1.5087      2.6097      0.0000
   0  -4   8      3.2719      0.6235      2.9885      0.0000
   1  -4   8      4.7004      0.4683     -4.1526      0.0000
   2  -4   8      3.5412      0.4480     -3.4853      0.0000
   3  -4   8      3.0859      0.7307      2.0658      0.0000
   4  -4   8      3.1174      0.3534      3.1639      0.0000
   5  -4   8      1.0633      0.7620      1.1689      0.0000
  -7  -3   8      1.7738      0.5298      1.9892      0.0000
  -6  -3   8      2.5537      0.5902     -2.2088      0.0000
  -5  -3   8      2.7828      0.6366     -0.7224      0.0000
  -4  -3   8      3.0711      0.2871     -2.8466      0.0000
  -3  -3   8      0.9578      0.6727      0.9978      0.0000
  -2  -3   8      2.2449      0.3980     -1.9859      0.0000
  -1  -3   8      2.6193      0.3533      2.5809      0.0000
   0  -3   8     12.1787      0.2610     12.0584      0.0000
   1  -3   8      2.0220      0.5059     -2.3112      0.0000
   2  -3   8      3.1390      0.2522     -3.6722      0.0000
   3  -3   8      5.4763      0.2409     -5.9310      0.0000
   4  -3   8      1.0432      0.8296      1.2793      0.0000
   5  -3   8      3.1118      0.5809     -3.2853      0.0000
   6  -3   8      1.9090      0.7947      2.2106      0.0000
  -7  -2   8      0.7692      0.8627     -0.4823      0.0000
  -6  -2   8      0.0000      0.7811      1.3648      0.0000
  -5  -2   8      7.2222      0.4163     -7.3322      0.0000
  -4  -2   8      2.4449      0.5628      1.9690      0.0000
  -3  -2   8      7.4049      0.2191      7.7219      0.0000
  -2  -2   8      1.8528      1.1156     -1.7823      0.0000
  -1  -2   8      2.1563      0.6473     -1.7102      0.0000
   0  -2   8      0.0000      1.0310     -0.1584      0.0000
   1  -2   8      0.9788      0.9344      1.5288      0.0000
   2  -2   8      2.2351      0.5593      2.4655      0.0000
   3  -2   8      3.8749      0.4140     -3.7696      0.0000
   4  -2   8      2.6409      0.3213     -2.9927      0.0000
   5  -2   8      4.7947      0.4771     -4.7675      0.0000
   6  -2   8      0.2071      0.8995     -0.3609      0.0000
  -7  -1   8      0.4638      0.8201     -1.1569      0.0000
  -6  -1   8      2.7849      0.5900      2.6534      0.0000
  -5  -1   8      3.1290      0.3172      3.2474      0.0000
  -4  -1   8      5.2858      0.2742     -5.6563      0.0000
  -3  -1   8      6.1126      0.2420      6.4789      0.0000
  -2  -1   8      7.3385      0.1885      7.0488      0.0000
  -1  -1   8      8.3536      0.2201     -9.1169      0.0000
   0  -1   8      8.3152      0.2098     -9.1246      0.0000
   1  -1   8      1.6176      0.2577      1.3012      0.0000
   2  -1   8     12.1047      0.1671    -11.5728      0.0000
   3  -1   8      5.7742      0.1878      6.0946      0.0000
   4  -1   8      0.0000      0.6749      0.5686      0.0000
   5  -1   8      5.3481      0.6374      5.2292      0.0000
   6  -1   8      3.0994      0.4781      3.0227      0.0000
   7  -1   8      1.8121      0.5349      1.3500      0.0000
  -7   0   8      1.7763      1.1485     -1.9474      0.0000
  -6   0   8      3.5071      0.5205      3.0393      0.0000
  -5   0   8      9.5331      0.4674      9.0491      0.0000
  -4   0   8      3.2624      0.2669     -3.0215      0.0000
  -3   0   8      7.7710      0.5738     -7.3187      0.0000
  -2   0   8      3.5224      0.2169     -3.2937      0.0000
  -1   0   8      5.7740      0.2255      5.4709      0.0000
   0   0   8      5.7485      0.4122     -5.7705      0.0000
   1   0   8      8.7675      0.1546      8.4741      0.0000
   2   0   8      5.9978      0.1605     -6.1403      0.0000
   3   0   8      3.7636      0.2148      3.2595      0.0000
   4   0   8      1.2090      0.4666     -0.9440      0.0000
   5   0   8     12.8101      0.3086     11.7503      0.0000
   6   0   8      2.0225      0.4255     -1.7606      0.0000
   7   0   8      1.5739      0.7430      1.6277      0.0000
  -6   1   8      2.5254      0.8078     -1.7928      0.0000
  -5   1   8      3.1211      0.5332     -2.4334      0.0000
  -4   1   8     12.5040      0.3172     12.5851      0.0000
  -3   1   8      8.7284      0.1806     -8.6023      0.0000
  -2   1   8      3.5367      0.2060     -3.7727      0.0000
  -1   1   8      1.8505      0.3343      1.2980      0.0000
   0   1   8      2.8180      0.2243     -3.2207      0.0000
   1   1   8      3.2069      0.1838      3.3900      0.0000
   2   1   8     27.3992      0.2305     26.1931      0.0000
   3   1   8      2.0324      0.2713     -1.6724      0.0000
   4   1   8      0.4053      0.5521     -0.3689      0.0000
   5   1   8      4.0732      0.3631     -3.5184      0.0000
   6   1   8      9.1533      0.7478     -8.9251      0.0000
   7   1   8      1.5900      0.7056     -1.3791      0.0000
  -6   2   8      4.1992      1.1059     -3.8297      0.0000
  -5   2   8      3.2391      0.5085     -3.3748      0.0000
  -4   2   8      2.4189      0.5846     -0.7153      0.0000
  -3   2   8      6.4568      0.4407      6.6527      0.0000
  -2   2   8      1.6062      0.2337      1.4998      0.0000
  -1   2   8      7.7164      0.1394     -7.4532      0.0000
   0   2   8      0.6512      0.5796      0.8731      0.0000
   1   2   8     10.5722      0.1980    -10.4492      0.0000
   2   2   8      9.1228      0.1724     10.0195      0.0000
   3   2   8      0.0000      0.6105      0.7121      0.0000
   4   2   8      3.0722      0.3558      2.3315      0.0000
   5   2   8     12.8550      0.4510    -12.4882      0.0000
   6   2   8      2.8501      0.5189      2.2914      0.0000
   7   2   8      3.4292      0.5078     -2.8808      0.0000
  -6   3   8      2.1789      0.8500      1.6161      0.0000
  -5   3   8      0.0000      0.9545      0.5032      0.0000
  -4   3   8      7.1905      0.4405     -7.6674      0.0000
  -3   3   8      1.1472      0.8435     -0.6315      0.0000
  -2   3   8      1.1850      0.5392      0.9335      0.0000
  -1   3   8      3.0594      0.2015      3.1660      0.0000
   0   3   8      1.3903      0.4414      1.4789      0.0000
   1   3   8      2.5995      0.3304      0.9808      0.0000
   2   3   8     14.9947      0.4851    -14.9358      0.0000
   3   3   8      2.8635      0.4312     -2.4362      0.0000
   4   3   8      0.0000      1.0310     -0.3128      0.0000
   5   3   8      0.0000      0.7546     -0.5587      0.0000
   6   3   8      8.2134      0.3918      7.9094      0.0000
   7   3   8      2.8695      1.1880      2.6049      0.0000
  -5   4   8      0.4838      0.9270      0.0482      0.0000
  -4   4   8      1.2037      0.9270      1.9724      0.0000
  -3   4   8      7.6498      0.3527     -7.7531      0.0000
  -2   4   8      5.1635      0.3590      4.7568      0.0000
  -1   4   8      4.4395      0.1923      4.1627      0.0000
   0   4   8      5.6609      0.1912      5.8360      0.0000
   1   4   8      2.2199      0.6208      1.6300      0.0000
   2   4   8     10.3869      0.4859     -3.4081      0.0000
   3   4   8      1.7929      0.7636     -0.8432      0.0000
   4   4   8      1.3215      1.0124      1.4882      0.0000
   5   4   8      5.7337      0.5993      6.1287      0.0000
   6   4   8      0.0000      0.8590     -0.1918      0.0000
   7   4   8      0.8713      0.9454      0.1186      0.0000
  -4   5   8      0.0000      0.9245      1.0310      0.0000
  -3   5   8      5.0979      0.4615      5.4100      0.0000
  -2   5   8      1.2901      0.8758     -1.2191      0.0000
  -1   5   8      1.7992      0.3571      1.2660      0.0000
   0   5   8      2.4497      0.3062      2.8300      0.0000
   1   5   8      5.7237      0.2421     -5.9881      0.0000
   2   5   8      3.1657      0.5088      2.4641      0.0000
   3   5   8      3.4921      0.4728      3.9223      0.0000
   4   5   8      0.0000      0.8542     -0.9088      0.0000
   5   5   8      2.9312      0.6310      2.8679      0.0000
   6   5   8      3.9403      0.5586     -3.7178      0.0000
  -3   6   8      5.0117      0.4715      4.9793      0.0000
  -2   6   8      5.4099      0.4248     -5.4162      0.0000
  -1   6   8      0.5511      0.7794     -0.9219      0.0000
   0   6   8      4.3693      0.2719     -4.6416      0.0000
   1   6   8      2.3218      0.6012      1.9620      0.0000
   2   6   8      1.6551      1.0704     -1.4318      0.0000
   3   6   8      0.0000      0.8374      0.0885      0.0000
   4   6   8      4.0707      0.5448     -3.6741      0.0000
   5   6   8      1.9958      0.8578     -1.4935      0.0000
   6   6   8      0.0000      1.1527     -1.3606      0.0000
  -2   7   8      1.3360      1.1193     -0.1642      0.0000
  -1   7   8      2.0712      0.6433     -2.0109      0.0000
   0   7   8      1.7133      1.2997     -2.2706      0.0000
   1   7   8      4.0009      1.1003      4.5053      0.0000
   2   7   8      1.7727      0.8943      0.7678      0.0000
   3   7   8      2.7846      0.6266     -3.0101      0.0000
   4   7   8      1.0423      0.9252      1.2137      0.0000
   1   8   8      0.0000      0.9034     -0.7401      0.0000
   2   8   8      1.5575      1.5587      0.9510      0.0000
  -3  -7   9      0.7687      0.9501     -1.2802      0.0000
  -2  -7   9      0.3984      1.1022     -0.3840      0.0000
  -1  -7   9      3.4802      0.6190      2.5120      0.0000
   0  -7   9      2.9289      0.5826      2.3564      0.0000
   1  -7   9      0.0000      0.9645      1.1170      0.0000
  -5  -6   9      1.9072      1.1119     -0.0236      0.0000
  -4  -6   9      3.0765      0.5861      2.4984      0.0000
  -3  -6   9      4.1017      0.4618      3.8435      0.0000
  -2  -6   9      7.3262      1.2787      6.0529      0.0000
  -1  -6   9      5.2005      0.8723     -4.8229      0.0000
   0  -6   9      3.4735      0.7651      2.2250      0.0000
   1  -6   9      0.9959      0.9160     -0.6292      0.0000
   2  -6   9      1.9675      0.7660     -1.9683      0.0000
   3  -6   9      1.6999      0.9182     -0.6144      0.0000
  -5  -5   9      1.3319      0.9839      2.1978      0.0000
  -4  -5   9      3.0435      0.5998     -1.9234      0.0000
  -3  -5   9      1.1361      1.0672      1.4716      0.0000
  -2  -5   9      1.7816      0.6617     -1.1928      0.0000
  -1  -5   9      3.3108      0.4713     -2.5636      0.0000
   0  -5   9      3.5861      0.4293     -4.0179      0.0000
   1  -5   9      0.7704      0.9545      0.0215      0.0000
   2  -5   9      0.5017      0.8728      0.5087      0.0000
   3  -5   9      1.7180      1.6761     -2.4822      0.0000
   4  -5   9      1.2323      0.9344     -0.2768      0.0000
  -6  -4   9      0.0000      0.8855     -0.2507      0.0000
  -5  -4   9      0.0000      1.1193      1.0377      0.0000
  -4  -4   9      0.0000      0.8271     -0.7491      0.0000
  -3  -4   9      1.8069      0.8022     -1.5585      0.0000
  -2  -4   9     10.1269      0.3337     -9.4059      0.0000
  -1  -4   9      3.5195      0.9000      2.8169      0.0000
   0  -4   9      7.9660      0.3186     -7.8281      0.0000
   1  -4   9      1.3187      0.8660     -1.1928      0.0000
   2  -4   9      3.6276      0.4530      3.2052      0.0000
   3  -4   9      5.5303      0.4476      5.3157      0.0000
   4  -4   9      0.0000      0.7745     -0.7681      0.0000
   5  -4   9      0.0000      1.2323      1.5939      0.0000
  -6  -3   9      0.2822      0.7336     -0.9786      0.0000
  -5  -3   9      0.4960      0.6308     -0.9772      0.0000
  -4  -3   9      3.2265      1.5724     -0.1392      0.0000
  -3  -3   9      5.6516      0.3847      5.4454      0.0000
  -2  -3   9      7.7885      2.8193      2.9534      0.0000
  -1  -3   9      1.4315      0.5626     -0.4615      0.0000
   0  -3   9      6.1613      0.5577      6.0660      0.0000
   1  -3   9      7.9890      0.3698     -8.1771      0.0000
   2  -3   9      0.2319      0.7985     -1.1942      0.0000
   3  -3   9      4.8606      0.6130      5.7940      0.0000
   4  -3   9      3.1028      0.3039      2.9081      0.0000
   5  -3   9      0.5738      0.6700      0.2648      0.0000
  -6  -2   9      3.2603      0.7904      3.2210      0.0000
  -5  -2   9      3.5321      0.2930     -3.3118      0.0000
  -4  -2   9      2.4809      0.7574     -1.7350      0.0000
  -3  -2   9      0.4772      0.5676      0.2442      0.0000
  -2  -2   9      2.5254      0.6803      2.5272      0.0000
  -1  -2   9      2.6715      0.5225      3.2435      0.0000
   0  -2   9      9.8684      0.3400     10.3412      0.0000
   1  -2   9      6.3074      0.4000      7.1023      0.0000
   2  -2   9      2.6865      0.5496     -3.2434      0.0000
   3  -2   9      7.3244      0.3848     -8.0839      0.0000
   4  -2   9      1.1697      0.7114      1.5418      0.0000
   5  -2   9      0.5619      0.6685     -0.0054      0.0000
   6  -2   9      0.8768      0.7655      0.2821      0.0000
  -7  -1   9      0.0000      1.1107     -0.4599      0.0000
  -6  -1   9      3.2096      0.5183      3.5564      0.0000
  -5  -1   9      1.6067      0.5277     -1.5538      0.0000
  -4  -1   9      1.3278      0.3900      1.2593      0.0000
  -3  -1   9     11.0609      0.1827    -11.3393      0.0000
  -2  -1   9      1.4667      0.3642     -1.4974      0.0000
  -1  -1   9      3.1834      0.3795     -2.9801      0.0000
   0  -1   9      5.5123      0.4816     -5.9718      0.0000
   1  -1   9     18.6320      0.2856     19.0098      0.0000
   2  -1   9      3.3648      0.2929      2.9408      0.0000
   3  -1   9      5.3279      0.1998     -5.9481      0.0000
   4  -1   9      4.3689      0.2373     -3.9365      0.0000
   5  -1   9      0.8866      0.6685      0.5755      0.0000
   6  -1   9      2.0286      0.5028     -1.5299      0.0000
  -6   0   9      3.5693      0.4785     -3.6385      0.0000
  -5   0   9      3.9526      0.4074      4.1259      0.0000
  -4   0   9      4.0748      0.6126     -4.8013      0.0000
  -3   0   9      0.0000      0.5211      0.3969      0.0000
  -2   0   9     10.2053      0.1845      9.7789      0.0000
  -1   0   9      2.7490      0.2730     -2.8063      0.0000
   0   0   9      5.0833      0.4541     -5.0506      0.0000
   1   0   9      6.9834      0.1723     -7.0121      0.0000
   2   0   9      0.0000      0.5427     -0.9603      0.0000
   3   0   9      4.2033      0.2430      3.7877      0.0000
   4   0   9      2.6369      0.3085     -2.9161      0.0000
   5   0   9      1.8698      0.4257     -1.6529      0.0000
   6   0   9      1.0859      0.7227      0.4543      0.0000
   7   0   9      1.5550      0.7319     -0.9291      0.0000
  -6   1   9      3.0493      0.8187     -2.9431      0.0000
  -5   1   9      3.0139      0.4679      2.4125      0.0000
  -4   1   9      0.8895      0.7578     -0.0106      0.0000
  -3   1   9      2.2123      0.3463      2.1565      0.0000
  -2   1   9      3.4251      0.2958      3.2707      0.0000
  -1   1   9     11.5258      0.1643     11.5805      0.0000
   0   1   9      2.5497      0.2420      2.4247      0.0000
   1   1   9     11.0798      0.1838    -11.8548      0.0000
   2   1   9      1.3785      0.3818     -1.0873      0.0000
   3   1   9      2.7473      0.2690     -2.5267      0.0000
   4   1   9      0.5431      0.7022     -0.1099      0.0000
   5   1   9      1.5666      0.5010     -1.4370      0.0000
   6   1   9      3.2306      0.4461      2.8485      0.0000
   7   1   9      0.0000      0.7857     -0.1726      0.0000
  -6   2   9      0.0000      1.2011     -0.0029      0.0000
  -5   2   9      0.8452      1.0030     -0.6776      0.0000
  -4   2   9     10.0231      0.4660     10.2531      0.0000
  -3   2   9      3.0194      0.5956     -2.5200      0.0000
  -1   2   9      2.3176      0.2441     -2.4558      0.0000
   0   2   9      2.9110      0.2252      2.9128      0.0000
   1   2   9      0.7978      0.4793     -0.3231      0.0000
   2   2   9      6.5016      0.1644      6.9594      0.0000
   3   2   9      0.0000      0.5528     -0.4855      0.0000
   4   2   9      3.1675      0.3697      3.0260      0.0000
   5   2   9      1.8087      1.5889      0.9291      0.0000
   6   2   9      2.9269      0.6695      2.6937      0.0000
   7   2   9      1.3670      1.4710      0.0493      0.0000
  -5   3   9      1.3240      1.3357     -1.4629      0.0000
  -4   3   9      1.9988      0.6754     -1.4575      0.0000
  -3   3   9      9.0303      0.3255      8.8904      0.0000
  -2   3   9      4.3519      0.3534     -4.6384      0.0000
  -1   3   9      7.7714      0.1979     -7.7570      0.0000
   0   3   9      1.5413      1.1002     -0.6292      0.0000
   1   3   9      2.2673      0.9708     -2.3750      0.0000
   2   3   9      1.5521      0.4870     -1.1292      0.0000
   3   3   9      9.1046      0.2683      8.7529      0.0000
   4   3   9      1.8150      0.5464      1.1350      0.0000
   5   3   9      2.3506      0.5322      1.9225      0.0000
   6   3   9      1.5969      0.8481     -1.1405      0.0000
   7   3   9      1.5466      0.9202     -2.3656      0.0000
  -5   4   9      1.2813      1.0582     -1.8283      0.0000
  -4   4   9      5.8389      0.6206     -5.9249      0.0000
  -3   4   9      2.1327      0.6055      1.9621      0.0000
  -2   4   9      4.6328      0.3894      4.2947      0.0000
  -1   4   9      3.5606      0.2372      3.5883      0.0000
   0   4   9      4.5626      0.2806     -4.7486      0.0000
   1   4   9      3.4305      0.3599      2.7534      0.0000
   2   4   9      6.1124      0.3116     -5.9923      0.0000
   3   4   9      2.0803      1.0065      1.9439      0.0000
   4   4   9      2.3145      0.9046     -1.6421      0.0000
   5   4   9      1.2914      0.8875     -0.1140      0.0000
   6   4   9      5.5925      0.4933     -5.5301      0.0000
  -4   5   9      0.9281      0.9518      1.3677      0.0000
  -3   5   9      7.6499      0.4514     -7.7141      0.0000
  -2   5   9      1.9062      0.6912      2.1039      0.0000
  -1   5   9      1.9649      0.3417      1.7835      0.0000
   0   5   9      0.3921      0.6620     -0.2494      0.0000
   1   5   9      2.9291      0.4399      2.8744      0.0000
   2   5   9      1.9678      1.3914      2.2338      0.0000
   3   5   9      5.1148      0.3844     -5.6476      0.0000
   4   5   9      1.3372      0.9355      0.7174      0.0000
   5   5   9      0.5018      0.8611     -1.2601      0.0000
   6   5   9      0.0000      0.9669     -0.5221      0.0000
  -3   6   9      0.7260      0.9084     -0.3608      0.0000
  -2   6   9      3.1827      0.6035     -3.1254      0.0000
  -1   6   9      0.0000      0.8906      0.3285      0.0000
   0   6   9      3.3580      1.5268      3.2926      0.0000
   1   6   9      0.4357      0.7680     -0.6970      0.0000
   2   6   9      2.0503      1.0474      1.6641      0.0000
   3   6   9      0.0000      0.8578     -1.3848      0.0000
   4   6   9      1.2555      1.0124      0.6645      0.0000
   5   6   9      0.6667      0.9585      0.7505      0.0000
  -1   7   9      0.9545      1.3070     -0.4252      0.0000
   0   7   9      1.5092      1.4318      1.4349      0.0000
   1   7   9      0.8266      0.9344      0.1716      0.0000
   2   7   9      2.3542      1.4139     -2.5363      0.0000
   3   7   9      0.5770      1.2089      1.9423      0.0000
   4   7   9      1.7482      0.8808     -0.4200      0.0000
  -2  -7  10      1.9265      0.9123     -1.6108      0.0000
  -1  -7  10      1.0502      1.0186      0.0488      0.0000
   0  -7  10      2.4811      1.2767     -2.3238      0.0000
  -4  -6  10      1.1086      1.0582      0.2970      0.0000
  -3  -6  10      1.5364      0.9598     -0.6800      0.0000
  -2  -6  10     12.1438      0.4554    -10.9538      0.0000
  -1  -6  10      1.7855      0.9029      0.9876      0.0000
   0  -6  10      1.1976      0.9099      0.2610      0.0000
   1  -6  10      1.7208      1.3070      2.0389      0.0000
   2  -6  10      0.0000      0.9206      0.0070      0.0000
  -5  -5  10      1.9481      1.0885     -2.3695      0.0000
  -4  -5  10      3.2133      0.7184     -1.1564      0.0000
  -3  -5  10      0.4348      0.7906      0.4253      0.0000
  -2  -5  10      2.0186      0.6915     -0.8454      0.0000
  -1  -5  10      1.5440      0.8182     -1.1215      0.0000
   0  -5  10      6.7842      0.3930      6.6041      0.0000
   1  -5  10      5.3216      0.7264      5.1142      0.0000
   2  -5  10      2.0480      0.8335      1.5511      0.0000
   3  -5  10      1.2155      0.9969      0.8279      0.0000
  -6  -4  10      1.7375      0.6915     -1.3855      0.0000
  -5  -4  10      2.8205      0.5620     -2.1347      0.0000
  -4  -4  10      1.5192      0.7057     -0.9819      0.0000
  -3  -4  10      3.6547      0.4165      3.3919      0.0000
  -2  -4  10     11.4633      0.3426     11.1643      0.0000
  -1  -4  10      3.6355      0.6645      3.6286      0.0000
   0  -4  10      3.2298      0.4952     -3.5063      0.0000
   1  -4  10      0.4956      0.8271      0.4865      0.0000
   2  -4  10      0.8713      0.9110      0.2959      0.0000
   3  -4  10      2.8849      0.8746     -2.8422      0.0000
   4  -4  10      2.5593      0.5874      2.2269      0.0000
  -6  -3  10      0.0000      0.9935      0.2588      0.0000
  -5  -3  10      1.2057      0.7572      0.9965      0.0000
  -4  -3  10      3.1657      0.7292      3.3243      0.0000
  -3  -3  10      1.2879      1.2850     -1.0117      0.0000
  -2  -3  10      6.2042      0.3288      6.0986      0.0000
  -1  -3  10      1.1361      0.9139     -1.2067      0.0000
   0  -3  10      8.5226      0.3360     -8.7843      0.0000
   1  -3  10      6.6756      0.3748     -6.6430      0.0000
   2  -3  10      3.1954      0.5104     -3.3402      0.0000
   3  -3  10      3.4611      0.4580     -2.4261      0.0000
   4  -3  10      1.5914      0.6846     -2.1228      0.0000
   5  -3  10      0.0000      0.8680     -0.0758      0.0000
  -6  -2  10      1.3030      0.5380      0.9122      0.0000
  -5  -2  10      2.1330      0.7677      2.3253      0.0000
  -4  -2  10      0.0000      0.6328      0.4157      0.0000
  -3  -2  10      1.6310      0.5906     -1.9469      0.0000
  -2  -2  10      3.5276      0.3576     -3.4857      0.0000
  -1  -2  10     10.5347      0.2866    -10.8964      0.0000
   0  -2  10      4.7566      0.5305      4.8231      0.0000
   1  -2  10      7.1393      0.3383     -7.1924      0.0000
   2  -2  10      1.2223      0.9115     -0.8363      0.0000
   3  -2  10      2.7077      0.3011      2.9894      0.0000
   4  -2  10      1.2335      1.0310      1.6736      0.0000
   5  -2  10      1.0709      0.7749     -0.6892      0.0000
   6  -2  10      2.8286      0.6638      2.4860      0.0000
  -6  -1  10      0.0000      0.9325     -0.0517      0.0000
  -5  -1  10      0.5023      0.6478     -0.5605      0.0000
  -4  -1  10      2.5231      0.4506     -2.9566      0.0000
  -3  -1  10      1.0625      0.5493     -0.6449      0.0000
  -2  -1  10      2.3459      0.3027     -2.3930      0.0000
  -1  -1  10      6.4007      0.1800      6.4723      0.0000
   0  -1  10      0.5592      0.8467      0.7374      0.0000
   1  -1  10      6.6204      0.3609      6.4840      0.0000
   2  -1  10      1.6281      0.3207     -1.4942      0.0000
   3  -1  10      3.7187      0.2809      3.2320      0.0000
   4  -1  10      5.7666      0.3511      5.8342      0.0000
   5  -1  10      3.5263      0.8369      3.1198      0.0000
   6  -1  10      0.9220      0.7160      0.4423      0.0000
  -6   0  10      0.0804      0.7726      0.0660      0.0000
  -5   0  10      1.4050      0.8646      1.1970      0.0000
  -4   0  10      0.4278      0.6429      0.7036      0.0000
  -3   0  10      3.1442      0.9220     -1.9574      0.0000
  -2   0  10      0.9525      0.7313     -1.0288      0.0000
  -1   0  10     10.1525      0.2274      9.6091      0.0000
   0   0  10      3.4158      0.3693     -2.6840      0.0000
   1   0  10      9.1709      0.1857      8.5292      0.0000
   2   0  10      2.5207      0.2597      1.7215      0.0000
   3   0  10      2.3085      0.3518     -2.3949      0.0000
   4   0  10      5.8678      0.2901     -5.5401      0.0000
   5   0  10      2.6900      0.4813      2.8915      0.0000
   6   0  10      1.2949      0.6663     -1.3000      0.0000
  -6   1  10      0.0000      0.8090     -0.6304      0.0000
  -5   1  10      2.1357      0.6432      2.4084      0.0000
  -4   1  10      1.4838      1.0672      0.2205      0.0000
  -3   1  10      2.7564      0.2731      2.8026      0.0000
  -2   1  10      6.2420      0.2014     -6.6289      0.0000
  -1   1  10      5.7558      0.2093     -5.8465      0.0000
   0   1  10      2.8790      0.3170      2.7677      0.0000
   1   1  10      4.9213      0.2945     -4.9120      0.0000
   2   1  10      8.7395      0.3440      9.3926      0.0000
   3   1  10      0.8886      0.5676     -0.5973      0.0000
   4   1  10      7.3108      0.3037     -7.5030      0.0000
   5   1  10      4.4258      0.4549     -4.6455      0.0000
   6   1  10      1.0659      0.8713     -0.7317      0.0000
  -6   2  10      1.5587      1.1852     -0.9727      0.0000
  -5   2  10      3.9256      0.5265     -3.2597      0.0000
  -4   2  10      0.0000      0.8236      1.0114      0.0000
  -3   2  10      2.4921      0.4496     -2.1247      0.0000
  -2   2  10      1.2621      0.3977     -0.7088      0.0000
  -1   2  10      1.2755      0.3981     -1.0050      0.0000
   0   2  10      0.0000      0.6462     -0.1129      0.0000
   1   2  10      2.3998      0.2290     -2.4451      0.0000
   2   2  10      0.0000      0.6899     -0.3408      0.0000
   3   2  10      2.4697      0.5756      2.1429      0.0000
   4   2  10      5.1168      0.5036      4.5950      0.0000
   5   2  10      3.7996      0.7418     -2.6299      0.0000
   6   2  10      1.2578      1.2997     -1.2341      0.0000
  -5   3  10      1.3291      1.0028     -2.2933      0.0000
  -4   3  10      1.2661      0.8784      1.7491      0.0000
  -3   3  10      2.7468      0.4879     -2.7606      0.0000
  -2   3  10      4.8659      0.1745      4.9035      0.0000
  -1   3  10      1.4716      0.8573      1.3780      0.0000
   0   3  10      3.8066      0.3309      3.4436      0.0000
   1   3  10      2.7277      0.3088      2.1311      0.0000
   2   3  10      5.4224      0.8218     -6.6087      0.0000
   3   3  10      1.0302      0.7522     -1.6400      0.0000
   4   3  10      3.4748      0.4224      3.5061      0.0000
   5   3  10      3.3408      0.5785      1.8379      0.0000
   6   3  10      0.0000      0.8378      0.4005      0.0000
  -4   4  10      1.2059      1.0148     -1.6332      0.0000
  -3   4  10      6.8536      0.4051      6.8916      0.0000
  -2   4  10      0.5643      0.7574      0.0019      0.0000
  -1   4  10      1.7040      1.1306     -1.3139      0.0000
   0   4  10      0.0000      0.5566      0.4968      0.0000
   1   4  10      0.9965      0.4898      0.2496      0.0000
   2   4  10      0.0000      0.7811     -0.2407      0.0000
   3   4  10      0.0000      0.9445      0.0244      0.0000
   4   4  10      2.8819      0.5382     -2.4997      0.0000
   5   4  10      1.0660      0.8966      0.4251      0.0000
   6   4  10      2.5510      0.6919      1.5844      0.0000
  -3   5  10      0.0000      1.1771      0.7553      0.0000
  -2   5  10      2.6715      1.1656      1.6942      0.0000
  -1   5  10      0.0000      0.5998     -0.3238      0.0000
   0   5  10      5.0131      0.7711     -4.5981      0.0000
   1   5  10      0.6962      0.6595      0.2156      0.0000
   2   5  10      0.8266      0.9139      0.2693      0.0000
   3   5  10      1.6700      0.7011      1.3743      0.0000
   4   5  10      2.3004      1.3186      0.9424      0.0000
   5   5  10      2.3922      1.7535     -0.0339      0.0000
   6   5  10      0.0000      1.0323      0.1120      0.0000
  -2   6  10      1.1690      0.9742      1.3524      0.0000
  -1   6  10      0.0000      0.9445      0.7037      0.0000
   0   6  10      0.0000      0.6523      0.2986      0.0000
   1   6  10      2.2092      0.5412     -1.8399      0.0000
   2   6  10      0.0000      1.1277      0.4484      0.0000
   3   6  10      1.5169      0.8510     -1.2771      0.0000
   4   6  10      2.0952      0.9737      1.5265      0.0000
   5   6  10      0.0000      0.9099      0.2477      0.0000
   0   7  10      0.6749      1.2476      2.0474      0.0000
   1   7  10      1.2395      0.9742     -0.7263      0.0000
   2   7  10      1.3215      1.0310      0.9758      0.0000
   3   7  10      0.7063      0.9242     -0.0921      0.0000
  -3  -6  11      2.3542      1.2086     -0.1853      0.0000
  -2  -6  11      1.6615      1.0073      1.3994      0.0000
  -1  -6  11      8.3172      0.4543      8.3295      0.0000
   0  -6  11      2.6173      0.9743     -2.2753      0.0000
   1  -6  11      0.3268      0.8851      0.3881      0.0000
  -5  -5  11      1.1200      0.9587     -1.5299      0.0000
  -4  -5  11      4.8629      0.5484      4.4383      0.0000
  -3  -5  11      1.6467      0.7719     -1.5011      0.0000
  -2  -5  11      3.7228      0.5146      3.6239      0.0000
  -1  -5  11      3.3888      0.5972     -2.9547      0.0000
   0  -5  11      1.3972      0.9781      1.2082      0.0000
   1  -5  11      3.3783      0.5755     -2.9132      0.0000
   2  -5  11      4.1215      0.5893     -4.1774      0.0000
  -5  -4  11      2.4775      0.5692      2.1994      0.0000
  -4  -4  11      0.0000      0.8296      0.2579      0.0000
  -3  -4  11      0.0000      0.8604     -0.1228      0.0000
  -2  -4  11      1.8068      0.7725     -1.9230      0.0000
  -1  -4  11     24.0945      0.4476    -22.5665      0.0000
   0  -4  11      4.9820      0.4438      5.1083      0.0000
   1  -4  11      1.2879      0.9742     -1.4973      0.0000
   2  -4  11      6.1040      0.4358      5.9486      0.0000
   3  -4  11      2.4416      0.6458      1.6006      0.0000
   4  -4  11      1.1004      0.8929      0.8833      0.0000
  -6  -3  11      0.4773      0.8713     -0.7914      0.0000
  -5  -3  11      2.4765      0.4851      2.1767      0.0000
  -4  -3  11      5.8112      0.3423     -6.0286      0.0000
  -3  -3  11      2.9680      0.7235      2.4954      0.0000
  -2  -3  11      3.7856      0.3987     -3.6588      0.0000
  -1  -3  11      3.1778      0.5749      1.7379      0.0000
   0  -3  11      5.1960      0.4195     -5.6104      0.0000
   1  -3  11      6.0657      0.4441      6.2879      0.0000
   2  -3  11      7.1150      0.4259      7.3726      0.0000
   3  -3  11      0.3665      0.8271     -0.0890      0.0000
   4  -3  11      1.6275      0.6395      1.6506      0.0000
   5  -3  11      2.5201      0.4466      1.7005      0.0000
  -6  -2  11      2.0574      0.7046      0.7528      0.0000
  -5  -2  11      2.7915      0.3927     -3.0260      0.0000
  -4  -2  11      2.7949      0.4623     -3.0955      0.0000
  -3  -2  11      2.6572      0.6263     -2.4554      0.0000
  -2  -2  11      3.0930      0.5902      3.4578      0.0000
  -1  -2  11     29.5732      0.4168     29.7695      0.0000
   0  -2  11      2.3623      0.6749     -2.2267      0.0000
   1  -2  11      3.3341      0.4994      2.9637      0.0000
   2  -2  11      3.9646      0.4739     -4.4609      0.0000
   3  -2  11      2.3466      0.5472     -1.5149      0.0000
   4  -2  11      4.5894      0.3310     -4.7762      0.0000
   5  -2  11      3.1439      0.4458      3.2313      0.0000
  -6  -1  11      0.0000      1.1527     -0.1303      0.0000
  -5  -1  11      1.0729      0.6436     -1.4499      0.0000
  -4  -1  11      4.0769      0.3284      4.6178      0.0000
  -3  -1  11      1.6428      0.4653     -0.3974      0.0000
  -2  -1  11      0.0000      0.8153     -0.1849      0.0000
  -1  -1  11      5.0115      0.3820      4.5463      0.0000
   0  -1  11      5.5600      1.8587      3.7184      0.0000
   1  -1  11      9.1779      0.3164     -9.6853      0.0000
   2  -1  11      4.6874      0.5281     -6.0464      0.0000
   3  -1  11      0.5124      0.7044      0.1970      0.0000
   4  -1  11      2.7003      0.4473     -2.5725      0.0000
   5  -1  11      2.4793      0.5204     -2.3890      0.0000
   6  -1  11      0.9159      0.9644     -0.5669      0.0000
  -6   0  11      6.1013      0.4884     -4.9512      0.0000
  -5   0  11      1.8890      1.0231      0.6373      0.0000
  -4   0  11      5.0906      0.3533      5.1210      0.0000
  -3   0  11      3.3690      0.4413      2.9315      0.0000
  -2   0  11      2.1516      0.3502     -1.9466      0.0000
  -1   0  11     18.3398      0.7377    -16.7637      0.0000
   0   0  11      6.2962      0.2312     -6.1332      0.0000
   1   0  11      2.8452      0.2965     -2.7154      0.0000
   2   0  11      5.8030      0.9020     -5.4656      0.0000
   3   0  11      0.0000      0.6324      0.4239      0.0000
   4   0  11      5.6537      0.4938      5.5253      0.0000
   5   0  11      1.0661      0.7022     -0.4195      0.0000
   6   0  11      2.3059      0.5248      1.8245      0.0000
  -6   1  11      0.0000      1.3286      0.2520      0.0000
  -5   1  11      1.5926      0.7769     -0.0715      0.0000
  -4   1  11      2.2839      0.5586     -2.3988      0.0000
  -3   1  11      2.2215      0.7733     -2.1219      0.0000
  -2   1  11      3.0368      0.3774      2.6604      0.0000
  -1   1  11      6.0963      0.2157     -6.1749      0.0000
   0   1  11      7.2908      0.2642      7.1997      0.0000
   1   1  11      5.9836      0.3057      6.1132      0.0000
   2   1  11      2.2860      0.3809      2.4710      0.0000
   4   1  11      0.7502      0.6567      0.8878      0.0000
   5   1  11      3.7070      0.4489      2.9676      0.0000
   6   1  11      2.4086      0.5397      2.0211      0.0000
  -5   2  11      2.2220      1.6359      0.8999      0.0000
  -4   2  11      2.9754      0.5238     -3.1875      0.0000
  -3   2  11      0.9139      0.8713      0.7250      0.0000
  -2   2  11      1.8836      0.3400     -0.6771      0.0000
  -1   2  11      2.1951      0.4124      2.3838      0.0000
   0   2  11      9.0039      0.2173      9.0661      0.0000
   1   2  11      1.7037      0.4922     -0.2260      0.0000
   2   2  11     10.3358      0.3146      9.8923      0.0000
   3   2  11      1.0762      0.5293      0.4116      0.0000
   4   2  11      3.1122      0.3688     -2.6457      0.0000
   5   2  11      2.9710      0.4558     -2.2283      0.0000
   6   2  11      0.8314      0.8728      0.1922      0.0000
  -5   3  11      1.0719      0.9587      0.0957      0.0000
  -4   3  11      2.2484      0.6833      2.1658      0.0000
  -3   3  11      1.6678      1.2476      1.9863      0.0000
  -2   3  11      0.6607      0.6607     -0.3263      0.0000
  -1   3  11      0.9803      0.5411      1.1583      0.0000
   0   3  11     10.7365      0.2592    -10.0985      0.0000
   1   3  11      2.1340      0.3489     -2.5048      0.0000
   2   3  11      2.5245      0.4408     -2.2107      0.0000
   3   3  11      4.3003      0.3777      4.5488      0.0000
   4   3  11      2.2116      1.5889      1.1026      0.0000
   5   3  11      2.2722      0.7325     -2.3128      0.0000
   6   3  11      1.9111      0.7352     -1.8910      0.0000
  -4   4  11      0.2816      0.8929      0.4615      0.0000
  -3   4  11      0.0000      1.1361     -0.9700      0.0000
  -2   4  11      0.0000      0.8173     -0.6843      0.0000
  -1   4  11      0.0000      0.6710      0.1663      0.0000
   0   4  11      4.9910      0.2535     -4.8570      0.0000
   1   4  11      1.7450      0.5954      0.8915      0.0000
   2   4  11      4.6966      0.3408     -4.6756      0.0000
   3   4  11      0.0000      0.8488     -0.2687      0.0000
   4   4  11      1.5726      0.7374      0.6083      0.0000
   5   4  11      1.1535      0.9180      1.5193      0.0000
   6   4  11      0.0000      1.2168     -1.0780      0.0000
  -3   5  11      1.2552      0.9882      0.2520      0.0000
  -2   5  11      2.4924      0.6010     -2.0343      0.0000
  -1   5  11      0.3363      0.7218      0.8841      0.0000
   0   5  11      4.4487      0.5272      3.9601      0.0000
   1   5  11      3.0310      0.5314      2.8852      0.0000
   2   5  11      1.7770      0.6707      2.0150      0.0000
   3   5  11      0.0000      0.8805     -1.3936      0.0000
   4   5  11      1.1718      0.9501     -1.2156      0.0000
   5   5  11      1.1690      0.9734      1.1555      0.0000
  -2   6  11      3.7895      0.5429      3.1154      0.0000
  -1   6  11      0.0000      0.7953     -0.1707      0.0000
   0   6  11      1.4838      0.8683      1.2571      0.0000
   1   6  11      0.0000      0.9742      0.0517      0.0000
   2   6  11      0.0469      1.2702      0.4513      0.0000
   3   6  11      1.3685      0.9432      0.2808      0.0000
   4   6  11      1.7386      0.8443      0.0392      0.0000
   1   7  11      1.8953      0.7650     -2.5922      0.0000
   2   7  11      0.0000      0.9767     -0.4597      0.0000
  -2  -6  12      2.8767      0.7302      1.7920      0.0000
  -1  -6  12      4.2193      1.1643     -4.2566      0.0000
   0  -6  12      0.0000      0.9501      0.5110      0.0000
  -4  -5  12      0.4443      0.8336     -0.0503      0.0000
  -3  -5  12      0.9341      0.9441     -0.7828      0.0000
  -2  -5  12      1.8074      0.8352     -1.5574      0.0000
  -1  -5  12      0.0000      0.9912     -0.4434      0.0000
   0  -5  12      1.7643      1.1867      1.7080      0.0000
   1  -5  12      0.8843      1.3070      0.6231      0.0000
   2  -5  12      3.8189      0.6283      4.0029      0.0000
  -5  -4  12      1.3423      1.2245     -1.2390      0.0000
  -4  -4  12      0.0000      0.8201      0.2139      0.0000
  -3  -4  12      0.0000      0.9180      0.5407      0.0000
  -2  -4  12      1.9187      0.8075     -1.8841      0.0000
  -1  -4  12      5.8493      0.4481      5.5229      0.0000
   0  -4  12      5.5907      0.4539      5.8136      0.0000
   1  -4  12      0.0000      0.9443     -0.1949      0.0000
   2  -4  12      0.0000      1.0079      0.1142      0.0000
   3  -4  12      1.4725      0.9724     -1.7008      0.0000
  -5  -3  12      1.2955      0.9117      0.6056      0.0000
  -4  -3  12      1.5342      1.1852     -0.1661      0.0000
  -3  -3  12      5.7126      0.4033      5.4127      0.0000
  -2  -3  12      1.8890      0.8242     -1.5058      0.0000
  -1  -3  12      3.6361      0.5100      3.7336      0.0000
   0  -3  12      5.1723      0.4580     -4.6326      0.0000
   1  -3  12      0.0000      0.9261     -1.2533      0.0000
   2  -3  12      5.3024      0.5518     -5.2349      0.0000
   3  -3  12      3.4608      0.5194     -3.4391      0.0000
   4  -3  12      1.6514      0.6441      1.6933      0.0000
  -5  -2  12      2.2651      1.0666      1.6935      0.0000
  -4  -2  12      2.5489      0.4703      3.5608      0.0000
  -3  -2  12      0.0000      0.8929      1.2334      0.0000
  -2  -2  12      1.6965      0.7150      0.6457      0.0000
  -1  -2  12      3.4758      0.5618     -3.0422      0.0000
   0  -2  12     23.6949      0.6049    -22.8473      0.0000
   1  -2  12      4.7162      0.4467      5.3156      0.0000
   2  -2  12      2.8201      1.2279     -2.8042      0.0000
   3  -2  12      5.0462      0.9203      5.3418      0.0000
   4  -2  12      1.1791      0.8442      1.2302      0.0000
   5  -2  12      2.0583      0.6077     -1.6247      0.0000
  -5  -1  12      2.3369      1.1487     -2.2480      0.0000
  -4  -1  12      1.7387      0.4809      2.1754      0.0000
  -3  -1  12      8.3114      0.3073     -8.9449      0.0000
  -2  -1  12      2.9226      0.4599      3.7659      0.0000
  -1  -1  12      8.8050      0.3963     -8.7263      0.0000
   0  -1  12      6.0459      0.5639      5.1858      0.0000
   1  -1  12      2.7355      0.5064     -2.4264      0.0000
   2  -1  12      6.7085      0.3406      7.1052      0.0000
   3  -1  12      8.3964      0.8824      9.3648      0.0000
   4  -1  12      1.8615      1.0383     -0.9611      0.0000
   5  -1  12      0.0000      0.7811      0.6695      0.0000
  -5   0  12      0.0000      1.1022     -0.8999      0.0000
  -4   0  12      4.8470      0.2995     -4.6453      0.0000
  -3   0  12      2.7578      0.3544     -2.4619      0.0000
  -2   0  12      2.1520      0.5292     -1.9732      0.0000
  -1   0  12      1.2627      0.6915     -0.7060      0.0000
   0   0  12     34.6386      1.7553     32.6992      0.0000
   1   0  12      9.2509      0.6664     -8.8277      0.0000
   2   0  12      4.9450      0.4988      5.0333      0.0000
   3   0  12      5.5397      0.5875     -5.5920      0.0000
   4   0  12      0.0000      0.6346     -0.2025      0.0000
   5   0  12      1.0835      0.6945     -0.7915      0.0000
   6   0  12      3.7405      0.5382      3.2307      0.0000
  -5   1  12      1.4720      0.9548      1.0583      0.0000
  -4   1  12      3.2719      0.6563     -2.9998      0.0000
  -3   1  12      6.8353      0.3543      7.4010      0.0000
  -2   1  12      2.4140      0.3736     -1.8274      0.0000
  -1   1  12      6.1267      0.2202      6.2239      0.0000
   0   1  12      1.1022      1.0310      0.1549      0.0000
   1   1  12      4.1584      0.2816      4.4974      0.0000
   2   1  12      8.8332      0.2705     -8.7790      0.0000
   3   1  12      9.2342      0.5959     -9.7079      0.0000
   4   1  12      0.0000      0.7159      0.1410      0.0000
   5   1  12      1.8184      0.5745     -1.9184      0.0000
   6   1  12      2.6304      0.5394     -1.7733      0.0000
  -5   2  12      3.0950      0.8413     -1.8183      0.0000
  -4   2  12      1.3752      0.8717      1.0758      0.0000
  -3   2  12      3.2950      0.8310      2.6691      0.0000
  -2   2  12      2.1636      0.3476      2.0728      0.0000
  -1   2  12      1.4050      0.5732      1.0221      0.0000
   0   2  12     21.3474      0.3068    -21.1053      0.0000
   1   2  12      3.8003      0.2889      4.4675      0.0000
   2   2  12      2.2448      0.4903     -2.5014      0.0000
   3   2  12      0.7489      0.8158      0.1129      0.0000
   4   2  12      0.0000      0.7860     -0.1879      0.0000
   5   2  12      2.5504      0.8525      2.3025      0.0000
   6   2  12      2.3945      1.1098     -2.8886      0.0000
  -4   3  12      1.5206      0.8665      1.1398      0.0000
  -3   3  12      3.6841      0.4498     -3.4161      0.0000
  -2   3  12      1.5185      0.3957     -1.6834      0.0000
  -1   3  12      1.3611      0.4595     -0.7040      0.0000
   0   3  12      4.1510      0.2742     -4.5627      0.0000
   1   3  12      1.3611      0.5256      1.2676      0.0000
   2   3  12      6.0226      0.6309      6.4086      0.0000
   3   3  12      4.3459      0.4342      4.5423      0.0000
   4   3  12      0.0000      1.0402     -0.9810      0.0000
   5   3  12      0.7015      0.8505      1.2569      0.0000
   6   3  12      3.1473      0.6204      2.3968      0.0000
  -3   4  12      2.0665      0.6609     -2.3332      0.0000
  -2   4  12      0.2201      0.7347      0.6651      0.0000
  -1   4  12      0.4956      0.7794      0.1027      0.0000
   0   4  12      6.7126      0.4399      6.7644      0.0000
   1   4  12      1.9874      0.4165      2.0596      0.0000
   2   4  12      1.7233      0.6397     -1.1376      0.0000
   3   4  12      3.1225      0.4971      3.2490      0.0000
   4   4  12      0.1779      0.8788     -1.0820      0.0000
   5   4  12      2.4916      0.6931     -1.9514      0.0000
  -2   5  12      2.4281      0.6368      2.3522      0.0000
  -1   5  12      2.2950      0.5582     -0.7038      0.0000
   0   5  12      3.7455      0.3274      3.6883      0.0000
   1   5  12      4.7397      0.4646     -4.5501      0.0000
   2   5  12      3.0166      0.5103     -2.7787      0.0000
   3   5  12      2.6411      1.8840     -1.5321      0.0000
   4   5  12      0.5678      0.9441      1.3813      0.0000
   5   5  12      0.8572      1.0021     -0.1337      0.0000
  -1   6  12      0.3153      0.7675     -0.7158      0.0000
   0   6  12      1.1724      0.8456     -1.7425      0.0000
   1   6  12      3.3700      0.9877     -3.3126      0.0000
   2   6  12      0.9670      0.9500      1.4019      0.0000
   3   6  12      1.6722      0.9911     -2.1955      0.0000
  -3  -5  13      0.2365      0.8298     -0.5209      0.0000
  -2  -5  13      0.8286      0.9518     -1.1801      0.0000
  -1  -5  13      2.9769      1.1181      2.1170      0.0000
   0  -5  13      1.5436      0.9688      0.4155      0.0000
   1  -5  13      0.0000      1.0954      0.5468      0.0000
  -4  -4  13      0.0000      0.8929      0.4154      0.0000
  -3  -4  13      3.3404      0.5786     -3.0204      0.0000
  -2  -4  13      2.7692      0.7755     -2.6208      0.0000
  -1  -4  13      2.5920      0.6589      2.4475      0.0000
   0  -4  13      4.2162      0.5744     -4.5355      0.0000
   1  -4  13      3.9644      0.8802      3.4673      0.0000
   2  -4  13      0.9550      1.0296      0.1274      0.0000
   3  -4  13      1.2924      1.3639      1.5169      0.0000
  -5  -3  13      1.2739      0.8673     -1.5195      0.0000
  -4  -3  13      3.7878      0.8788      3.3616      0.0000
  -3  -3  13      0.0000      0.8584     -0.2035      0.0000
  -2  -3  13      0.0000      0.9058      0.3766      0.0000
  -1  -3  13      4.1907      0.5042     -3.3807      0.0000
   0  -3  13      1.3638      1.0362     -0.3070      0.0000
   1  -3  13      0.0000      1.0094     -0.7739      0.0000
   2  -3  13      0.9344      1.0217     -0.0851      0.0000
   3  -3  13      4.8650      0.9490      5.2279      0.0000
   4  -3  13      0.8602      0.8668      0.1270      0.0000
  -5  -2  13      1.2425      0.8232     -1.0190      0.0000
  -4  -2  13      0.6889      0.9242     -1.3951      0.0000
  -3  -2  13      3.2669      0.4680      3.1021      0.0000
  -2  -2  13      3.3065      0.6657      2.3136      0.0000
  -1  -2  13      2.7689      0.6129     -2.6007      0.0000
   0  -2  13     11.4686      0.4272     11.0694      0.0000
   1  -2  13      0.0000      1.2323     -0.8487      0.0000
   2  -2  13      0.0000      0.9386     -0.1854      0.0000
   3  -2  13      1.7689      0.7588     -2.6762      0.0000
   4  -2  13      2.0620      1.1977     -1.9104      0.0000
  -5  -1  13      1.5587      1.2011      1.3720      0.0000
  -4  -1  13      0.0000      0.9344     -1.6251      0.0000
  -3  -1  13      0.0000      0.8974      1.0618      0.0000
  -2  -1  13      3.4305      0.6260      2.9569      0.0000
  -1  -1  13      0.0000      0.8851      0.2633      0.0000
   0  -1  13      2.3863      1.0349      1.7832      0.0000
   1  -1  13      2.2162      1.2597      0.9992      0.0000
   2  -1  13      0.0000      0.8929     -0.0486      0.0000
   3  -1  13      5.3695      0.3328     -5.7149      0.0000
   4  -1  13      0.0000      0.7631     -1.1810      0.0000
   5  -1  13      0.7596      0.8336      1.1302      0.0000
  -5   0  13      1.2323      1.1852     -2.2176      0.0000
  -4   0  13      1.8927      0.4952      1.7836      0.0000
  -3   0  13      1.5881      0.7985      1.3796      0.0000
  -2   0  13      2.1936      0.4527      2.0988      0.0000
  -1   0  13      0.9935      1.1690      0.5246      0.0000
   0   0  13     11.7432      0.5600    -10.3587      0.0000
   1   0  13     13.6374      0.7288    -12.8993      0.0000
   2   0  13      2.2312      0.4692      1.5986      0.0000
   3   0  13      1.0056      0.7811      0.4145      0.0000
   4   0  13      4.5509      0.6890      4.6070      0.0000
   5   0  13      2.7569      0.5842      2.3057      0.0000
  -5   1  13      0.0000      1.0848     -0.9335      0.0000
  -4   1  13      2.0803      0.9033     -1.3071      0.0000
  -3   1  13      0.0000      0.9742      0.7423      0.0000
  -2   1  13      4.7045      0.2428     -5.4276      0.0000
  -1   1  13      3.6263      0.4393      4.0089      0.0000
   0   1  13      5.0789      0.2500     -5.5884      0.0000
   1   1  13      1.9224      0.5710     -0.0495      0.0000
   2   1  13      1.6226      0.6117     -1.6197      0.0000
   3   1  13      3.0204      0.4136      3.5051      0.0000
   4   1  13      3.2787      0.8282      4.1031      0.0000
   5   1  13      0.0000      0.7578     -1.0939      0.0000
  -4   2  13      0.6749      1.1852     -1.2487      0.0000
  -3   2  13      3.4611      0.4811     -3.6851      0.0000
  -2   2  13      3.6522      0.2643     -3.6076      0.0000
  -1   2  13      0.0000      0.7918     -0.5686      0.0000
   0   2  13      2.7477      0.3935      2.9612      0.0000
   1   2  13     21.6361      0.9553     21.5469      0.0000
   2   2  13      4.0019      0.5848     -4.2935      0.0000
   3   2  13      3.3014      0.3509      3.6259      0.0000
   4   2  13      4.2534      0.3730     -4.3876      0.0000
   5   2  13      3.0435      0.8820     -2.0490      0.0000
  -4   3  13      0.6971      0.9734      1.4630      0.0000
  -3   3  13      2.2957      0.6660     -1.9786      0.0000
  -2   3  13      4.2664      0.2514      4.7790      0.0000
  -1   3  13      3.8283      0.4176     -3.8469      0.0000
   0   3  13      5.2049      0.2495      5.2752      0.0000
   1   3  13      2.1408      0.8238     -0.5679      0.0000
   2   3  13      2.9119      0.4707      2.3327      0.0000
   3   3  13      3.7738      0.4231     -3.2668      0.0000
   4   3  13      3.8156      0.4552     -4.3137      0.0000
   5   3  13      1.1010      0.8822      1.5958      0.0000
  -3   4  13      1.1840      0.9132      1.7803      0.0000
  -2   4  13      1.9083      0.6907      1.9504      0.0000
  -1   4  13      0.4604      0.7436      0.8758      0.0000
   0   4  13      1.0859      0.6537      0.4213      0.0000
   1   4  13     15.6587      0.3923    -15.1872      0.0000
   2   4  13      4.0389      0.4852      3.7346      0.0000
   3   4  13      3.6335      0.4720     -3.6681      0.0000
   4   4  13      1.6301      1.1690      1.0180      0.0000
   5   4  13      0.7899      0.9549      0.5225      0.0000
  -2   5  13      2.3976      1.3211     -2.4427      0.0000
  -1   5  13      1.2112      0.8400      0.5424      0.0000
   0   5  13      1.8595      0.5271     -2.2633      0.0000
   1   5  13      1.1053      1.3070     -0.4711      0.0000
   2   5  13      0.0000      0.9031      0.2433      0.0000
   3   5  13      2.9150      0.9761      3.4195      0.0000
   4   5  13      2.6857      1.1794      2.3050      0.0000
   0   6  13      0.0000      1.3215     -0.3036      0.0000
   1   6  13      5.6674      0.4679      5.9831      0.0000
   2   6  13      0.0000      0.8777     -0.4898      0.0000
  -1  -5  14      1.6777      1.0764      1.5563      0.0000
   0  -5  14      0.9886      1.0197      0.6704      0.0000
  -3  -4  14      2.4376      0.6844      2.2162      0.0000
  -2  -4  14      2.5331      1.3882     -0.7495      0.0000
  -1  -4  14      1.7670      0.9099      1.1561      0.0000
   0  -4  14      0.0000      1.0237     -0.2780      0.0000
   1  -4  14      1.0350      0.9917     -1.6611      0.0000
   2  -4  14      1.9228      0.9759      0.7035      0.0000
  -4  -3  14      1.1913      0.9252      0.8461      0.0000
  -3  -3  14      2.6061      0.6365     -2.6800      0.0000
  -2  -3  14      2.8449      0.6755     -2.6300      0.0000
  -1  -3  14      3.6985      0.5744     -2.4026      0.0000
   0  -3  14      0.7290      1.0492     -1.4433      0.0000
   1  -3  14      0.0000      1.0134      0.6733      0.0000
   2  -3  14      1.1534      0.9443      0.7791      0.0000
   3  -3  14      1.4190      0.8605      0.1816      0.0000
  -4  -2  14      3.1718      1.8365      1.6290      0.0000
  -3  -2  14      0.7680      0.9299     -0.6890      0.0000
  -2  -2  14      1.7997      0.7770     -1.3820      0.0000
  -1  -2  14      4.5176      0.5093     -4.0740      0.0000
   0  -2  14      3.0934      0.6298      2.0999      0.0000
   1  -2  14      1.0269      1.1527     -1.3163      0.0000
   2  -2  14      1.4050      1.2323      1.4288      0.0000
   3  -2  14      0.2919      0.7806      0.6098      0.0000
   4  -2  14      0.0000      0.7597      0.6630      0.0000
  -4  -1  14      2.9964      0.5500     -3.0066      0.0000
  -3  -1  14      3.3971      0.6637      3.5492      0.0000
  -2  -1  14      2.5470      0.5702      1.4155      0.0000
  -1  -1  14      1.0683      0.9445      1.0998      0.0000
   0  -1  14      0.0000      0.9825      0.1069      0.0000
   1  -1  14      0.4918      1.1527      0.8425      0.0000
   2  -1  14      0.0000      0.7495      0.1903      0.0000
   3  -1  14      0.0000      0.7655      0.0724      0.0000
   4  -1  14      2.7886      0.4841      2.9240      0.0000
  -4   0  14      2.9804      0.8106     -2.5955      0.0000
  -3   0  14      1.3860      0.6601     -1.3282      0.0000
  -2   0  14      2.6661      0.5017      2.9337      0.0000
   0   0  14      4.5514      0.3654     -4.6849      0.0000
   1   0  14      8.4074      0.6705      7.9672      0.0000
   2   0  14      3.3181      0.4001     -2.2151      0.0000
   3   0  14      1.2683      0.7726      0.7623      0.0000
   4   0  14      1.0651      0.8271     -1.0909      0.0000
   5   0  14      0.0000      0.8493     -0.1860      0.0000
  -4   1  14      3.1429      0.8455      2.5754      0.0000
  -3   1  14      1.8688      0.6694     -2.6701      0.0000
  -2   1  14      1.9025      1.4580      1.3075      0.0000
  -1   1  14      1.6043      0.4899      1.4182      0.0000
   0   1  14      1.3499      0.6083      1.0949      0.0000
   1   1  14      2.5003      0.3444     -2.2139      0.0000
   2   1  14      1.5754      0.5964      0.8472      0.0000
   3   1  14      0.2016      0.6116     -1.0954      0.0000
   4   1  14      4.5927      0.6780     -5.0575      0.0000
   5   1  14      0.0000      0.7594      0.1640      0.0000
  -4   2  14      0.9418      0.9610     -0.0594      0.0000
  -3   2  14      1.1098      0.9110      1.6123      0.0000
  -2   2  14      0.8827      0.8987     -1.5317      0.0000
  -1   2  14      2.8641      0.4681      2.0226      0.0000
   0   2  14      4.1433      0.2963      4.2333      0.0000
   1   2  14      8.4562      0.5654     -8.7399      0.0000
   2   2  14      2.5444      0.6752     -2.3095      0.0000
   3   2  14      0.1466      0.6763     -1.1869      0.0000
   4   2  14      0.8674      0.8573      0.5718      0.0000
   5   2  14      0.7793      0.9935      0.6570      0.0000
  -2   3  14      0.9998      0.9470     -1.0235      0.0000
  -1   3  14      2.8330      0.3739     -2.5823      0.0000
   0   3  14      0.0000      0.8604      0.2402      0.0000
   1   3  14      0.2451      0.7002      0.2095      0.0000
   2   3  14      2.9522      0.7547     -2.0900      0.0000
   3   3  14      1.0050      1.0310      0.8528      0.0000
   4   3  14      4.1266      0.5146      3.9672      0.0000
  -2   4  14      0.9436      0.9438     -0.1345      0.0000
  -1   4  14      3.0296      0.5258     -3.0159      0.0000
   0   4  14      1.5595      0.4957     -2.2014      0.0000
   1   4  14      3.9452      0.4899      3.9034      0.0000
   2   4  14      6.7610      0.4486      6.6840      0.0000
   3   4  14      1.8901      0.7462     -1.2878      0.0000
   4   4  14      0.0000      0.8945      0.8650      0.0000
  -1   5  14      1.3022      0.9396      2.3379      0.0000
   0   5  14      1.2355      1.0310     -1.3398      0.0000
   1   5  14      2.2988      0.6095      1.8790      0.0000
   2   5  14      1.1042      0.8943      1.2582      0.0000
   3   5  14      0.9080      0.9270      0.0689      0.0000
  -2  -4  15      4.3133      0.5892     -3.7229      0.0000
  -1  -4  15      0.0000      1.0154      1.6027      0.0000
   0  -4  15      0.9229      1.0486     -0.4589      0.0000
   1  -4  15      3.8622      0.6369      3.5282      0.0000
  -3  -3  15      2.9136      0.6449      2.0844      0.0000
  -2  -3  15      1.4828      1.1931      1.6323      0.0000
  -1  -3  15      1.2730      1.0796     -0.7735      0.0000
   0  -3  15      2.1458      0.9287      1.9397      0.0000
   1  -3  15      0.0000      1.1292      0.7543      0.0000
   2  -3  15      1.4774      1.0935      0.8565      0.0000
  -3  -2  15      0.0000      1.0062     -0.1827      0.0000
  -2  -2  15      5.9615      0.5493      5.9685      0.0000
  -1  -2  15      1.7350      0.9251     -1.5615      0.0000
   0  -2  15      2.0056      0.8701      1.7487      0.0000
   1  -2  15      1.9095      0.8106     -2.3621      0.0000
   2  -2  15      2.5456      1.0545     -3.3761      0.0000
   3  -2  15      1.1585      0.8777     -0.8366      0.0000
  -4  -1  15      0.0000      0.9445     -0.1690      0.0000
  -3  -1  15      1.5957      0.9335     -0.5920      0.0000
  -2  -1  15      2.2215      0.9667     -2.3417      0.0000
   0  -1  15      0.0000      0.9454     -1.4679      0.0000
   1  -1  15      2.4085      0.6884     -2.4409      0.0000
   2  -1  15      1.8484      1.1618      1.8376      0.0000
   3  -1  15      0.6161      1.1193      0.3728      0.0000
   4  -1  15      0.0000      0.8374     -0.1655      0.0000
  -4   0  15      0.0000      1.1527     -0.4677      0.0000
  -3   0  15      1.3303      0.7913      1.9182      0.0000
  -2   0  15      4.1086      0.6337     -4.3778      0.0000
  -1   0  15      0.0000      1.2627     -0.0871      0.0000
   0   0  15      5.5845      0.6393     -4.9009      0.0000
   1   0  15      0.7268      1.2627      0.3718      0.0000
   2   0  15      2.9016      0.5031      2.8846      0.0000
   3   0  15      1.7224      1.5829      1.4106      0.0000
   4   0  15      2.6125      1.1611      2.3393      0.0000
  -3   1  15      0.7394      0.6657     -1.1697      0.0000
  -2   1  15      2.2510      0.6064      2.6439      0.0000
  -1   1  15      2.8300      0.3349      2.7548      0.0000
   0   1  15      0.0000      0.6500     -0.0003      0.0000
   1   1  15      3.1653      0.5343      1.9871      0.0000
   2   1  15      1.8174      0.4979     -2.4198      0.0000
   3   1  15      1.6255      0.6419     -0.5583      0.0000
   4   1  15      0.0000      0.8713      0.2277      0.0000
  -3   2  15      3.0180      0.5984     -2.4676      0.0000
  -2   2  15      1.0425      0.6071      0.7319      0.0000
  -1   2  15      1.2837      0.5948      1.4181      0.0000
   0   2  15      4.2662      0.3492      3.9029      0.0000
   1   2  15      1.3398      0.6243     -1.3514      0.0000
   2   2  15      1.5193      0.9211      2.5074      0.0000
   3   2  15      1.6328      0.6422     -1.3097      0.0000
   4   2  15      1.8688      1.0916     -1.3354      0.0000
  -2   3  15      3.3408      0.9963     -2.4960      0.0000
  -1   3  15      1.6569      1.0045     -0.4834      0.0000
   0   3  15      0.0000      0.6924      0.3338      0.0000
   1   3  15      0.0000      0.6517     -0.0621      0.0000
   2   3  15      0.0000      0.9935      0.0811      0.0000
   3   3  15      2.1113      1.1570      1.4644      0.0000
   4   3  15      0.2755      1.1022      0.1369      0.0000
  -1   4  15      1.1993      0.9347     -1.4094      0.0000
   0   4  15      0.0000      0.7464     -0.0351      0.0000
   1   4  15      3.1271      0.7897      2.5149      0.0000
   2   4  15      5.5873      0.7975     -5.1668      0.0000
   3   4  15      0.0000      0.8353      0.0196      0.0000
  -2  -3  16      4.4637      0.6068     -3.2318      0.0000
  -1  -3  16      1.2320      1.3215     -0.1398      0.0000
   0  -3  16      0.4166      1.0011      0.9789      0.0000
   1  -3  16      0.6599      0.9689     -0.7356      0.0000
  -2  -2  16      1.0950      1.0165     -0.2069      0.0000
  -1  -2  16      4.4551      0.7773     -3.1650      0.0000
   0  -2  16      0.0000      0.9355      0.3350      0.0000
   1  -2  16      1.9735      1.1970     -1.7423      0.0000
   2  -2  16      3.6976      0.5386      3.6852      0.0000
  -3  -1  16      3.9682      0.5818      3.0498      0.0000
  -2  -1  16      3.7825      1.1142      2.9662      0.0000
  -1  -1  16      2.4536      0.6853      2.0914      0.0000
   0  -1  16      2.1477      1.6761     -0.7021      0.0000
   1  -1  16      3.2140      0.5763      3.0767      0.0000
   2  -1  16      1.0584      0.9141      0.5961      0.0000
   3  -1  16      2.1866      1.3136      1.7396      0.0000
  -3   0  16      1.4999      0.6784      2.0801      0.0000
  -2   0  16      2.8267      1.0636     -1.4126      0.0000
  -1   0  16      5.3186      0.4542      5.1356      0.0000
   0   0  16      0.2150      0.7581     -0.9681      0.0000
   1   0  16      3.0141      0.6590      2.0398      0.0000
   2   0  16      2.8113      0.7066     -2.6315      0.0000
   3   0  16      1.0456      0.8336     -0.4208      0.0000
  -3   1  16      0.0000      1.1193     -0.1717      0.0000
  -2   1  16      1.5918      0.6073     -1.6481      0.0000
  -1   1  16      2.1646      0.5499     -1.7687      0.0000
   0   1  16      0.3679      0.8713     -1.1564      0.0000
   1   1  16      3.3294      0.4999     -2.8273      0.0000
   2   1  16      2.0198      1.5648     -2.8935      0.0000
   3   1  16      1.7857      0.7817     -0.4105      0.0000
  -2   2  16      2.2765      0.3989      2.5429      0.0000
  -1   2  16      3.5300      0.5059     -3.8976      0.0000
   0   2  16      2.1554      0.6528      0.6808      0.0000
   1   2  16      2.7011      0.6985     -2.3225      0.0000
   2   2  16      0.0000      0.6953     -0.0117      0.0000
   3   2  16      1.1022      0.9139      1.3526      0.0000
  -1   3  16      1.5748      0.7339      1.0344      0.0000
   0   3  16      1.7600      0.5249      1.5808      0.0000
   1   3  16      0.0000      0.6990      0.3849      0.0000
   2   3  16      3.1890      0.5135      3.1983      0.0000
   3   3  16      0.0000      0.7906     -0.6492      0.0000
   0  -2  17      1.8724      0.8888     -0.7590      0.0000
  -1  -1  17      3.3011      0.9514     -2.6415      0.0000
   0  -1  17      3.0506      0.6373      2.4731      0.0000
   1  -1  17      0.0000      0.8874      0.1935      0.0000
  -1   0  17      2.0745      0.9316     -1.5062      0.0000
   0   0  17      1.6884      0.7790     -1.5336      0.0000
   1   0  17      0.0000      0.8604     -0.3966      0.0000
   2   0  17      1.0172      1.1771     -0.6725      0.0000
  -1   1  17      2.7473      0.4370      2.5282      0.0000
   0   1  17      1.6309      0.5970     -0.5980      0.0000
   1   1  17      1.4318      0.8999     -1.0752      0.0000
   2   1  17      1.0268      1.0492      0.9456      0.0000
   0   2  17      2.6285      0.6740      2.8221      0.0000
   1   2  17      1.3229      0.7222      0.6516      0.0000
   2   2  17      1.9870      0.8106      1.4286      0.0000
 
