# Supplementary material for: Exploring the salt–cocrystal continuum with solid-state NMR using natural-abundance samples: implications for crystal engineering
Source: IUCrJ. 2017 Jun 5;4(Pt 4):466–75. doi: 10.1107/S205225251700687X (PMC5571809; doi:10.1107/S205225251700687X)
Supplement: Supplementary file 9 [file m-04-00466-SA-1-LTsup9.hkl]

#
# h,k,l, Fc-squared, Fo-squared, sigma(Fo-squared) and status flag
#
data_datac2c
_shelx_title ' datac2c in C2/c'
_shelx_refln_list_code          4
_shelx_F_calc_maximum      304.50
_exptl_crystal_F_000      1216.00
_reflns_d_resolution_high  0.8108
 
loop_
 _symmetry_equiv_pos_as_xyz
 'x, y, z'
 '-x, y, -z+1/2'
 'x+1/2, y+1/2, z'
 '-x+1/2, y+1/2, -z+1/2'
 '-x, -y, -z'
 'x, -y, z-1/2'
 '-x+1/2, -y+1/2, -z'
 'x+1/2, -y+1/2, z-1/2'
 
_cell_length_a    28.6851
_cell_length_b     6.7831
_cell_length_c    13.9749
_cell_angle_alpha  90.000
_cell_angle_beta   94.175
_cell_angle_gamma  90.000
 
_shelx_F_squared_multiplier     1.000
 
loop_
 _refln_index_h
 _refln_index_k
 _refln_index_l
 _refln_F_squared_calc
 _refln_F_squared_meas
 _refln_F_squared_sigma
 _refln_observed_status
   2   0   0       23.38       -0.13      0.13 o
   4   0   0     3242.09      836.96    180.88 o
   6   0   0     6606.92     5813.78    312.23 o
   8   0   0    16367.84    13907.35    730.99 o
  10   0   0     5460.84     5743.65     62.69 o
  12   0   0      274.03      272.52      8.94 o
  14   0   0     3261.34     3064.43    163.58 o
  16   0   0      364.57      402.97     26.51 o
  18   0   0        1.13        2.97      1.28 o
  20   0   0     1010.70      971.06     31.30 o
  22   0   0      555.49      511.00     24.09 o
  24   0   0     8880.35     8806.76    614.19 o
  26   0   0     3608.52     3341.20    172.70 o
  28   0   0      984.44     1008.38     25.70 o
  30   0   0      253.22      243.95     23.08 o
  32   0   0      807.07      873.25     38.87 o
  34   0   0        5.21       16.86      5.45 o
   1   1   0       10.32        8.18      0.81 o
   3   1   0     1151.14     1033.19     19.77 o
   5   1   0     2895.29     2543.93     56.62 o
   7   1   0    16933.36    16549.34    409.78 o
   9   1   0      620.21      592.06     24.18 o
  11   1   0    13375.78    13799.88    633.84 o
  13   1   0    14084.33    13811.03    599.26 o
  15   1   0     4076.82     3814.76    150.54 o
  17   1   0      497.13      360.95     15.46 o
  19   1   0      157.64      127.76     11.27 o
  21   1   0      398.36      377.56     16.26 o
  23   1   0      324.64      295.37     13.63 o
  25   1   0     1706.06     1706.17     43.50 o
  27   1   0     3356.63     3348.10     60.57 o
  29   1   0      222.07      217.42     15.88 o
  31   1   0       12.04       18.63      2.64 o
  33   1   0      751.73      790.35     26.47 o
  35   1   0       52.40       48.45      5.28 o
   0   2   0      754.03      662.12     23.09 o
   2   2   0      611.90      541.28      9.67 o
   4   2   0      741.60      710.10     14.48 o
   6   2   0      248.29      294.65      6.74 o
   8   2   0    12249.91    13271.56    153.89 o
  10   2   0     5524.46     5710.00    116.33 o
  12   2   0      224.31      210.66     12.19 o
  14   2   0     3373.16     3212.94    121.60 o
  16   2   0       64.04       71.75      5.92 o
  18   2   0     2799.74     2726.06    125.59 o
  20   2   0       83.86       80.78      5.91 o
  22   2   0       57.39       53.19      4.07 o
  24   2   0      273.86      248.89     13.81 o
  26   2   0     1070.50     1075.80     29.35 o
  28   2   0      508.91      472.11     14.87 o
  30   2   0       11.30       10.93      2.92 o
  32   2   0       50.33       48.15      4.37 o
  34   2   0       74.92      100.46      8.30 o
   1   3   0     2916.47     3247.44     59.81 o
   3   3   0     2745.69     2741.29     53.53 o
   5   3   0      822.78      945.42     15.31 o
   7   3   0     4481.57     4966.17     60.33 o
   9   3   0      429.04      407.31      9.05 o
  11   3   0       76.47      105.25      5.02 o
  13   3   0      844.75      961.49     26.80 o
  15   3   0       13.84       10.41      1.92 o
  17   3   0     1162.16     1083.77     25.75 o
  19   3   0      185.12      173.78     13.50 o
  21   3   0       40.70       33.68      2.82 o
  23   3   0      628.92      624.23     21.16 o
  25   3   0       10.86       10.61      3.57 o
  27   3   0        2.59        4.10      2.25 o
  29   3   0      306.51      288.97     12.68 o
  31   3   0       28.43       28.67      3.18 o
   0   4   0    17940.29    19439.34    204.98 o
   2   4   0     1653.25     1800.61     25.84 o
   4   4   0       65.53       59.08      8.94 o
   6   4   0     2368.20     2431.82     32.93 o
   8   4   0     1280.98     1336.40     18.87 o
  10   4   0      307.53      324.58     15.48 o
  12   4   0       56.92       60.48      4.80 o
  14   4   0      298.12      301.32     13.62 o
  16   4   0      145.00      135.82      9.12 o
  18   4   0     5890.62     5750.07    194.66 o
  20   4   0     2630.12     2598.75    107.95 o
  22   4   0       19.70       27.14      2.96 o
  24   4   0      624.52      540.00     21.69 o
  26   4   0      309.66      282.78     16.49 o
  28   4   0        6.57       14.83      3.66 o
  30   4   0        0.22        6.10      2.79 o
   1   5   0      454.81      450.89     28.70 o
   3   5   0      293.80      307.57     21.98 o
   5   5   0      653.69      596.64     25.28 o
   7   5   0     4810.32     4794.44    224.21 o
   9   5   0     2128.72     2091.62     96.93 o
  11   5   0      988.61      978.77     41.02 o
  13   5   0     1455.86     1376.95     59.55 o
  15   5   0     5828.87     5854.88    238.60 o
  17   5   0        7.94        9.00      3.38 o
  19   5   0      360.01      370.43     26.55 o
  21   5   0      370.48      384.26     23.34 o
  23   5   0       27.70       32.94      3.47 o
  25   5   0      326.24      308.07     15.55 o
  27   5   0      162.25      133.79     10.93 o
   0   6   0     3953.36     3806.96    120.82 o
   2   6   0      687.49      472.86     41.66 o
   4   6   0       14.06        5.81      1.37 o
   6   6   0     1506.29     1347.39     61.42 o
   8   6   0     1957.18     2013.26     83.85 o
  10   6   0     1444.55     1520.00     46.00 o
  12   6   0      839.82      842.81     40.90 o
  14   6   0       24.88       29.28      5.04 o
  16   6   0      213.51      204.91     12.75 o
  18   6   0       63.61       76.30      6.34 o
  20   6   0      114.78      118.80     13.34 o
  22   6   0      609.08      670.46     45.07 o
  24   6   0       14.36       19.26      2.64 o
   1   7   0       25.26       26.22      3.25 o
   3   7   0      284.57      318.43     21.92 o
   5   7   0      610.27      534.20     36.74 o
   7   7   0        2.00        4.78      2.05 o
   9   7   0      607.42      582.03     38.63 o
  11   7   0       10.55       12.30      2.27 o
  13   7   0        9.63       10.00      1.69 o
  15   7   0       70.83       77.87     10.37 o
  17   7   0       90.30       90.87     11.45 o
  19   7   0      552.27      614.97     39.20 o
   0   8   0       13.45       18.39      4.21 o
   2   8   0       84.05       91.56      8.55 o
   4   8   0      220.30      222.50     17.66 o
   6   8   0        8.10       23.05      3.51 o
   8   8   0       27.93       39.16      4.02 o
  10   8   0        5.72        5.78      2.21 o
 -35   1   1       42.70       41.07      4.52 o
 -33   1   1      406.26      401.69     28.46 o
 -31   1   1      460.11      451.32     18.16 o
 -29   1   1      532.89      588.09     19.57 o
 -27   1   1      527.44      586.60     24.35 o
 -25   1   1      421.11      386.90     18.49 o
 -23   1   1        0.03        3.14      1.47 o
 -21   1   1       30.85       37.09      2.87 o
 -19   1   1        0.79        3.50      2.15 o
 -17   1   1     1079.87     1110.65     34.57 o
 -15   1   1     1285.96     1342.61     45.41 o
 -13   1   1       89.15       68.87      4.37 o
 -11   1   1      103.87       94.02      3.13 o
  -9   1   1     1697.45     1683.06     55.35 o
  -7   1   1    21253.10    20063.82    566.57 o
  -5   1   1     6785.50     6359.81    136.96 o
  -3   1   1      456.28      349.55      8.77 o
  -1   1   1     2210.98     2205.31     25.50 o
   3   1   1     8441.00     8137.74    122.58 o
   5   1   1      865.09      729.90     19.01 o
   7   1   1       27.10       50.49      2.80 o
   9   1   1     6523.15     6175.35    136.05 o
  11   1   1     4769.47     4814.04    194.26 o
  13   1   1      288.08      295.01     20.70 o
  15   1   1     1448.59     1526.71     55.31 o
  17   1   1      395.60      392.00     18.37 o
  19   1   1       39.38       26.13      3.03 o
  21   1   1       33.36       33.98      2.33 o
  23   1   1      106.33      100.16      6.37 o
  25   1   1    11123.58    11124.96    409.96 o
  27   1   1        0.16       11.64      5.05 o
  29   1   1       21.05       25.01      4.52 o
  31   1   1      613.97      629.50     24.28 o
  33   1   1       28.88       25.02      3.27 o
 -34   2   1       85.73       75.30      6.79 o
 -32   2   1       41.86       37.12      5.21 o
 -30   2   1        3.56       15.04      2.15 o
 -28   2   1       52.08       34.60      2.78 o
 -26   2   1      221.72      227.16     15.40 o
 -24   2   1     1277.15     1259.67     50.48 o
 -22   2   1       38.75       39.48      2.97 o
 -20   2   1      515.92      536.50     13.36 o
 -18   2   1       20.75       34.26      3.30 o
 -16   2   1     6432.65     7129.17    207.53 o
 -14   2   1     1146.01     1094.24     33.10 o
 -12   2   1     3165.90     3333.56     93.19 o
 -10   2   1      456.32      562.07     22.14 o
  -8   2   1     2015.00     1828.36     73.33 o
  -6   2   1     7926.92     8104.60    263.93 o
  -4   2   1     1738.92     1689.00     57.38 o
  -2   2   1     1239.05     1084.97     31.38 o
   0   2   1     3011.53     2673.27     97.02 o
   2   2   1     1272.10     1292.11     18.74 o
   4   2   1      333.09      340.09      8.86 o
   6   2   1       53.94       53.73      3.31 o
   8   2   1      423.02      401.52      9.10 o
  10   2   1     9903.48    10264.09    278.31 o
  12   2   1    10313.83    10260.33    990.00 o
  14   2   1     4531.87     4728.71    140.93 o
  16   2   1        0.10        2.11      1.39 o
  18   2   1      857.52      857.33     25.34 o
  20   2   1      446.84      423.99      7.08 o
  22   2   1      104.19       87.84      5.90 o
  24   2   1       19.47       12.08      1.98 o
  26   2   1      237.67      276.61     11.94 o
  28   2   1        0.21        2.08      2.21 o
  30   2   1      394.00      443.56     44.75 o
  32   2   1       39.61       42.78      3.97 o
  34   2   1      132.82      135.31     14.69 o
 -33   3   1       17.77       24.05      4.33 o
 -31   3   1      527.01      475.36     40.66 o
 -29   3   1        0.70        5.03      1.58 o
 -27   3   1        0.71        6.16      1.84 o
 -25   3   1        0.38        3.19      1.85 o
 -23   3   1        3.76        5.97      1.55 o
 -21   3   1      190.70      206.91     13.15 o
 -19   3   1      897.69      857.67     31.25 o
 -17   3   1      795.66      751.36     13.06 o
 -15   3   1       23.88       33.93      2.64 o
 -13   3   1     1799.95     1871.25     37.59 o
 -11   3   1      430.10      445.63      8.62 o
  -9   3   1      379.41      381.10     13.06 o
  -7   3   1      489.23      586.42     18.93 o
  -5   3   1     2339.77     2459.27     90.90 o
  -3   3   1      294.18      270.80      8.05 o
  -1   3   1     2753.99     2800.08    114.97 o
   1   3   1    10849.28    11973.58    426.21 o
   3   3   1       77.35      109.02      8.65 o
   5   3   1     1261.69     1366.25     26.52 o
   7   3   1     1328.16     1439.47     36.10 o
   9   3   1       23.38       27.54      4.52 o
  11   3   1     1448.96     1629.01     20.40 o
  13   3   1      591.60      586.17     10.25 o
  15   3   1       12.71       11.19      1.11 o
  17   3   1     1908.03     2004.45     43.36 o
  19   3   1       30.64       26.20      2.04 o
  21   3   1      451.46      414.67     20.22 o
  23   3   1       19.41       14.44      1.48 o
  25   3   1     2847.02     2578.44     79.59 o
  27   3   1      284.88      250.70     13.87 o
  29   3   1      399.94      362.63     34.11 o
  31   3   1       24.51       24.86      2.53 o
 -30   4   1      208.15      185.74     17.57 o
 -28   4   1       57.50       59.24      5.34 o
 -26   4   1     1065.17     1095.37     48.70 o
 -24   4   1      172.72      174.72     13.57 o
 -22   4   1        7.39        5.73      2.54 o
 -20   4   1      456.94      457.60     27.84 o
 -18   4   1     4249.58     4250.98    129.16 o
 -16   4   1      136.78      143.06     10.35 o
 -14   4   1     3569.70     3529.37    106.86 o
 -12   4   1      197.05      208.93     12.99 o
 -10   4   1     1573.70     1502.49     51.06 o
  -8   4   1      356.73      338.77     13.21 o
  -6   4   1       10.32       14.09      3.37 o
  -4   4   1     6145.44     6740.63    287.47 o
  -2   4   1      917.64     1091.44     52.35 o
   0   4   1      677.41      685.72     28.02 o
   2   4   1        3.38        3.12      0.81 o
   4   4   1      810.62      773.68     17.43 o
   6   4   1     1449.43     1589.36     32.09 o
   8   4   1     1227.66     1309.21     21.86 o
  10   4   1     2313.72     2276.91     31.98 o
  12   4   1     4683.84     4966.23     57.84 o
  14   4   1     1297.78     1372.26     23.69 o
  16   4   1      358.82      354.48     11.07 o
  18   4   1      488.02      490.06     23.71 o
  20   4   1      214.87      175.22     10.19 o
  22   4   1       25.13       27.74      3.04 o
  24   4   1       84.73      101.49      8.05 o
  26   4   1      389.39      386.17     17.54 o
  28   4   1      145.23      147.79     13.31 o
  30   4   1        4.10        6.84      2.68 o
 -27   5   1       62.39       56.69      7.88 o
 -25   5   1        7.22        8.12      2.24 o
 -23   5   1      124.93      119.31      9.15 o
 -21   5   1        9.45        4.42      3.86 o
 -19   5   1       67.69       72.74      7.68 o
 -17   5   1     1751.96     1715.08     51.50 o
 -15   5   1     1730.56     1700.43    103.02 o
 -13   5   1     1107.84     1097.46     52.69 o
 -11   5   1     2462.57     2362.98     65.44 o
  -9   5   1       25.90       28.98      2.83 o
  -7   5   1       35.20       23.41      2.74 o
  -5   5   1        4.27        8.87      1.05 o
  -3   5   1      178.85      186.73     14.42 o
  -1   5   1       21.76       36.79      2.88 o
   1   5   1       19.64       13.38      1.45 o
   3   5   1      446.01      502.63     10.92 o
   5   5   1      745.93      766.81     23.49 o
   7   5   1     2809.30     2970.00     47.27 o
   9   5   1     4191.29     4433.64     88.90 o
  11   5   1      396.43      408.69     11.72 o
  13   5   1        9.81        6.65      3.14 o
  15   5   1     5538.56     5648.45    209.80 o
  17   5   1        4.77        8.11      1.92 o
  19   5   1      121.80      130.77      9.93 o
  21   5   1      420.80      443.14     24.51 o
  23   5   1       55.17       48.60      5.99 o
  25   5   1       13.56        6.84      2.03 o
  27   5   1      233.89      231.35     22.02 o
 -24   6   1       52.24       58.12      5.55 o
 -22   6   1      135.88      125.59     10.95 o
 -20   6   1       60.90       58.04      4.76 o
 -18   6   1       37.92       35.75      6.36 o
 -16   6   1      279.93      277.84     22.36 o
 -14   6   1      168.42      153.26     10.05 o
 -12   6   1      676.48      638.41     32.16 o
 -10   6   1      153.85      132.65      9.24 o
  -8   6   1      241.38      246.38     18.92 o
  -6   6   1      138.00      113.29      8.00 o
  -4   6   1     1228.81     1025.79     46.48 o
  -2   6   1       62.49       55.12      4.43 o
   0   6   1      575.98      635.42     14.60 o
   2   6   1      493.79      442.63     27.37 o
   4   6   1       84.90       89.24      7.53 o
   6   6   1     1012.68      831.32     48.96 o
   8   6   1     1710.65     1583.79     76.46 o
  10   6   1     2483.38     2439.72    139.42 o
  12   6   1        0.47        8.99      2.24 o
  14   6   1      476.21      481.42     20.68 o
  16   6   1       70.74       67.33      7.50 o
  18   6   1      719.00      750.40     42.68 o
  20   6   1      270.23      270.30     19.35 o
  22   6   1       85.64      105.83      7.47 o
  24   6   1      148.65      145.89     14.31 o
 -19   7   1       54.30       64.57      8.40 o
 -17   7   1      235.64      267.00     21.41 o
 -15   7   1       49.79       52.24      4.15 o
 -13   7   1     1222.38     1227.89     47.91 o
 -11   7   1      272.25      257.81     17.54 o
  -9   7   1        0.42        5.68      2.73 o
  -7   7   1       47.14       44.48      4.28 o
  -5   7   1       64.98       45.80      3.92 o
  -3   7   1      974.59      967.93     33.70 o
  -1   7   1      964.95      892.99     25.05 o
   1   7   1      482.76      404.98     26.07 o
   3   7   1       99.26      103.84      7.94 o
   5   7   1      211.29      234.49     16.45 o
   7   7   1      109.31       77.95      6.48 o
   9   7   1      155.48      159.91     16.27 o
  11   7   1        3.68        5.86      1.44 o
  13   7   1      191.57      211.20     15.02 o
  15   7   1       39.00       39.91      3.94 o
  17   7   1       90.27      117.21     10.85 o
  19   7   1       26.62       31.80      3.60 o
 -10   8   1      123.04      149.75     11.80 o
  -8   8   1      527.89      558.32     27.84 o
  -6   8   1       89.55       97.53     10.87 o
  -4   8   1      238.38      213.78     15.52 o
  -2   8   1       14.25       30.30      3.95 o
   0   8   1       29.36       36.29      6.48 o
   2   8   1      197.71      180.40     17.20 o
   4   8   1        3.29        9.14      4.81 o
   6   8   1        0.47        9.26      2.08 o
   8   8   1      115.20      121.98      9.96 o
 -34   0   2        0.24        9.65      4.41 o
 -32   0   2      637.30      701.84    100.03 o
 -30   0   2     7079.23     7340.84    518.86 o
 -28   0   2     2875.24     3044.87     50.76 o
 -26   0   2      510.24      526.28     18.71 o
 -24   0   2       97.77       94.74     10.64 o
 -22   0   2      272.19      259.73     25.00 o
 -20   0   2       12.87       12.70      1.82 o
 -18   0   2     2202.94     2226.58     65.31 o
 -16   0   2     4529.73     4615.34    123.96 o
 -14   0   2     6156.20     5811.87     63.37 o
 -10   0   2      985.89      833.58     39.33 o
  -8   0   2     1318.24     1452.81     39.04 o
  -6   0   2    20682.58    20324.93    172.37 o
  -4   0   2     9510.20     9380.11    269.74 o
  -2   0   2       26.89      273.28     29.87 o
   0   0   2      900.22      369.35     12.29 o
   2   0   2     2824.03     2269.49     46.94 o
   4   0   2        0.33        2.87      2.14 o
   6   0   2     1643.79     1297.41     18.26 o
  10   0   2     3602.37     2972.18     38.52 o
  12   0   2     3421.98     3685.11     36.64 o
  14   0   2     1929.69     1878.67     69.93 o
  16   0   2        0.04       -0.80      1.62 o
  18   0   2      845.48      813.57     16.67 o
  20   0   2     1222.24     1126.85     54.01 o
  22   0   2     2500.64     2466.61     86.67 o
  24   0   2     6485.82     5602.83    350.95 o
  26   0   2     8073.34     7706.73    421.32 o
  28   0   2      485.97      485.44     29.35 o
  30   0   2        1.08        2.68      3.68 o
  32   0   2      264.05      332.86     59.10 o
  34   0   2      305.98      305.10     39.97 o
 -35   1   2       15.57       20.97      2.41 o
 -33   1   2        0.05        0.46      4.63 o
 -31   1   2      366.12      356.79     25.17 o
 -29   1   2        6.16       15.54      2.63 o
 -27   1   2      268.23      257.75     18.20 o
 -25   1   2     1256.69     1282.78     24.08 o
 -23   1   2      198.31      200.80     11.60 o
 -21   1   2     2241.87     2152.41     29.60 o
 -19   1   2       80.99      115.71      6.82 o
 -17   1   2     3499.97     3565.81     60.05 o
 -15   1   2    10018.29    10025.38    221.80 o
 -13   1   2     2312.54     2211.20     58.49 o
 -11   1   2      587.31      491.60     14.05 o
  -9   1   2     3811.63     3865.14     83.47 o
  -7   1   2      377.94      359.08      6.35 o
  -5   1   2    28805.18    29180.65    427.70 o
  -3   1   2     1558.38     1453.49     16.44 o
  -1   1   2      706.57      642.91     12.86 o
   1   1   2    14853.96    14186.42    264.39 o
   3   1   2      950.64     1037.99     18.85 o
   5   1   2     6697.67     6401.79    114.42 o
   7   1   2     2463.81     2089.12     34.83 o
   9   1   2     3281.73     3093.28     54.64 o
  11   1   2    16470.34    17082.36    330.49 o
  13   1   2     5835.73     5805.83     97.84 o
  15   1   2        0.09        1.20      1.36 o
  17   1   2     3836.32     3529.53    174.73 o
  19   1   2      297.49      279.58     17.48 o
  21   1   2     3111.73     2998.26    148.61 o
  23   1   2      910.03      856.81     32.41 o
  25   1   2        7.63       11.04      6.24 o
  27   1   2      290.96      256.53     12.07 o
  29   1   2        0.31        0.31      1.76 o
  31   1   2        5.46        6.80      2.42 o
  33   1   2        0.56       -0.19      2.66 o
 -34   2   2        8.12       13.41      3.74 o
 -32   2   2      714.43      667.96     38.78 o
 -30   2   2     3737.38     3824.63     43.61 o
 -28   2   2      208.90      211.46     19.02 o
 -26   2   2       37.91       36.91      2.74 o
 -24   2   2        0.53        0.52      2.29 o
 -22   2   2      243.24      260.06      8.78 o
 -20   2   2     1610.51     1685.39     35.18 o
 -18   2   2      112.79      100.50      5.30 o
 -16   2   2      522.61      468.00     16.89 o
 -14   2   2      122.93      142.94     10.00 o
 -12   2   2        2.04        2.28      0.93 o
 -10   2   2      816.97      875.33     23.07 o
  -8   2   2       14.57        9.73      1.01 o
  -6   2   2        6.79       12.78      0.98 o
  -4   2   2      603.60      648.84     15.95 o
  -2   2   2       16.76       24.63      1.74 o
   0   2   2      303.60      333.77      5.35 o
   2   2   2     3754.54     3702.73     61.75 o
   4   2   2      627.75      770.19     13.75 o
   6   2   2      178.41      206.62      9.03 o
   8   2   2      305.64      380.09      7.23 o
  10   2   2       22.44       33.28      2.66 o
  12   2   2     1191.76      987.81     37.80 o
  14   2   2      120.54       91.38      5.92 o
  16   2   2     3322.17     3547.57    130.18 o
  18   2   2       47.23       65.34      4.15 o
  20   2   2       31.63       29.79      2.61 o
  22   2   2      104.51       99.49      6.46 o
  24   2   2       45.13       38.38      4.96 o
  26   2   2     3938.44     3550.64    137.38 o
  28   2   2     1411.49     1314.96     41.31 o
  30   2   2       50.63       59.27      4.98 o
  32   2   2        1.58        6.36      2.75 o
 -31   3   2        7.44       10.21      3.48 o
 -29   3   2       75.39       85.93      9.70 o
 -27   3   2        0.82        2.74      4.13 o
 -25   3   2      147.68      163.02     11.96 o
 -23   3   2      188.37      219.80     15.04 o
 -21   3   2      114.06       96.69      5.58 o
 -19   3   2     1339.02     1351.01     50.15 o
 -17   3   2      979.15      945.71     28.96 o
 -15   3   2      477.91      468.04     19.46 o
 -13   3   2     2654.35     2640.56     81.15 o
 -11   3   2       81.55      100.16      5.86 o
  -9   3   2      147.00      126.82      7.39 o
  -7   3   2      145.24      137.08      7.42 o
  -5   3   2     4281.90     4506.85    113.19 o
  -3   3   2     5709.11     6365.18    197.20 o
  -1   3   2     9195.87    10416.43    294.96 o
   1   3   2     7151.39     7723.67    200.78 o
   3   3   2        6.03       15.53      2.58 o
   5   3   2     1104.72     1106.46     24.50 o
   7   3   2       35.70       54.84      4.01 o
   9   3   2     1401.40     1474.35     33.80 o
  11   3   2      497.65      507.29     10.88 o
  13   3   2       58.77       62.83      3.67 o
  15   3   2      756.18      749.11     20.49 o
  17   3   2      148.64      111.81      7.49 o
  19   3   2      139.95      102.90      7.33 o
  21   3   2       31.45       42.29      2.72 o
  23   3   2       16.81       12.79      1.87 o
  25   3   2      168.19      166.18     11.63 o
  27   3   2      156.01      174.57     11.68 o
  29   3   2      116.76       98.72      7.55 o
  31   3   2      270.28      268.07     20.40 o
 -30   4   2      190.65      149.02     11.95 o
 -28   4   2      660.81      658.34     24.93 o
 -26   4   2       11.92       15.71      2.72 o
 -24   4   2       83.99       89.10      6.79 o
 -22   4   2      171.14      165.58     13.35 o
 -20   4   2      256.88      290.24     15.73 o
 -18   4   2       89.79      101.50      9.03 o
 -16   4   2     1127.10     1119.52     32.12 o
 -14   4   2       10.55        9.03      1.42 o
 -12   4   2      595.39      539.12     17.24 o
 -10   4   2      197.72      163.01     13.25 o
  -8   4   2     2160.22     2099.66     75.44 o
  -6   4   2      187.86      249.52     13.10 o
  -4   4   2      168.82      165.82     12.90 o
  -2   4   2       56.24       68.87      4.00 o
   0   4   2      728.86      708.13     28.82 o
   2   4   2      257.40      342.09     11.81 o
   4   4   2     4296.02     4313.64     96.56 o
   6   4   2      177.60      178.16      9.86 o
   8   4   2     1176.48     1069.16     19.90 o
  10   4   2       13.92        9.86      2.18 o
  12   4   2     3045.62     3048.81     36.07 o
  14   4   2      124.55      130.68      9.06 o
  16   4   2      130.50      153.76      9.47 o
  18   4   2      183.51      199.59     11.46 o
  20   4   2      203.69      200.00     16.30 o
  22   4   2      172.72      189.57     13.96 o
  24   4   2     1151.76     1056.11     66.57 o
  26   4   2      134.45      102.03      9.12 o
  28   4   2      141.63      119.33      7.29 o
  30   4   2        4.95        5.39      1.85 o
 -27   5   2        5.53        7.11      2.39 o
 -25   5   2      421.25      411.48     20.14 o
 -23   5   2       15.60       15.45      2.51 o
 -21   5   2      395.60      420.84     27.12 o
 -19   5   2      141.76      153.31     10.61 o
 -17   5   2     5381.95     5590.06    269.95 o
 -15   5   2     7159.36     7354.45    290.91 o
 -13   5   2     1024.29      998.51     45.86 o
 -11   5   2     2245.34     2190.95     73.97 o
  -9   5   2        6.57       14.32      2.88 o
  -7   5   2        6.88       10.03      1.23 o
  -5   5   2       52.96       52.33      5.38 o
  -3   5   2      310.00      304.25     19.17 o
  -1   5   2      570.91      623.69     32.25 o
   1   5   2       28.38       34.95      2.62 o
   3   5   2        2.34        5.62      1.38 o
   5   5   2       16.41       35.19      3.85 o
   7   5   2     2256.86     2358.55     59.36 o
   9   5   2     2414.08     2469.71     28.85 o
  11   5   2     8506.37     8737.54    114.01 o
  13   5   2     6965.92     7335.60    135.53 o
  15   5   2       19.02       25.16      2.72 o
  17   5   2     1250.18     1135.38     48.93 o
  19   5   2      108.68      100.51      6.70 o
  21   5   2     1010.62      901.12     39.60 o
  23   5   2        4.02       10.37      3.15 o
  25   5   2        4.14        5.70      2.58 o
  27   5   2        2.42        1.21      2.08 o
 -24   6   2        4.11        9.35      2.63 o
 -22   6   2      250.14      241.40     18.70 o
 -20   6   2      816.82      820.28     32.89 o
 -18   6   2      759.87      776.50     23.62 o
 -16   6   2        4.28        3.65      2.33 o
 -14   6   2     1266.26     1215.01     58.40 o
 -12   6   2     2612.76     2692.47    112.56 o
 -10   6   2      380.07      426.21     17.81 o
  -8   6   2       14.62       18.27      2.51 o
  -6   6   2      424.44      364.84     13.14 o
  -4   6   2       20.49        9.92      1.92 o
  -2   6   2       25.36       27.74      3.95 o
   0   6   2        0.49        3.33      1.61 o
   2   6   2      166.34      122.84      8.33 o
   4   6   2       27.82       31.28      3.09 o
   6   6   2       25.75       33.49      6.48 o
   8   6   2     3469.50     3795.06     90.88 o
  10   6   2     1612.48     1644.81     24.21 o
  12   6   2      240.01      214.60     18.91 o
  14   6   2      741.72      731.77     34.39 o
  16   6   2      370.76      321.73     19.30 o
  18   6   2      263.04      253.00     14.37 o
  20   6   2       37.86       27.14      2.76 o
  22   6   2       20.10       32.96      4.72 o
 -19   7   2       73.98       85.37      7.11 o
 -17   7   2       84.57       63.73      4.69 o
 -15   7   2      169.11      183.78     15.12 o
 -13   7   2       86.86       74.00      7.25 o
 -11   7   2        1.91        6.86      4.20 o
  -9   7   2      216.76      213.16     16.41 o
  -7   7   2      126.45      133.11     10.66 o
  -5   7   2      395.19      407.61     20.70 o
  -3   7   2      558.78      511.59     27.42 o
  -1   7   2      958.72      910.33     39.24 o
   1   7   2       76.92       63.46      4.82 o
   3   7   2      257.98      262.59     17.52 o
   5   7   2      206.94      190.95     16.93 o
   7   7   2       31.71       24.47      3.67 o
   9   7   2        0.13        5.72      1.91 o
  11   7   2       38.97       51.33      5.48 o
  13   7   2       93.16       75.07      6.53 o
  15   7   2      173.67      173.39     15.98 o
  17   7   2      346.55      374.83     36.65 o
  -8   8   2      102.21      118.97      9.01 o
  -6   8   2       22.78       32.21      4.50 o
  -4   8   2      181.79      219.69     16.09 o
  -2   8   2       69.06       83.39      6.56 o
   0   8   2      165.83      191.73     15.17 o
   2   8   2       56.22       74.75      5.82 o
   4   8   2      110.71      126.17     11.46 o
   6   8   2       49.87       92.22     10.65 o
   8   8   2        3.30        8.42      2.84 o
 -33   1   3       65.24       63.74      5.48 o
 -31   1   3       41.52       44.71      4.37 o
 -29   1   3     4837.76     5123.14    102.51 o
 -27   1   3        4.32        5.26      3.12 o
 -25   1   3       45.81       63.87      5.56 o
 -23   1   3      129.77      124.01      9.41 o
 -21   1   3      398.75      378.07      8.40 o
 -19   1   3      404.49      440.34      8.62 o
 -17   1   3      458.15      515.73      8.82 o
 -15   1   3      165.83      185.72      6.14 o
 -13   1   3     1896.63     1793.95     61.90 o
 -11   1   3      962.02      994.75     30.44 o
  -9   1   3     1072.22      920.49     32.72 o
  -7   1   3     3640.63     3792.10     65.78 o
  -3   1   3       59.30       73.26      3.48 o
  -1   1   3      234.66      211.00      7.35 o
   1   1   3     4492.85     4571.98    102.35 o
   3   1   3    16876.47    15432.51    214.34 o
   5   1   3     3037.60     2966.89     45.47 o
   7   1   3       46.63       56.64      3.18 o
   9   1   3      324.74      405.09      9.97 o
  11   1   3     1357.46     1676.73     35.50 o
  13   1   3      132.00      161.30     11.45 o
  15   1   3      147.09      124.27      8.00 o
  17   1   3      232.86      188.82     13.76 o
  19   1   3       70.13       72.20      4.61 o
  21   1   3      519.37      515.43     35.92 o
  23   1   3      720.73      713.74     49.23 o
  25   1   3      670.59      713.91     32.29 o
  27   1   3        3.38        5.06      1.25 o
  29   1   3      373.64      347.21     20.41 o
  31   1   3       43.51       48.56      4.31 o
  33   1   3      411.04      495.70     40.62 o
 -34   2   3      293.08      284.93     25.69 o
 -32   2   3      109.23      107.26      8.99 o
 -30   2   3      546.30      628.57     27.33 o
 -28   2   3       23.16       23.95      4.78 o
 -26   2   3        5.39        1.88      1.79 o
 -24   2   3      388.57      412.45     14.34 o
 -22   2   3     1052.11     1006.50     14.60 o
 -20   2   3      498.14      477.70     10.00 o
 -18   2   3     1960.39     2069.24     55.80 o
 -16   2   3     5154.15     5236.63    108.69 o
 -14   2   3     2158.78     2193.77     46.03 o
 -12   2   3       34.55       24.48      4.16 o
 -10   2   3        2.80        3.32      1.00 o
  -8   2   3        1.07        4.77      0.88 o
  -6   2   3     1428.16     1469.94     35.23 o
  -4   2   3      542.80      467.11     14.05 o
  -2   2   3     3319.26     3270.90     24.77 o
   0   2   3     1039.36      952.04     21.40 o
   2   2   3     4696.54     5101.28     94.65 o
   4   2   3     2137.92     1936.11     40.64 o
   6   2   3     3824.37     4406.27     79.60 o
   8   2   3     8165.18     9024.35    148.30 o
  10   2   3     1987.30     1876.20     34.93 o
  12   2   3     4033.76     4987.01     45.85 o
  14   2   3       34.57       22.56      1.72 o
  16   2   3     2617.98     2964.31     69.84 o
  18   2   3       19.25       22.86      1.60 o
  20   2   3     1972.52     1873.81    102.79 o
  22   2   3      291.21      306.54     19.35 o
  24   2   3      244.02      186.31     11.26 o
  26   2   3        0.39        4.29      2.53 o
  28   2   3       54.77       49.20      3.81 o
  30   2   3       55.49       45.27      3.50 o
  32   2   3       15.94       11.56      3.58 o
 -31   3   3      103.07       94.88      7.86 o
 -29   3   3     1635.39     1604.46     46.48 o
 -27   3   3        5.12        5.42      2.44 o
 -25   3   3      324.88      342.71     11.46 o
 -23   3   3       44.06       39.80      3.22 o
 -21   3   3     1544.11     1616.52     25.74 o
 -19   3   3      153.58      155.27     10.08 o
 -17   3   3      244.13      244.52     12.37 o
 -15   3   3     1185.42     1245.40     29.19 o
 -13   3   3        8.90        7.42      2.17 o
 -11   3   3     1365.20     1415.56     37.22 o
  -9   3   3      495.94      514.21      9.80 o
  -7   3   3      600.77      655.20     20.86 o
  -5   3   3    11686.25    13308.78    250.54 o
  -3   3   3     2999.93     3112.99     63.28 o
  -1   3   3      487.95      489.55     17.42 o
   1   3   3     2422.00     2476.68     55.30 o
   3   3   3     1909.95     2165.30     35.76 o
   5   3   3      673.12      643.66     21.64 o
   7   3   3      160.19      184.85     10.17 o
   9   3   3     1865.09     2032.94     47.04 o
  11   3   3      101.74       83.79      5.46 o
  13   3   3      186.13      166.60      7.82 o
  15   3   3     1886.11     1786.06     59.24 o
  17   3   3       41.21       40.74      4.58 o
  19   3   3        1.78        9.78      1.54 o
  21   3   3        2.82        9.12      1.23 o
  23   3   3       26.36       15.70      1.78 o
  25   3   3       47.11       53.08      5.17 o
  27   3   3      275.05      225.52     15.17 o
  29   3   3       36.29       36.32      3.42 o
  31   3   3      195.16      197.19     18.18 o
 -30   4   3       78.39       73.50      6.97 o
 -28   4   3       88.68       92.54      8.05 o
 -26   4   3        3.02        6.08      5.00 o
 -24   4   3       69.57       68.17      5.47 o
 -22   4   3      353.75      364.51     25.77 o
 -20   4   3      585.71      553.95     18.12 o
 -18   4   3      859.66      835.43     32.40 o
 -16   4   3     3167.32     3257.47     92.75 o
 -14   4   3      501.43      464.07     14.40 o
 -12   4   3      167.79      162.21      7.99 o
 -10   4   3      379.10      394.14      8.49 o
  -8   4   3     1973.72     1978.42     47.99 o
  -6   4   3      115.25      177.99     10.09 o
  -4   4   3     1638.82     1672.20     49.05 o
  -2   4   3       10.32       30.50      2.05 o
   0   4   3     3572.43     4155.23     92.89 o
   2   4   3       46.70       49.71      2.75 o
   4   4   3      410.64      433.50     14.69 o
   6   4   3     1022.69      990.48     29.86 o
   8   4   3      415.66      409.00     15.73 o
  10   4   3     6084.48     6295.04    140.32 o
  12   4   3       16.03       23.27      2.19 o
  14   4   3     4021.86     4099.86     52.05 o
  16   4   3      314.45      330.57     19.65 o
  18   4   3       51.50       66.36      5.04 o
  20   4   3       82.16       93.59      7.82 o
  22   4   3     1429.58     1266.95     50.63 o
  24   4   3      287.67      275.35     18.17 o
  26   4   3       69.11       73.41      6.57 o
  28   4   3        1.66       -0.73      3.15 o
 -27   5   3        2.48        5.71      2.54 o
 -25   5   3      549.98      540.92     29.07 o
 -23   5   3        6.51        7.33      2.64 o
 -21   5   3        4.57        7.75      2.89 o
 -19   5   3     3441.72     3712.16     39.19 o
 -17   5   3      125.43      133.08      8.51 o
 -15   5   3      742.73      716.75     24.76 o
 -13   5   3     2094.22     2151.64     74.01 o
 -11   5   3      974.57     1008.56     18.60 o
  -9   5   3      243.06      275.36     15.76 o
  -7   5   3      195.99      185.19      9.97 o
  -5   5   3        8.07        3.28      1.41 o
  -3   5   3      112.15      103.34      6.99 o
  -1   5   3       45.01       43.56      3.73 o
   1   5   3        9.84       12.81      2.86 o
   3   5   3       37.53       30.53      2.66 o
   5   5   3      551.91      537.92     28.54 o
   7   5   3     4144.75     4250.44    102.50 o
   9   5   3      282.45      300.39     14.44 o
  11   5   3     1921.69     1971.21     31.26 o
  13   5   3     3465.94     3644.53     81.20 o
  15   5   3      158.51      183.27     12.32 o
  17   5   3      135.20      133.01      8.60 o
  19   5   3      180.28      152.51     11.20 o
  21   5   3       14.97       11.22      2.21 o
  23   5   3      130.17      122.19     10.29 o
  25   5   3      124.01      111.08      9.32 o
  27   5   3      598.73      647.01     33.01 o
 -24   6   3      225.65      218.92     18.06 o
 -22   6   3      642.33      673.96     30.80 o
 -20   6   3       11.63        6.55      2.36 o
 -18   6   3      158.12      172.52     13.01 o
 -16   6   3        0.70        3.17      4.43 o
 -14   6   3     2003.28     2035.90     75.40 o
 -12   6   3     2359.20     2284.67     89.71 o
 -10   6   3     1192.89     1060.08     45.99 o
  -8   6   3       24.97       30.81      4.14 o
  -6   6   3      300.13      280.47     26.46 o
  -4   6   3      520.94      507.77     45.31 o
  -2   6   3      326.32      291.55     21.40 o
   0   6   3     1366.32     1213.19     33.70 o
   2   6   3      304.84      306.59     19.58 o
   4   6   3      121.39      135.17      8.71 o
   6   6   3      225.86      223.96     14.92 o
   8   6   3     1242.98     1250.09     41.70 o
  10   6   3      542.03      523.78     14.47 o
  12   6   3        0.97        2.76      3.27 o
  14   6   3       38.38       42.70      3.49 o
  16   6   3       53.77       55.84      4.64 o
  18   6   3      121.82      112.47      9.42 o
  20   6   3      182.90      172.68     14.37 o
  22   6   3       47.62       61.23      6.06 o
 -17   7   3       16.75       20.64      5.15 o
 -15   7   3       11.20       12.24      4.16 o
 -13   7   3       33.74       43.84      7.41 o
 -11   7   3      174.18      145.90     12.98 o
  -9   7   3       26.08       30.69      3.40 o
  -7   7   3       10.34        7.14      3.23 o
  -5   7   3      990.73      882.41     21.82 o
  -3   7   3      609.06      601.95     38.03 o
  -1   7   3     1064.68     1097.03     24.22 o
   1   7   3      289.87      240.79     19.01 o
   3   7   3        5.65        1.01      3.01 o
   5   7   3        0.42        1.44      1.75 o
   7   7   3       65.92       66.96      4.99 o
   9   7   3      491.48      459.19     25.52 o
  11   7   3      133.45      127.29     10.92 o
  13   7   3      252.62      252.53     17.78 o
  15   7   3       15.29       15.72      2.30 o
  17   7   3      476.68      546.27     52.93 o
  -8   8   3       32.38       36.85      3.75 o
  -6   8   3      194.74      169.00     14.39 o
  -4   8   3       21.95       32.76      6.25 o
  -2   8   3       70.57       82.59      7.99 o
   0   8   3      222.26      202.81     15.99 o
   2   8   3      178.94      191.84     16.77 o
   4   8   3     1001.00     1075.16     35.28 o
   6   8   3        0.45        1.77      3.66 o
 -34   0   4        1.23       -0.59      4.60 o
 -32   0   4      508.94      535.26    151.17 o
 -30   0   4     2287.04     2485.75     85.34 o
 -28   0   4     2090.33     2283.52    104.04 o
 -26   0   4      130.16      146.06     13.59 o
 -24   0   4      230.29      276.31     29.81 o
 -22   0   4      283.51      375.53     38.95 o
 -20   0   4      249.39      286.65     31.32 o
 -18   0   4     2002.12     1987.91     36.79 o
 -16   0   4      878.64      871.35     23.89 o
 -12   0   4    11760.15    12035.66    105.63 o
 -10   0   4     1633.28     1561.05     35.40 o
  -8   0   4     1141.89     1136.12     25.23 o
  -6   0   4     4373.00     4535.87    288.63 o
  -2   0   4     1854.62     1915.65    125.79 o
   0   0   4     9126.71     8568.28    423.90 o
   2   0   4     4149.86     3805.70    253.83 o
   4   0   4     2411.38     1964.93     75.34 o
   6   0   4     1239.94     1205.63     30.22 o
   8   0   4      319.60      328.13     24.43 o
  10   0   4     2227.88     2094.83     28.37 o
  12   0   4      240.75      283.03     15.84 o
  14   0   4      247.06      239.72     11.54 o
  16   0   4     2616.90     2658.96     36.68 o
  18   0   4      500.66      478.67     14.51 o
  20   0   4    22725.13    23927.46    560.66 o
  22   0   4     2841.62     2604.00    138.52 o
  24   0   4     1414.74     1418.50     67.91 o
  26   0   4     1565.32     1527.11    170.89 o
  28   0   4     2182.32     2100.14     85.32 o
  30   0   4      135.39      105.63     19.66 o
  32   0   4       30.03       45.91      6.50 o
 -33   1   4       85.73       93.02      6.71 o
 -31   1   4     1482.46     1562.25     40.83 o
 -29   1   4      955.94     1006.75     30.33 o
 -27   1   4      575.41      556.67     28.89 o
 -25   1   4      191.05      193.00     14.23 o
 -23   1   4      205.43      191.78      9.13 o
 -21   1   4       79.92       75.77      8.90 o
 -19   1   4     2469.79     2557.31     31.50 o
 -17   1   4     2633.19     2693.86     63.56 o
 -15   1   4     3481.22     3802.96     57.97 o
 -13   1   4     2364.85     2340.34     34.41 o
 -11   1   4     4335.73     4460.40    131.78 o
  -9   1   4     2040.64     1943.25     48.28 o
  -7   1   4      369.54      350.23     17.01 o
  -5   1   4     3248.32     2834.00     65.37 o
  -3   1   4     2241.08     2253.91     40.52 o
  -1   1   4      700.17      624.86     10.53 o
   1   1   4     1130.69     1015.69     25.18 o
   3   1   4    17442.04    17482.79    394.61 o
   5   1   4      666.62      643.29     22.13 o
   7   1   4    15415.84    15579.80    313.97 o
   9   1   4    22660.20    23407.74    350.30 o
  11   1   4     2223.19     2190.79     40.33 o
  13   1   4     2317.33     1928.18     39.95 o
  15   1   4       15.38       14.74      1.94 o
  17   1   4      131.46      157.37      8.76 o
  19   1   4       39.34       36.30      2.74 o
  21   1   4     1533.18     1560.96     28.18 o
  23   1   4     4521.62     4585.68    157.85 o
  25   1   4      389.58      330.81     18.00 o
  27   1   4       10.43       15.06      2.02 o
  29   1   4      640.75      623.45     18.26 o
  31   1   4      115.51      121.22      9.89 o
  33   1   4       50.23       67.49      5.42 o
 -32   2   4      382.39      397.19     25.17 o
 -30   2   4      867.16      921.70     31.88 o
 -28   2   4      225.68      187.73     11.93 o
 -26   2   4       24.52       31.56      2.98 o
 -24   2   4        0.40        1.62      2.05 o
 -22   2   4      613.64      625.10     11.26 o
 -20   2   4        0.03        4.05      1.69 o
 -18   2   4      916.59      863.68     22.42 o
 -16   2   4        4.31        4.87      2.09 o
 -14   2   4     3799.68     3923.72     99.68 o
 -12   2   4     2335.99     2401.92     45.56 o
 -10   2   4      873.73      870.97     23.44 o
  -8   2   4      460.94      487.78      8.31 o
  -6   2   4      658.56      683.25     15.45 o
  -4   2   4      508.52      526.23      8.32 o
  -2   2   4       75.52       57.82      3.35 o
   0   2   4      777.05      763.45     21.93 o
   2   2   4     2940.74     3191.77    101.85 o
   4   2   4    13812.56    14822.21    341.85 o
   6   2   4     2457.54     2383.17     50.64 o
   8   2   4      974.35      887.46     25.42 o
  10   2   4     2423.10     2303.30     46.98 o
  12   2   4      550.61      510.26      9.35 o
  14   2   4     2985.66     2912.73     54.88 o
  16   2   4      258.27      202.97      9.95 o
  18   2   4       79.23       90.97      6.41 o
  20   2   4      737.37      634.12     14.59 o
  22   2   4      580.32      535.33     21.47 o
  24   2   4      350.63      322.99     18.14 o
  26   2   4       45.63       44.69      5.75 o
  28   2   4       88.73       88.45      6.01 o
  30   2   4      201.52      233.88     14.84 o
  32   2   4        4.70        5.13      1.87 o
 -31   3   4       70.86       77.82      7.22 o
 -29   3   4       87.80       86.22      7.49 o
 -27   3   4      169.42      176.89      9.56 o
 -25   3   4       69.27       72.83      5.67 o
 -23   3   4      502.57      519.48     11.72 o
 -21   3   4      414.83      401.11     11.22 o
 -19   3   4        5.58        3.79      2.03 o
 -17   3   4      122.42      142.34      9.67 o
 -15   3   4       40.37       29.61      2.42 o
 -13   3   4      182.01      188.38     11.88 o
 -11   3   4     4043.34     4057.28    150.47 o
  -9   3   4     2293.48     2402.46     46.16 o
  -7   3   4      664.45      569.10     10.48 o
  -5   3   4     2702.58     2818.84     53.53 o
  -3   3   4      218.32      247.83      9.19 o
  -1   3   4     1142.68     1148.99     24.29 o
   1   3   4       40.82       33.33      1.86 o
   3   3   4      692.55      740.43     20.66 o
   5   3   4       83.23       93.63      5.85 o
   7   3   4      547.93      663.05     16.76 o
   9   3   4     2123.71     2351.63     77.00 o
  11   3   4        0.54        0.69      0.76 o
  13   3   4     1088.60     1065.81     31.46 o
  15   3   4        2.95        5.63      1.47 o
  17   3   4      123.47      115.93      7.84 o
  19   3   4      746.98      656.52     27.83 o
  21   3   4      471.41      410.44     15.86 o
  23   3   4      452.13      344.69     22.79 o
  25   3   4      327.31      336.69     21.88 o
  27   3   4      379.53      388.79     26.15 o
  29   3   4       52.76       40.09      2.86 o
  31   3   4      407.82      398.91     31.97 o
 -30   4   4      238.16      208.63     19.06 o
 -28   4   4      156.50      154.39     13.94 o
 -26   4   4       27.76       26.17      3.37 o
 -24   4   4      864.10      813.93     21.15 o
 -22   4   4     4324.09     4736.56    102.60 o
 -20   4   4      281.13      273.91     14.11 o
 -18   4   4      115.79      128.31      9.08 o
 -16   4   4      247.73      262.76     14.38 o
 -14   4   4      129.64      120.56      8.37 o
 -12   4   4     1575.87     1652.66     29.44 o
 -10   4   4      599.06      593.92     10.44 o
  -8   4   4      254.47      269.38     10.91 o
  -6   4   4     1746.88     1801.37     58.38 o
  -4   4   4    11905.08    14057.37    362.87 o
  -2   4   4      207.04      205.43      7.55 o
   0   4   4       77.55       63.51      3.96 o
   2   4   4     3844.03     4053.21     82.52 o
   4   4   4      188.99      197.03      9.27 o
   6   4   4      262.86      301.87     14.62 o
   8   4   4      210.89      200.09     13.85 o
  10   4   4     2105.33     2190.66     52.69 o
  12   4   4       12.51       11.31      2.12 o
  14   4   4     4240.03     4209.68     92.89 o
  16   4   4     3661.73     3735.66     89.01 o
  18   4   4       17.02        7.64      1.61 o
  20   4   4     1280.63     1132.90     19.13 o
  22   4   4      275.64      251.64     16.64 o
  24   4   4       94.12       93.05      8.76 o
  26   4   4       59.25       48.89      4.92 o
  28   4   4      721.65      831.44     48.94 o
 -27   5   4        0.08        1.37      2.44 o
 -25   5   4      208.00      197.12     15.57 o
 -23   5   4      163.06      157.00     11.32 o
 -21   5   4      201.97      204.54     15.29 o
 -19   5   4     4398.20     4622.65     90.42 o
 -17   5   4      621.39      567.25     36.54 o
 -15   5   4      240.44      228.99     18.22 o
 -13   5   4      604.49      588.03     17.43 o
 -11   5   4     2224.94     2214.43     53.21 o
  -9   5   4      425.84      364.61     12.78 o
  -7   5   4      178.92      174.34     11.85 o
  -5   5   4      716.82      732.66     23.63 o
  -3   5   4       53.91       52.94      3.68 o
  -1   5   4      139.68      168.66      9.87 o
   1   5   4      462.92      436.75     21.44 o
   3   5   4     5491.94     5575.88    178.56 o
   5   5   4     4819.15     4957.71    159.00 o
   7   5   4     1521.58     1577.70     50.01 o
   9   5   4     1953.27     2003.10     35.56 o
  11   5   4     3702.97     4006.73    110.18 o
  13   5   4      273.00      235.82     11.39 o
  15   5   4      667.78      702.74     25.19 o
  17   5   4      174.30      190.94     13.58 o
  19   5   4      104.81      119.36      9.91 o
  21   5   4      129.57      114.03      8.25 o
  23   5   4      167.74      166.11     22.88 o
  25   5   4       17.95       41.94      3.94 o
 -22   6   4       14.36       19.57      3.37 o
 -20   6   4      277.89      283.43     16.53 o
 -18   6   4       68.79       74.23      5.82 o
 -16   6   4      230.58      254.27     12.23 o
 -14   6   4      516.96      509.25     32.32 o
 -12   6   4     1388.80     1389.96     39.78 o
 -10   6   4      732.47      683.61     27.25 o
  -8   6   4      247.31      193.70     16.22 o
  -6   6   4     1045.40      893.92     21.91 o
  -4   6   4     2774.66     2736.69    138.89 o
  -2   6   4      427.13      357.41     22.15 o
   0   6   4       97.93      112.12      7.64 o
   2   6   4     1158.83     1086.41     37.28 o
   4   6   4     1701.11     1795.93     73.96 o
   6   6   4     1974.73     2031.43     72.44 o
   8   6   4     1010.06      991.68     29.58 o
  10   6   4      330.76      338.82     18.33 o
  12   6   4       87.75       87.52      6.88 o
  14   6   4      287.62      292.26     14.44 o
  16   6   4       68.56       53.45      4.86 o
  18   6   4      477.23      496.23     24.27 o
  20   6   4      232.29      287.45     24.24 o
  22   6   4     1034.66     1140.74     62.67 o
 -17   7   4       50.27       48.05      4.55 o
 -15   7   4      136.17      126.78     10.69 o
 -13   7   4      337.65      326.43     24.16 o
 -11   7   4        3.96        7.50      1.36 o
  -9   7   4      619.05      566.42     32.89 o
  -7   7   4      213.53      239.52     11.66 o
  -5   7   4       20.26       13.35      3.36 o
  -3   7   4       33.61       31.55      3.03 o
  -1   7   4      195.13      191.21     15.10 o
   1   7   4      392.41      358.18     26.29 o
   3   7   4        4.06        4.63      1.67 o
   5   7   4      507.64      568.27     36.95 o
   7   7   4       13.78       16.60      3.09 o
   9   7   4        0.01        0.19      2.63 o
  11   7   4      127.46      156.00     10.83 o
  13   7   4       96.67      100.99      8.26 o
  15   7   4      643.73      721.29     25.69 o
  -6   8   4       27.78       30.73      3.17 o
  -4   8   4       10.09        6.22      4.07 o
  -2   8   4       48.49       36.06      5.28 o
   0   8   4      143.23      148.43     12.84 o
   2   8   4       54.10       88.99      8.29 o
   4   8   4        9.61       12.80      4.96 o
 -33   1   5      182.78      177.74     15.61 o
 -31   1   5      210.75      233.26     16.87 o
 -29   1   5       88.85       77.53      8.35 o
 -27   1   5        0.89        1.14      3.93 o
 -25   1   5        9.78       14.53      2.50 o
 -23   1   5       35.60       47.18      4.37 o
 -21   1   5     1280.14     1368.50     32.75 o
 -19   1   5      110.83      108.43      7.77 o
 -17   1   5      228.43      215.56     11.87 o
 -15   1   5       69.46       75.35      5.03 o
 -13   1   5       44.01       35.76      3.04 o
 -11   1   5     4477.05     4175.19    139.60 o
  -9   1   5     1718.55     1467.92     60.59 o
  -7   1   5      797.79      702.14     23.42 o
  -5   1   5     2488.19     2676.81     78.44 o
  -3   1   5     7099.81     7657.38    135.82 o
  -1   1   5     3949.56     4169.12     94.17 o
   1   1   5      532.77      524.69     16.29 o
   3   1   5      250.64      216.95      7.44 o
   5   1   5     4085.46     3782.79     64.38 o
   7   1   5     6369.17     6642.63    108.84 o
   9   1   5       14.68       14.55      5.42 o
  11   1   5     3078.49     3513.89     63.34 o
  13   1   5      715.96      759.12     21.69 o
  15   1   5       99.61      130.84      6.89 o
  17   1   5       10.75       15.44      1.26 o
  19   1   5     1127.64     1041.66     32.52 o
  21   1   5    15279.93    15908.29    433.67 o
  23   1   5      126.52      117.69      8.37 o
  25   1   5        1.48        2.88      1.53 o
  27   1   5      522.61      509.20     31.41 o
  29   1   5       45.89       44.16      3.56 o
  31   1   5      204.76      181.45     12.90 o
 -32   2   5        4.81        3.67      2.88 o
 -30   2   5       74.88       75.20      7.06 o
 -28   2   5      322.25      353.66     26.20 o
 -26   2   5       48.31       46.66      4.73 o
 -24   2   5        0.31        4.82      1.76 o
 -22   2   5      249.66      260.68      9.55 o
 -20   2   5     3816.51     4082.19     53.26 o
 -18   2   5      232.75      268.55     12.94 o
 -16   2   5     1100.08     1163.58     22.20 o
 -14   2   5       14.71       30.76      2.67 o
 -12   2   5      285.39      267.36      6.10 o
 -10   2   5     1220.95     1294.49     41.00 o
  -8   2   5      485.00      485.50     14.82 o
  -6   2   5      251.85      260.83      4.95 o
  -4   2   5     2868.09     2913.62     54.46 o
  -2   2   5     1131.66     1143.57     12.51 o
   0   2   5     1327.98     1314.21     20.96 o
   2   2   5       67.76       67.35      4.06 o
   4   2   5      305.69      308.38      7.23 o
   6   2   5    10856.04    11571.89    144.47 o
   8   2   5     7588.03     8339.52    165.42 o
  10   2   5     2940.63     3287.44     43.83 o
  12   2   5      522.27      466.49      7.46 o
  14   2   5       69.00       99.72      4.79 o
  16   2   5      104.25      106.49      6.82 o
  18   2   5      316.50      310.78     12.20 o
  20   2   5       16.44       18.50      1.75 o
  22   2   5       28.49       38.65      3.00 o
  24   2   5      169.42      129.07      6.99 o
  26   2   5      247.99      253.24     13.70 o
  28   2   5        5.04        3.18      2.62 o
  30   2   5      306.79      308.44     25.87 o
 -31   3   5        8.14        5.65      2.96 o
 -29   3   5       18.07       18.73      2.76 o
 -27   3   5        0.93        6.23      2.19 o
 -25   3   5      235.43      240.39     12.37 o
 -23   3   5      336.96      358.11     15.58 o
 -21   3   5      827.49      862.76     22.17 o
 -19   3   5      222.36      240.68      8.66 o
 -17   3   5      727.64      789.34     13.41 o
 -15   3   5      471.53      504.70     20.81 o
 -13   3   5       72.96       82.29      4.83 o
 -11   3   5      156.92      208.98     12.29 o
  -9   3   5      626.95      598.85      9.17 o
  -7   3   5       48.03       52.06      3.16 o
  -5   3   5      594.59      694.40     11.74 o
  -3   3   5     2849.05     3255.79     49.75 o
  -1   3   5        1.40        2.23      0.82 o
   1   3   5      684.97      683.66     14.71 o
   3   3   5      623.21      654.09     14.30 o
   5   3   5        5.05        2.80      1.72 o
   7   3   5      372.47      458.32     16.35 o
   9   3   5      476.10      469.01     14.63 o
  11   3   5      176.26      169.74      7.32 o
  13   3   5     1214.86     1259.49     39.41 o
  15   3   5       45.44       44.84      3.15 o
  17   3   5      244.46      168.67      9.44 o
  19   3   5      168.74      135.95     10.12 o
  21   3   5     3105.26     2407.05    117.42 o
  23   3   5      355.51      327.91     19.30 o
  25   3   5      345.64      298.11     15.83 o
  27   3   5       38.94       39.61      4.54 o
  29   3   5      135.59      168.18     12.56 o
 -30   4   5      384.44      395.75     28.71 o
 -28   4   5       31.73       24.15      2.92 o
 -26   4   5       36.84       36.88      4.31 o
 -24   4   5      618.98      635.61     16.59 o
 -22   4   5     3328.78     3436.88     28.05 o
 -20   4   5      429.74      450.51     12.05 o
 -18   4   5     1209.49     1338.58     40.46 o
 -16   4   5       90.72       88.96      5.72 o
 -14   4   5      771.08      728.57     21.04 o
 -12   4   5      138.41      135.51      7.40 o
 -10   4   5       24.35       27.98      1.86 o
  -8   4   5     3529.84     3892.14     43.13 o
  -6   4   5     1281.46     1423.64     27.82 o
  -4   4   5        5.72        5.09      1.21 o
  -2   4   5        4.33       17.33      2.20 o
   0   4   5       52.14       54.84      2.74 o
   2   4   5     1033.40     1062.30     27.92 o
   4   4   5      916.32      929.26     22.90 o
   6   4   5     4192.11     4187.88    100.07 o
   8   4   5     2674.76     2769.67     61.50 o
  10   4   5      643.84      648.81     16.26 o
  12   4   5       60.56       66.86      5.65 o
  14   4   5      101.13      106.16      6.42 o
  16   4   5      476.66      334.26     18.78 o
  18   4   5      143.07      167.82     13.02 o
  20   4   5       31.67       24.23      2.26 o
  22   4   5      656.98      635.83     15.97 o
  24   4   5      233.88      251.10     19.82 o
  26   4   5       31.75       31.65      6.94 o
  28   4   5        1.36        7.46      1.94 o
 -27   5   5       65.56       71.92      7.68 o
 -25   5   5       32.05       30.20      3.67 o
 -23   5   5      365.96      388.94     18.81 o
 -21   5   5      309.67      335.34     22.31 o
 -19   5   5      917.26      961.99     41.88 o
 -17   5   5      928.26      973.72     46.74 o
 -15   5   5      732.08      749.80     34.33 o
 -13   5   5        7.51        9.07      2.77 o
 -11   5   5        5.01        5.06      1.60 o
  -9   5   5        0.03        1.61      1.23 o
  -7   5   5       36.72       39.88      3.23 o
  -5   5   5        2.22        2.06      1.31 o
  -3   5   5        0.03        1.52      1.36 o
  -1   5   5      710.32      783.26     16.74 o
   1   5   5      491.90      483.25     18.37 o
   3   5   5     4300.60     4460.19    154.90 o
   5   5   5     4697.56     4969.50    149.03 o
   7   5   5        0.16        7.72      2.23 o
   9   5   5       13.95       15.16      4.93 o
  11   5   5     4496.06     4819.00    115.03 o
  13   5   5        7.54        7.02      3.21 o
  15   5   5      428.97      477.72     12.11 o
  17   5   5       43.15       42.89      3.65 o
  19   5   5      182.14      157.72     10.81 o
  21   5   5        9.69       24.88      2.59 o
  23   5   5      187.77      182.60     21.52 o
  25   5   5      157.31      209.44     21.40 o
 -22   6   5        4.87        6.27      3.03 o
 -20   6   5      615.94      609.87     26.83 o
 -18   6   5        7.32        7.04      2.05 o
 -16   6   5      326.98      322.59     19.76 o
 -14   6   5      104.30      104.22      7.88 o
 -12   6   5      197.85      205.48     14.43 o
 -10   6   5       49.21       34.21      2.82 o
  -8   6   5      686.93      631.87     11.49 o
  -6   6   5        1.42        0.15      3.13 o
  -4   6   5      437.14      444.63     32.68 o
  -2   6   5      397.96      360.71     34.98 o
   0   6   5      120.42      127.25      9.25 o
   2   6   5      661.17      625.84     26.21 o
   4   6   5      435.58      398.33     14.78 o
   6   6   5     1779.87     1888.34     75.51 o
   8   6   5        0.16        4.04      2.76 o
  10   6   5      742.51      795.32     17.70 o
  12   6   5      359.78      364.37     23.33 o
  14   6   5      362.67      355.83     18.53 o
  16   6   5      198.88      226.27     15.94 o
  18   6   5       21.89       27.85      3.01 o
  20   6   5      194.48      188.16     16.54 o
 -17   7   5     1218.73     1295.66     49.18 o
 -15   7   5      398.92      346.97     30.78 o
 -13   7   5        5.38        9.54      3.07 o
 -11   7   5      131.76      124.21     12.60 o
  -9   7   5        0.28        6.66      2.91 o
  -7   7   5      305.10      280.20     17.03 o
  -5   7   5      788.49      752.09     29.67 o
  -3   7   5       70.93       49.64      5.34 o
  -1   7   5      331.41      368.29     26.16 o
   1   7   5      213.70      206.05     12.94 o
   3   7   5       20.83       10.39      3.92 o
   5   7   5      159.21      183.47     11.34 o
   7   7   5       37.91       42.75      3.11 o
   9   7   5      410.65      466.99     23.43 o
  11   7   5       34.99       31.50      3.20 o
  13   7   5       95.73      111.51      9.34 o
  15   7   5        4.98        5.58      2.83 o
  -2   8   5      185.20      155.86     12.84 o
   0   8   5        3.05        7.93      1.92 o
 -32   0   6      917.00      933.74     51.05 o
 -30   0   6       48.62       46.57     20.95 o
 -28   0   6       52.27       71.25      8.81 o
 -26   0   6      222.24      239.62     21.68 o
 -24   0   6        7.42        8.43      4.65 o
 -22   0   6     1095.46     1232.25     35.86 o
 -20   0   6     1866.29     2019.19     80.85 o
 -18   0   6     3269.45     3046.70    239.77 o
 -16   0   6       49.23       33.49      3.57 o
 -14   0   6      565.65      615.23     29.69 o
 -12   0   6     1793.11     1839.91     82.77 o
 -10   0   6    17142.79    18608.82    933.33 o
  -8   0   6     9636.25     9454.95    557.21 o
  -6   0   6       22.53       24.35      2.44 o
  -2   0   6      567.87      452.30     20.00 o
   0   0   6        6.20        5.68      1.23 o
   2   0   6     1838.17     1730.29    100.85 o
   4   0   6      232.76      193.19      8.27 o
   6   0   6      641.28      537.19     11.39 o
   8   0   6      350.01      379.06     36.30 o
  10   0   6      367.55      358.16     20.29 o
  12   0   6      304.16      265.94     15.22 o
  14   0   6      986.07      915.00     27.11 o
  16   0   6     1716.13     1703.06    102.06 o
  18   0   6     4863.27     4773.68    208.86 o
  20   0   6     7962.92     8160.14    528.53 o
  22   0   6     3781.61     3866.38    195.15 o
  24   0   6      306.01      285.31     20.64 o
  26   0   6        0.99        4.25      2.90 o
  28   0   6        3.26        1.90      3.96 o
  30   0   6      425.14      395.20     34.66 o
  32   0   6      333.78      373.03     43.79 o
 -33   1   6        6.13        5.44      2.97 o
 -31   1   6        9.21        9.72      2.54 o
 -29   1   6      369.42      397.96     29.57 o
 -27   1   6      108.27      111.16     11.26 o
 -25   1   6      424.29      459.79     27.27 o
 -23   1   6       80.19       81.11      7.06 o
 -21   1   6     1277.90     1384.67     56.90 o
 -19   1   6     3201.08     3295.38     44.51 o
 -17   1   6      642.16      648.77     19.32 o
 -15   1   6        8.95       10.26      0.99 o
 -13   1   6      980.21     1065.60     29.09 o
 -11   1   6       38.16       33.44      5.84 o
  -9   1   6    11686.23    12015.62    416.60 o
  -7   1   6      900.78      849.06     33.38 o
  -5   1   6      827.43      852.04     42.71 o
  -3   1   6     2674.69     2898.23     73.72 o
  -1   1   6     1262.75     1350.64     31.73 o
   1   1   6      902.84      931.28     35.82 o
   3   1   6     1780.27     1766.95     42.77 o
   5   1   6     3829.26     3754.47    201.02 o
   7   1   6     9306.76    10179.39    253.43 o
   9   1   6     2079.37     2062.78     44.80 o
  11   1   6      362.36      332.93      7.25 o
  13   1   6     2621.77     2528.38     55.08 o
  15   1   6      182.40      166.50     12.27 o
  17   1   6     3762.79     3655.67     70.39 o
  19   1   6     1448.07     1458.50     28.04 o
  21   1   6       18.38       21.22      6.81 o
  23   1   6      127.88      131.77      7.24 o
  25   1   6       14.51       11.51      1.84 o
  27   1   6        4.57        2.38      1.75 o
  29   1   6       22.75       22.22      1.82 o
  31   1   6      810.98      923.02     53.83 o
 -32   2   6      262.73      243.25     20.91 o
 -30   2   6       16.67       22.63      3.61 o
 -28   2   6        0.07        3.60      4.23 o
 -26   2   6      240.95      259.72     13.70 o
 -24   2   6      380.56      408.63     12.85 o
 -22   2   6       14.73       14.15      4.70 o
 -20   2   6        8.33        7.57      1.78 o
 -18   2   6      143.39      167.56     11.51 o
 -16   2   6       10.68        7.34      1.45 o
 -14   2   6      750.65      764.17     20.78 o
 -12   2   6       92.84      122.07      6.13 o
 -10   2   6     2529.06     2620.82     53.61 o
  -8   2   6     1101.81     1193.07     23.97 o
  -6   2   6        0.08        2.08      1.75 o
  -4   2   6      329.09      300.34      7.63 o
  -2   2   6     2476.05     2477.00     52.67 o
   0   2   6     1840.97     1916.71     22.81 o
   2   2   6       33.64       39.98      2.55 o
   4   2   6      887.98      997.56     17.48 o
   6   2   6      394.74      339.42     10.47 o
   8   2   6      447.29      355.49     10.85 o
  10   2   6       15.64        8.38      1.48 o
  12   2   6     2531.36     2680.74     56.08 o
  14   2   6       40.50       33.81      2.29 o
  16   2   6       67.64       63.44      3.53 o
  18   2   6      228.13      206.65      9.49 o
  20   2   6        2.08        4.65      1.27 o
  22   2   6     2059.16     1791.06     32.38 o
  24   2   6     1506.95     1399.27     46.85 o
  26   2   6       70.68       64.70      4.76 o
  28   2   6       53.36       39.23      4.12 o
  30   2   6      546.66      604.81     44.04 o
 -31   3   6        3.61        4.69      3.67 o
 -29   3   6      137.17      149.34     11.17 o
 -27   3   6      644.08      700.71     26.70 o
 -25   3   6      160.04      169.59     12.08 o
 -23   3   6      664.17      698.56     15.16 o
 -21   3   6     1334.33     1376.58     26.02 o
 -19   3   6      124.46      120.55      8.21 o
 -17   3   6     1016.07     1047.74     30.00 o
 -15   3   6      123.98      117.42      6.04 o
 -13   3   6      178.71      183.70     13.06 o
 -11   3   6       51.38       46.36      3.04 o
  -9   3   6      666.07      759.82     15.84 o
  -7   3   6      883.58      992.52     16.16 o
  -5   3   6     4654.98     5114.08     70.95 o
  -3   3   6     3217.20     3383.29     70.65 o
  -1   3   6       32.02       29.80      2.30 o
   1   3   6      619.56      609.10     16.22 o
   3   3   6      285.23      302.67      5.67 o
   5   3   6        2.41        4.49      1.02 o
   7   3   6       47.46       55.45      3.56 o
   9   3   6      114.92      115.52     10.21 o
  11   3   6       23.85       24.93      3.91 o
  13   3   6      392.61      311.87     14.08 o
  15   3   6      773.76      721.13     19.59 o
  17   3   6       17.63        9.90      1.74 o
  19   3   6      253.10      203.85     15.33 o
  21   3   6       99.72      117.82      9.43 o
  23   3   6      281.87      299.60     17.83 o
  25   3   6       29.80       20.82      4.71 o
  27   3   6      491.78      548.90     21.26 o
  29   3   6       45.43       22.38      3.76 o
 -28   4   6       39.00       33.84      3.36 o
 -26   4   6       75.90       59.47      4.81 o
 -24   4   6      164.63      155.16     12.21 o
 -22   4   6       12.25        6.75      2.08 o
 -20   4   6      178.84      184.95      9.86 o
 -18   4   6        0.17        2.51      2.32 o
 -16   4   6      210.31      242.87     13.00 o
 -14   4   6       30.02       32.84      3.54 o
 -12   4   6      423.66      422.43     15.04 o
 -10   4   6      211.45      267.28     14.22 o
  -8   4   6       23.01       36.87      2.69 o
  -6   4   6      104.71      114.96      7.10 o
  -4   4   6      641.79      631.58     14.68 o
  -2   4   6      271.47      270.73     10.22 o
   0   4   6     2745.84     2845.74     46.11 o
   2   4   6        7.22       10.18      1.42 o
   4   4   6      689.95      690.55     20.37 o
   6   4   6        8.12        9.22      2.55 o
   8   4   6     3872.56     4015.41     95.50 o
  10   4   6       28.75       19.66      2.63 o
  12   4   6        2.34        6.10      2.76 o
  14   4   6       56.15       68.32      4.80 o
  16   4   6      285.29      269.56     13.07 o
  18   4   6      227.04      275.08     19.91 o
  20   4   6      998.45      881.24     35.79 o
  22   4   6       72.71       52.66      3.89 o
  24   4   6       50.92       40.49      3.68 o
  26   4   6       17.11       23.14      4.06 o
 -25   5   6       25.51       30.32      3.83 o
 -23   5   6      182.62      179.43     11.92 o
 -21   5   6     2592.13     2662.76     61.08 o
 -19   5   6     3631.58     3867.70     52.00 o
 -17   5   6      341.56      353.62     23.98 o
 -15   5   6     1363.55     1367.31     41.32 o
 -13   5   6       20.99       21.18      2.69 o
 -11   5   6       49.84       48.82      4.63 o
  -9   5   6      220.32      219.40     13.10 o
  -7   5   6       45.00       40.52      3.83 o
  -5   5   6      344.72      353.88     16.66 o
  -3   5   6      128.27      130.28      6.35 o
  -1   5   6        1.01        2.61      1.58 o
   1   5   6        1.95        3.91      2.07 o
   3   5   6     1550.02     1583.33     40.24 o
   5   5   6     2802.19     2869.19     69.21 o
   7   5   6     5173.96     5274.84    168.60 o
   9   5   6     5993.04     6211.35    160.79 o
  11   5   6        1.31       -2.63      4.48 o
  13   5   6     1464.68     1434.28     43.43 o
  15   5   6      142.13      126.03      9.04 o
  17   5   6     1341.08     1200.63     61.90 o
  19   5   6        4.80       12.55      1.79 o
  21   5   6        1.30        3.07      3.08 o
  23   5   6       17.35       28.37      4.17 o
 -22   6   6      342.15      341.97     20.41 o
 -20   6   6       83.41       78.97      7.13 o
 -18   6   6      748.27      737.35     29.43 o
 -16   6   6     1034.81     1066.82     35.32 o
 -14   6   6      327.26      362.63     22.16 o
 -12   6   6        8.77        6.82      2.67 o
 -10   6   6      651.88      567.05     27.28 o
  -8   6   6        8.97       12.20      1.98 o
  -6   6   6       93.11       77.86      5.53 o
  -4   6   6       42.23       43.85      4.98 o
  -2   6   6       54.78       48.21      4.19 o
   0   6   6      108.47      116.85      7.73 o
   2   6   6      212.14      224.65     14.45 o
   4   6   6     2030.24     2066.80     64.39 o
   6   6   6     1266.91     1304.62     49.43 o
   8   6   6      925.34      950.85     22.87 o
  10   6   6      175.60      182.52     11.93 o
  12   6   6       30.50       24.51      2.60 o
  14   6   6      183.95      187.66     13.95 o
  16   6   6       13.49       10.91      2.92 o
  18   6   6      184.72      200.35     18.86 o
  20   6   6        0.27        4.65      3.55 o
 -15   7   6       31.98       26.24      3.27 o
 -13   7   6      107.57       95.18     12.47 o
 -11   7   6       49.14       50.82      4.50 o
  -9   7   6      601.50      569.64     25.79 o
  -7   7   6      112.32       97.86      8.01 o
  -5   7   6      853.81      826.25     25.80 o
  -3   7   6       15.36       18.30      2.41 o
  -1   7   6      317.03      287.89     21.26 o
   1   7   6      100.31       96.78      7.29 o
   3   7   6       27.74       29.16      6.15 o
   5   7   6       95.41      113.20      9.28 o
   7   7   6        0.26        6.96      1.73 o
   9   7   6       45.31       36.84      3.54 o
  11   7   6      218.73      225.83     22.28 o
  13   7   6      205.46      195.36     16.16 o
 -33   1   7     1611.75     1762.79     73.42 o
 -31   1   7       19.84       23.47      3.29 o
 -29   1   7       17.57       25.74      3.02 o
 -27   1   7       20.38       27.80      4.44 o
 -25   1   7      267.30      250.12     19.03 o
 -23   1   7      156.94      176.73     16.87 o
 -21   1   7      434.69      459.39     19.06 o
 -19   1   7       93.88       94.86      7.11 o
 -17   1   7       45.97       51.56      3.61 o
 -15   1   7     1155.68     1164.81     38.67 o
 -13   1   7      412.98      387.23     19.27 o
 -11   1   7       99.10      102.43      6.16 o
  -9   1   7    39909.30    40991.28    976.54 o
  -7   1   7      399.49      406.26     14.31 o
  -5   1   7      531.91      509.87     13.67 o
  -3   1   7      766.00      740.64     31.66 o
  -1   1   7     1676.05     1672.48     36.49 o
   1   1   7     1173.55     1134.47     33.64 o
   3   1   7      745.35      698.42     20.01 o
   5   1   7      746.15      771.99     19.58 o
   7   1   7      234.11      256.30     20.39 o
   9   1   7       20.33        8.63      0.98 o
  11   1   7       82.24       68.89      4.75 o
  13   1   7      358.24      299.68      9.92 o
  15   1   7     1185.80     1162.79     24.77 o
  17   1   7      307.52      326.21     13.99 o
  19   1   7      483.22      522.19     23.83 o
  21   1   7      236.37      251.60      9.70 o
  23   1   7      521.07      548.25     17.09 o
  25   1   7       64.08       57.35      4.78 o
  27   1   7       43.55       43.89      3.78 o
  29   1   7      697.17      790.75     48.78 o
 -32   2   7        0.11       -3.41      3.41 o
 -30   2   7        3.97        8.98      3.58 o
 -28   2   7      226.21      237.07     12.70 o
 -26   2   7      494.06      526.48     30.83 o
 -24   2   7      692.97      679.74     23.17 o
 -22   2   7      391.81      394.76     12.07 o
 -20   2   7     1214.86     1295.96     33.46 o
 -18   2   7      268.78      273.71     10.51 o
 -16   2   7       39.53       45.70      3.24 o
 -14   2   7       10.88        7.79      1.23 o
 -12   2   7        0.01        2.74      1.29 o
 -10   2   7      731.41      715.93     18.08 o
  -8   2   7       32.36       23.93      1.96 o
  -6   2   7     1293.31     1321.38     29.07 o
  -4   2   7       41.12       45.24      2.83 o
  -2   2   7       62.48       67.34      4.86 o
   0   2   7      399.68      345.52      6.78 o
   2   2   7     5075.71     5805.35    125.98 o
   4   2   7     7871.24     9042.67     76.08 o
   6   2   7      817.71      813.92     22.71 o
   8   2   7      937.48     1179.44     37.71 o
  10   2   7       27.29       21.18      2.16 o
  12   2   7     2481.15     2730.75     49.02 o
  14   2   7      183.92      170.85     11.32 o
  16   2   7      848.48      767.78     20.69 o
  18   2   7       66.08       91.62      5.46 o
  20   2   7      510.77      446.63     18.62 o
  22   2   7       42.80       31.84      4.15 o
  24   2   7       84.78       75.70      5.20 o
  26   2   7       16.94       15.11      1.39 o
  28   2   7       15.44       11.52      3.20 o
  30   2   7        0.29        2.06      3.32 o
 -29   3   7      159.68      161.77     17.78 o
 -27   3   7      137.34      122.30      9.86 o
 -25   3   7      753.53      771.16     26.30 o
 -23   3   7      200.69      181.01     13.67 o
 -21   3   7       95.29       99.86      5.93 o
 -19   3   7      818.94      878.12     22.27 o
 -17   3   7        7.78        9.72      1.92 o
 -15   3   7      348.92      371.10     17.19 o
 -13   3   7       74.05       84.37      4.69 o
 -11   3   7      416.92      445.76     13.96 o
  -9   3   7     5713.02     6542.13    122.95 o
  -7   3   7     1354.70     1444.78     25.97 o
  -5   3   7       98.29      109.06      4.88 o
  -3   3   7      633.80      585.50     12.90 o
  -1   3   7     1613.14     1689.07     18.42 o
   1   3   7      228.19      233.75      8.37 o
   3   3   7       71.06       83.30      5.17 o
   5   3   7      431.22      430.77      7.52 o
   7   3   7       62.40       49.79      3.55 o
   9   3   7        0.17        8.55      1.35 o
  11   3   7     1471.60     1407.26     19.18 o
  13   3   7        8.21        8.01      1.62 o
  15   3   7       18.71        7.14      2.45 o
  17   3   7        8.19        4.58      1.09 o
  19   3   7      163.96      127.48     12.10 o
  21   3   7      154.40      148.62     14.77 o
  23   3   7       77.13       68.52      5.24 o
  25   3   7       44.29       56.86      6.00 o
  27   3   7      199.61      223.28     18.77 o
 -28   4   7        9.27       16.88      5.19 o
 -26   4   7       51.40       56.98      4.37 o
 -24   4   7      441.11      420.82     19.80 o
 -22   4   7      303.66      293.87     12.02 o
 -20   4   7     1235.91     1227.87     23.90 o
 -18   4   7       47.70       51.30      3.21 o
 -16   4   7       16.87       19.82      1.68 o
 -14   4   7        0.00        1.46      1.38 o
 -12   4   7     1256.36     1222.87     21.90 o
 -10   4   7      188.77      209.76     12.79 o
  -8   4   7      891.74      845.62     16.98 o
  -6   4   7       66.52       79.01      5.13 o
  -4   4   7      728.94      786.32     22.75 o
  -2   4   7      323.59      352.83      7.94 o
   0   4   7      628.73      628.01     16.42 o
   2   4   7      202.71      198.88      6.37 o
   4   4   7      697.29      687.39     15.78 o
   6   4   7     4923.34     5290.42    116.02 o
   8   4   7      205.15      204.31     19.02 o
  10   4   7     2539.07     2554.31     73.94 o
  12   4   7      314.85      297.48     13.09 o
  14   4   7      173.83      165.59     11.76 o
  16   4   7       11.24        7.38      2.13 o
  18   4   7      825.91      785.28     26.70 o
  20   4   7      468.11      461.55     25.87 o
  22   4   7        2.82        4.56      1.88 o
  24   4   7        2.61        7.54      2.71 o
  26   4   7      205.37      199.36     14.22 o
 -25   5   7       54.04       63.02      7.37 o
 -23   5   7     1060.72     1095.89     38.84 o
 -21   5   7      133.07      137.14      9.33 o
 -19   5   7      424.92      448.00     23.27 o
 -17   5   7      651.91      630.37     19.21 o
 -15   5   7      157.86      172.13      9.68 o
 -13   5   7        0.16        1.95      2.06 o
 -11   5   7       96.76       87.32      8.28 o
  -9   5   7        1.24        7.89      2.38 o
  -7   5   7       16.56       15.68      1.66 o
  -5   5   7        9.46        8.28      1.55 o
  -3   5   7       24.99       32.70      2.39 o
  -1   5   7       79.62       86.00      6.15 o
   1   5   7     1381.66     1387.59     33.70 o
   3   5   7     2583.39     2651.63    103.58 o
   5   5   7       26.81       29.02      3.79 o
   7   5   7     1042.06     1057.70     19.77 o
   9   5   7     2699.56     2814.55     47.51 o
  11   5   7      813.59      813.55     29.73 o
  13   5   7      104.34       96.22      8.63 o
  15   5   7      145.42      113.25      9.38 o
  17   5   7       42.35       36.08      3.92 o
  19   5   7       57.33       54.14      5.26 o
  21   5   7       11.87        2.82      2.34 o
  23   5   7      349.92      419.00     41.00 o
 -20   6   7        6.99        6.88      2.18 o
 -18   6   7     1043.19     1034.44     31.92 o
 -16   6   7     1710.45     1763.85     41.33 o
 -14   6   7     1027.89     1013.88     32.26 o
 -12   6   7        0.16        2.53      1.78 o
 -10   6   7       75.56       74.71      5.61 o
  -8   6   7      277.73      278.08     14.73 o
  -6   6   7      498.44      440.36     25.35 o
  -4   6   7      860.82      787.86     31.01 o
  -2   6   7      321.50      329.65     13.01 o
   0   6   7        1.15        0.10      2.83 o
   2   6   7      178.83      168.29     11.42 o
   4   6   7     1535.37     1554.51     41.80 o
   6   6   7      626.40      644.82     33.83 o
   8   6   7      146.09      136.33     10.42 o
  10   6   7        0.32        1.03      2.69 o
  12   6   7       10.31       10.75      2.55 o
  14   6   7       54.21       66.32      6.15 o
  16   6   7      237.39      233.50     18.34 o
  18   6   7        5.04        8.34      2.18 o
 -13   7   7        5.11        5.18      4.13 o
 -11   7   7        8.64       10.05      3.47 o
  -9   7   7      850.14      766.86     31.10 o
  -7   7   7      275.66      269.00     24.17 o
  -5   7   7      432.78      454.58     27.96 o
  -3   7   7      348.87      317.66     30.72 o
  -1   7   7        0.45        1.60      1.99 o
   1   7   7       28.03       24.68      3.41 o
   3   7   7        4.00        5.94      2.67 o
   5   7   7       17.16       11.95      2.60 o
   7   7   7      175.16      173.04     14.53 o
   9   7   7       84.63       90.39      9.10 o
  11   7   7        6.44       13.06      2.64 o
 -32   0   8      392.23      367.02     42.81 o
 -30   0   8       21.80       19.90      3.90 o
 -28   0   8       58.91       60.84      6.52 o
 -26   0   8      692.53      834.53     61.56 o
 -24   0   8       30.19       23.09      8.23 o
 -22   0   8      864.49      885.75     99.34 o
 -20   0   8      809.08      766.56     67.28 o
 -18   0   8      362.11      381.70     16.43 o
 -14   0   8        2.46        5.35      2.23 o
 -12   0   8      272.33      315.20     21.49 o
 -10   0   8     3483.38     3585.39    290.33 o
  -8   0   8    92720.94    94211.37    229.99 o
  -6   0   8     1525.87     1555.89    178.53 o
  -4   0   8     4173.36     4185.43    358.28 o
  -2   0   8     1047.19      963.91     57.82 o
   0   0   8        2.95        5.26      2.46 o
   2   0   8        0.79       -2.30      3.26 o
   4   0   8      688.69      692.83     18.13 o
   6   0   8     1725.77     1596.71    136.90 o
   8   0   8      267.88      255.40     20.41 o
  10   0   8       11.72       19.24      3.78 o
  12   0   8     3318.85     3212.38    108.78 o
  14   0   8       95.30       82.42      8.08 o
  16   0   8    28966.49    27399.21   1793.36 o
  18   0   8      782.43      734.59     36.74 o
  20   0   8     1443.01     1445.67     38.23 o
  22   0   8     2455.85     2512.20    101.17 o
  24   0   8     1943.96     2005.05     59.61 o
  26   0   8      359.17      297.49     27.19 o
  28   0   8        4.60        2.36      3.70 o
  30   0   8     1719.20     2322.90    131.99 o
 -31   1   8      348.52      318.93     28.77 o
 -29   1   8       38.41       33.45      3.66 o
 -27   1   8       59.29       74.86      6.68 o
 -25   1   8      355.86      355.91     31.61 o
 -23   1   8      798.73      836.12     37.19 o
 -21   1   8      447.05      442.25     19.16 o
 -19   1   8      597.81      642.26     26.18 o
 -17   1   8      966.11     1074.43     56.10 o
 -15   1   8      778.01      839.66     37.69 o
 -13   1   8     1041.44     1045.99     35.50 o
 -11   1   8      206.45      199.58      6.36 o
  -9   1   8     2300.85     2044.53     86.61 o
  -7   1   8     1501.09     1512.68     70.86 o
  -5   1   8      140.48      132.96     13.93 o
  -3   1   8       88.58       77.98      7.19 o
  -1   1   8     5288.21     5389.82    230.96 o
   1   1   8     1351.92     1441.76     43.97 o
   3   1   8     5409.01     5899.66    134.10 o
   5   1   8     9805.97    10450.84    252.07 o
   7   1   8      261.08      262.19     14.96 o
   9   1   8     1338.73     1275.55     35.55 o
  11   1   8        0.02        2.07      2.21 o
  13   1   8       87.89       95.66      7.29 o
  15   1   8        0.74        2.24      3.18 o
  17   1   8      647.40      613.64     20.72 o
  19   1   8     3390.87     3427.03     77.25 o
  21   1   8      331.71      325.94     14.36 o
  23   1   8       12.35       21.98      3.08 o
  25   1   8      244.52      262.13      9.94 o
  27   1   8      215.63      238.87     16.28 o
  29   1   8      166.97      209.57     18.48 o
 -30   2   8       12.35       12.03      3.05 o
 -28   2   8       19.47       25.15      3.67 o
 -26   2   8        6.26        8.65      3.27 o
 -24   2   8       16.84       14.55      3.42 o
 -22   2   8      102.40       87.11      6.37 o
 -20   2   8       25.71       27.14      2.86 o
 -18   2   8      974.00      974.27     34.10 o
 -16   2   8      293.21      309.73     18.09 o
 -14   2   8     1086.12     1067.97     36.85 o
 -12   2   8       36.34       39.87      3.41 o
 -10   2   8      450.34      526.05     19.58 o
  -8   2   8       53.53       72.40      5.35 o
  -6   2   8        0.14        6.91      3.80 o
  -4   2   8      256.84      303.03      8.20 o
  -2   2   8     2149.80     2155.25     21.94 o
   0   2   8     4701.90     4967.88     86.21 o
   2   2   8      184.11      196.34      9.10 o
   4   2   8      859.79      894.43     14.94 o
   6   2   8      396.42      303.23     13.32 o
   8   2   8      455.77      461.15     19.54 o
  10   2   8     1124.04     1146.17     25.56 o
  12   2   8      241.96      220.46     11.71 o
  14   2   8       10.59        4.35      1.59 o
  16   2   8     1486.98     1353.78     47.23 o
  18   2   8      198.07      211.41     11.20 o
  20   2   8      114.94      116.93      8.32 o
  22   2   8       56.01       61.50      5.20 o
  24   2   8      255.00      285.12     20.16 o
  26   2   8      219.44      261.51     20.27 o
  28   2   8       64.16       72.87      6.46 o
 -29   3   8      145.95      155.00      9.45 o
 -27   3   8      699.76      762.17     33.53 o
 -25   3   8       63.77       56.34      5.05 o
 -23   3   8        1.66        3.24      2.19 o
 -21   3   8       13.29       13.83      3.65 o
 -19   3   8       67.72       77.93      5.22 o
 -17   3   8       15.54       15.31      1.72 o
 -15   3   8     1223.73     1288.07     24.94 o
 -13   3   8     1398.93     1440.67     31.72 o
 -11   3   8        0.44        3.36      1.61 o
  -9   3   8      448.84      437.96     12.08 o
  -7   3   8       68.88       72.64      4.37 o
  -5   3   8       18.45       22.33      1.65 o
  -3   3   8      190.19      191.98      8.29 o
  -1   3   8        4.12        3.75      0.88 o
   1   3   8       61.47       55.67      3.90 o
   3   3   8      278.21      303.62      7.14 o
   5   3   8     1694.69     1960.68     34.46 o
   7   3   8       25.14       29.89      2.65 o
   9   3   8      135.77      143.50      8.99 o
  11   3   8      104.51      102.34      9.70 o
  13   3   8      257.15      266.49     12.64 o
  15   3   8      299.23      285.54     16.32 o
  17   3   8      966.12      920.20     37.03 o
  19   3   8     1354.82     1270.61     48.61 o
  21   3   8       99.54       91.93      7.73 o
  23   3   8      558.57      669.72     23.15 o
  25   3   8       14.70       22.58      5.61 o
  27   3   8      311.74      341.50     25.78 o
 -26   4   8     1911.02     1894.23     72.91 o
 -24   4   8      250.02      227.41     20.62 o
 -22   4   8      488.80      512.65     17.16 o
 -20   4   8      126.47      133.36      9.16 o
 -18   4   8       51.41       50.55      5.82 o
 -16   4   8      807.50      891.07     20.71 o
 -14   4   8       20.96       22.55      1.74 o
 -12   4   8      181.86      182.87     11.41 o
 -10   4   8      648.31      664.53     14.26 o
  -8   4   8     4331.92     4801.87     90.39 o
  -6   4   8       57.04       55.24      3.46 o
  -4   4   8      266.05      258.16      9.98 o
  -2   4   8     3070.55     3204.10     65.83 o
   0   4   8       44.16       49.78      3.19 o
   2   4   8        4.92        4.70      1.79 o
   4   4   8      809.46      756.32     25.68 o
   6   4   8     2473.68     2556.55     81.83 o
   8   4   8        6.44        7.55      2.10 o
  10   4   8     1469.59     1493.37     27.96 o
  12   4   8     2323.91     2353.90     52.20 o
  14   4   8      225.62      206.23     11.77 o
  16   4   8     1404.99     1237.33     26.88 o
  18   4   8      121.05      122.76      7.44 o
  20   4   8      202.49      207.16     10.69 o
  22   4   8      112.30      119.02      7.94 o
  24   4   8      342.89      334.18     26.32 o
 -23   5   8     2077.62     2137.54     67.18 o
 -21   5   8      182.56      164.90     11.10 o
 -19   5   8       34.04       28.09      4.16 o
 -17   5   8      100.70       87.23      6.81 o
 -15   5   8      827.88      852.16     19.06 o
 -13   5   8      235.27      201.61     18.14 o
 -11   5   8       33.50       32.84      2.53 o
  -9   5   8      678.02      698.72     33.06 o
  -7   5   8       37.74       47.53      4.91 o
  -5   5   8       10.04       15.38      1.61 o
  -3   5   8      153.79      146.90      8.42 o
  -1   5   8     3100.48     3156.75     79.89 o
   1   5   8     5836.51     6098.13     97.85 o
   3   5   8     1093.22     1157.36     26.89 o
   5   5   8     1398.98     1433.35     40.89 o
   7   5   8     1015.96     1067.43     44.21 o
   9   5   8      378.02      346.23     25.36 o
  11   5   8      664.54      687.58     29.02 o
  13   5   8        3.13        2.52      3.58 o
  15   5   8      116.51      129.84     11.59 o
  17   5   8        0.91        0.91      2.87 o
  19   5   8      115.98      120.08      8.47 o
  21   5   8       10.55       30.72      3.49 o
 -18   6   8      146.07      122.70     11.37 o
 -16   6   8      482.88      468.11     21.01 o
 -14   6   8      124.25      106.72      8.32 o
 -12   6   8      167.09      144.43     12.10 o
 -10   6   8      931.64      865.26     27.13 o
  -8   6   8      859.38      791.97     35.69 o
  -6   6   8      417.39      386.89     20.14 o
  -4   6   8      173.72      168.88     11.11 o
  -2   6   8      294.91      286.11     15.77 o
   0   6   8      980.54      928.65     35.04 o
   2   6   8     1277.54     1268.04     27.30 o
   4   6   8      641.08      621.54     22.91 o
   6   6   8      489.41      480.37     27.85 o
   8   6   8       28.98       28.46      3.35 o
  10   6   8      463.32      517.30     20.42 o
  12   6   8       16.40       30.21      4.46 o
  14   6   8      283.42      286.56     25.53 o
  16   6   8      533.12      654.72     46.18 o
 -11   7   8       95.35      103.25      9.11 o
  -9   7   8       10.61        7.67      4.66 o
  -7   7   8       40.59       38.23      4.01 o
  -5   7   8       71.85       68.04      7.30 o
  -3   7   8      205.58      165.53     15.16 o
  -1   7   8        9.08        5.85      3.08 o
   1   7   8      203.66      193.37     23.22 o
   3   7   8       30.88       29.26      3.78 o
   5   7   8        0.18        4.04      3.19 o
   7   7   8      132.63      147.64     12.28 o
   9   7   8       48.80       45.44      6.21 o
 -31   1   9        1.03        3.89      3.50 o
 -29   1   9       11.91       10.40      7.96 o
 -27   1   9       56.90       68.26      5.31 o
 -25   1   9      636.23      707.46     53.45 o
 -23   1   9       31.01       30.80      3.13 o
 -21   1   9       25.40       24.41      5.44 o
 -19   1   9        7.07       12.84      3.62 o
 -17   1   9       70.28       76.46      6.45 o
 -15   1   9       40.87       43.03      2.80 o
 -13   1   9      147.06      131.05      7.59 o
 -11   1   9      433.45      375.20     12.71 o
  -9   1   9      717.27      760.34     31.84 o
  -7   1   9      138.22      196.83     10.51 o
  -5   1   9      564.80      536.44     22.65 o
  -3   1   9      416.61      408.13     15.58 o
  -1   1   9        0.07       -0.01      3.12 o
   1   1   9      748.91      717.52     34.35 o
   3   1   9     2016.02     2082.19     49.86 o
   5   1   9       20.99       20.51      2.07 o
   7   1   9     2186.64     2340.94     56.98 o
   9   1   9      960.23      969.33     35.46 o
  11   1   9      305.32      321.41     13.01 o
  13   1   9      112.42      107.92      6.13 o
  15   1   9     2380.82     2384.72     99.85 o
  17   1   9    10189.36    10462.42    216.10 o
  19   1   9      329.16      340.14     11.48 o
  21   1   9        0.59        2.78      1.96 o
  23   1   9      114.09      102.19      8.34 o
  25   1   9      359.05      383.99     24.31 o
  27   1   9       12.98       10.52      2.43 o
 -30   2   9        6.85        5.15      2.37 o
 -28   2   9       54.07       55.03      5.65 o
 -26   2   9      339.66      296.80     19.54 o
 -24   2   9     1630.52     1593.72     71.03 o
 -22   2   9       33.99       31.04      2.79 o
 -20   2   9      333.33      346.40      9.59 o
 -18   2   9        0.00       -1.58      2.40 o
 -16   2   9       51.02       52.04      3.83 o
 -14   2   9       43.30       41.80      3.11 o
 -12   2   9        0.99        1.52      1.58 o
 -10   2   9      288.94      285.21     14.11 o
  -8   2   9     1109.29     1131.32     34.39 o
  -6   2   9      142.60      135.99      5.63 o
  -4   2   9      467.93      413.51      8.48 o
  -2   2   9       56.52       65.19      4.35 o
   0   2   9       30.67       33.46      2.51 o
   2   2   9     4443.84     4819.27    150.96 o
   4   2   9     1903.56     2112.53     41.30 o
   6   2   9      495.04      540.68     14.40 o
   8   2   9      901.39      903.16     28.07 o
  10   2   9       56.30       47.82      3.83 o
  12   2   9        0.04        1.23      1.75 o
  14   2   9      210.01      211.63     17.40 o
  16   2   9       41.62       42.80      3.47 o
  18   2   9        4.52        5.62      1.75 o
  20   2   9      210.70      184.35     14.31 o
  22   2   9       92.55      107.87      8.55 o
  24   2   9       51.20       61.80      4.71 o
  26   2   9      636.47      754.86     23.32 o
 -27   3   9      160.29      152.61     10.04 o
 -25   3   9      398.63      390.60     17.44 o
 -23   3   9      224.52      194.63     10.70 o
 -21   3   9      300.55      307.98     15.27 o
 -19   3   9      368.87      398.91     17.62 o
 -17   3   9       11.42       12.04      2.38 o
 -15   3   9      231.39      256.41     14.75 o
 -13   3   9       42.18       40.43      4.24 o
 -11   3   9        1.53        3.79      1.68 o
  -9   3   9       81.63      101.29      7.36 o
  -7   3   9      510.66      536.37      8.72 o
  -5   3   9        1.43        3.77      1.29 o
  -3   3   9       84.32       69.41      4.08 o
  -1   3   9      109.15      123.34      6.61 o
   1   3   9       29.78       26.14      2.51 o
   3   3   9        0.00        4.39      1.65 o
   5   3   9      172.81      170.76      8.27 o
   7   3   9       61.72       72.96      5.44 o
   9   3   9      293.09      327.27     12.97 o
  11   3   9       38.45       37.13      2.93 o
  13   3   9       72.27       49.63      4.30 o
  15   3   9      269.01      226.89     16.29 o
  17   3   9     1928.31     1607.76     55.66 o
  19   3   9      193.68      181.38     10.71 o
  21   3   9      178.63      154.89     13.44 o
  23   3   9       14.22       17.23      2.28 o
  25   3   9      223.00      269.94     22.76 o
 -26   4   9     1955.49     2094.90     72.24 o
 -24   4   9      320.76      287.38     17.14 o
 -22   4   9      441.46      457.04     27.28 o
 -20   4   9       88.23       94.12      8.12 o
 -18   4   9       43.81       50.28      3.61 o
 -16   4   9       18.37       21.12      2.28 o
 -14   4   9      139.95      122.70      7.29 o
 -12   4   9     1102.91     1189.98     25.32 o
 -10   4   9      930.97      977.10     32.55 o
  -8   4   9      236.01      227.11      9.63 o
  -6   4   9       36.98       42.94      3.22 o
  -4   4   9        0.06        1.64      1.68 o
  -2   4   9      652.50      635.94     10.81 o
   0   4   9      158.07      144.67      9.30 o
   2   4   9     3043.40     3114.57     65.34 o
   4   4   9      885.19      939.68     28.14 o
   6   4   9       35.54       40.49      3.94 o
   8   4   9       37.56       36.56      3.62 o
  10   4   9       12.34       13.66      3.15 o
  12   4   9      848.16      783.18     17.01 o
  14   4   9      111.04      137.03     12.19 o
  16   4   9        3.83       12.01      2.47 o
  18   4   9      481.40      502.20     18.76 o
  20   4   9      117.71      112.56      9.37 o
  22   4   9       69.44       56.68      8.13 o
 -21   5   9      376.75      365.67     28.57 o
 -19   5   9      220.06      197.37     13.87 o
 -17   5   9       12.72       11.66      2.29 o
 -15   5   9        3.52        4.48      1.76 o
 -13   5   9        4.02        2.85      1.22 o
 -11   5   9        1.06        5.04      1.60 o
  -9   5   9        5.00        3.99      1.24 o
  -7   5   9        3.82        5.73      1.15 o
  -5   5   9      453.71      436.41     16.31 o
  -3   5   9       36.33       36.24      2.49 o
  -1   5   9     3127.11     3234.43    116.39 o
   1   5   9     3239.87     3593.17    116.67 o
   3   5   9      367.62      417.94     27.89 o
   5   5   9        2.07        5.45      3.03 o
   7   5   9     1872.39     2044.97     42.91 o
   9   5   9        0.24        0.99      3.11 o
  11   5   9      389.54      440.57     19.50 o
  13   5   9       42.67       49.94      4.88 o
  15   5   9      151.03      129.35     10.64 o
  17   5   9       41.13       68.30      6.88 o
  19   5   9      177.58      189.86     14.61 o
 -16   6   9      118.76      111.91      9.04 o
 -14   6   9        7.74        5.66      2.20 o
 -12   6   9      257.85      226.40     20.80 o
 -10   6   9       53.05       38.64      2.89 o
  -8   6   9      212.04      184.98     11.95 o
  -6   6   9      214.31      181.03     12.35 o
  -4   6   9       71.51       70.80      5.55 o
  -2   6   9      336.55      308.88     27.01 o
   0   6   9        3.50        7.21      2.15 o
   2   6   9      717.23      703.87     22.36 o
   4   6   9        8.34       10.04      1.94 o
   6   6   9      743.94      730.58     37.30 o
   8   6   9      574.09      587.98     23.97 o
  10   6   9       51.20       55.49     11.59 o
  12   6   9      100.34      121.83     10.27 o
  14   6   9        0.61        7.19      2.36 o
  -7   7   9        0.51       10.86      3.99 o
  -5   7   9      333.97      315.35     33.78 o
  -3   7   9       43.90       40.26      5.12 o
  -1   7   9        8.60        8.68      3.93 o
   1   7   9       80.02       74.19      7.10 o
   3   7   9      151.23      158.68     13.99 o
 -30   0  10      202.42      208.40     30.08 o
 -28   0  10       18.51       21.10      4.86 o
 -26   0  10      634.52      686.01     82.40 o
 -24   0  10      500.44      529.70     58.57 o
 -22   0  10      667.23      638.67     82.66 o
 -20   0  10       93.56       92.62      9.88 o
 -18   0  10      512.65      525.34     43.82 o
 -16   0  10      157.95      160.53      6.52 o
 -14   0  10    10013.37    12892.84    291.87 o
 -12   0  10     2457.55     2320.87    134.73 o
 -10   0  10        4.46        4.84      2.42 o
  -8   0  10      164.06      130.80     16.50 o
  -6   0  10      129.05      125.71     17.83 o
  -4   0  10        8.68       14.18      3.18 o
  -2   0  10     1362.82     1288.14     76.51 o
   0   0  10      221.99      255.15     13.83 o
   2   0  10       81.42      102.10     13.11 o
   4   0  10       11.45       21.84      7.32 o
   6   0  10       64.29       80.78      9.67 o
   8   0  10      806.34      790.31     20.59 o
  10   0  10       17.92       12.08      3.33 o
  12   0  10      814.70      783.26     44.51 o
  14   0  10     3887.84     3889.76    104.95 o
  16   0  10     4636.44     4990.77    298.71 o
  18   0  10      250.79      247.83     24.15 o
  20   0  10      313.18      336.64     33.45 o
  22   0  10        0.80        5.55      2.72 o
  24   0  10      135.53      152.05     24.37 o
  26   0  10      235.38      235.40     28.37 o
 -29   1  10       14.10       19.11      3.74 o
 -27   1  10       24.28       22.96      5.13 o
 -25   1  10      314.85      305.94     24.67 o
 -23   1  10      853.90      864.44     59.67 o
 -21   1  10      184.24      181.80     15.95 o
 -19   1  10       31.21       27.06      2.22 o
 -17   1  10      183.27      195.09     13.56 o
 -15   1  10        0.26        0.05      3.50 o
 -13   1  10     3783.02     3791.11    147.57 o
 -11   1  10      339.43      316.51     14.65 o
  -9   1  10      458.17      493.57     21.36 o
  -7   1  10      478.24      489.20     29.86 o
  -5   1  10      414.28      406.02     19.76 o
  -3   1  10        0.22        4.54      1.91 o
  -1   1  10      794.33      835.38     31.32 o
   1   1  10     1642.48     1632.65     56.81 o
   3   1  10     2704.40     2769.85     69.00 o
   5   1  10      326.82      345.51     14.72 o
   7   1  10      388.86      397.83      9.14 o
   9   1  10      600.24      586.89     19.70 o
  11   1  10      203.71      203.99     13.66 o
  13   1  10     2122.86     2120.71     86.96 o
  15   1  10     1080.40     1103.54     37.24 o
  17   1  10       29.07       30.76      2.29 o
  19   1  10       13.62       23.96      3.38 o
  21   1  10       50.32       62.02      5.31 o
  23   1  10        5.51        8.78      3.55 o
  25   1  10       52.43       73.02      6.69 o
 -28   2  10       76.09       78.36      8.10 o
 -26   2  10        0.12        1.98      3.40 o
 -24   2  10       73.65       66.93      5.65 o
 -22   2  10       50.56       38.83      3.69 o
 -20   2  10       17.19       20.47      2.94 o
 -18   2  10      248.16      257.27     15.73 o
 -16   2  10       80.42       84.89      5.83 o
 -14   2  10     2982.83     3036.82     94.46 o
 -12   2  10      800.93      878.15     31.69 o
 -10   2  10       37.27       40.27      2.94 o
  -8   2  10        3.21        4.18      1.53 o
  -6   2  10      538.43      560.84     21.65 o
  -4   2  10      960.64      968.14     38.41 o
  -2   2  10        0.44        5.25      1.43 o
   0   2  10      657.54      643.34     12.55 o
   2   2  10       67.69       53.28      3.95 o
   4   2  10       18.78       21.90      2.59 o
   6   2  10        0.80       -0.31      1.26 o
   8   2  10      756.73      755.21     23.06 o
  10   2  10       88.40      103.60      6.68 o
  12   2  10       27.17       21.31      2.67 o
  14   2  10      277.66      268.55     17.45 o
  16   2  10       24.09       22.14      2.26 o
  18   2  10      484.12      390.26     23.17 o
  20   2  10      775.83      758.73     30.92 o
  22   2  10       40.53       42.09      5.39 o
  24   2  10       71.93       84.55     11.17 o
 -27   3  10      135.91      140.59     17.46 o
 -25   3  10      836.02      883.63     41.19 o
 -23   3  10       27.21       24.72      4.55 o
 -21   3  10      146.12      141.31      9.44 o
 -19   3  10       36.06       23.87      2.37 o
 -17   3  10      309.15      286.44     16.93 o
 -15   3  10        0.01        2.54      2.27 o
 -13   3  10       89.67       99.66      7.97 o
 -11   3  10       31.63       27.63      2.46 o
  -9   3  10     1069.14     1097.02     35.26 o
  -7   3  10      415.62      438.07     11.26 o
  -5   3  10       30.37       29.31      2.43 o
  -3   3  10       52.37       55.80      7.64 o
  -1   3  10      824.67      868.74     17.76 o
   1   3  10      360.66      372.26     11.10 o
   3   3  10       12.76       11.72      2.04 o
   5   3  10      161.84      168.51      8.20 o
   7   3  10       47.24       43.21      3.60 o
   9   3  10      439.88      450.25     16.90 o
  11   3  10      511.51      543.86     15.63 o
  13   3  10       33.90       29.00      2.92 o
  15   3  10      602.92      576.33     33.09 o
  17   3  10        0.74        0.68      2.13 o
  19   3  10      297.31      274.70     20.52 o
  21   3  10        7.02       22.12      4.58 o
  23   3  10      451.69      547.18     24.04 o
 -24   4  10        3.37        6.74      2.57 o
 -22   4  10        1.65        4.04      2.43 o
 -20   4  10       68.04       60.11      4.94 o
 -18   4  10       16.60       17.99      2.48 o
 -16   4  10       50.80       54.01      4.24 o
 -14   4  10      196.88      187.86     14.05 o
 -12   4  10      132.24      132.56      8.16 o
 -10   4  10       15.58       18.38      2.11 o
  -8   4  10      303.63      293.09     11.27 o
  -6   4  10      276.89      262.81     10.16 o
  -4   4  10      894.48      943.34     21.56 o
  -2   4  10       16.13       18.39      1.79 o
   0   4  10       88.72      104.68      6.13 o
   2   4  10        2.34        2.09      3.51 o
   4   4  10     2409.83     2550.32     47.48 o
   6   4  10        0.25        1.84      1.89 o
   8   4  10        4.06        3.75      1.92 o
  10   4  10        1.15        3.95      2.27 o
  12   4  10      213.14      254.63     17.45 o
  14   4  10       37.52       53.15      5.82 o
  16   4  10      424.32      376.59     29.43 o
  18   4  10       44.13       35.58      4.43 o
  20   4  10        0.58       10.67      5.51 o
 -21   5  10      106.46       92.64      8.11 o
 -19   5  10      575.17      601.95     39.80 o
 -17   5  10       59.12       68.86      5.23 o
 -15   5  10       69.59       73.49      6.22 o
 -13   5  10      187.90      184.14      8.96 o
 -11   5  10       16.47       17.40      1.54 o
  -9   5  10       88.86       87.99      5.54 o
  -7   5  10       34.00       32.13      2.02 o
  -5   5  10        5.26        6.54      3.44 o
  -3   5  10       89.36       93.49      7.81 o
  -1   5  10      930.71      909.12     25.99 o
   1   5  10     1923.19     2053.03     40.76 o
   3   5  10     1614.75     1601.01     38.74 o
   5   5  10     3673.75     3966.18    115.20 o
   7   5  10        0.03       -1.85      4.68 o
   9   5  10      893.30      978.52     21.87 o
  11   5  10       52.52       54.73      4.52 o
  13   5  10      982.86      983.20     38.91 o
  15   5  10        0.53       10.63      2.77 o
  17   5  10        4.41        6.44      2.71 o
 -14   6  10      470.10      433.65     28.42 o
 -12   6  10       18.86       22.50      3.40 o
 -10   6  10       30.19       26.68      3.12 o
  -8   6  10       39.42       31.02      2.82 o
  -6   6  10       17.08       19.20      4.78 o
  -4   6  10      333.55      291.67     23.84 o
  -2   6  10      518.93      563.04     41.20 o
   0   6  10      424.17      385.21     35.69 o
   2   6  10      559.50      535.81     29.52 o
   4   6  10     1022.48     1050.35     28.89 o
   6   6  10        7.10        2.32      3.92 o
   8   6  10        6.15       13.47      3.48 o
  10   6  10       61.65       64.19      6.67 o
  12   6  10        3.41        6.60      2.73 o
 -27   1  11       96.57       98.32      9.33 o
 -25   1  11      285.09      290.19     23.51 o
 -23   1  11       95.85       99.64     18.25 o
 -21   1  11       41.28       32.12      4.20 o
 -19   1  11      529.23      541.85     32.01 o
 -17   1  11       81.52       85.76      4.47 o
 -15   1  11       87.24       84.04      5.02 o
 -13   1  11    11790.88    13153.90    672.89 o
 -11   1  11      441.66      401.75     21.25 o
  -9   1  11      318.15      306.17     19.54 o
  -7   1  11        5.27        8.45      1.53 o
  -5   1  11       82.23       94.29      5.56 o
  -3   1  11      125.07      109.76      8.28 o
  -1   1  11      497.12      448.94     18.03 o
   1   1  11      209.07      210.42     16.84 o
   3   1  11        0.88        1.72      2.36 o
   5   1  11        0.33       -0.91      2.48 o
   7   1  11        0.42        3.35      2.93 o
   9   1  11      137.42      132.15     11.02 o
  11   1  11     3222.08     3155.85     53.05 o
  13   1  11      156.04      159.64     13.01 o
  15   1  11      208.68      227.07     18.05 o
  17   1  11       14.28       22.50      2.70 o
  19   1  11      669.13      665.54     15.69 o
  21   1  11        7.85        8.37      2.27 o
  23   1  11       45.80       48.29      4.50 o
  25   1  11      438.33      577.79     30.03 o
 -26   2  11       35.79       37.21      4.15 o
 -24   2  11      147.10      143.32      8.74 o
 -22   2  11       53.31       39.28      3.20 o
 -20   2  11       69.95       68.87      4.57 o
 -18   2  11       69.94       70.17      6.56 o
 -16   2  11       20.79       23.32      2.20 o
 -14   2  11      297.90      297.41     20.21 o
 -12   2  11        2.55        3.01      1.21 o
 -10   2  11      363.68      395.29     16.47 o
  -8   2  11        1.79        3.15      1.31 o
  -6   2  11      171.99      160.04     11.45 o
  -4   2  11        3.22        8.07      2.04 o
  -2   2  11     2439.27     2626.82     90.61 o
   0   2  11     3929.66     4291.83    103.54 o
   2   2  11       67.45       73.24      5.67 o
   4   2  11      215.00      259.25     17.07 o
   6   2  11        3.89        2.48      1.49 o
   8   2  11      748.78      844.58     22.87 o
  10   2  11      142.29      150.09      8.98 o
  12   2  11       40.94       39.22      3.10 o
  14   2  11       12.21        9.54      1.86 o
  16   2  11      472.29      461.15     11.27 o
  18   2  11       65.45       53.81      4.72 o
  20   2  11       85.46       89.93      8.42 o
  22   2  11       15.00       19.54      4.74 o
  24   2  11       38.79       42.11      4.34 o
 -25   3  11       44.16       39.64      3.99 o
 -23   3  11      359.01      332.72     25.67 o
 -21   3  11       31.97       42.78      5.81 o
 -19   3  11       82.62       79.01      6.40 o
 -17   3  11        4.83        7.34      1.82 o
 -15   3  11      237.51      232.41     16.13 o
 -13   3  11     2002.06     1928.72    105.17 o
 -11   3  11      219.87      217.77     14.53 o
  -9   3  11       19.34       18.23      1.61 o
  -7   3  11      184.32      188.47     12.99 o
  -5   3  11     1089.63     1111.92     21.90 o
  -3   3  11        6.59        6.52      1.96 o
  -1   3  11      130.17      152.73      6.61 o
   1   3  11        0.69        4.77      2.34 o
   3   3  11       69.50       64.08      4.35 o
   5   3  11       55.01       65.27      5.04 o
   7   3  11      665.31      649.10     15.78 o
   9   3  11        2.86        4.96      1.78 o
  11   3  11      162.43      139.80      9.76 o
  13   3  11       20.74       23.92      2.53 o
  15   3  11      245.54      243.77     16.10 o
  17   3  11      210.19      188.56      9.48 o
  19   3  11       23.94       19.35      4.18 o
  21   3  11       52.61       47.76      6.58 o
 -22   4  11        0.33        5.81      3.24 o
 -20   4  11       32.48       27.20      3.26 o
 -18   4  11       29.72       34.04      3.04 o
 -16   4  11      359.20      364.54     19.59 o
 -14   4  11       21.64       29.50      4.48 o
 -12   4  11      288.62      300.88     27.45 o
 -10   4  11        5.47        6.49      2.27 o
  -8   4  11       77.12       81.02      6.94 o
  -6   4  11      606.85      655.31     18.18 o
  -4   4  11      962.51      984.89     22.37 o
  -2   4  11       18.20       21.28      4.05 o
   0   4  11      642.59      646.44     16.88 o
   2   4  11     2228.94     2368.84     66.98 o
   4   4  11      136.55      135.78      9.20 o
   6   4  11     1063.81     1140.72     27.66 o
   8   4  11      378.50      422.98     29.88 o
  10   4  11      110.19      114.25      7.82 o
  12   4  11      159.71      157.80     13.07 o
  14   4  11      172.50      158.58      9.69 o
  16   4  11      275.13      289.64     15.69 o
  18   4  11       39.45       38.19      4.60 o
 -17   5  11       50.21       46.93      4.48 o
 -15   5  11      104.98       89.11      7.33 o
 -13   5  11       36.72       45.31      5.03 o
 -11   5  11       24.68       21.57      2.39 o
  -9   5  11       68.00       58.26      5.79 o
  -7   5  11      143.60      136.32      9.69 o
  -5   5  11       77.26       71.54      5.20 o
  -3   5  11     1184.95     1173.20     29.75 o
  -1   5  11      871.91      892.73     19.96 o
   1   5  11      224.04      240.87     18.14 o
   3   5  11      419.44      428.21     29.73 o
   5   5  11     1074.70     1080.75     39.77 o
   7   5  11      689.51      723.91     45.25 o
   9   5  11       19.10       16.66      3.31 o
  11   5  11       49.54       39.93      3.77 o
  13   5  11       42.59       35.06      5.58 o
  15   5  11        4.47        6.05      3.36 o
 -10   6  11      390.12      390.96     42.65 o
  -8   6  11      374.56      301.49     27.90 o
  -6   6  11      164.35      162.61     13.87 o
  -4   6  11       42.06       40.04      4.02 o
  -2   6  11       80.22       79.02     10.13 o
   0   6  11     1185.74     1282.21     82.56 o
   2   6  11      391.61      369.01     29.64 o
   4   6  11      241.24      238.52     18.98 o
   6   6  11       30.49       29.73      3.26 o
   8   6  11        3.96        3.27      2.85 o
 -26   0  12      197.22      192.96     19.71 o
 -24   0  12      370.98      405.09     53.54 o
 -22   0  12        5.73        6.89      3.31 o
 -20   0  12      820.34      894.14    105.38 o
 -18   0  12      178.12      133.67     16.84 o
 -16   0  12       73.71       61.13     14.64 o
 -14   0  12     1282.16     1213.84    120.31 o
 -12   0  12    14417.18    14933.11   1044.47 o
 -10   0  12      489.21      506.47     39.33 o
  -8   0  12      986.81      936.44     67.16 o
  -6   0  12      336.64      289.64     45.72 o
  -4   0  12       50.23       40.85      5.31 o
  -2   0  12      112.54      135.88     15.84 o
   0   0  12      597.77      608.41     43.55 o
   2   0  12      876.88      881.61     38.74 o
   4   0  12      638.00      611.92     29.07 o
   6   0  12       10.95       14.09      3.85 o
   8   0  12     2487.87     2539.58     63.20 o
  10   0  12       43.16       64.03     19.88 o
  12   0  12    19189.20    19700.71    652.23 o
  14   0  12        2.07        7.86     14.53 o
  16   0  12     1253.95     1307.40     43.28 o
  18   0  12     1453.14     1583.50     45.21 o
  20   0  12      617.03      603.73     25.52 o
  22   0  12      169.78      138.90     15.70 o
 -25   1  12       64.02       59.77      9.64 o
 -23   1  12      124.10      115.47      8.65 o
 -21   1  12      395.03      454.92     53.19 o
 -19   1  12      148.98      121.73     11.16 o
 -17   1  12      323.86      263.15     29.93 o
 -15   1  12       81.53       65.28      6.85 o
 -13   1  12     1206.12     1117.70     60.47 o
 -11   1  12     1226.35     1055.29     62.51 o
  -9   1  12       46.75       49.78      3.88 o
  -7   1  12       41.11       50.20      4.57 o
  -5   1  12      941.28      949.71     29.88 o
  -3   1  12     1424.18     1436.52     48.80 o
  -1   1  12     1144.39     1147.02     44.51 o
   1   1  12     2721.56     2844.99     92.83 o
   3   1  12       10.26       12.70      2.42 o
   5   1  12      417.88      435.01     13.29 o
   7   1  12        7.00        6.60      2.50 o
   9   1  12      402.58      428.42     12.70 o
  11   1  12        9.29        7.52      2.18 o
  13   1  12      147.32      141.33     11.18 o
  15   1  12     1831.37     1770.14     39.43 o
  17   1  12      164.63      188.42     15.89 o
  19   1  12       46.08       49.25      4.62 o
  21   1  12        3.38        4.21      2.20 o
  23   1  12      289.86      303.27     21.12 o
 -24   2  12       54.17       60.72      6.94 o
 -22   2  12      148.35      140.72     17.80 o
 -20   2  12      111.83       99.42      7.09 o
 -18   2  12      586.37      570.11     25.80 o
 -16   2  12        1.99        4.52      1.92 o
 -14   2  12      264.43      269.98     22.88 o
 -12   2  12        8.93        6.00      1.36 o
 -10   2  12        0.01        1.97      1.68 o
  -8   2  12       65.60       71.09      4.59 o
  -6   2  12      604.28      600.27     26.75 o
  -4   2  12      817.08      788.24     23.39 o
  -2   2  12        0.01        3.81      1.12 o
   0   2  12      419.87      412.40      9.88 o
   2   2  12        0.62        5.77      1.32 o
   4   2  12       80.19       89.33      6.10 o
   6   2  12      127.20      145.12     10.68 o
   8   2  12      129.66      145.48     11.75 o
  10   2  12      258.12      252.92     22.05 o
  12   2  12     1416.01     1385.70     33.05 o
  14   2  12       40.94       45.87      5.61 o
  16   2  12       12.61       11.43      2.05 o
  18   2  12       13.44       13.11      2.29 o
  20   2  12      393.73      367.17     31.07 o
  22   2  12       69.62       74.29      7.59 o
 -23   3  12        8.63       11.78      3.02 o
 -21   3  12        0.50        3.82      1.85 o
 -19   3  12      122.27      107.47      7.85 o
 -17   3  12      412.84      370.88     24.35 o
 -15   3  12       57.93       53.40      5.61 o
 -13   3  12        5.19        3.62      2.76 o
 -11   3  12      126.25      122.54      7.05 o
  -9   3  12       33.29       36.38      4.55 o
  -7   3  12      131.01      129.62      9.61 o
  -5   3  12       29.24       27.12      2.67 o
  -3   3  12      141.61      133.70      8.28 o
  -1   3  12       29.15       25.47      2.85 o
   1   3  12      569.04      632.44     13.84 o
   3   3  12       12.51       20.88      2.23 o
   5   3  12       62.01       68.45      5.54 o
   7   3  12      374.70      385.38     15.22 o
   9   3  12      149.07      147.62      9.65 o
  11   3  12       39.89       45.54      4.55 o
  13   3  12      718.87      746.77     27.36 o
  15   3  12     1360.29     1358.15     60.50 o
  17   3  12        0.04        0.38      2.37 o
  19   3  12      247.40      290.80     32.45 o
 -20   4  12      266.59      234.73     17.92 o
 -18   4  12       47.86       36.29      4.03 o
 -16   4  12       61.41       54.54      5.48 o
 -14   4  12      197.12      217.12     14.10 o
 -12   4  12     1208.76     1169.98     55.07 o
 -10   4  12      213.19      218.55     16.47 o
  -8   4  12      138.13      138.39      9.61 o
  -6   4  12     1709.16     1795.42     32.98 o
  -4   4  12      291.74      309.34     11.74 o
  -2   4  12      111.01      128.87      6.78 o
   0   4  12      752.51      762.70     19.95 o
   2   4  12     1326.82     1410.99     35.59 o
   4   4  12       25.84       24.84      2.58 o
   6   4  12      251.82      243.55      9.50 o
   8   4  12      846.62      900.29     39.57 o
  10   4  12      336.57      330.89     18.79 o
  12   4  12      966.41      949.18     39.54 o
  14   4  12        5.25        6.50      2.95 o
  16   4  12      161.40      142.25      9.94 o
 -15   5  12        2.50        5.67      2.52 o
 -13   5  12      409.60      401.52     28.63 o
 -11   5  12      147.59      137.72     12.97 o
  -9   5  12        1.83        3.38      2.30 o
  -7   5  12       55.74       42.92      3.99 o
  -5   5  12      836.34      845.03     33.46 o
  -3   5  12     3840.66     3840.14    170.40 o
  -1   5  12      441.22      440.48     31.29 o
   1   5  12      500.77      526.98     29.93 o
   3   5  12       93.77       85.26      7.15 o
   5   5  12      182.07      184.17     15.29 o
   7   5  12      334.36      352.68     30.07 o
   9   5  12       44.86       49.30      4.71 o
  11   5  12       72.98       78.59      8.91 o
  -2   6  12      363.26      283.21     23.14 o
 -23   1  13        6.74        2.50      3.59 o
 -21   1  13       65.67       44.66      8.08 o
 -19   1  13      384.10      321.44     22.76 o
 -17   1  13       22.41       19.80      3.55 o
 -15   1  13      161.65      136.20     12.56 o
 -13   1  13      218.12      194.25     21.60 o
 -11   1  13        0.28        0.78      1.18 o
  -9   1  13       27.02       23.35      3.35 o
  -7   1  13      219.17      226.79     18.43 o
  -5   1  13       95.95       95.58      8.00 o
  -3   1  13      242.76      286.52     21.13 o
  -1   1  13      496.36      507.30     12.86 o
   1   1  13       36.15       42.77      3.33 o
   3   1  13      603.62      597.07     16.15 o
   5   1  13      487.12      493.08     13.29 o
   7   1  13      151.86      176.24     13.02 o
   9   1  13       87.30      102.23      8.11 o
  11   1  13     2116.03     2202.13    115.54 o
  13   1  13     3350.00     3439.13     68.64 o
  15   1  13      189.73      190.56     16.69 o
  17   1  13        2.81        6.19      4.66 o
  19   1  13        0.89        5.98      2.23 o
 -22   2  13        0.59        8.41      2.26 o
 -20   2  13       21.42       20.34      2.85 o
 -18   2  13       16.22       15.33      3.84 o
 -16   2  13       48.38       46.36      5.08 o
 -14   2  13       69.40       59.32      5.32 o
 -12   2  13      240.90      254.70     22.83 o
 -10   2  13        4.01        3.45      2.58 o
  -8   2  13       38.98       37.40      3.40 o
  -6   2  13        0.06        2.92      2.78 o
  -4   2  13      224.86      204.49     11.03 o
  -2   2  13     1017.09     1007.18     32.12 o
   0   2  13      413.37      416.98     12.37 o
   2   2  13        4.11        5.79      1.90 o
   4   2  13      386.35      382.54     22.88 o
   6   2  13       68.86       68.18      6.51 o
   8   2  13       27.19       30.48      3.08 o
  10   2  13       29.22       30.42      2.62 o
  12   2  13       12.30       11.99      2.52 o
  14   2  13       21.47       23.22      4.98 o
  16   2  13       65.85       59.85      7.10 o
  18   2  13       22.00       24.35      2.87 o
 -21   3  13        0.62        1.80      3.39 o
 -19   3  13      242.53      210.97     17.68 o
 -17   3  13        0.67        4.31      3.35 o
 -15   3  13       37.01       31.99      3.29 o
 -13   3  13       44.79       32.92      4.20 o
 -11   3  13      183.25      144.03     13.36 o
  -9   3  13        0.69        1.64      1.58 o
  -7   3  13        0.43        0.75      2.14 o
  -5   3  13        0.56        4.23      1.80 o
  -3   3  13       11.63       13.45      2.76 o
  -1   3  13       16.94       21.63      2.53 o
   1   3  13       44.47       39.90      3.64 o
   3   3  13        7.74        9.53      2.68 o
   5   3  13       20.59       25.69      2.68 o
   7   3  13       27.22       25.96      5.15 o
   9   3  13       35.46       28.47      7.44 o
  11   3  13      171.11      156.95     12.50 o
  13   3  13      756.89      671.76     42.78 o
  15   3  13       42.23       40.34      4.74 o
  17   3  13       60.68       59.31      6.17 o
 -16   4  13      272.04      220.18     18.50 o
 -14   4  13      372.40      382.73     33.28 o
 -12   4  13      148.49      134.08     12.01 o
 -10   4  13       52.72       39.60      3.66 o
  -8   4  13       10.16        7.13      2.93 o
  -6   4  13      502.26      495.40     28.38 o
  -4   4  13        1.75        7.38      2.54 o
  -2   4  13     1505.43     1608.41     36.90 o
   0   4  13      204.96      180.23      9.75 o
   2   4  13       10.11        9.80      1.82 o
   4   4  13       34.02       24.79      2.43 o
   6   4  13       35.89       35.82      3.53 o
   8   4  13      678.22      708.32     23.84 o
  10   4  13       20.10       24.90      3.54 o
  12   4  13       16.14       12.66      3.02 o
 -11   5  13        1.55        8.93      2.66 o
  -9   5  13       92.40       83.06      7.15 o
  -7   5  13       33.72       28.53      3.20 o
  -5   5  13     1111.80     1177.51     32.56 o
  -3   5  13     1500.50     1513.07     46.50 o
  -1   5  13      663.98      659.24     42.20 o
   1   5  13       18.94       12.27      3.71 o
   3   5  13      457.97      461.29     36.01 o
   5   5  13        5.18        5.93      3.47 o
   7   5  13      163.33      167.28     13.69 o
 -22   0  14      299.91      295.03     45.37 o
 -20   0  14        7.16        9.45      6.68 o
 -18   0  14     4418.10     3786.65    621.40 o
 -16   0  14      579.33      446.86     47.14 o
 -14   0  14       26.19       12.46      3.94 o
 -12   0  14       24.59       30.95      6.69 o
 -10   0  14        1.86       14.47     10.31 o
  -8   0  14       22.03       20.77      5.67 o
  -6   0  14      626.28      569.68     91.91 o
  -4   0  14      461.35      483.10     22.35 o
  -2   0  14      104.72      121.13     15.94 o
   0   0  14        9.45       16.97     10.79 o
   2   0  14        9.23        6.47      4.37 o
   4   0  14      568.07      590.82     26.30 o
   6   0  14      371.02      347.81     15.24 o
   8   0  14      262.91      298.57     39.05 o
  10   0  14     2215.82     2347.16     53.44 o
  12   0  14     1632.81     1761.76     61.70 o
  14   0  14      105.91      129.22     11.09 o
  16   0  14      252.12      246.78     32.74 o
  18   0  14       27.26       28.09      6.62 o
 -21   1  14       30.94       19.85      6.54 o
 -19   1  14        3.18        4.14      2.93 o
 -17   1  14     1320.88     1300.06    112.05 o
 -15   1  14      115.47      100.34      9.60 o
 -13   1  14      169.01      167.77     15.38 o
 -11   1  14      100.78       95.75      9.50 o
  -9   1  14       42.47       38.18      4.47 o
  -7   1  14       51.38       49.98      3.81 o
  -5   1  14      371.00      397.73     23.50 o
  -3   1  14      338.61      360.81     12.30 o
  -1   1  14      746.46      763.36     15.50 o
   1   1  14       65.68       75.32      7.67 o
   3   1  14       84.22       67.60      5.79 o
   5   1  14       36.54       33.56      3.38 o
   7   1  14      282.20      293.59     22.30 o
   9   1  14      572.11      596.64     21.50 o
  11   1  14      568.02      607.99     35.66 o
  13   1  14       23.29       23.73      3.36 o
  15   1  14        1.81        4.14      2.71 o
  17   1  14       51.91       53.26      4.11 o
 -20   2  14       12.04       13.42      4.69 o
 -18   2  14     2008.33     1960.93    115.00 o
 -16   2  14      626.29      599.48     34.91 o
 -14   2  14       57.21       46.15      4.20 o
 -12   2  14       34.27       24.10      3.34 o
 -10   2  14       90.97       98.14      7.94 o
  -8   2  14      372.92      336.80     29.98 o
  -6   2  14        0.00        2.50      1.94 o
  -4   2  14      162.74      131.85      8.84 o
  -2   2  14        0.19        0.68      2.41 o
   0   2  14        1.08        6.60      1.90 o
   2   2  14       24.25       13.90      2.37 o
   4   2  14      143.06      157.90     13.08 o
   6   2  14        5.86        9.91      2.97 o
   8   2  14        8.25       10.25      2.31 o
  10   2  14      276.73      278.50     22.45 o
  12   2  14       16.49       13.26      3.17 o
  14   2  14       35.50       29.65      5.40 o
  16   2  14      147.35      130.17     10.14 o
 -17   3  14        9.57        8.04      2.57 o
 -15   3  14        0.00        4.40      2.38 o
 -13   3  14      163.44      146.74     15.36 o
 -11   3  14        9.36        6.07      2.21 o
  -9   3  14        7.84        8.33      2.16 o
  -7   3  14        0.00        6.70      2.46 o
  -5   3  14     1019.37     1071.05     35.34 o
  -3   3  14      440.41      440.94     35.04 o
  -1   3  14       20.10       15.13      3.54 o
   1   3  14       59.24       48.98      3.27 o
   3   3  14       43.96       38.50      4.32 o
   5   3  14      225.01      229.05     16.76 o
   7   3  14      105.12      106.07      9.54 o
   9   3  14        3.68        7.71      2.31 o
  11   3  14      549.59      479.98     55.01 o
  13   3  14       62.77       60.22      6.32 o
 -12   4  14      144.43      118.28      9.99 o
 -10   4  14      224.30      191.47     17.63 o
  -8   4  14      242.96      223.04     16.98 o
  -6   4  14       24.66       22.95      3.65 o
  -4   4  14        8.72       10.05      2.08 o
  -2   4  14        0.03        8.86      2.52 o
   0   4  14      890.15      853.65     24.69 o
   2   4  14        2.60        2.76      2.13 o
   4   4  14        1.13        5.56      4.54 o
   6   4  14       49.65       54.07      5.66 o
   8   4  14       84.73       74.78      7.71 o
 -19   1  15      181.31      145.76     23.40 o
 -17   1  15     3325.55     3310.16    259.37 o
 -15   1  15      210.27      152.07     16.56 o
 -13   1  15      136.56      134.79      8.88 o
 -11   1  15       13.80       11.67      2.81 o
  -9   1  15        5.49       11.17      3.67 o
  -7   1  15        0.71        1.32      2.29 o
  -5   1  15      254.71      232.26     14.87 o
  -3   1  15       13.51       11.04      3.30 o
  -1   1  15        0.50        1.18      3.34 o
   1   1  15       20.96       15.57      3.01 o
   3   1  15       56.83       50.65      4.68 o
   5   1  15        0.03        3.56      3.06 o
   7   1  15     3473.48     3702.80    109.33 o
   9   1  15      124.20      119.73      9.63 o
  11   1  15      103.92      100.05      8.81 o
  13   1  15        0.29       -0.87      3.66 o
 -16   2  15       27.13       26.60      3.96 o
 -14   2  15       72.73       57.61      7.02 o
 -12   2  15        2.44        1.45      1.43 o
 -10   2  15      226.36      220.58     16.63 o
  -8   2  15      130.04      116.45      8.93 o
  -6   2  15      791.00      765.26     26.17 o
  -4   2  15     1511.80     1560.29     45.08 o
  -2   2  15        0.02        4.05      3.91 o
   0   2  15       72.64       63.45      5.48 o
   2   2  15       12.18       12.91      2.11 o
   4   2  15      145.04      144.54      9.40 o
   6   2  15       37.79       39.72      3.05 o
   8   2  15       19.99       23.23      2.79 o
  10   2  15       62.53       67.01      7.50 o
  12   2  15      193.90      180.10     13.63 o
 -13   3  15        2.68        3.71      5.57 o
 -11   3  15      116.80      101.37     10.67 o
  -9   3  15      604.19      540.88     19.18 o
  -7   3  15       28.21       39.31      4.51 o
  -5   3  15       70.65       66.90      5.92 o
  -3   3  15       72.92       63.74      7.07 o
  -1   3  15      114.10      113.90      7.91 o
   1   3  15       47.76       49.26      4.98 o
   3   3  15      203.11      182.41     12.90 o
   5   3  15        4.88        4.29      2.53 o
   7   3  15      241.71      221.24     20.67 o
   9   3  15        9.81       12.09      6.53 o
  -6   4  15       12.06       19.64      2.47 o
  -4   4  15      275.92      253.08     21.72 o
  -2   4  15      664.94      645.06     25.42 o
   0   4  15        5.66       10.68      2.77 o
 -14   0  16      107.87       98.53      9.55 o
 -12   0  16      199.01      185.58     19.93 o
 -10   0  16      210.58      207.31     48.09 o
  -8   0  16      122.74      120.36     14.04 o
  -6   0  16      179.52      140.44     15.82 o
  -4   0  16      437.67      417.02     32.17 o
  -2   0  16      219.13      202.59     22.96 o
   0   0  16      692.16      716.98     37.06 o
   2   0  16        0.69        9.10      4.00 o
   4   0  16     1207.15     1294.54     48.11 o
   6   0  16      253.01      232.10     33.23 o
   8   0  16     7800.78     8207.69    445.61 o
  10   0  16      141.90      143.21     25.11 o
 -13   1  16        0.21        2.70      3.56 o
 -11   1  16        8.99        9.07      2.30 o
  -9   1  16       78.42       71.51      5.41 o
  -7   1  16      715.69      697.21     21.65 o
  -5   1  16      227.75      250.42     24.90 o
  -3   1  16      535.07      544.25     20.63 o
  -1   1  16       51.35       51.20      5.03 o
   1   1  16       85.02       89.98      7.62 o
   3   1  16        4.05        8.00      2.58 o
   5   1  16      439.65      450.44     24.57 o
   7   1  16       17.21       21.84      4.27 o
   9   1  16       10.99       15.27      2.59 o
 -12   2  16       20.88       21.36      2.50 o
 -10   2  16       58.71       60.39      6.29 o
  -8   2  16      122.63      109.17     10.78 o
  -6   2  16        0.84       -1.95      3.02 o
  -4   2  16      165.17      156.23     10.21 o
  -2   2  16       32.79       33.85      4.23 o
   0   2  16        0.54        5.47      2.56 o
   2   2  16        2.79        9.83      3.27 o
   4   2  16       42.87       43.02      4.97 o
   6   2  16      415.95      399.78     29.20 o
  -5   3  16        0.03        2.83      2.45 o
  -3   3  16      126.31      103.23     10.53 o
  -1   3  16        0.01        5.29      2.42 o
   1   3  16      148.41      141.74     14.51 o
  -5   1  17      146.07       98.94     10.96 o
  -3   1  17        9.13       12.93      2.35 o
  -1   1  17       98.28       99.63     10.59 o
   1   1  17       62.79       74.09      7.53 o
 
