# Supplementary material for: Exploring the salt–cocrystal continuum with solid-state NMR using natural-abundance samples: implications for crystal engineering
Source: IUCrJ. 2017 Jun 5;4(Pt 4):466–75. doi: 10.1107/S205225251700687X (PMC5571809; doi:10.1107/S205225251700687X)
Supplement: Supplementary file 10 [file m-04-00466-SA-1-RTsup10.hkl]

#
# h,k,l, Fc-squared, Fo-squared, sigma(Fo-squared) and status flag
#
data_datam
_shelx_title ' datam in C2/c'
_shelx_refln_list_code          4
_shelx_F_calc_maximum      243.17
_exptl_crystal_F_000      1216.00
_reflns_d_resolution_high  0.8107
 
loop_
 _symmetry_equiv_pos_as_xyz
 'x, y, z'
 '-x, y, -z+1/2'
 'x+1/2, y+1/2, z'
 '-x+1/2, y+1/2, -z+1/2'
 '-x, -y, -z'
 'x, -y, z-1/2'
 '-x+1/2, -y+1/2, -z'
 'x+1/2, -y+1/2, z-1/2'
 
_cell_length_a    28.8610
_cell_length_b     6.7910
_cell_length_c    14.2430
_cell_angle_alpha  90.000
_cell_angle_beta   95.410
_cell_angle_gamma  90.000
 
_shelx_F_squared_multiplier     1.000
 
loop_
 _refln_index_h
 _refln_index_k
 _refln_index_l
 _refln_F_squared_calc
 _refln_F_squared_meas
 _refln_F_squared_sigma
 _refln_observed_status
   2   0   0        0.83       -0.28      0.28 o
   8   0   0    14746.57    12049.70     98.55 o
  10   0   0     5173.54     4768.19    118.44 o
  12   0   0      180.15      187.65      5.26 o
  14   0   0     2366.23     2246.19     45.32 o
  16   0   0      423.63      465.96      9.24 o
  18   0   0        0.80        2.52      0.81 o
  20   0   0      598.59      604.92     10.92 o
  22   0   0      156.28      173.05      9.64 o
  24   0   0     5361.90     5393.86    273.05 o
  26   0   0     1057.61     1119.61     40.37 o
  28   0   0      258.04      276.14     26.68 o
  30   0   0       81.21       74.74     10.28 o
  32   0   0      202.91      206.66     14.60 o
  34   0   0        1.30        1.95      3.51 o
   1   1   0       12.68        5.87      0.35 o
   3   1   0     1282.68     1085.14     27.27 o
   5   1   0     2989.62     2549.14     37.77 o
   7   1   0    16015.85    15445.38    255.37 o
   9   1   0      419.05      398.59      6.08 o
  11   1   0    10763.36    10949.86    321.83 o
  13   1   0    12555.29    12777.01    364.10 o
  15   1   0     2811.52     2613.94     76.12 o
  17   1   0      329.07      253.75     11.28 o
  19   1   0       63.14       53.40      3.02 o
  21   1   0      288.17      276.63      7.68 o
  23   1   0      148.01      128.68      5.20 o
  25   1   0      788.23      788.65     19.88 o
  27   1   0     1423.03     1438.11     36.73 o
  29   1   0      159.48      164.01      7.95 o
  31   1   0        2.50        9.74      2.97 o
  33   1   0      178.78      197.39     11.59 o
  35   1   0       19.96       20.84      5.12 o
   0   2   0      695.31      578.89     15.44 o
   2   2   0      482.57      408.90      9.51 o
   4   2   0      740.26      652.17      8.55 o
   6   2   0      151.17      179.01      4.08 o
   8   2   0     9797.27    10424.31    187.64 o
  10   2   0     3814.62     3923.25     62.69 o
  12   2   0      114.37      115.84      6.59 o
  14   2   0     2227.79     2280.89     49.87 o
  16   2   0       71.96       57.70      4.74 o
  18   2   0     1501.87     1384.44     28.44 o
  20   2   0       58.35       52.10      5.23 o
  22   2   0       33.38       32.99      2.79 o
  24   2   0      236.80      202.04     10.24 o
  26   2   0      448.25      443.16     18.15 o
  28   2   0      187.83      206.15     20.34 o
  30   2   0        1.53        4.95      2.81 o
  32   2   0       11.37       13.89      2.91 o
  34   2   0       10.53       13.93      2.90 o
   1   3   0     1994.34     2056.99     24.18 o
   3   3   0     1915.81     1886.08     35.20 o
   5   3   0      570.85      631.08      9.53 o
   7   3   0     3457.91     3693.13     86.83 o
   9   3   0      421.63      369.82      9.54 o
  11   3   0      115.05      149.70      5.32 o
  13   3   0      660.41      711.76     18.24 o
  15   3   0       13.42        7.94      0.98 o
  17   3   0      573.72      536.37     12.14 o
  19   3   0      149.37      134.90     10.64 o
  21   3   0       29.21       27.83      2.82 o
  23   3   0      226.91      250.95     11.09 o
  25   3   0        1.69        2.32      1.12 o
  27   3   0        1.42        2.45      2.05 o
  29   3   0      111.19      113.22      5.08 o
  31   3   0        5.85       14.53      2.90 o
  33   3   0       15.41       18.02      3.66 o
   0   4   0    12780.33    15681.30    103.21 o
   2   4   0      963.17     1005.67     19.81 o
   4   4   0       33.17       35.62      3.82 o
   6   4   0     1545.62     1610.58     32.35 o
   8   4   0      942.91      989.70     31.43 o
  10   4   0      148.46      151.53      6.40 o
  12   4   0       17.89       19.54      2.68 o
  14   4   0       84.79       98.23      6.28 o
  16   4   0       59.89       61.09      4.48 o
  18   4   0     2949.22     3022.37     71.70 o
  20   4   0     1135.89     1110.56     24.91 o
  22   4   0        0.52        3.75      2.18 o
  24   4   0      253.92      236.58      9.12 o
  26   4   0       90.01       90.90      7.21 o
  28   4   0        0.12        3.74      2.54 o
  30   4   0        0.18       -0.75      2.79 o
   1   5   0      230.36      203.26     16.71 o
   3   5   0      195.37      214.33     10.28 o
   5   5   0      337.93      287.97     20.90 o
   7   5   0     2275.31     2215.53     79.78 o
   9   5   0     1278.86     1278.01     55.31 o
  11   5   0      589.77      599.20     29.04 o
  13   5   0      782.37      780.07     19.71 o
  15   5   0     2947.17     2996.06     72.89 o
  17   5   0        0.01       -0.04      2.31 o
  19   5   0      148.67      149.79     10.65 o
  21   5   0      100.53       94.37      8.99 o
  23   5   0        6.08        6.21      2.07 o
  25   5   0       69.08       73.30      6.88 o
  27   5   0       49.07       39.94      6.48 o
   0   6   0     1707.90     1685.78     89.20 o
   2   6   0      292.69      243.81     17.46 o
   4   6   0        0.25        4.06      1.83 o
   6   6   0      468.53      425.35     17.60 o
   8   6   0      739.37      789.23     26.55 o
  10   6   0      522.18      531.89     32.62 o
  12   6   0      302.11      313.30     17.30 o
  14   6   0       27.74       28.35      2.62 o
  16   6   0      120.16      103.40      8.48 o
  18   6   0       14.33       17.69      3.31 o
  20   6   0       15.89       15.33      4.58 o
  22   6   0      122.41      114.02     12.30 o
  24   6   0        1.33        3.93      2.66 o
   1   7   0       15.71       20.82      3.84 o
   3   7   0       61.42       60.61      5.46 o
   5   7   0      231.43      194.05     14.31 o
   7   7   0        0.57        0.98      2.48 o
   9   7   0      200.05      242.34     19.07 o
  11   7   0        5.53        6.42      1.90 o
  13   7   0       14.15       16.10      3.11 o
  15   7   0       22.14       27.36      4.33 o
  17   7   0       28.53       34.34      3.31 o
  19   7   0      127.63      138.89     10.25 o
   0   8   0        0.48        0.97      4.69 o
   2   8   0        8.16        3.82      2.77 o
   4   8   0       48.54       47.38      5.25 o
   6   8   0        0.19        7.01      2.89 o
   8   8   0        0.43        9.75      3.32 o
  10   8   0        4.90       11.82      2.64 o
 -35   1   1        2.33        7.91      3.12 o
 -33   1   1       90.15      101.18     12.49 o
 -31   1   1      195.77      191.95     10.90 o
 -29   1   1      236.84      269.51     13.76 o
 -27   1   1      210.15      249.41     14.69 o
 -25   1   1      148.02      132.48      6.60 o
 -23   1   1       11.36       13.62      1.62 o
 -21   1   1       13.10       15.68      1.93 o
 -19   1   1        6.74        7.81      1.87 o
 -17   1   1      820.30      852.14     15.38 o
 -15   1   1      775.83      822.32     13.15 o
 -13   1   1       97.54       79.07      4.98 o
 -11   1   1       41.18       31.00      2.33 o
  -9   1   1     1639.07     1606.73     11.95 o
  -7   1   1    19301.93    18150.13    289.36 o
  -5   1   1     6607.03     6196.52    106.21 o
  -3   1   1      425.95      300.32      6.53 o
  -1   1   1     2133.78     2090.67     31.95 o
   3   1   1     7971.61     7278.55     75.68 o
   5   1   1      576.27      508.52      9.96 o
   7   1   1       35.22       54.48      3.28 o
   9   1   1     5834.28     5678.29     86.43 o
  11   1   1     3903.34     4025.57    123.83 o
  13   1   1      346.17      348.01     13.23 o
  15   1   1      918.92     1007.74     27.34 o
  17   1   1      328.01      350.40      7.97 o
  19   1   1       42.41       38.22      2.84 o
  21   1   1        6.07        5.08      1.54 o
  23   1   1      105.87       79.07      5.09 o
  25   1   1     6182.79     6496.87    140.81 o
  27   1   1        5.42        6.52      4.09 o
  29   1   1       23.93       21.14      2.75 o
  31   1   1      258.31      271.26     14.61 o
  33   1   1        6.99       10.47      2.78 o
 -34   2   1       19.02       19.13      3.34 o
 -32   2   1       23.05       28.56      3.88 o
 -30   2   1        0.67        6.12      4.06 o
 -28   2   1       15.41       11.32      1.87 o
 -26   2   1      142.52      159.47      9.67 o
 -24   2   1      547.43      601.20     16.49 o
 -22   2   1       16.53       14.11      2.01 o
 -20   2   1      316.42      326.66     10.16 o
 -18   2   1        5.60        7.84      1.84 o
 -16   2   1     4147.73     4737.43     72.84 o
 -14   2   1     1067.67     1056.59     14.30 o
 -12   2   1     3073.64     3199.48     44.56 o
 -10   2   1      520.02      598.80      8.94 o
  -8   2   1     1732.21     1639.03     43.71 o
  -6   2   1     5845.31     5930.41    223.38 o
  -4   2   1     1269.37     1368.84     41.13 o
  -2   2   1     1073.99      912.32     19.69 o
   0   2   1     2826.43     2478.25     48.96 o
   2   2   1     1338.96     1361.26     22.21 o
   4   2   1      281.55      292.61      9.08 o
   6   2   1       31.37       27.32      1.71 o
   8   2   1      217.66      195.18     11.38 o
  10   2   1     8045.16     8305.75    202.06 o
  12   2   1     7897.43     8183.41    176.52 o
  14   2   1     3673.17     3999.58     86.56 o
  16   2   1        6.13        1.94      1.26 o
  18   2   1      556.43      516.12     16.28 o
  20   2   1      234.21      234.16      8.29 o
  22   2   1      122.77      116.77      6.88 o
  24   2   1        9.07        7.50      2.64 o
  26   2   1       96.58      105.48      7.14 o
  28   2   1        0.86        3.48      2.54 o
  30   2   1      165.59      164.69      7.41 o
  32   2   1       16.16       16.11      4.10 o
  34   2   1       40.40       32.06      4.57 o
 -33   3   1        2.15        5.03      5.15 o
 -31   3   1      220.41      218.77     12.14 o
 -29   3   1        0.06       -0.97      2.04 o
 -27   3   1        1.41        6.48      2.16 o
 -25   3   1        0.30       -0.40      1.38 o
 -23   3   1        0.07        1.96      1.39 o
 -21   3   1      141.38      135.73      5.03 o
 -19   3   1      441.53      423.43     13.47 o
 -17   3   1      420.22      414.80      8.37 o
 -15   3   1       26.28       29.62      1.98 o
 -13   3   1     1125.23     1153.22     31.93 o
 -11   3   1      311.03      338.08     11.73 o
  -9   3   1      341.36      391.29     14.26 o
  -7   3   1      525.74      629.01     20.68 o
  -5   3   1     1247.81     1377.61     40.68 o
  -3   3   1      133.45      110.71      5.30 o
  -1   3   1     2240.21     2034.79     57.35 o
   1   3   1     8571.47     9865.79    179.72 o
   3   3   1      131.28      168.17      4.40 o
   5   3   1      822.59      917.02     16.14 o
   7   3   1     1047.77     1058.40     19.74 o
   9   3   1       21.42       20.46      2.12 o
  11   3   1     1010.15     1112.95     16.54 o
  13   3   1      348.78      342.16      6.14 o
  15   3   1        2.26        0.46      1.07 o
  17   3   1     1158.58     1196.52     30.75 o
  19   3   1       33.52       26.06      2.11 o
  21   3   1      240.35      244.39     10.25 o
  23   3   1        4.41        2.57      1.46 o
  25   3   1     1350.61     1205.71     32.38 o
  27   3   1       54.27       43.23      3.53 o
  29   3   1       88.51       79.76      7.67 o
  31   3   1        3.34        3.44      1.87 o
 -30   4   1       37.58       32.11      3.64 o
 -28   4   1       35.70       36.55      3.05 o
 -26   4   1      304.01      296.43     12.26 o
 -24   4   1       34.35       40.42      4.19 o
 -22   4   1        4.94        6.22      1.99 o
 -20   4   1      298.88      316.15     12.21 o
 -18   4   1     1948.97     1951.56     64.12 o
 -16   4   1       84.48       78.15      5.72 o
 -14   4   1     2051.43     2039.90     58.52 o
 -12   4   1      106.79      112.95      8.97 o
 -10   4   1      878.18      802.15     18.55 o
  -8   4   1      196.28      209.66      9.18 o
  -6   4   1        0.99        3.90      2.84 o
  -4   4   1     4302.45     4744.57    162.97 o
  -2   4   1      696.13      815.10     26.68 o
   0   4   1      572.07      592.67     26.95 o
   2   4   1        0.50       11.87      2.19 o
   4   4   1      487.05      458.06     13.40 o
   6   4   1      851.77      974.82     21.59 o
   8   4   1      752.23      812.24     18.25 o
  10   4   1     1314.23     1272.86     23.99 o
  12   4   1     2354.09     2472.15     40.17 o
  14   4   1      952.88      966.99     37.04 o
  16   4   1      307.91      296.38      9.82 o
  18   4   1      205.59      203.36      8.38 o
  20   4   1       44.72       25.42      2.67 o
  22   4   1        3.74        9.66      2.51 o
  24   4   1       25.97       26.28      4.65 o
  26   4   1      117.32      116.29      8.06 o
  28   4   1       35.96       40.70      3.89 o
  30   4   1        2.40        6.86      2.56 o
 -27   5   1        5.03        8.72      2.54 o
 -25   5   1        0.02       -2.96      2.99 o
 -23   5   1       60.36       69.86     12.43 o
 -21   5   1        0.25        7.55      3.93 o
 -19   5   1       19.04       15.66      3.60 o
 -17   5   1      961.18      979.68     20.30 o
 -15   5   1     1018.68     1037.11     41.30 o
 -13   5   1      244.04      234.42     10.76 o
 -11   5   1     1119.22     1120.62     29.58 o
  -9   5   1       11.66       23.67      2.78 o
  -7   5   1        0.64        7.82      2.14 o
  -5   5   1        1.15        1.20      1.67 o
  -3   5   1       46.61       48.83      3.83 o
  -1   5   1        7.00       13.44      1.60 o
   1   5   1        0.19        1.06      1.82 o
   3   5   1      190.72      217.37      7.80 o
   5   5   1      319.58      313.53     10.54 o
   7   5   1     1515.36     1594.59     26.41 o
   9   5   1     2276.89     2460.70     57.64 o
  11   5   1       81.96       81.66      7.28 o
  13   5   1       15.14        9.76      4.76 o
  15   5   1     2040.84     2079.01     54.98 o
  17   5   1       10.21        6.10      1.97 o
  19   5   1       38.65       41.89      3.68 o
  21   5   1      116.73      119.54     10.52 o
  23   5   1       36.93       31.17      3.12 o
  25   5   1        2.02        5.35      1.95 o
  27   5   1       88.01       92.41      7.02 o
 -24   6   1       27.61       25.57      2.78 o
 -22   6   1       40.33       34.43      3.71 o
 -20   6   1       38.38       40.53      3.76 o
 -18   6   1       19.32       17.00      3.05 o
 -16   6   1      145.30      133.11      9.59 o
 -14   6   1       96.90       77.47      5.20 o
 -12   6   1      318.63      291.81     19.28 o
 -10   6   1       90.17       78.00      6.11 o
  -8   6   1      112.33      139.69      9.32 o
  -6   6   1      100.26       76.06      5.18 o
  -4   6   1      514.25      445.37     26.51 o
  -2   6   1       13.11       11.86      3.49 o
   0   6   1      263.17      313.23     16.25 o
   2   6   1      210.57      214.83     13.72 o
   4   6   1       35.29       29.69      5.32 o
   6   6   1      533.90      447.98     19.58 o
   8   6   1      601.70      560.68     20.69 o
  10   6   1     1184.67     1253.52     46.34 o
  12   6   1        2.72        4.63      3.90 o
  14   6   1      168.19      182.85     10.66 o
  16   6   1       38.68       40.81      3.53 o
  18   6   1      187.21      189.55      9.89 o
  20   6   1       74.59       73.21      6.10 o
  22   6   1        5.46        7.74      1.86 o
  24   6   1       37.67       34.95      4.03 o
 -19   7   1       14.81       12.79      2.71 o
 -17   7   1       55.12       56.11      6.77 o
 -15   7   1        1.64        5.63      1.87 o
 -13   7   1      338.91      303.65     23.83 o
 -11   7   1      103.22       90.07      9.96 o
  -9   7   1        1.62        2.38      1.98 o
  -7   7   1       27.63       24.71      3.25 o
  -5   7   1       26.10       25.72      3.84 o
  -3   7   1      244.86      269.52     15.60 o
  -1   7   1      455.44      438.47     21.10 o
   1   7   1      227.55      214.74     12.28 o
   3   7   1       29.19       31.14      4.87 o
   5   7   1       59.91       58.52      5.29 o
   7   7   1       24.34       18.16      3.03 o
   9   7   1       75.41       71.92      5.72 o
  11   7   1        4.37        4.56      2.02 o
  13   7   1       55.80       65.05      5.13 o
  15   7   1        0.61        4.39      3.78 o
  17   7   1       11.88       23.16      4.00 o
  19   7   1       11.45       17.26      4.62 o
 -10   8   1       16.19       18.34      4.23 o
  -8   8   1      162.27      142.66      9.98 o
  -6   8   1        4.60        5.71      2.97 o
  -4   8   1       64.60       56.46      6.07 o
  -2   8   1        2.40        1.23      2.72 o
   0   8   1        5.46        8.63      2.99 o
   2   8   1       60.68       42.07      5.00 o
   4   8   1        1.14        5.83      3.09 o
   6   8   1        0.95        6.58      2.67 o
   8   8   1       43.37       48.65      4.75 o
  10   8   1       35.91       50.37      5.04 o
 -34   0   2        0.03       -0.09      4.98 o
 -32   0   2       82.77       71.43     16.09 o
 -30   0   2     2541.41     2769.12     51.32 o
 -28   0   2     1395.88     1540.92     53.78 o
 -26   0   2      191.96      161.81     11.14 o
 -24   0   2       12.88        7.16      8.08 o
 -22   0   2      206.24      204.51     13.15 o
 -20   0   2       11.77        9.19      1.59 o
 -18   0   2     1666.82     1698.28     63.20 o
 -16   0   2     3940.65     4259.11    120.07 o
 -14   0   2     4728.62     3978.48     46.63 o
 -10   0   2      664.01      584.46     11.17 o
  -8   0   2     1261.32     1270.10     10.58 o
  -6   0   2    18419.65    17780.63    115.77 o
  -4   0   2     9022.70     8800.86    325.53 o
  -2   0   2       87.88      216.91      6.11 o
   4   0   2        0.20        1.04      0.55 o
   6   0   2     1413.04     1041.38     17.78 o
   8   0   2     4134.48     4133.07     41.00 o
  10   0   2     3407.83     2903.46     48.53 o
  12   0   2     3496.16     3637.06     47.99 o
  14   0   2     1564.46     1450.40     33.32 o
  16   0   2        0.64        0.23      1.30 o
  18   0   2      651.26      538.04     11.28 o
  20   0   2      657.03      596.63     32.18 o
  22   0   2     1094.31     1023.39     65.51 o
  24   0   2     4297.18     4340.15    248.41 o
  26   0   2     4178.64     4058.75    366.05 o
  28   0   2      140.39      124.70      9.54 o
  30   0   2        3.04        4.09      7.11 o
  32   0   2       92.36      110.34     12.05 o
  34   0   2      110.10      140.69     16.98 o
 -35   1   2        6.55        7.10      2.91 o
 -33   1   2        0.01        6.37      3.04 o
 -31   1   2      115.63      115.29      7.54 o
 -29   1   2        0.11       12.93      8.62 o
 -27   1   2       68.49       64.88      6.16 o
 -25   1   2      417.66      455.91     16.82 o
 -23   1   2       38.76       36.66      2.95 o
 -21   1   2     1084.81     1121.21     24.71 o
 -19   1   2       45.61       61.02      4.41 o
 -17   1   2     1799.82     1946.84     46.45 o
 -15   1   2     6974.88     7276.06     89.90 o
 -13   1   2     2166.23     2053.82     31.70 o
 -11   1   2      431.89      378.13      6.61 o
  -9   1   2     3255.91     3376.78     33.11 o
  -7   1   2      240.82      216.49      6.96 o
  -3   1   2     1361.03     1318.94     29.47 o
  -1   1   2      751.69      690.35     19.18 o
   1   1   2    14558.71    13112.93    113.22 o
   3   1   2      883.69      970.66     16.21 o
   5   1   2     5938.16     5342.54     97.86 o
   7   1   2     2192.21     1776.63     33.46 o
   9   1   2     3267.70     3067.02    110.47 o
  11   1   2    13424.36    13686.62    478.32 o
  13   1   2     3946.84     3956.19     92.58 o
  15   1   2        1.36        3.41      2.89 o
  17   1   2     2776.26     2679.38     69.69 o
  19   1   2      127.92      124.44      6.96 o
  21   1   2     1517.04     1512.28     48.86 o
  23   1   2      486.89      480.81     17.79 o
  25   1   2        0.18        7.35      4.65 o
  27   1   2      146.34      113.89      6.93 o
  29   1   2        0.04       -1.44      2.57 o
  31   1   2        9.51       14.81      2.71 o
  33   1   2        0.48        0.98      2.79 o
 -34   2   2        1.10        0.87      4.51 o
 -32   2   2      227.25      217.17     14.02 o
 -30   2   2     1492.85     1590.08     23.24 o
 -28   2   2       58.73       42.07      4.20 o
 -26   2   2        8.21       12.15      2.43 o
 -24   2   2        7.11        7.88      1.90 o
 -22   2   2       93.30       94.07      5.21 o
 -20   2   2      804.30      853.29     13.12 o
 -18   2   2       36.51       31.36      2.86 o
 -16   2   2      263.03      237.71      7.01 o
 -14   2   2      103.70      108.38      6.39 o
 -12   2   2        0.15        4.46      3.06 o
 -10   2   2      619.80      696.02     13.32 o
  -8   2   2       13.72       14.45      1.15 o
  -6   2   2       42.32       54.06      2.40 o
  -4   2   2      556.45      572.19     16.34 o
  -2   2   2       13.84       19.26      1.23 o
   0   2   2      222.46      228.08      3.37 o
   2   2   2     3639.19     3387.51     39.89 o
   4   2   2      577.69      647.03     10.14 o
   6   2   2      244.23      245.52      7.17 o
   8   2   2      122.30      168.96      4.82 o
  10   2   2        7.10        9.75      1.39 o
  12   2   2      822.33      631.33     22.80 o
  14   2   2       89.31       70.59      4.96 o
  16   2   2     2463.45     2664.24     68.82 o
  18   2   2       32.89       43.58      3.29 o
  20   2   2       38.71       35.10      4.71 o
  22   2   2       42.04       39.16      3.13 o
  24   2   2       22.63       16.33      1.86 o
  26   2   2     2052.56     1947.80     71.84 o
  28   2   2      518.47      487.84     12.50 o
  30   2   2        6.26       10.29      5.05 o
  32   2   2        1.90        3.51      1.80 o
 -33   3   2       14.31       16.03      6.30 o
 -31   3   2        1.28        2.16      3.31 o
 -29   3   2       17.71       16.87      3.19 o
 -27   3   2        4.10        6.05      1.98 o
 -25   3   2       47.53       53.96      4.03 o
 -23   3   2      108.76      104.28      5.34 o
 -21   3   2       39.77       30.70      2.53 o
 -19   3   2      649.76      666.64     16.14 o
 -17   3   2      644.41      635.52     11.06 o
 -15   3   2      449.19      438.26     14.04 o
 -13   3   2     1484.40     1441.76     35.95 o
 -11   3   2       85.53      107.47      5.56 o
  -9   3   2       68.21       64.93      3.09 o
  -7   3   2       85.65       89.97      4.70 o
  -5   3   2     3711.27     3750.38     80.57 o
  -3   3   2     4644.56     5096.11     99.25 o
  -1   3   2     7549.11     8256.28    149.24 o
   1   3   2     5579.60     5744.30     68.11 o
   3   3   2        6.94       12.98      1.42 o
   5   3   2      699.07      740.74     14.00 o
   7   3   2       42.59       55.59      4.42 o
   9   3   2     1040.85     1030.84     24.15 o
  11   3   2      412.00      415.01     14.85 o
  13   3   2       41.43       37.38      3.94 o
  15   3   2      428.92      426.30     16.32 o
  17   3   2       76.15       51.98      3.81 o
  19   3   2       41.85       32.03      2.99 o
  21   3   2       11.10       19.21      1.65 o
  23   3   2        5.49        6.67      2.25 o
  25   3   2       53.66       69.06      5.50 o
  27   3   2       23.76       28.51      2.91 o
  29   3   2       45.69       37.77      3.87 o
  31   3   2       73.99       81.65      6.66 o
 -30   4   2       54.53       32.48      4.87 o
 -28   4   2      161.55      140.60     13.70 o
 -26   4   2        0.10        6.49      2.89 o
 -24   4   2        6.67       10.14      2.11 o
 -22   4   2       47.76       45.24      3.57 o
 -20   4   2       58.54       58.41      4.97 o
 -18   4   2       18.45       21.01      2.83 o
 -16   4   2      636.76      657.76     23.24 o
 -14   4   2       17.55       13.40      1.61 o
 -12   4   2      306.50      296.04     14.65 o
 -10   4   2       52.04       39.81      2.84 o
  -8   4   2     1202.39     1146.27     33.43 o
  -6   4   2      163.16      222.14      7.94 o
  -4   4   2       51.76       54.89      5.15 o
  -2   4   2        9.58       22.90      2.72 o
   0   4   2      342.15      343.50     11.17 o
   2   4   2      258.38      317.15      8.21 o
   4   4   2     2536.64     2413.25     49.12 o
   6   4   2       92.54       75.08      4.91 o
   8   4   2      631.74      556.59     17.51 o
  10   4   2       18.18       16.47      2.92 o
  12   4   2     1811.91     1936.66     34.18 o
  14   4   2       46.39       54.59      4.35 o
  16   4   2       34.23       47.89      3.88 o
  18   4   2       85.74       79.42      6.06 o
  20   4   2       52.81       56.54      4.64 o
  22   4   2       39.33       45.24      3.85 o
  24   4   2      437.23      416.50     15.40 o
  26   4   2       60.24       41.50      4.36 o
  28   4   2       40.32       32.80      3.60 o
  30   4   2        5.06        9.21      2.43 o
 -27   5   2        5.14        4.24      2.45 o
 -25   5   2       86.20       90.40      6.51 o
 -23   5   2       13.86       12.41      2.78 o
 -21   5   2      100.84      104.13      8.93 o
 -19   5   2      127.06      113.21     10.02 o
 -17   5   2     1867.16     1988.71     59.33 o
 -15   5   2     3227.61     3427.56    118.75 o
 -13   5   2      638.79      629.11     22.98 o
 -11   5   2     1066.34      987.91     35.81 o
  -9   5   2        2.93        4.56      2.87 o
  -7   5   2        0.28        2.16      1.80 o
  -5   5   2       49.20       40.89      3.22 o
  -3   5   2      160.27      153.65      6.71 o
  -1   5   2      289.03      305.65     15.20 o
   1   5   2        8.78       20.33      3.21 o
   3   5   2        0.04        2.09      1.76 o
   5   5   2        1.37        7.95      2.30 o
   7   5   2     1074.02     1086.46     20.09 o
   9   5   2     1526.30     1553.20     20.50 o
  11   5   2     4466.33     4585.53     62.87 o
  13   5   2     2992.00     3238.98     56.65 o
  15   5   2       32.38       44.53      3.82 o
  17   5   2      455.20      425.78     13.27 o
  19   5   2       59.80       58.59      4.45 o
  21   5   2      319.98      316.92     13.35 o
  23   5   2        0.16       10.00      2.49 o
  25   5   2        2.70        0.70      2.77 o
  27   5   2        7.31        3.60      2.99 o
 -24   6   2        0.04       -2.06      2.62 o
 -22   6   2       59.19       57.18      5.60 o
 -20   6   2      168.13      144.21      8.87 o
 -18   6   2      155.37      191.71     12.89 o
 -16   6   2        0.58        0.98      2.50 o
 -14   6   2      697.84      732.76     28.44 o
 -12   6   2      769.36      817.65     27.44 o
 -10   6   2       90.49      102.48     10.28 o
  -8   6   2       47.20       40.65      4.11 o
  -6   6   2      139.33      110.37      8.03 o
  -4   6   2       17.96       12.11      2.77 o
  -2   6   2        8.76       11.46      2.01 o
   0   6   2        3.82        6.71      2.65 o
   2   6   2       69.88       56.13      4.65 o
   4   6   2       59.79       59.07      4.07 o
   6   6   2        2.78       10.32      2.59 o
   8   6   2     1159.73     1272.17     31.12 o
  10   6   2     1011.15     1089.27     18.90 o
  12   6   2       87.32       78.51      5.37 o
  14   6   2      182.49      196.65      9.90 o
  16   6   2      121.20       90.62      6.07 o
  18   6   2       83.03       82.03      5.75 o
  20   6   2       13.54       13.74      3.43 o
  22   6   2        0.02        2.87      2.59 o
  24   6   2        2.01        8.49      3.79 o
 -19   7   2       13.40       12.76      2.70 o
 -17   7   2       18.79       11.53      1.71 o
 -15   7   2       72.88       80.66      7.26 o
 -13   7   2       23.67       18.54      2.45 o
 -11   7   2        2.79        6.05      1.80 o
  -9   7   2       46.54       42.73      6.37 o
  -7   7   2       22.72       17.94      4.87 o
  -5   7   2      123.13      124.00      9.32 o
  -3   7   2      239.67      228.51     12.91 o
  -1   7   2      319.95      312.13     13.43 o
   1   7   2       33.98       39.40      4.07 o
   3   7   2       56.24       56.25      4.94 o
   5   7   2       37.97       30.11      3.78 o
   7   7   2        1.02        3.66      1.29 o
   9   7   2        0.06        6.00      1.60 o
  11   7   2       17.18       27.54      3.94 o
  13   7   2       38.30       35.02      3.26 o
  15   7   2       35.56       30.33      3.37 o
  17   7   2       90.98       99.11      6.71 o
 -10   8   2        4.80       10.89      7.00 o
  -8   8   2       11.30       14.74      4.52 o
  -6   8   2        6.01       12.27      5.62 o
  -4   8   2       45.63       47.05      8.46 o
  -2   8   2       14.06       17.36      2.76 o
   0   8   2       35.59       51.73      5.21 o
   2   8   2       13.96       22.32      6.63 o
   4   8   2       10.93       17.30      3.17 o
   6   8   2       11.05       30.13      4.53 o
   8   8   2        0.17        3.04      3.48 o
 -35   1   3       78.19       84.32      8.44 o
 -33   1   3       26.37       21.29      4.83 o
 -31   1   3        0.07        3.20      3.78 o
 -29   1   3     2145.01     2448.64     36.41 o
 -27   1   3        4.32        2.78      3.87 o
 -25   1   3       10.48       19.53      2.81 o
 -23   1   3       60.59       54.35      3.47 o
 -21   1   3      298.60      257.99      7.69 o
 -19   1   3      210.55      256.02      7.93 o
 -17   1   3      344.74      412.00     11.63 o
 -15   1   3      147.49      160.34      7.35 o
 -13   1   3     1376.79     1412.62     23.32 o
 -11   1   3      793.61      804.03     11.98 o
  -9   1   3      565.32      469.61     15.49 o
  -7   1   3     3964.34     4046.18     80.42 o
  -3   1   3       89.49      112.93      4.83 o
  -1   1   3      175.95      150.20      6.76 o
   1   1   3     3884.49     3855.20     86.44 o
   3   1   3    16303.61    15001.13    328.90 o
   5   1   3     2439.39     2409.26     29.40 o
   7   1   3       92.60       94.45      7.44 o
   9   1   3      294.01      392.38     12.79 o
  11   1   3     1050.40     1358.60     38.31 o
  13   1   3      152.91      173.68      6.37 o
  15   1   3       62.25       54.75      3.35 o
  17   1   3      150.64      122.75      7.01 o
  19   1   3       61.91       64.28      3.95 o
  21   1   3      358.04      334.60     16.79 o
  23   1   3      280.16      324.02     16.38 o
  25   1   3      360.52      414.36     14.59 o
  27   1   3        0.45        4.26      1.51 o
  29   1   3      109.24       98.39      6.78 o
  31   1   3       10.00       12.40      2.47 o
  33   1   3      149.78      201.39     15.85 o
 -34   2   3       87.31       77.95      6.78 o
 -32   2   3       46.15       50.01      5.27 o
 -30   2   3      142.70      153.94     11.13 o
 -28   2   3        1.66        4.59      3.14 o
 -26   2   3       21.11       21.21      2.50 o
 -24   2   3      169.05      173.23      7.46 o
 -22   2   3      497.36      489.77     12.87 o
 -20   2   3      166.16      157.75      6.06 o
 -18   2   3     1376.61     1426.49     22.62 o
 -16   2   3     3149.07     3167.18     53.54 o
 -14   2   3     1789.14     1837.30     25.94 o
 -12   2   3        3.39        2.28      1.88 o
 -10   2   3        0.00        3.77      0.80 o
  -8   2   3        4.18        4.63      0.69 o
  -6   2   3     1306.31     1273.77     30.51 o
  -4   2   3      436.04      372.57     13.86 o
  -2   2   3     2718.20     2638.92     62.68 o
   0   2   3      832.35      762.64     15.35 o
   2   2   3     3643.10     3707.12     59.05 o
   4   2   3     1820.51     1708.46     23.29 o
   6   2   3     3626.02     3935.02     52.51 o
   8   2   3     7361.05     7779.22    110.32 o
  10   2   3     1981.53     1834.65     32.83 o
  12   2   3     3080.94     3712.47     57.61 o
  14   2   3       21.23       12.64      1.21 o
  16   2   3     1742.45     1942.87     45.61 o
  18   2   3       11.40       10.79      1.45 o
  20   2   3     1094.15     1082.30     62.02 o
  22   2   3      212.51      244.64     14.44 o
  24   2   3      100.46       64.10      3.49 o
  26   2   3        0.33        2.27      1.78 o
  28   2   3       31.61       28.97      2.94 o
  30   2   3       17.64       17.95      4.36 o
  32   2   3       16.50       15.93      3.30 o
 -33   3   3       47.13       44.23      6.46 o
 -31   3   3        3.46        4.19      3.33 o
 -29   3   3      605.49      644.91     15.79 o
 -27   3   3        1.30        2.33      2.81 o
 -25   3   3      117.50      103.36      6.62 o
 -23   3   3       80.73       69.08      4.76 o
 -21   3   3      677.45      745.74     20.53 o
 -19   3   3       77.40       66.21      4.22 o
 -17   3   3      149.78      155.99      6.06 o
 -15   3   3      713.93      786.64     12.45 o
 -13   3   3        0.09        1.92      2.36 o
 -11   3   3      668.13      622.63     18.95 o
  -9   3   3      383.58      392.24      9.69 o
  -7   3   3      367.02      361.68     15.41 o
  -5   3   3     8539.23     9747.95    242.17 o
  -3   3   3     2090.53     2057.07     28.96 o
  -1   3   3      216.01      198.07      4.02 o
   1   3   3     1491.82     1517.30     29.51 o
   3   3   3     1595.36     1788.32     27.86 o
   5   3   3      564.09      499.68      9.69 o
   7   3   3       96.60      119.99      5.19 o
   9   3   3     1349.54     1533.50     19.53 o
  11   3   3       64.83       47.14      2.75 o
  13   3   3       76.33       65.17      3.98 o
  15   3   3      870.88      785.63     22.98 o
  17   3   3       54.61       48.38      4.26 o
  19   3   3        1.33        6.38      1.63 o
  21   3   3        8.57       12.51      1.26 o
  23   3   3        1.09        7.19      1.86 o
  25   3   3        5.00        8.93      1.86 o
  27   3   3      169.74      209.11     26.85 o
  29   3   3       14.29        8.99      2.22 o
  31   3   3       46.78       49.21      5.51 o
 -30   4   3       10.63       13.92      3.07 o
 -28   4   3       14.46       20.76      4.61 o
 -26   4   3        3.83        7.62      3.67 o
 -24   4   3        7.24       12.97      3.24 o
 -22   4   3      116.90      114.06      6.61 o
 -20   4   3      324.05      290.93     14.59 o
 -18   4   3      542.56      551.76     24.80 o
 -16   4   3     1564.88     1614.06     54.20 o
 -14   4   3      254.57      235.65      8.98 o
 -12   4   3       88.98       90.26      3.76 o
 -10   4   3      229.12      239.90     10.84 o
  -8   4   3     1038.25      998.80     35.18 o
  -6   4   3       39.46       67.76      4.15 o
  -4   4   3     1028.93     1088.31     20.66 o
  -2   4   3       41.97       70.53      4.22 o
   0   4   3     2323.80     2733.40     55.24 o
   2   4   3       10.67       14.23      2.10 o
   4   4   3      267.44      307.35     10.36 o
   6   4   3      587.43      540.49      9.88 o
   8   4   3      244.30      266.40     10.91 o
  10   4   3     3741.04     3684.35     60.74 o
  12   4   3        1.41       10.84      4.66 o
  14   4   3     2097.72     2091.34     30.78 o
  16   4   3      197.75      211.80     14.44 o
  18   4   3       20.99       25.29      3.05 o
  20   4   3       12.23       12.49      1.71 o
  22   4   3      537.90      487.48     16.34 o
  24   4   3      156.06      154.58      9.35 o
  26   4   3        9.45       13.75      2.54 o
  28   4   3        0.08        2.81      1.57 o
 -27   5   3        2.37        6.09      2.12 o
 -25   5   3       97.63       95.90      7.88 o
 -23   5   3        2.31        9.05      2.86 o
 -21   5   3        0.13        7.29      5.39 o
 -19   5   3      963.05     1001.70     25.75 o
 -17   5   3       33.63       45.96      7.69 o
 -15   5   3      143.84      149.45     10.82 o
 -13   5   3      932.76      976.30     28.56 o
 -11   5   3      511.42      557.10     18.43 o
  -9   5   3       61.93       77.61      5.55 o
  -7   5   3       97.09       96.85      6.21 o
  -5   5   3        0.00        4.73      2.08 o
  -3   5   3       40.05       39.95      3.15 o
  -1   5   3        3.18        2.92      1.10 o
   1   5   3        1.37        1.32      3.25 o
   3   5   3        0.70        5.92      3.93 o
   5   5   3      189.93      198.92      9.50 o
   7   5   3     1787.62     1917.36     36.37 o
   9   5   3       64.00       72.27      5.68 o
  11   5   3     1272.12     1356.41     25.93 o
  13   5   3     1876.14     1987.21     33.99 o
  15   5   3       54.60       48.96      3.71 o
  17   5   3       19.49       27.11      3.35 o
  19   5   3      110.47       99.03      5.84 o
  21   5   3        0.84        6.45      2.66 o
  23   5   3       28.31       24.76      2.90 o
  25   5   3       31.95       16.38      3.10 o
  27   5   3      206.27      215.99     18.47 o
 -24   6   3       65.12       66.69      6.46 o
 -22   6   3      113.89      120.54      7.69 o
 -20   6   3        2.82        3.30      3.61 o
 -18   6   3       40.68       42.89      3.56 o
 -16   6   3        2.46        5.28      2.98 o
 -14   6   3      922.07      971.37     25.07 o
 -12   6   3      688.62      701.01     36.88 o
 -10   6   3      502.90      407.51     28.50 o
  -8   6   3        2.74        0.62      2.04 o
  -6   6   3      129.52      119.97      7.98 o
  -4   6   3      211.94      253.20     17.22 o
  -2   6   3       65.10       55.14      4.90 o
   0   6   3      595.84      551.91     20.44 o
   2   6   3      141.12      149.80      7.14 o
   4   6   3       78.08       88.36      5.36 o
   6   6   3      154.72      143.41      9.19 o
   8   6   3      578.81      611.97     15.99 o
  10   6   3      288.41      265.61     14.99 o
  12   6   3        4.00        4.44      2.07 o
  14   6   3       20.63       21.70      2.89 o
  16   6   3       42.68       47.72      5.32 o
  18   6   3       48.69       44.20      3.68 o
  20   6   3       75.30       71.63      5.99 o
  22   6   3        8.74       10.62      2.51 o
 -19   7   3        0.94       -0.21      2.47 o
 -17   7   3        4.31        3.72      2.20 o
 -15   7   3        4.24        7.65      3.50 o
 -13   7   3       21.71       20.75      2.40 o
 -11   7   3       21.94       20.30      2.63 o
  -9   7   3       11.59       15.52      2.58 o
  -7   7   3        5.49        3.84      2.49 o
  -5   7   3      355.31      344.29     24.41 o
  -3   7   3      300.55      316.80     16.48 o
  -1   7   3      235.74      251.92     14.51 o
   1   7   3      101.13       76.53      5.46 o
   3   7   3       11.35       11.16      3.47 o
   5   7   3        0.04        4.10      2.53 o
   7   7   3       28.93       25.04      2.72 o
   9   7   3      144.63      129.84      8.76 o
  11   7   3       30.38       32.37      5.18 o
  13   7   3       62.04       63.49      4.39 o
  15   7   3       16.36       11.11      3.10 o
  17   7   3       89.79      102.75      6.27 o
  -8   8   3        3.96        2.41      4.09 o
  -6   8   3       48.35       25.98      4.14 o
  -4   8   3        1.95        6.49      3.98 o
  -2   8   3        0.02        5.61      3.15 o
   0   8   3       57.64       51.67      4.11 o
   2   8   3       22.96       24.28      4.42 o
   4   8   3      306.73      317.53     30.74 o
   6   8   3        0.05        5.05      2.10 o
   8   8   3        0.06        3.50      4.61 o
 -34   0   4        0.08       -5.48      5.48 o
 -32   0   4       64.69       74.73     10.04 o
 -30   0   4      462.87      566.33     62.08 o
 -28   0   4     1127.06     1312.81     37.88 o
 -26   0   4       11.97       13.23      3.39 o
 -24   0   4      111.73      110.91      9.94 o
 -22   0   4      223.91      277.75     15.23 o
 -20   0   4      260.24      282.70     22.83 o
 -18   0   4     1221.55     1287.71     24.58 o
 -16   0   4      525.18      534.59     21.53 o
 -14   0   4     2018.52     2261.34     35.75 o
 -12   0   4     8285.17     9009.75     84.69 o
 -10   0   4     1078.36     1153.07     23.99 o
  -8   0   4      778.83      764.15     29.68 o
  -6   0   4     1497.90     1600.18    103.07 o
  -2   0   4      934.41     1075.03    101.77 o
   0   0   4     7396.25     7196.30     62.94 o
   2   0   4     3842.84     3572.26    218.82 o
   4   0   4     2388.81     2014.93    140.07 o
   6   0   4     1070.28     1023.27     22.76 o
   8   0   4      282.39      255.80      6.02 o
  10   0   4     1689.48     1418.44     28.83 o
  12   0   4      232.77      239.89      8.37 o
  14   0   4      166.65      189.47      7.66 o
  16   0   4     1813.04     1809.61     26.48 o
  18   0   4      316.21      250.87     10.50 o
  20   0   4    14482.97    15248.67     94.15 o
  22   0   4     1032.59      929.65     62.44 o
  24   0   4      536.04      537.08     38.16 o
  26   0   4      635.47      570.86     31.67 o
  28   0   4      886.18      843.96     68.61 o
  30   0   4       67.89       55.72      8.14 o
  32   0   4        1.24       13.08      4.47 o
 -35   1   4        0.18        3.60      3.59 o
 -33   1   4       51.95       62.82      6.93 o
 -31   1   4      430.61      430.41     13.42 o
 -29   1   4      304.24      346.01     11.64 o
 -27   1   4      144.51      152.61      7.56 o
 -25   1   4      104.79       85.74      6.16 o
 -23   1   4       67.83       84.18      5.42 o
 -21   1   4       18.02       15.21      2.20 o
 -19   1   4     1143.55     1143.47     18.22 o
 -17   1   4     2052.82     2228.72     30.96 o
 -15   1   4     2637.74     2852.33     26.54 o
 -13   1   4      976.08      945.05     18.48 o
 -11   1   4     2964.58     3024.42     91.31 o
  -9   1   4     1806.76     1739.06     63.24 o
  -7   1   4      671.98      649.78     13.41 o
  -5   1   4     2699.34     2339.51     52.09 o
  -3   1   4     2361.71     2326.53     54.43 o
  -1   1   4      720.55      609.64     15.37 o
   1   1   4      731.05      661.64     15.12 o
   3   1   4    15555.28    14869.09    290.36 o
   5   1   4      334.37      324.06      7.02 o
   7   1   4    12630.07    12426.21    624.57 o
   9   1   4    19486.92    19158.15    477.97 o
  11   1   4     2030.10     1916.09     49.35 o
  13   1   4     1406.07     1245.39     26.16 o
  15   1   4        1.16        3.80      1.31 o
  17   1   4      117.92      139.25      6.72 o
  19   1   4       44.30       39.77      2.75 o
  21   1   4      770.59      768.00     39.44 o
  23   1   4     2236.10     2284.17     73.47 o
  25   1   4      257.51      228.50      6.92 o
  27   1   4        5.06        6.92      1.91 o
  29   1   4      205.32      219.77     10.25 o
  31   1   4       33.71       36.19      3.18 o
  33   1   4       34.80       41.35      4.47 o
 -34   2   4        0.96       10.22      3.72 o
 -32   2   4      119.20      122.93      8.33 o
 -30   2   4      199.46      191.57     10.97 o
 -28   2   4      182.67      159.82      8.45 o
 -26   2   4        5.08        9.25      2.67 o
 -24   2   4        0.29        2.73      1.37 o
 -22   2   4      156.04      186.80      7.28 o
 -20   2   4       17.77       30.42      4.70 o
 -18   2   4      357.33      332.84      8.00 o
 -16   2   4       12.25        9.30      2.20 o
 -14   2   4     1764.85     1791.62     39.03 o
 -12   2   4     1455.27     1574.07     38.41 o
 -10   2   4      757.15      750.43     15.36 o
  -8   2   4      338.45      329.51      6.02 o
  -6   2   4      610.84      635.89      9.65 o
  -4   2   4      586.67      569.82     13.65 o
  -2   2   4       51.09       33.08      2.33 o
   0   2   4      437.22      402.96     10.77 o
   2   2   4     1998.27     2069.76     17.56 o
   4   2   4    10757.46    11429.53    161.65 o
   6   2   4     1681.19     1536.59     20.84 o
   8   2   4      769.05      666.81      8.45 o
  10   2   4     1927.08     1885.05     27.09 o
  12   2   4      339.26      268.54      8.23 o
  14   2   4     1928.31     1779.28     34.41 o
  16   2   4      149.45      111.76      5.64 o
  18   2   4       48.78       56.47      4.93 o
  20   2   4      526.47      431.01     20.26 o
  22   2   4      333.66      328.18     14.94 o
  24   2   4      118.15      117.32      5.46 o
  26   2   4       28.79       33.42      4.15 o
  28   2   4       15.59       18.05      2.09 o
  30   2   4       43.48       58.98      4.18 o
  32   2   4        0.05        2.84      1.74 o
 -31   3   4       15.84       17.73      2.79 o
 -29   3   4       27.31       29.62      6.01 o
 -27   3   4       23.17       27.65      3.10 o
 -25   3   4       44.28       43.95      4.64 o
 -23   3   4      266.11      286.18      9.48 o
 -21   3   4      111.35      106.46      6.35 o
 -19   3   4       20.02       22.56      2.17 o
 -17   3   4      132.20      143.11      6.62 o
 -15   3   4        0.24        3.68      1.55 o
 -13   3   4      188.62      199.55      9.65 o
 -11   3   4     2180.78     2226.75     70.15 o
  -9   3   4     1394.63     1416.97     73.29 o
  -7   3   4      554.66      473.24     10.82 o
  -5   3   4     1434.01     1416.40     35.21 o
  -3   3   4       87.52       95.02      3.34 o
  -1   3   4      654.38      683.78     16.99 o
   1   3   4       10.47        8.75      1.05 o
   3   3   4      570.48      621.13     10.02 o
   5   3   4       83.27       68.52      6.11 o
   7   3   4      438.40      503.97      9.85 o
   9   3   4     1625.34     1713.33     27.34 o
  11   3   4        0.13        1.28      1.69 o
  13   3   4      630.32      580.99     12.34 o
  15   3   4        9.22        7.45      1.71 o
  17   3   4       79.65       78.79      3.90 o
  19   3   4      406.93      358.78     14.88 o
  21   3   4      186.05      154.89      7.96 o
  23   3   4      194.86      163.17      9.27 o
  25   3   4      164.97      175.16     15.50 o
  27   3   4      115.12      115.14      7.89 o
  29   3   4       12.27        8.87      2.53 o
  31   3   4       93.20       88.70      7.51 o
 -30   4   4       46.39       36.76      4.32 o
 -28   4   4       62.04       57.25      5.35 o
 -26   4   4        0.48        6.30      1.82 o
 -24   4   4      307.91      296.51     11.61 o
 -22   4   4     1598.66     1750.26     33.44 o
 -20   4   4      115.46      109.22      5.51 o
 -18   4   4       46.91       54.11      3.51 o
 -16   4   4       76.55       73.56      4.71 o
 -14   4   4      121.51      109.13      6.26 o
 -12   4   4      756.10      793.81     23.23 o
 -10   4   4      265.81      265.44      5.59 o
  -8   4   4       63.36       71.81      4.32 o
  -6   4   4      684.58      692.83     21.61 o
  -4   4   4     7298.48     8188.55    207.08 o
  -2   4   4      145.02      138.61      6.28 o
   0   4   4       61.81       55.97      3.50 o
   2   4   4     2265.04     2374.83     35.92 o
   4   4   4      198.47      218.39      9.80 o
   6   4   4       68.06       80.04      4.50 o
   8   4   4       96.33       80.17      5.55 o
  10   4   4      846.43      883.35     13.13 o
  12   4   4        5.74        0.83      2.67 o
  14   4   4     2392.16     2431.21     27.69 o
  16   4   4     1707.36     1715.89     29.16 o
  18   4   4       13.21        7.23      1.62 o
  20   4   4      564.90      485.53     13.17 o
  22   4   4       91.05       83.96      8.98 o
  24   4   4       18.21       19.28      3.17 o
  26   4   4       14.36       13.72      2.89 o
  28   4   4      194.80      201.20     10.55 o
 -27   5   4        0.18        0.25      3.04 o
 -25   5   4       35.60       26.24      3.67 o
 -23   5   4       42.78       25.10      3.23 o
 -21   5   4       61.32       52.08      4.72 o
 -19   5   4     1543.48     1571.26     35.37 o
 -17   5   4      257.69      281.98     14.20 o
 -15   5   4      145.09      122.04      6.10 o
 -13   5   4      398.99      397.13     20.33 o
 -11   5   4      839.50      835.24     34.98 o
  -9   5   4      165.48      147.92      5.84 o
  -7   5   4       50.64       52.96      3.85 o
  -5   5   4      287.94      294.98     10.00 o
  -3   5   4       15.63        9.56      1.92 o
  -1   5   4       91.24       93.15      3.85 o
   1   5   4      306.96      278.94     13.76 o
   3   5   4     2541.37     2596.83     72.83 o
   5   5   4     2520.10     2749.12     66.75 o
   7   5   4      869.80      979.02     18.12 o
   9   5   4     1076.17     1113.01     16.16 o
  11   5   4     2218.45     2432.73     38.07 o
  13   5   4       51.83       42.72      5.31 o
  15   5   4      331.59      374.61     14.05 o
  17   5   4       52.64       61.19      4.85 o
  19   5   4       24.76       27.59      2.84 o
  21   5   4       29.13       23.32      2.43 o
  23   5   4       55.15       44.29      4.62 o
  25   5   4        0.87        8.13      5.45 o
 -24   6   4        0.28        7.58      3.21 o
 -22   6   4        0.18        7.27      3.16 o
 -20   6   4      127.32      109.46     10.05 o
 -18   6   4        0.10        2.09      2.31 o
 -16   6   4       44.98       50.64      5.03 o
 -14   6   4      147.59      142.16      7.86 o
 -12   6   4      364.10      362.96     24.44 o
 -10   6   4      161.65      127.10      8.13 o
  -8   6   4       50.70       37.69      2.95 o
  -6   6   4      378.97      324.76     18.15 o
  -4   6   4     1011.12      978.50     49.82 o
  -2   6   4      149.46      131.14      7.25 o
   0   6   4       33.07       40.05      3.21 o
   2   6   4      303.83      289.50     13.00 o
   4   6   4      654.22      697.04     23.04 o
   6   6   4      694.95      740.20     17.26 o
   8   6   4      440.07      444.09     15.54 o
  10   6   4      121.35      131.03      9.20 o
  12   6   4       41.62       48.27      4.27 o
  14   6   4       86.56       90.81      7.42 o
  16   6   4       12.20       10.79      1.86 o
  18   6   4      114.24      109.29      7.03 o
  20   6   4       49.91       62.27      9.13 o
  22   6   4      352.99      350.24     22.86 o
 -17   7   4       23.14       22.48      3.03 o
 -15   7   4       28.50       25.25      5.00 o
 -13   7   4       84.74       82.80     11.79 o
 -11   7   4        0.03        4.53      4.07 o
  -9   7   4      171.62      136.47     15.71 o
  -7   7   4       28.20       36.96      5.07 o
  -5   7   4       12.29        8.87      3.40 o
  -3   7   4       23.22       18.94      4.53 o
  -1   7   4       51.24       47.76      4.61 o
   1   7   4      152.58      138.57      8.93 o
   3   7   4        1.13        6.80      4.73 o
   5   7   4      182.32      204.05     10.18 o
   7   7   4        0.83        4.40      2.58 o
   9   7   4        9.84       11.55      3.36 o
  11   7   4       39.42       48.89      4.20 o
  13   7   4       35.69       43.56      4.02 o
  15   7   4      157.84      167.78     15.79 o
  -6   8   4        0.35       12.01      2.16 o
  -4   8   4        0.00        6.32      4.40 o
  -2   8   4        6.34       10.31      3.20 o
   0   8   4       35.03       35.04      4.38 o
   2   8   4        6.53       21.70      3.66 o
   4   8   4        0.02        2.15      2.77 o
 -33   1   5       59.63       56.99      5.72 o
 -31   1   5       66.14       72.57      7.02 o
 -29   1   5        4.39       11.03      4.06 o
 -27   1   5       15.03        9.42      4.89 o
 -25   1   5        3.33        4.69      2.44 o
 -23   1   5       51.10       62.54      5.54 o
 -21   1   5      607.55      606.36     17.82 o
 -19   1   5       15.63       12.25      2.86 o
 -17   1   5      140.93      134.65      4.75 o
 -15   1   5       27.64       25.17      2.29 o
 -13   1   5       72.17       54.03      3.11 o
 -11   1   5     2545.81     2339.56     82.56 o
  -9   1   5     1198.96      947.08     48.15 o
  -7   1   5      560.82      451.38     17.20 o
  -5   1   5     2095.95     2216.39     53.69 o
  -3   1   5     8263.76     8829.28    345.99 o
  -1   1   5     2719.58     2672.46     72.71 o
   1   1   5      386.90      378.45      7.75 o
   3   1   5      141.46      137.81      3.16 o
   5   1   5     3566.65     3227.14     47.27 o
   7   1   5     4680.47     4782.72     77.07 o
   9   1   5       37.08       27.42      1.70 o
  11   1   5     2104.20     2239.93     55.34 o
  13   1   5      524.32      519.45     16.73 o
  15   1   5       56.63       64.80      3.03 o
  17   1   5       24.95       25.19      2.29 o
  19   1   5      698.62      605.57     27.07 o
  21   1   5     9170.77    10021.07    188.62 o
  23   1   5       59.13       49.12      4.11 o
  25   1   5       13.12       11.24      2.08 o
  27   1   5      286.98      306.78     19.51 o
  29   1   5       13.48        9.71      4.43 o
  31   1   5       48.37       45.99      4.97 o
 -32   2   5        2.23        2.90      3.27 o
 -30   2   5       38.34       40.00      4.21 o
 -28   2   5       71.97       97.04      6.59 o
 -26   2   5       15.62       10.21      2.00 o
 -24   2   5        0.53        1.21      1.92 o
 -22   2   5       76.04       67.96      4.49 o
 -20   2   5     1733.66     1916.43     36.12 o
 -18   2   5      182.88      202.39      7.72 o
 -16   2   5      835.66      884.55     17.50 o
 -14   2   5       26.56       42.11      3.54 o
 -12   2   5      219.07      210.36      8.47 o
 -10   2   5      572.73      621.11     14.22 o
  -8   2   5      334.83      305.96      5.19 o
  -6   2   5      168.26      165.80      4.94 o
  -4   2   5     2033.26     1892.12     71.12 o
  -2   2   5      935.71      871.77     23.95 o
   0   2   5      892.50      889.51     18.40 o
   2   2   5       35.97       30.87      2.08 o
   4   2   5      188.65      174.66      6.10 o
   6   2   5     7474.35     7984.41     69.55 o
   8   2   5     5786.90     6244.55     36.59 o
  10   2   5     2359.26     2596.85     25.86 o
  12   2   5      395.00      355.51     10.62 o
  14   2   5       59.94       71.29      3.34 o
  16   2   5       56.02       48.85      4.00 o
  18   2   5      294.39      292.32      6.85 o
  20   2   5        1.69        3.71      1.06 o
  22   2   5       17.12       24.42      2.05 o
  24   2   5       58.53       47.49      4.66 o
  26   2   5      124.98      141.60     11.02 o
  28   2   5        3.87        2.64      1.64 o
  30   2   5      108.88      111.46      9.65 o
 -31   3   5        1.25        4.22      2.92 o
 -29   3   5        4.03        7.04      5.17 o
 -27   3   5        2.43        5.83      3.30 o
 -25   3   5       89.11       84.81      4.93 o
 -23   3   5      155.02      172.98      7.87 o
 -21   3   5      366.02      369.08      9.58 o
 -19   3   5      148.95      160.33      6.09 o
 -17   3   5      333.61      384.09      8.55 o
 -15   3   5      230.28      265.34      7.57 o
 -13   3   5       46.91       49.50      2.76 o
 -11   3   5      206.72      263.03      7.30 o
  -9   3   5      217.35      202.50     12.30 o
  -7   3   5       12.36       14.60      1.32 o
  -5   3   5      480.65      559.46     17.63 o
  -3   3   5     2009.76     2382.07     56.74 o
  -1   3   5       41.28       42.30      2.39 o
   1   3   5      313.42      310.29      8.05 o
   3   3   5      478.69      473.22      6.91 o
   5   3   5        0.63        3.02      1.25 o
   7   3   5      277.32      328.80      7.13 o
   9   3   5      230.46      247.45     11.03 o
  11   3   5       97.95      105.63      4.61 o
  13   3   5      709.77      756.16      9.45 o
  15   3   5       18.01       18.24      1.84 o
  17   3   5      186.65      141.89      5.78 o
  19   3   5       63.50       47.55      3.22 o
  21   3   5     1628.63     1341.40     45.18 o
  23   3   5      116.61      100.28      6.87 o
  25   3   5      102.67       83.74      5.08 o
  27   3   5       10.47        8.65      2.43 o
  29   3   5       29.52       36.18      3.60 o
 -30   4   5       62.84       69.45      8.58 o
 -28   4   5        4.32        3.37      1.69 o
 -26   4   5       10.92        9.83      2.27 o
 -24   4   5      266.69      282.80      9.52 o
 -22   4   5     1083.01     1182.70     22.42 o
 -20   4   5      156.21      188.92      9.90 o
 -18   4   5      566.83      621.91     21.09 o
 -16   4   5       56.00       58.87      4.88 o
 -14   4   5      252.63      251.44      9.12 o
 -12   4   5       53.48       50.86      2.92 o
 -10   4   5        3.05        7.21      1.67 o
  -8   4   5     2057.57     2312.75     67.05 o
  -6   4   5      779.27      835.23     20.48 o
  -4   4   5        1.11        5.43      2.18 o
  -2   4   5       12.76       26.43      2.33 o
   0   4   5       36.58       39.93      2.68 o
   2   4   5      578.57      600.26      8.74 o
   4   4   5      522.57      540.49     14.19 o
   6   4   5     2309.61     2208.47     39.81 o
   8   4   5     1096.97     1154.89     14.14 o
  10   4   5      488.91      489.97      9.86 o
  12   4   5      106.16      129.36      6.31 o
  14   4   5       36.20       29.88      3.22 o
  16   4   5      153.22      104.74      7.59 o
  18   4   5       48.72       58.99      5.56 o
  20   4   5       11.96       12.31      2.90 o
  22   4   5      252.55      248.23     11.58 o
  24   4   5       66.89       71.67      6.10 o
  26   4   5       15.35       12.69      2.35 o
  28   4   5        3.73        6.37      1.94 o
 -27   5   5       22.15       20.77      3.24 o
 -25   5   5        4.26        6.91      4.00 o
 -23   5   5       67.31       61.53      6.83 o
 -21   5   5      173.45      170.91     10.87 o
 -19   5   5      406.27      414.30     22.16 o
 -17   5   5      145.54      147.23     12.43 o
 -15   5   5      303.49      275.07     24.05 o
 -13   5   5        0.01        3.62      1.52 o
 -11   5   5        0.06        1.89      1.43 o
  -9   5   5        0.71        1.60      1.57 o
  -7   5   5       10.07       11.48      1.31 o
  -5   5   5        5.17        5.59      1.77 o
  -3   5   5        4.71        7.68      1.45 o
  -1   5   5      220.69      235.17      7.09 o
   1   5   5      223.83      214.98      9.51 o
   3   5   5     2024.24     2142.04     60.96 o
   5   5   5     2391.75     2613.71     48.50 o
   7   5   5        4.94       19.71      4.72 o
   9   5   5        0.55        9.36      2.53 o
  11   5   5     1724.51     1833.40     30.11 o
  13   5   5        7.54        7.17      2.46 o
  15   5   5      132.74      155.15      7.84 o
  17   5   5       20.03       17.51      1.83 o
  19   5   5       75.29       67.82      6.24 o
  21   5   5        2.22        5.19      3.06 o
  23   5   5       71.11       74.26      6.49 o
  25   5   5       46.72       55.66      5.94 o
 -22   6   5        1.14       10.36      3.49 o
 -20   6   5      225.35      212.42     13.67 o
 -18   6   5       11.39       12.23      4.97 o
 -16   6   5      128.85      116.78      8.42 o
 -14   6   5       43.11       33.36      3.15 o
 -12   6   5       52.06       55.96      5.03 o
 -10   6   5       47.74       40.07      3.46 o
  -8   6   5      255.39      258.26     22.94 o
  -6   6   5        0.55        5.11      2.64 o
  -4   6   5      195.92      189.07     13.34 o
  -2   6   5      148.74      132.68      7.38 o
   0   6   5       55.55       55.18      4.51 o
   2   6   5      304.28      266.01     10.76 o
   4   6   5      121.94      122.87      7.36 o
   6   6   5      730.77      824.38     21.37 o
   8   6   5        5.25        8.10      3.42 o
  10   6   5      286.20      300.75     11.10 o
  12   6   5      157.35      164.16      9.21 o
  14   6   5      101.26      101.11      5.59 o
  16   6   5       39.12       42.80      3.90 o
  18   6   5        0.34        8.06      2.33 o
  20   6   5       48.43       44.84      3.59 o
 -17   7   5      240.14      197.00     19.54 o
 -15   7   5       99.03       79.03      7.86 o
 -13   7   5       11.80        9.31      3.43 o
 -11   7   5       37.84       33.46      4.34 o
  -9   7   5        0.30        9.05      2.33 o
  -7   7   5       67.82       54.59      5.17 o
  -5   7   5      288.03      260.97     18.41 o
  -3   7   5       46.76       29.04      3.14 o
  -1   7   5       78.24       88.17      6.46 o
   1   7   5       38.26       41.90      4.35 o
   3   7   5        9.07       10.60      1.57 o
   5   7   5       43.81       48.83      4.57 o
   7   7   5       16.18       21.85      2.68 o
   9   7   5      109.87      122.42      7.86 o
  11   7   5        1.30        6.60      3.18 o
  13   7   5        6.52       15.42      2.83 o
  15   7   5        2.25        7.25      3.71 o
  -2   8   5       45.41       28.62      3.51 o
   0   8   5        0.05        9.08      4.48 o
   2   8   5        2.02        3.67      3.92 o
 -34   0   6      822.08      855.10     29.27 o
 -32   0   6      251.04      274.13     19.78 o
 -30   0   6       15.88       13.57      6.74 o
 -28   0   6       32.78       32.68      7.02 o
 -26   0   6      110.82      121.99     10.05 o
 -24   0   6        9.29       13.57      5.20 o
 -22   0   6      599.10      696.85     20.86 o
 -20   0   6     1180.58     1385.83     27.56 o
 -16   0   6        9.25        2.14      1.99 o
 -14   0   6      181.78      231.99     10.33 o
 -12   0   6     1024.99     1136.21     59.16 o
 -10   0   6    10889.29    12085.10    700.81 o
  -8   0   6     6556.23     6499.78    390.13 o
  -6   0   6       55.40       49.81      3.88 o
  -4   0   6       64.89       71.45      4.41 o
  -2   0   6       57.25       44.38      3.85 o
   0   0   6       29.21       25.68      7.72 o
   2   0   6     1425.84     1396.72     17.09 o
   4   0   6       73.36       63.47      4.03 o
   6   0   6      507.82      421.02      8.75 o
   8   0   6      459.00      451.60     16.97 o
  10   0   6      190.84      164.51     20.30 o
  12   0   6      113.79      109.99      5.29 o
  14   0   6      587.52      525.36     45.17 o
  16   0   6     1103.05      982.70     63.31 o
  18   0   6     2161.54     2164.04    141.32 o
  20   0   6     5363.32     5431.82    341.64 o
  22   0   6     2349.20     2365.77    147.51 o
  24   0   6      140.79      139.78     10.17 o
  26   0   6       12.17       17.28      2.53 o
  28   0   6        0.86        0.31      2.40 o
  30   0   6      195.86      163.79     18.16 o
  32   0   6      117.27      132.39     15.84 o
 -33   1   6        0.00       -0.01      4.15 o
 -31   1   6        0.01        9.02      4.13 o
 -29   1   6       54.65       62.83      6.56 o
 -27   1   6        8.96        8.07      2.66 o
 -25   1   6       84.32      107.98      6.54 o
 -23   1   6       38.66       38.62      3.61 o
 -21   1   6      341.58      368.76     11.89 o
 -19   1   6     1453.47     1586.45     25.05 o
 -17   1   6      441.30      462.98     13.22 o
 -15   1   6        0.10       -1.55      1.55 o
 -13   1   6      555.16      645.21     14.94 o
 -11   1   6        0.12       -1.47      3.36 o
  -9   1   6     8562.75     8596.92    323.31 o
  -7   1   6      601.15      570.45     18.87 o
  -5   1   6      720.94      721.21     28.15 o
  -3   1   6     1670.66     1708.45     44.44 o
  -1   1   6      893.72      907.88     27.50 o
   1   1   6      528.73      548.74     16.45 o
   3   1   6     1188.14     1098.10     25.02 o
   5   1   6     2665.59     2482.80     59.32 o
   7   1   6     6770.69     7153.45    110.65 o
   9   1   6     1307.87     1236.24     23.53 o
  11   1   6      201.33      178.63      5.35 o
  13   1   6     1793.50     1612.63     40.80 o
  15   1   6      109.69       89.52      5.15 o
  17   1   6     1839.04     1890.25     54.63 o
  19   1   6      856.28      918.20     31.16 o
  21   1   6        0.17        0.80      2.32 o
  23   1   6       77.79       73.86      5.09 o
  25   1   6        7.08        6.93      1.69 o
  27   1   6        9.77       11.65      2.50 o
  29   1   6        3.24        6.37      2.06 o
  31   1   6      284.65      362.98     48.87 o
 -32   2   6       32.68       32.07      4.45 o
 -30   2   6        0.38        4.26      2.73 o
 -28   2   6        5.21        7.84      2.05 o
 -26   2   6       39.10       37.86      4.64 o
 -24   2   6       86.84       88.94      6.54 o
 -22   2   6        0.12        2.39      2.70 o
 -20   2   6        0.03        2.09      2.35 o
 -18   2   6       84.65       77.87      7.46 o
 -16   2   6        0.91        4.32      1.19 o
 -14   2   6      347.93      273.87     16.22 o
 -12   2   6      114.16      142.98      6.13 o
 -10   2   6     2344.95     2412.33     51.26 o
  -8   2   6      785.54      917.36     23.80 o
  -6   2   6        0.33       -0.27      1.32 o
  -4   2   6      105.88      111.24      5.49 o
  -2   2   6     1934.46     1808.93     67.17 o
   0   2   6     1127.92     1191.62     20.55 o
   2   2   6      101.04      105.42      2.94 o
   4   2   6      334.12      375.89      8.05 o
   6   2   6      122.12      111.37      5.57 o
   8   2   6      198.04      160.81      7.38 o
  10   2   6        9.24        2.21      2.07 o
  12   2   6     1800.34     1980.97     74.60 o
  14   2   6       22.97       12.50      1.45 o
  16   2   6       69.86       69.72      4.07 o
  18   2   6      129.85      138.01      6.49 o
  20   2   6        2.01        1.11      1.75 o
  22   2   6     1164.90     1009.26     29.08 o
  24   2   6      537.87      475.29     20.18 o
  26   2   6       26.81       31.51      2.61 o
  28   2   6       37.46       33.96      4.19 o
  30   2   6      186.70      187.70     20.36 o
 -31   3   6        5.31        7.01      2.56 o
 -29   3   6       28.47       28.45      3.79 o
 -27   3   6      180.81      190.97     13.26 o
 -25   3   6       34.68       37.58      3.79 o
 -23   3   6      236.47      229.81     10.96 o
 -21   3   6      648.78      686.92     15.89 o
 -19   3   6      171.18      161.07      6.02 o
 -17   3   6      302.01      307.85      8.91 o
 -15   3   6      103.43       82.99      4.30 o
 -13   3   6       69.10       83.52      4.03 o
 -11   3   6       16.59       20.67      1.78 o
  -9   3   6      551.86      583.81     28.11 o
  -7   3   6      646.49      679.00     26.92 o
  -5   3   6     2967.02     3284.59    108.75 o
  -3   3   6     1625.45     1717.89     53.63 o
  -1   3   6       15.07        9.82      1.47 o
   1   3   6      300.38      275.75      6.92 o
   3   3   6      287.09      313.30     10.89 o
   5   3   6        0.03        1.56      1.23 o
   7   3   6       70.22       73.92      4.25 o
   9   3   6       52.77       57.99      3.69 o
  11   3   6        3.26        5.53      1.17 o
  13   3   6      157.61      122.92      5.48 o
  15   3   6      306.51      285.78      9.27 o
  17   3   6       17.97        8.48      1.80 o
  19   3   6      125.91       93.06      5.19 o
  21   3   6       28.42       27.23      2.50 o
  23   3   6       74.87       87.52      6.98 o
  25   3   6       18.24        3.82      2.12 o
  27   3   6      167.20      197.13     11.36 o
  29   3   6       27.88       14.74      3.35 o
 -28   4   6        1.19        2.89      1.73 o
 -26   4   6        7.27        5.97      2.17 o
 -24   4   6       27.10       26.68      3.29 o
 -22   4   6        2.37        2.51      2.56 o
 -20   4   6       83.67       86.89      5.63 o
 -18   4   6        3.04        2.02      2.11 o
 -16   4   6      112.04      137.87      9.45 o
 -14   4   6        0.00        2.44      1.71 o
 -12   4   6      154.97      162.91      7.07 o
 -10   4   6      156.49      169.96      8.68 o
  -8   4   6       30.89       42.10      3.15 o
  -6   4   6        2.20        4.48      2.76 o
  -4   4   6      247.32      234.21      8.75 o
  -2   4   6      288.12      282.52      8.14 o
   0   4   6     1248.83     1316.59     34.60 o
   2   4   6        2.41        8.51      1.87 o
   4   4   6      392.14      395.17      8.20 o
   6   4   6       10.94        7.03      3.13 o
   8   4   6     2044.04     2187.09     22.19 o
  10   4   6       32.77       24.69      2.69 o
  12   4   6        1.52        7.63      4.12 o
  14   4   6       20.42       25.07      2.39 o
  16   4   6       86.24       84.79      4.92 o
  18   4   6       62.68       77.84      5.68 o
  20   4   6      423.65      390.19     11.24 o
  22   4   6       38.15       24.00      3.49 o
  24   4   6       27.98       22.92      3.20 o
  26   4   6        0.18        1.98      3.58 o
 -25   5   6        1.06        4.38      2.27 o
 -23   5   6      102.60       88.82      7.95 o
 -21   5   6      577.40      565.97     21.86 o
 -19   5   6     1106.99     1196.25     43.12 o
 -17   5   6      151.26      164.59     13.07 o
 -15   5   6      448.15      431.08     18.50 o
 -13   5   6        8.64        4.20      1.44 o
 -11   5   6       12.03       12.46      1.82 o
  -9   5   6      111.09      105.81      5.85 o
  -7   5   6       23.79       16.14      1.80 o
  -5   5   6      126.87      135.91      7.45 o
  -3   5   6       44.80       50.34      3.70 o
  -1   5   6        0.25        1.12      1.46 o
   1   5   6       30.57       27.51      2.78 o
   3   5   6      557.84      618.39     20.39 o
   5   5   6     1458.90     1558.86     31.19 o
   7   5   6     2363.93     2431.81     47.01 o
   9   5   6     2398.69     2635.20     38.00 o
  11   5   6        1.08       -0.32      3.40 o
  13   5   6      501.03      479.91     13.20 o
  15   5   6       66.78       58.18      5.28 o
  17   5   6      451.42      421.84     15.09 o
  19   5   6        0.36        6.03      2.89 o
  21   5   6        0.68        5.96      1.28 o
  23   5   6        0.11       10.88      3.18 o
 -22   6   6       45.26       56.43      5.10 o
 -20   6   6        4.46        5.96      2.26 o
 -18   6   6      294.06      286.19     14.69 o
 -16   6   6      228.23      231.15     13.03 o
 -14   6   6       56.72       61.24      6.61 o
 -12   6   6       15.12       17.99      2.59 o
 -10   6   6      158.75      155.72     12.33 o
  -8   6   6       12.12       12.54      1.94 o
  -6   6   6       21.59       15.64      3.47 o
  -4   6   6        2.83        7.45      3.13 o
  -2   6   6       33.37       27.48      4.13 o
   0   6   6       63.36       70.92      5.30 o
   2   6   6       70.24       77.87      5.66 o
   4   6   6      601.05      617.13     25.24 o
   6   6   6      783.14      800.89     19.59 o
   8   6   6      229.76      233.90     12.52 o
  10   6   6       28.50       39.25      5.18 o
  12   6   6       20.16       16.78      4.20 o
  14   6   6       51.90       48.27      4.47 o
  16   6   6        6.01        4.61      2.03 o
  18   6   6       23.01       32.45      3.57 o
  20   6   6        8.88        9.68      2.89 o
 -15   7   6       23.42       18.50      3.12 o
 -13   7   6       23.36       29.32      4.32 o
 -11   7   6        2.57        7.87      2.05 o
  -9   7   6      124.32      117.65      9.94 o
  -7   7   6       75.47       68.42      6.42 o
  -5   7   6      215.17      190.47     15.30 o
  -3   7   6        0.73        5.05      2.24 o
  -1   7   6       57.81       63.70      5.99 o
   1   7   6       10.45       11.40      6.42 o
   3   7   6        0.20        4.21      3.21 o
   5   7   6       43.16       44.70      4.02 o
   7   7   6        0.00        4.87      2.10 o
   9   7   6       16.71       15.22      2.77 o
  11   7   6       36.51       38.20      3.82 o
  13   7   6       56.24       62.60      7.12 o
 -33   1   7      534.92      606.51     14.32 o
 -31   1   7        0.01        5.37      4.11 o
 -29   1   7        0.67        2.39      3.61 o
 -27   1   7        0.43        1.27      2.47 o
 -25   1   7      113.18       98.68      5.92 o
 -23   1   7       72.64       96.48      6.53 o
 -21   1   7      173.04      182.72      9.19 o
 -19   1   7       16.99        9.11      3.48 o
 -17   1   7       21.86       30.14      3.73 o
 -15   1   7      634.34      637.50     14.53 o
 -13   1   7      139.39      126.58      7.13 o
 -11   1   7      232.32      207.97      8.86 o
  -9   1   7    27251.16    30845.03   1429.90 o
  -7   1   7      238.61      199.31     12.58 o
  -5   1   7      265.61      269.06     10.08 o
  -3   1   7      413.80      416.33     19.09 o
  -1   1   7     1542.12     1501.64     41.70 o
   1   1   7      688.69      710.28     12.95 o
   3   1   7      660.67      620.95     13.29 o
   5   1   7      502.38      531.34     21.47 o
   7   1   7      160.95      170.33      6.53 o
   9   1   7        1.01        0.93      2.39 o
  11   1   7       34.03       26.77      2.30 o
  13   1   7      262.64      234.45     11.01 o
  15   1   7      788.52      718.74     18.59 o
  17   1   7      254.93      243.31      8.69 o
  19   1   7      134.16      157.58      9.74 o
  21   1   7      143.91      162.88      7.71 o
  23   1   7      246.02      228.78     14.76 o
  25   1   7       20.84       15.37      1.75 o
  27   1   7       19.14       26.71      3.06 o
  29   1   7      275.54      335.93     14.46 o
 -32   2   7        3.48        4.84      3.73 o
 -30   2   7        9.56        7.33      3.72 o
 -28   2   7       73.10       66.22      5.76 o
 -26   2   7      143.18      148.95      6.91 o
 -24   2   7      165.83      183.15     11.83 o
 -22   2   7      218.46      231.56      8.77 o
 -20   2   7      506.66      487.75     10.46 o
 -18   2   7      210.78      179.40     10.75 o
 -16   2   7       23.43       29.19      2.77 o
 -14   2   7       30.17       28.20      2.26 o
 -12   2   7       19.24       18.64      1.97 o
 -10   2   7      462.13      461.53     13.91 o
  -8   2   7        5.31        0.56      1.66 o
  -6   2   7      779.61      774.34     15.76 o
  -4   2   7       24.59       27.34      1.78 o
  -2   2   7       41.09       48.33      2.55 o
   0   2   7      336.44      291.17     10.59 o
   2   2   7     3670.26     4184.78    101.17 o
   4   2   7     5625.07     6165.88     73.11 o
   6   2   7      784.26      745.59     18.56 o
   8   2   7      756.72      875.71     12.41 o
  10   2   7       11.08        4.97      1.55 o
  12   2   7     1463.32     1586.12     17.65 o
  14   2   7       78.51       71.78      3.56 o
  16   2   7      462.26      444.27     15.01 o
  18   2   7       61.98       77.58      5.49 o
  20   2   7      225.65      202.59     10.22 o
  22   2   7       16.59       14.17      2.61 o
  24   2   7       38.21       37.40      2.99 o
  26   2   7        8.42        6.93      1.48 o
  28   2   7       19.83       16.75      3.04 o
  30   2   7        1.52        3.42      2.49 o
 -31   3   7        2.82       -1.32      3.45 o
 -29   3   7       38.29       44.28      7.11 o
 -27   3   7      106.35       92.68      6.50 o
 -25   3   7      207.96      209.19      9.66 o
 -23   3   7       56.55       48.53      4.11 o
 -21   3   7       50.02       59.64      4.09 o
 -19   3   7      301.00      305.18      9.68 o
 -17   3   7       18.03       16.85      2.24 o
 -15   3   7       68.10       79.80      5.17 o
 -13   3   7       66.25       71.51      3.96 o
 -11   3   7      133.26      142.04      5.39 o
  -9   3   7     2966.95     3418.83    140.55 o
  -7   3   7      595.73      588.57     19.44 o
  -5   3   7       22.54       29.34      2.71 o
  -3   3   7      345.14      343.58     12.81 o
  -1   3   7     1048.51     1114.04     28.97 o
   1   3   7       82.23       95.23      4.12 o
   3   3   7       44.66       45.48      3.20 o
   5   3   7      283.30      290.07      4.98 o
   7   3   7       55.54       44.96      2.89 o
   9   3   7        1.17        2.08      1.23 o
  11   3   7      599.90      550.40     13.54 o
  13   3   7        0.13        1.50      1.97 o
  15   3   7       12.65        2.61      1.57 o
  17   3   7        0.03        2.77      1.83 o
  19   3   7       23.21       20.01      2.43 o
  21   3   7       34.57       34.38      3.99 o
  23   3   7       61.07       51.77      4.24 o
  25   3   7       23.54       33.84      3.70 o
  27   3   7       60.77       66.53      6.99 o
 -28   4   7        0.01        7.36      3.95 o
 -26   4   7        9.13        7.92      4.82 o
 -24   4   7      145.02      134.82      7.62 o
 -22   4   7      160.93      165.53      8.29 o
 -20   4   7      505.83      499.42     19.44 o
 -18   4   7       34.13       36.54      3.49 o
 -16   4   7        3.00        2.45      2.13 o
 -14   4   7        3.40        2.42      1.52 o
 -12   4   7      426.94      413.73     19.91 o
 -10   4   7       39.82       43.90      2.83 o
  -8   4   7      368.84      366.45     11.12 o
  -6   4   7        0.51        5.34      1.92 o
  -4   4   7      346.63      349.36     13.45 o
  -2   4   7      162.94      174.97      7.12 o
   0   4   7      372.99      362.53     11.60 o
   2   4   7       69.08       77.75      3.82 o
   4   4   7      391.73      374.44      7.15 o
   6   4   7     2626.77     2729.21     38.56 o
   8   4   7       44.15       54.92      4.83 o
  10   4   7     1227.88     1215.82     21.08 o
  12   4   7      154.05      146.84     10.85 o
  14   4   7       81.13       74.92      3.89 o
  16   4   7       18.00       19.13      2.73 o
  18   4   7      308.45      270.61     11.65 o
  20   4   7      233.71      233.18     13.59 o
  22   4   7        6.04        5.71      3.74 o
  24   4   7        0.89        3.29      1.60 o
  26   4   7       64.48       69.54      9.38 o
 -25   5   7        6.18        5.99      2.57 o
 -23   5   7      189.75      195.47     15.24 o
 -21   5   7       10.00        6.86      5.05 o
 -19   5   7       64.74       57.65      5.56 o
 -17   5   7      177.75      171.75      8.04 o
 -15   5   7       83.68       69.36      3.98 o
 -13   5   7        4.06        2.29      2.40 o
 -11   5   7       55.56       46.21      4.61 o
  -9   5   7        3.08        8.42      3.18 o
  -7   5   7        3.16        4.08      1.78 o
  -5   5   7       19.66       18.70      3.04 o
  -3   5   7       27.03       26.72      2.32 o
  -1   5   7        6.00        4.99      1.61 o
   1   5   7      368.95      412.97     15.40 o
   3   5   7      904.12      987.10     22.79 o
   5   5   7       10.12       13.81      4.03 o
   7   5   7      709.78      738.73     16.49 o
   9   5   7     1289.95     1381.78     23.92 o
  11   5   7      242.22      234.20     12.55 o
  13   5   7       15.45       14.97      2.29 o
  15   5   7       97.94       84.93      6.50 o
  17   5   7        7.91        4.97      3.28 o
  19   5   7       19.95       19.43      2.94 o
  21   5   7        2.91        7.22      2.96 o
  23   5   7      140.23      146.18     16.40 o
 -20   6   7        2.62        4.46      3.57 o
 -18   6   7      386.17      351.88     26.19 o
 -16   6   7      330.20      307.45     22.65 o
 -14   6   7      274.49      254.63     16.03 o
 -12   6   7        0.69        3.25      1.83 o
 -10   6   7       25.79       24.58      3.36 o
  -8   6   7       88.97       76.19      4.94 o
  -6   6   7       84.91       79.06      6.20 o
  -4   6   7      319.65      285.18     19.20 o
  -2   6   7       99.37      112.05      7.44 o
   0   6   7        1.72        4.77      1.71 o
   2   6   7      120.44      118.67      6.42 o
   4   6   7      590.98      605.01     18.62 o
   6   6   7      304.02      305.27     10.44 o
   8   6   7       36.37       46.30      4.23 o
  10   6   7        0.01        6.05      1.62 o
  12   6   7        8.33        8.20      2.78 o
  14   6   7       25.58       28.09      3.20 o
  16   6   7       72.50       80.11      6.69 o
  18   6   7        1.63        8.38      3.72 o
 -13   7   7        0.08        8.13      2.77 o
 -11   7   7        6.01        4.66      2.22 o
  -9   7   7      199.08      169.02     13.55 o
  -7   7   7      113.01      125.83      8.38 o
  -5   7   7       71.43       71.72      8.11 o
  -3   7   7       80.89       64.72      5.55 o
  -1   7   7        0.90        1.61      2.28 o
   1   7   7        1.86        6.30      1.61 o
   3   7   7        0.76        4.70      1.62 o
   5   7   7        3.30        6.80      1.67 o
   7   7   7       48.95       51.69      8.06 o
   9   7   7       16.37       11.58      4.28 o
  11   7   7       16.24       21.30      3.52 o
 -32   0   8      182.54      196.48     25.96 o
 -30   0   8        1.63       -2.61      7.45 o
 -28   0   8       25.47       21.81      8.71 o
 -26   0   8      242.67      273.79     17.49 o
 -24   0   8       30.25       33.52      5.63 o
 -22   0   8      312.54      317.48     17.43 o
 -20   0   8      287.49      320.57     13.07 o
 -18   0   8      239.76      266.49     19.32 o
 -16   0   8     1658.63     1868.57     45.51 o
 -14   0   8        0.90        5.94      3.58 o
 -12   0   8       45.42       36.12      8.18 o
 -10   0   8      776.09      691.28     24.08 o
  -8   0   8    59129.43    64458.61   4211.31 o
  -6   0   8      694.39      795.05     90.50 o
  -4   0   8     1835.37     1793.49    116.70 o
  -2   0   8      800.02      795.35     45.50 o
   0   0   8       32.47       28.84      2.94 o
   2   0   8        0.73       -0.34      0.66 o
   4   0   8      403.56      399.06     15.53 o
   6   0   8     1063.09      925.42     69.24 o
   8   0   8      242.65      245.93     16.15 o
  10   0   8        1.79        0.29      1.09 o
  12   0   8     1998.01     1775.54     69.65 o
  14   0   8      135.08      131.47     12.89 o
  18   0   8      230.69      211.07     30.11 o
  20   0   8      558.35      577.34     31.64 o
  22   0   8      903.72      958.56     48.70 o
  24   0   8      778.16      799.76     66.91 o
  26   0   8      123.04      114.35     17.00 o
  28   0   8        5.86        7.35      4.84 o
  30   0   8      452.39      582.92     28.16 o
 -31   1   8       41.26       41.54      5.97 o
 -29   1   8       11.19       19.17      7.38 o
 -27   1   8       10.20       11.55      3.40 o
 -25   1   8       73.04       61.72      5.43 o
 -23   1   8      210.10      220.17      8.94 o
 -21   1   8      241.95      253.53      9.76 o
 -19   1   8      376.26      418.45      8.67 o
 -17   1   8      201.16      205.70      9.06 o
 -15   1   8      225.99      232.10      9.49 o
 -13   1   8      541.84      549.72     22.36 o
 -11   1   8      319.12      330.45     12.06 o
  -9   1   8     1247.91     1085.11     46.73 o
  -7   1   8     1237.40     1131.14     57.26 o
  -5   1   8      131.17      128.99      6.49 o
  -3   1   8        7.10       10.76      1.93 o
  -1   1   8     3036.98     3299.62     95.58 o
   1   1   8      698.72      781.76     19.62 o
   3   1   8     3922.98     4284.23    134.61 o
   5   1   8     6686.82     6963.83    224.67 o
   7   1   8      310.09      293.63     23.31 o
   9   1   8      649.45      649.38      9.76 o
  11   1   8        3.73        3.91      1.53 o
  13   1   8       22.87       22.00      3.41 o
  15   1   8       10.51       10.23      1.66 o
  17   1   8      256.10      251.73      9.62 o
  19   1   8     1603.98     1552.55     41.02 o
  21   1   8      154.40      147.71      8.21 o
  23   1   8        6.07        3.91      1.62 o
  25   1   8       73.28       76.88      5.66 o
  27   1   8       61.04       66.87      7.86 o
  29   1   8       71.43       77.72      7.38 o
 -30   2   8        0.84       10.75      3.48 o
 -28   2   8        8.77        9.97      8.08 o
 -26   2   8        7.42        7.41      4.14 o
 -24   2   8       36.69       34.62      3.55 o
 -22   2   8       18.31       11.67      2.33 o
 -20   2   8       32.71       34.46      3.53 o
 -18   2   8      209.41      188.16      7.62 o
 -16   2   8      136.18      129.70      5.88 o
 -14   2   8      531.96      513.66     28.24 o
 -12   2   8       14.85       13.05      1.46 o
 -10   2   8      329.66      469.77     24.42 o
  -8   2   8      196.32      249.39      8.33 o
  -6   2   8        1.77        2.53      1.95 o
  -4   2   8       33.27       49.65      3.36 o
  -2   2   8      779.47      725.66     30.66 o
   0   2   8     2532.74     2539.15     75.11 o
   2   2   8       75.77       65.04      3.49 o
   4   2   8      480.94      480.66      8.88 o
   6   2   8      254.51      189.84      8.92 o
   8   2   8      160.79      166.66      6.82 o
  10   2   8      557.84      544.91     12.23 o
  12   2   8       81.85       78.01      4.39 o
  14   2   8        9.26        2.20      1.90 o
  16   2   8      913.95      796.91     25.64 o
  18   2   8      105.23      105.81      6.96 o
  20   2   8       26.59       27.37      3.05 o
  22   2   8       48.98       54.23      4.27 o
  24   2   8       53.23       53.89      4.97 o
  26   2   8       46.30       58.89      5.03 o
  28   2   8        5.60        8.23      1.88 o
 -29   3   8       48.42       43.63      5.09 o
 -27   3   8      199.25      233.27     12.97 o
 -25   3   8        3.43        5.58      2.34 o
 -23   3   8       17.02       18.55      2.45 o
 -21   3   8       32.82       38.39      3.21 o
 -19   3   8        0.47        9.33      2.18 o
 -17   3   8       17.63       20.88      2.54 o
 -15   3   8      336.83      353.54     10.43 o
 -13   3   8      565.50      576.62     15.18 o
 -11   3   8       17.08       16.27      1.92 o
  -9   3   8      112.60      113.38      7.79 o
  -7   3   8       56.74       58.67      4.70 o
  -5   3   8       20.66       23.24      2.15 o
  -3   3   8       38.26       36.20      3.23 o
  -1   3   8        0.65        0.82      1.37 o
   1   3   8       23.87       18.85      2.04 o
   3   3   8      141.04      147.51      7.22 o
   5   3   8     1138.37     1257.73     17.69 o
   7   3   8        7.26       10.16      3.65 o
   9   3   8       55.92       52.78      3.83 o
  11   3   8       35.20       30.49      2.22 o
  13   3   8      144.81      133.69     10.64 o
  15   3   8      199.09      169.19      8.11 o
  17   3   8      350.18      326.44     15.28 o
  19   3   8      530.49      478.60     28.23 o
  21   3   8       82.23       74.69      5.75 o
  23   3   8      152.46      159.24     11.91 o
  25   3   8        2.96        5.15      2.02 o
  27   3   8       74.34       71.27      7.93 o
 -28   4   8       42.81       30.98      7.65 o
 -26   4   8      429.54      456.92     21.16 o
 -24   4   8       88.38       84.68      5.48 o
 -22   4   8       87.97       86.65      5.73 o
 -20   4   8       22.52       32.59      4.10 o
 -18   4   8       58.04       65.16      4.92 o
 -16   4   8      191.20      213.11     10.34 o
 -14   4   8        0.07        4.13      1.37 o
 -12   4   8       16.28       20.24      2.24 o
 -10   4   8      113.27      117.68      4.95 o
  -8   4   8     1722.56     1979.20     73.61 o
  -6   4   8        5.76        8.18      1.90 o
  -4   4   8      156.50      149.39      6.02 o
  -2   4   8     1259.20     1359.02     24.69 o
   0   4   8       12.89       17.22      1.59 o
   2   4   8        0.20        1.22      1.25 o
   4   4   8      239.14      236.59      8.87 o
   6   4   8      865.51      854.93     37.72 o
   8   4   8        3.02        3.03      4.26 o
  10   4   8      829.21      847.79     21.26 o
  12   4   8      972.41      954.88     19.36 o
  14   4   8       57.64       48.98      4.37 o
  16   4   8      570.01      516.70     21.33 o
  18   4   8       31.92       26.92      3.22 o
  20   4   8       42.84       47.93      5.88 o
  22   4   8       24.66       26.18      2.56 o
  24   4   8       98.90      104.62      7.03 o
 -23   5   8      423.04      377.16     19.11 o
 -21   5   8       53.83       56.85      4.96 o
 -19   5   8       30.70       21.06      3.37 o
 -17   5   8       76.86       71.30      5.04 o
 -15   5   8      215.79      225.82      9.29 o
 -13   5   8       62.74       56.32      5.11 o
 -11   5   8        0.00        5.39      1.76 o
  -9   5   8      178.19      189.31     10.85 o
  -7   5   8       35.08       34.77      2.36 o
  -5   5   8        2.19        3.61      1.52 o
  -3   5   8      128.46      114.44      7.25 o
  -1   5   8     1063.91     1107.96     38.64 o
   1   5   8     2262.50     2494.33     64.73 o
   3   5   8      495.10      550.20     23.79 o
   5   5   8      588.87      591.03     13.27 o
   7   5   8      645.83      706.43     25.05 o
   9   5   8       62.16       64.86      5.90 o
  11   5   8      279.06      289.39     11.27 o
  13   5   8        0.21        2.99      1.96 o
  15   5   8       17.56       31.35      5.16 o
  17   5   8        0.16        7.05      2.35 o
  19   5   8       36.74       35.50      3.97 o
  21   5   8        2.65        5.60      2.28 o
 -20   6   8        0.17        2.17      3.74 o
 -18   6   8       28.08       24.91      3.53 o
 -16   6   8       66.57       55.18      5.14 o
 -14   6   8        9.88        7.14      3.07 o
 -12   6   8       32.20       29.37      4.89 o
 -10   6   8      226.18      207.91     11.49 o
  -8   6   8      200.54      178.95     13.37 o
  -6   6   8       92.26       88.24     11.91 o
  -4   6   8       18.44       18.52      2.39 o
  -2   6   8       30.38       27.98      3.81 o
   0   6   8      291.02      308.97     10.74 o
   2   6   8      314.59      330.82     25.50 o
   4   6   8      247.42      253.44     17.52 o
   6   6   8      126.15      121.04      9.27 o
   8   6   8        5.57        8.29      3.98 o
  10   6   8      115.33      139.43      9.53 o
  12   6   8        5.16       13.76      3.33 o
  14   6   8       62.08       64.21      7.66 o
  16   6   8      110.30      135.24     15.13 o
 -11   7   8        5.23        9.93      3.48 o
  -9   7   8        8.41        3.03      2.25 o
  -7   7   8       19.02       17.48      2.71 o
  -5   7   8       19.45       18.14      5.00 o
  -3   7   8       54.20       43.75      4.72 o
  -1   7   8        1.71        8.73      2.69 o
   1   7   8       69.93       68.69      9.65 o
   3   7   8        4.01        3.57      3.37 o
   5   7   8       13.57        9.61      5.79 o
   7   7   8       33.90       36.99      5.65 o
   9   7   8       13.77       15.66      3.44 o
 -31   1   9        5.52        4.88      2.31 o
 -29   1   9        1.86        4.75      2.41 o
 -27   1   9       34.95       36.67      4.24 o
 -25   1   9      174.60      181.96      9.58 o
 -23   1   9       23.01       24.26      5.77 o
 -21   1   9        3.97        4.35      2.50 o
 -19   1   9        2.32        0.07      2.01 o
 -17   1   9        9.23        5.29      2.82 o
 -15   1   9        2.85        7.23      6.25 o
 -13   1   9       46.64       32.01      3.58 o
 -11   1   9      160.97      126.31      5.84 o
  -9   1   9      486.26      513.02     17.67 o
  -7   1   9      488.01      589.28     26.18 o
  -5   1   9      178.26      163.77      8.42 o
  -3   1   9      239.00      223.07      9.00 o
  -1   1   9       16.98       17.65      2.45 o
   1   1   9      552.19      504.37     27.13 o
   3   1   9     1008.84     1076.68     26.81 o
   5   1   9        2.19       -2.21      2.21 o
   7   1   9     1136.11     1183.61     22.02 o
   9   1   9      525.77      502.50     17.76 o
  11   1   9      171.60      174.87     12.73 o
  13   1   9       90.61       79.37      5.09 o
  15   1   9     1116.78     1090.78     30.80 o
  17   1   9     5360.56     5704.13    217.85 o
  19   1   9       99.20       96.58      8.17 o
  21   1   9        9.00        7.48      1.87 o
  23   1   9       74.19       72.31      5.54 o
  25   1   9      114.21      117.16      9.22 o
  27   1   9        0.52        2.83      2.14 o
 -30   2   9        1.22        9.35      4.13 o
 -28   2   9        9.87        6.30      3.14 o
 -26   2   9       60.49       51.94      7.54 o
 -24   2   9      429.24      417.36     12.16 o
 -22   2   9       25.24       20.50      3.66 o
 -20   2   9      132.46      158.94      6.28 o
 -18   2   9        3.00        4.95      2.54 o
 -16   2   9       30.24       20.65      3.36 o
 -14   2   9        1.55        0.70      2.44 o
 -12   2   9        5.10        3.20      1.19 o
 -10   2   9      111.53      126.17      8.62 o
  -8   2   9      431.99      437.61     19.67 o
  -6   2   9       66.92       62.13      5.10 o
  -4   2   9      212.83      195.28      8.42 o
  -2   2   9       20.75       24.46      3.07 o
   0   2   9       12.27       10.11      2.40 o
   2   2   9     2137.96     2432.69     62.27 o
   4   2   9     1236.93     1345.95     33.84 o
   6   2   9      405.38      448.66     11.21 o
   8   2   9      413.26      426.25      8.57 o
  10   2   9        9.62        6.72      1.91 o
  12   2   9        0.41        4.45      1.88 o
  14   2   9      162.76      163.42     13.15 o
  16   2   9        8.77        8.41      2.91 o
  18   2   9        0.29        1.13      1.43 o
  20   2   9       71.23       70.85      5.48 o
  22   2   9       41.69       46.44      4.49 o
  24   2   9       14.53       12.81      2.00 o
  26   2   9      195.34      217.88     13.91 o
 -29   3   9       27.04       17.32      4.13 o
 -27   3   9       44.85       47.45      4.73 o
 -25   3   9      117.25      102.12      7.45 o
 -23   3   9       94.20       83.46      5.26 o
 -21   3   9      104.05      103.11      6.14 o
 -19   3   9       75.97       87.07      5.79 o
 -17   3   9        1.57        3.51      1.69 o
 -15   3   9      173.23      175.29      6.77 o
 -13   3   9        8.56        8.14      2.28 o
 -11   3   9        2.32        5.76      1.70 o
  -9   3   9       78.55       87.09      5.96 o
  -7   3   9      299.51      324.45     15.66 o
  -5   3   9       10.12       13.30      1.69 o
  -3   3   9       13.52       13.75      2.51 o
  -1   3   9       34.20       42.34      2.96 o
   1   3   9        2.13        2.74      2.08 o
   3   3   9        5.07       10.33      2.37 o
   5   3   9       59.32       60.65      4.21 o
   7   3   9       36.28       34.82      2.76 o
   9   3   9      102.95      109.75      6.53 o
  11   3   9       10.75        8.93      1.69 o
  13   3   9       64.30       42.99      3.42 o
  15   3   9      103.76       91.47      7.48 o
  17   3   9      879.20      786.41     18.87 o
  19   3   9       64.98       54.47      4.93 o
  21   3   9       61.19       49.87      4.24 o
  23   3   9        3.78        9.10      2.02 o
  25   3   9       56.31       61.16      6.04 o
 -26   4   9      358.79      399.63     39.60 o
 -24   4   9       77.84       82.36      6.20 o
 -22   4   9      137.15      134.77      7.10 o
 -20   4   9       33.12       32.51      3.90 o
 -18   4   9        1.61        6.75      2.33 o
 -16   4   9        2.43        2.65      1.83 o
 -14   4   9       26.78       21.69      2.45 o
 -12   4   9      422.79      445.27     19.66 o
 -10   4   9      318.47      316.83      8.34 o
  -8   4   9       49.28       53.74      5.43 o
  -6   4   9       36.34       39.41      2.87 o
  -4   4   9        7.16       11.95      3.50 o
  -2   4   9      295.14      293.35      8.91 o
   0   4   9       51.74       48.36      4.13 o
   2   4   9     1348.01     1461.48     38.13 o
   4   4   9      220.94      221.89      9.07 o
   6   4   9       43.50       40.29      4.58 o
   8   4   9       44.49       44.52      4.27 o
  10   4   9        7.84       17.01      2.58 o
  12   4   9      253.08      226.32     13.11 o
  14   4   9       32.46       44.38      4.37 o
  16   4   9        4.79        5.71      2.79 o
  18   4   9      188.72      198.57     10.08 o
  20   4   9       23.41       26.26      3.06 o
  22   4   9       25.58       22.83      4.91 o
 -23   5   9       96.84       77.06      7.83 o
 -21   5   9       37.38       28.51      3.74 o
 -19   5   9       67.65       53.39      4.68 o
 -17   5   9        0.05        1.99      3.04 o
 -15   5   9        1.28        0.72      2.35 o
 -13   5   9        1.29        3.67      2.48 o
 -11   5   9        0.63        1.99      1.72 o
  -9   5   9        6.87        6.37      1.50 o
  -7   5   9        6.93        8.55      2.03 o
  -5   5   9       87.30       78.25      3.88 o
  -3   5   9       17.84       15.54      1.79 o
  -1   5   9     1067.01     1200.03     31.58 o
   1   5   9     1238.58     1344.23     55.18 o
   3   5   9      106.69      133.91     10.91 o
   5   5   9        2.30       13.92      6.25 o
   7   5   9      605.83      642.55     18.40 o
   9   5   9        0.08        4.05      2.20 o
  11   5   9       87.72       96.32      7.51 o
  13   5   9        3.64        6.93      2.32 o
  15   5   9       38.21       33.50      4.08 o
  17   5   9        8.25       11.71      2.87 o
  19   5   9       49.95       57.75      5.16 o
 -18   6   9       18.43       18.88      3.17 o
 -16   6   9       14.90       12.57      2.99 o
 -14   6   9       11.69        7.71      3.84 o
 -12   6   9       75.98       64.14      7.53 o
 -10   6   9        8.61        7.84      2.08 o
  -8   6   9       70.72       64.87      8.50 o
  -6   6   9       51.18       43.34      4.40 o
  -4   6   9       20.16       20.52      3.50 o
  -2   6   9      107.62       99.25      7.64 o
   0   6   9        7.61        3.64      3.98 o
   2   6   9      200.11      193.16     15.05 o
   4   6   9       14.17       25.64      4.01 o
   6   6   9      238.21      233.01     13.59 o
   8   6   9      150.76      160.23     10.49 o
  10   6   9       13.71       14.02      4.73 o
  12   6   9       11.06       16.26      3.43 o
  14   6   9        3.13        7.10      2.92 o
  -7   7   9        2.22        5.07      4.77 o
  -5   7   9       51.87       53.55      5.77 o
  -3   7   9        0.80        7.42      2.81 o
  -1   7   9        5.22        0.51      4.05 o
   1   7   9        3.72       12.16      5.85 o
   3   7   9       29.88       27.46      3.91 o
   5   7   9       48.00       51.60      5.16 o
 -30   0  10       45.58       51.12     11.00 o
 -28   0  10        9.58        6.44      5.32 o
 -26   0  10      181.35      185.53     12.16 o
 -24   0  10      192.30      234.38     15.94 o
 -22   0  10      130.80      117.86      8.57 o
 -20   0  10       76.90       72.90      7.71 o
 -18   0  10      100.51      105.77      8.81 o
 -16   0  10       56.66       58.50      6.19 o
 -14   0  10     3793.34     5036.34    116.94 o
 -12   0  10      923.13      814.71     45.25 o
 -10   0  10        2.44        0.78      3.08 o
  -8   0  10        0.08        3.33      2.95 o
  -6   0  10        1.39        3.75      2.52 o
  -4   0  10       17.82       11.60      2.90 o
  -2   0  10      728.93      713.21     35.94 o
   0   0  10      224.58      268.31     39.03 o
   2   0  10       56.47       67.88     10.73 o
   4   0  10       63.75       80.96      7.62 o
   6   0  10        1.68        8.83      3.44 o
   8   0  10      268.13      294.72     22.16 o
  10   0  10        0.86       -2.26      3.86 o
  12   0  10      395.62      380.66     29.01 o
  14   0  10     1494.94     1590.81    146.37 o
  16   0  10     2484.59     2591.93    136.46 o
  18   0  10      250.41      257.57     33.41 o
  20   0  10      124.24      124.83     13.44 o
  22   0  10        5.97        4.85      6.48 o
  24   0  10       41.82       45.68      6.03 o
  26   0  10      114.13      112.85     18.56 o
 -29   1  10        0.06        4.25      3.19 o
 -27   1  10        7.13        7.97      4.22 o
 -25   1  10       32.37       23.21      3.84 o
 -23   1  10      215.75      217.99     12.45 o
 -21   1  10       73.45       76.61      4.89 o
 -19   1  10       18.38       16.50      2.48 o
 -17   1  10       56.27       57.20      4.18 o
 -15   1  10       11.16        8.82      3.16 o
 -13   1  10     1548.62     1539.39     58.73 o
 -11   1  10      133.67      103.78      5.52 o
  -9   1  10      201.86      227.08     12.15 o
  -7   1  10      125.84      120.39      8.72 o
  -5   1  10      153.02      152.59      6.58 o
  -3   1  10        7.88        7.62      1.68 o
  -1   1  10      299.83      308.76     12.49 o
   1   1  10      615.43      642.70     17.40 o
   3   1  10     1389.56     1470.58     82.36 o
   5   1  10      133.38      151.85      8.12 o
   7   1  10      113.20      111.61      4.54 o
   9   1  10      236.83      222.74     10.40 o
  11   1  10       90.43      100.83      6.58 o
  13   1  10      712.37      727.68     27.86 o
  15   1  10      493.89      523.09     14.17 o
  17   1  10        0.47       -2.05      2.05 o
  19   1  10       16.47       18.61      4.25 o
  21   1  10       22.29       24.37      2.90 o
  23   1  10        5.25        7.29      1.79 o
  25   1  10       11.21       10.73      2.88 o
 -28   2  10        7.24        7.48      3.31 o
 -26   2  10        0.74        5.83      3.25 o
 -24   2  10       14.19       11.05      3.76 o
 -22   2  10       15.08       12.30      2.94 o
 -20   2  10       18.70       17.11      2.58 o
 -18   2  10       50.69       41.67      3.42 o
 -16   2  10       69.68       57.29      5.06 o
 -14   2  10     1590.13     1696.79     90.13 o
 -12   2  10      361.99      425.38     23.62 o
 -10   2  10        8.81       10.04      1.73 o
  -8   2  10        8.92        9.92      1.96 o
  -6   2  10      232.86      273.45     18.62 o
  -4   2  10      303.34      352.42     16.46 o
  -2   2  10       16.54       18.90      4.27 o
   0   2  10      148.19      135.59      5.04 o
   2   2  10        0.55        2.14      1.51 o
   4   2  10        0.00        5.40      2.36 o
   6   2  10        5.24        3.21      1.57 o
   8   2  10      345.56      367.63      7.39 o
  10   2  10       21.16       25.70      2.74 o
  12   2  10       30.46       27.63      2.04 o
  14   2  10      165.41      163.55     11.08 o
  16   2  10       24.00       22.33      2.73 o
  18   2  10      261.85      218.11     15.36 o
  20   2  10      191.74      193.90     13.74 o
  22   2  10       18.55       17.56      3.61 o
  24   2  10       40.41       44.01      4.06 o
 -27   3  10       43.27       34.18      5.12 o
 -25   3  10      233.22      236.61     14.39 o
 -23   3  10       53.84       48.62      3.84 o
 -21   3  10       12.77       16.46      3.89 o
 -19   3  10       20.95       11.65      2.25 o
 -17   3  10       52.37       58.97      5.32 o
 -15   3  10        0.24        2.30      1.48 o
 -13   3  10       41.39       45.14      3.08 o
 -11   3  10       28.39       33.42      3.56 o
  -9   3  10      399.93      390.27     17.32 o
  -7   3  10       77.87       84.98      4.23 o
  -5   3  10        6.43        8.02      2.25 o
  -3   3  10        6.83       10.25      2.53 o
  -1   3  10      494.05      549.18     10.67 o
   1   3  10      220.92      212.98      7.26 o
   3   3  10        8.14        7.97      2.27 o
   5   3  10       32.90       35.49      2.73 o
   7   3  10       36.29       36.88      3.07 o
   9   3  10      100.58      102.70      6.08 o
  11   3  10      127.81      138.66      7.47 o
  13   3  10       36.34       35.81      3.01 o
  15   3  10      232.46      209.93     12.76 o
  17   3  10        3.98        6.33      2.33 o
  19   3  10       76.84       86.63      6.90 o
  21   3  10        0.00        3.43      1.94 o
  23   3  10      136.80      176.98     14.55 o
 -24   4  10        1.74        4.75      3.13 o
 -22   4  10        0.33        2.79      2.64 o
 -20   4  10       28.74       22.02      4.07 o
 -18   4  10       13.93       14.08      2.29 o
 -16   4  10       10.81       12.45      2.28 o
 -14   4  10       84.54       84.17      5.24 o
 -12   4  10       52.61       49.52      3.45 o
 -10   4  10        3.05        7.79      1.31 o
  -8   4  10       74.56       58.61      3.82 o
  -6   4  10      195.95      176.10     10.30 o
  -4   4  10      261.70      310.93     10.87 o
  -2   4  10       10.42       11.12      2.35 o
   0   4  10       60.70       57.44      3.89 o
   2   4  10        6.82        9.33      2.06 o
   4   4  10      915.44     1000.40     19.75 o
   6   4  10        8.22        9.40      3.35 o
   8   4  10        0.27       -0.38      1.70 o
  10   4  10        9.37       10.45      2.19 o
  12   4  10       36.00       37.79      4.66 o
  14   4  10        5.58        7.48      3.13 o
  16   4  10      139.56      121.68      8.50 o
  18   4  10       16.06       15.46      2.88 o
  20   4  10        1.09        0.31      1.92 o
 -21   5  10       21.56       22.71      2.95 o
 -19   5  10      100.47      101.63      8.86 o
 -17   5  10       13.46       15.62      2.80 o
 -15   5  10       11.99       14.19      2.50 o
 -13   5  10       48.34       42.53      5.66 o
 -11   5  10       11.14       14.05      2.53 o
  -9   5  10       17.18       12.33      2.42 o
  -7   5  10        4.38        3.40      1.52 o
  -5   5  10        1.15        7.62      2.42 o
  -3   5  10       87.62       74.60      4.81 o
  -1   5  10      232.43      225.26      9.76 o
   1   5  10      677.20      820.74     41.96 o
   3   5  10      496.62      504.20     33.51 o
   5   5  10     1048.84     1211.69     34.87 o
   7   5  10        6.21        3.85      3.31 o
   9   5  10      211.85      242.78     10.54 o
  11   5  10       18.33       13.44      2.98 o
  13   5  10      246.78      218.50     17.55 o
  15   5  10        0.20       -2.58      4.19 o
  17   5  10        0.28        2.85      2.94 o
 -16   6  10        0.62        2.83      2.65 o
 -14   6  10       66.51       71.63      7.57 o
 -12   6  10       11.17       15.55      2.63 o
 -10   6  10        2.78        3.59      1.56 o
  -8   6  10        1.31        3.80      1.72 o
  -6   6  10       12.59       11.54      2.69 o
  -4   6  10       61.97       57.39     10.11 o
  -2   6  10      102.29      125.71      9.41 o
   0   6  10       91.73       79.06      8.69 o
   2   6  10      311.69      311.80     19.92 o
   4   6  10      162.76      187.37     13.13 o
   6   6  10        5.79       -0.11      2.51 o
   8   6  10        0.18        7.46      2.49 o
  10   6  10        8.17       15.26      4.86 o
  12   6  10        1.04        7.14      2.55 o
 -29   1  11       12.87       11.31      3.72 o
 -27   1  11       23.22       31.83      4.96 o
 -25   1  11       53.35       52.81      4.52 o
 -23   1  11        7.68        8.68      3.63 o
 -21   1  11        4.13        4.66      2.44 o
 -19   1  11      145.58      135.75      7.83 o
 -17   1  11       17.54       24.86      2.92 o
 -15   1  11        0.01        3.84      2.75 o
 -13   1  11     4928.85     5552.96    306.73 o
 -11   1  11      140.82      113.10      6.27 o
  -9   1  11       80.28       84.22      5.23 o
  -7   1  11        0.20        1.39      1.55 o
  -5   1  11       89.05       94.63      6.64 o
  -3   1  11       42.37       35.41      3.11 o
  -1   1  11      286.05      275.74     15.67 o
   1   1  11       75.94       72.03      4.22 o
   3   1  11        0.46        1.52      1.00 o
   5   1  11        5.33        9.35      2.47 o
   7   1  11        2.33        2.93      2.10 o
   9   1  11       85.34       91.60      6.73 o
  11   1  11     1646.21     1676.84     76.60 o
  13   1  11      108.47      103.19      9.03 o
  15   1  11       35.81       46.30      4.71 o
  17   1  11       19.66       18.52      2.74 o
  19   1  11      229.93      218.95     17.82 o
  21   1  11        1.97        0.98      2.11 o
  23   1  11       19.14       21.71      3.45 o
  25   1  11      143.75      208.75     15.48 o
 -28   2  11       60.05       51.60      5.23 o
 -26   2  11       19.14       22.06      3.77 o
 -24   2  11       52.05       41.49      5.00 o
 -22   2  11       27.17       19.32      2.27 o
 -20   2  11       15.02        8.72      2.64 o
 -18   2  11       39.09       33.58      4.16 o
 -16   2  11       24.90       21.34      2.37 o
 -14   2  11      121.53       93.19      6.61 o
 -12   2  11       21.99       33.83      2.73 o
 -10   2  11      118.38      116.73      6.27 o
  -8   2  11        0.47        1.02      1.22 o
  -6   2  11       58.11       50.69      5.00 o
  -4   2  11        0.11        6.43      2.36 o
  -2   2  11     1086.77     1225.83     24.65 o
   0   2  11     1872.78     2104.81     52.89 o
   2   2  11       78.63       74.28      4.50 o
   4   2  11      140.41      142.61      6.66 o
   6   2  11        1.28        3.38      1.67 o
   8   2  11      317.11      322.86     13.68 o
  10   2  11       41.91       44.79      3.70 o
  12   2  11       19.60       21.61      2.13 o
  14   2  11        0.04        3.98      4.63 o
  16   2  11      156.36      133.77     12.06 o
  18   2  11       17.61       15.67      3.62 o
  20   2  11       28.26       36.78      3.77 o
  22   2  11       10.47       12.55      6.01 o
  24   2  11       28.76       28.37      4.73 o
 -25   3  11       12.71        6.87      2.72 o
 -23   3  11       66.51       60.04      7.49 o
 -21   3  11       12.33       14.84      2.87 o
 -19   3  11        3.47        4.47      1.92 o
 -17   3  11        7.00       12.01      5.00 o
 -15   3  11       33.49       19.71      2.09 o
 -13   3  11      656.41      699.13     33.91 o
 -11   3  11       41.16       46.94      5.04 o
  -9   3  11        0.18        3.53      3.10 o
  -7   3  11       88.71       97.13      5.41 o
  -5   3  11      407.84      428.50     14.18 o
  -3   3  11        2.50        4.21      1.85 o
  -1   3  11       52.31       60.75      4.37 o
   1   3  11        0.01        2.51      2.54 o
   3   3  11       49.20       44.61      3.65 o
   5   3  11        4.58        6.82      2.30 o
   7   3  11      200.69      198.71      8.07 o
   9   3  11        0.36        3.89      1.24 o
  11   3  11       89.83       79.36      7.11 o
  13   3  11        2.58        4.76      2.42 o
  15   3  11       30.71       33.68      3.47 o
  17   3  11       39.91       41.43      4.34 o
  19   3  11       20.88       11.50      2.32 o
  21   3  11       17.97       19.79      4.08 o
 -22   4  11        6.33        6.89      3.11 o
 -20   4  11        1.94        4.09      2.30 o
 -18   4  11        0.56       -0.39      2.18 o
 -16   4  11       58.99       56.47      6.27 o
 -14   4  11        1.04        6.03      2.42 o
 -12   4  11       71.48       60.53      5.61 o
 -10   4  11        2.16        4.69      1.89 o
  -8   4  11       19.16       13.39      2.73 o
  -6   4  11      187.14      215.13     10.36 o
  -4   4  11      348.92      361.05     11.48 o
  -2   4  11        0.42        9.29      2.50 o
   0   4  11      253.39      304.29     12.63 o
   2   4  11      839.76      919.26     21.43 o
   4   4  11        7.40        5.96      2.08 o
   6   4  11      368.55      371.38     12.52 o
   8   4  11      128.55      121.59     10.43 o
  10   4  11       38.77       38.95      4.11 o
  12   4  11       68.36       65.73      5.83 o
  14   4  11       54.07       50.79      4.90 o
  16   4  11      111.97      118.67      8.11 o
  18   4  11       12.83        8.60      3.19 o
 -19   5  11        6.70        5.79      2.02 o
 -17   5  11       15.35       10.22      2.55 o
 -15   5  11       34.57       29.55      3.33 o
 -13   5  11        9.14        7.24      2.38 o
 -11   5  11        6.36        6.53      1.18 o
  -9   5  11       22.71       23.92      2.69 o
  -7   5  11       48.81       46.09      4.13 o
  -5   5  11        8.63       11.64      2.26 o
  -3   5  11      190.24      203.11     12.58 o
  -1   5  11      195.49      207.52      8.17 o
   1   5  11       40.63       45.59      4.51 o
   3   5  11      218.83      224.11     19.89 o
   5   5  11      390.90      393.88     16.61 o
   7   5  11      139.89      155.64      8.78 o
   9   5  11        1.59        2.73      2.71 o
  11   5  11       39.18       36.18      3.67 o
  13   5  11       11.44       13.61      3.82 o
  15   5  11        4.97        5.80      2.04 o
 -12   6  11       19.00       11.41      3.58 o
 -10   6  11       44.10       42.53      4.80 o
  -8   6  11       90.52       83.45      6.11 o
  -6   6  11       29.85       25.71      3.62 o
  -4   6  11       13.25       13.42      3.34 o
  -2   6  11       43.58       47.12      4.68 o
   0   6  11      295.69      292.51     19.29 o
   2   6  11      151.78      151.04     11.42 o
   4   6  11       44.88       60.52      5.34 o
   6   6  11       15.17        8.63      3.43 o
   8   6  11        0.98        4.69      5.15 o
 -28   0  12        0.22       -2.91      4.43 o
 -26   0  12       26.00       19.40      5.77 o
 -24   0  12       62.52       80.86      8.78 o
 -22   0  12        5.77       10.02      5.07 o
 -20   0  12      108.07      126.50      9.63 o
 -18   0  12       39.57       26.26      3.88 o
 -16   0  12        2.32        2.56      5.78 o
 -14   0  12      161.24      143.27     23.31 o
 -12   0  12     5472.32     6347.18    645.65 o
 -10   0  12      132.64      126.01     15.87 o
  -8   0  12      157.50      148.51      9.74 o
  -6   0  12      183.62      183.73     22.06 o
  -4   0  12        8.46        4.80      6.85 o
  -2   0  12       37.62       41.20      6.66 o
   0   0  12      215.63      189.99     13.08 o
   2   0  12      304.38      333.37     17.44 o
   4   0  12      354.10      426.16     50.58 o
   6   0  12       15.81       17.33      5.05 o
   8   0  12      923.83      961.88     82.23 o
  10   0  12        0.05       13.20      3.55 o
  12   0  12     7785.25     8399.28    134.37 o
  14   0  12        3.11        3.03      3.97 o
  16   0  12      348.06      385.61     18.58 o
  18   0  12      342.47      382.10     18.79 o
  20   0  12      171.24      175.94     19.41 o
  22   0  12       33.04       29.97      5.48 o
 -27   1  12       30.98       22.92      6.49 o
 -25   1  12       22.72       25.38      4.13 o
 -23   1  12       52.44       54.67      8.00 o
 -21   1  12       41.39       30.76      4.07 o
 -19   1  12       11.59        4.10      2.88 o
 -17   1  12       89.77       77.61      7.37 o
 -15   1  12       80.00       64.55      3.74 o
 -13   1  12      347.00      321.16     17.73 o
 -11   1  12      451.63      421.06     32.40 o
  -9   1  12       24.74       19.17      3.04 o
  -7   1  12        0.91        3.23      1.73 o
  -5   1  12      270.23      297.05     29.07 o
  -3   1  12      446.65      471.71     28.91 o
  -1   1  12      665.73      688.42     25.70 o
   1   1  12     1144.37     1182.83     60.36 o
   3   1  12        3.40        7.11      2.64 o
   5   1  12      124.80      162.84     10.38 o
   7   1  12        5.01        2.26      2.49 o
   9   1  12      100.07      126.29      8.78 o
  11   1  12        0.37        1.12      3.64 o
  13   1  12       29.62       28.86      3.52 o
  15   1  12      618.46      603.51     17.77 o
  17   1  12       36.33       46.35      5.06 o
  19   1  12       11.15        5.26      1.99 o
  21   1  12        0.10        2.09      3.47 o
  23   1  12       72.91       91.29      8.82 o
 -26   2  12        4.19        4.59      4.32 o
 -24   2  12       11.21       20.40      6.54 o
 -22   2  12        9.35        9.02      2.89 o
 -20   2  12       43.45       34.50      4.30 o
 -18   2  12      127.38      139.42      7.40 o
 -16   2  12        0.00        2.51      1.11 o
 -14   2  12      111.95      113.76     11.70 o
 -12   2  12       96.07       99.46      8.52 o
 -10   2  12        0.41        3.27      1.23 o
  -8   2  12        0.79        4.20      2.21 o
  -6   2  12       58.96       68.59      5.80 o
  -4   2  12      244.99      234.76     14.37 o
  -2   2  12        1.05        5.97      2.23 o
   0   2  12      117.91      112.06      5.90 o
   2   2  12        0.16        2.24      2.99 o
   4   2  12        4.95       10.29      2.49 o
   6   2  12       28.21       27.38      3.23 o
   8   2  12       14.17       17.04      2.55 o
  10   2  12      113.83      122.40      7.19 o
  12   2  12      616.85      612.53     15.72 o
  14   2  12       15.57       18.18      4.83 o
  16   2  12        1.32        3.80      2.37 o
  18   2  12       16.47       17.64      3.49 o
  20   2  12       74.62       75.14      9.62 o
  22   2  12        7.17        6.26      5.84 o
 -23   3  12        3.20        4.81      2.82 o
 -21   3  12        0.17        5.01      2.31 o
 -19   3  12        9.08        8.88      2.49 o
 -17   3  12       77.66       78.71      5.45 o
 -15   3  12        1.64        1.50      2.13 o
 -13   3  12        0.00        5.21      1.72 o
 -11   3  12       27.08       24.53      3.33 o
  -9   3  12        0.15        4.11      1.54 o
  -7   3  12       15.96       18.02      3.28 o
  -5   3  12        7.66       11.99      1.64 o
  -3   3  12       59.12       56.02      3.77 o
  -1   3  12       10.70        3.76      2.67 o
   1   3  12      310.68      361.85      8.99 o
   3   3  12        0.29        0.34      2.28 o
   5   3  12       22.85       30.11      2.95 o
   7   3  12       93.41       90.59      5.16 o
   9   3  12       52.94       46.09      3.73 o
  11   3  12       38.72       30.47      3.27 o
  13   3  12      187.58      194.09     14.46 o
  15   3  12      356.29      375.60     15.14 o
  17   3  12       14.29        6.67      3.29 o
  19   3  12       36.77       41.74     11.05 o
 -20   4  12       23.74       18.59      2.61 o
 -18   4  12       15.64       14.47      2.03 o
 -16   4  12        1.33        4.35      2.05 o
 -14   4  12       14.62       13.60      3.69 o
 -12   4  12      272.73      290.88     11.00 o
 -10   4  12       22.83       19.34      3.49 o
  -8   4  12       51.07       54.19      4.23 o
  -6   4  12      437.40      481.51     28.91 o
  -4   4  12       95.84      114.15      7.98 o
  -2   4  12       21.58       27.55      3.29 o
   0   4  12      111.05      126.68      7.87 o
   2   4  12      309.97      343.52     13.82 o
   4   4  12        9.00        3.46      3.54 o
   6   4  12      144.10      131.94      7.84 o
   8   4  12      258.34      261.13     10.47 o
  10   4  12       48.37       44.37      5.19 o
  12   4  12      279.30      298.76     16.43 o
  14   4  12        0.16        2.83      2.10 o
  16   4  12       25.50       26.83      3.36 o
 -17   5  12       13.37       20.29      5.03 o
 -15   5  12        1.24        2.92      3.10 o
 -13   5  12       57.89       49.26      5.10 o
 -11   5  12       55.15       46.69      4.08 o
  -9   5  12        0.06        1.48      1.90 o
  -7   5  12       41.17       29.94      3.47 o
  -5   5  12      159.34      164.50      7.19 o
  -3   5  12      900.07      977.55     34.51 o
  -1   5  12      127.81      133.84      8.60 o
   1   5  12      144.45      127.98      9.28 o
   3   5  12       86.63       67.96      5.84 o
   5   5  12       20.68       27.54      4.09 o
   7   5  12       92.55       92.49      7.54 o
   9   5  12       10.67       15.61      3.39 o
  11   5  12        7.26       14.21      3.32 o
  -6   6  12        0.14        5.68      4.36 o
  -4   6  12       86.00       79.97      6.34 o
  -2   6  12       48.06       38.73      4.21 o
   0   6  12       87.99       71.96      8.58 o
   2   6  12       54.61       64.75     11.73 o
 -25   1  13        6.81        3.82      2.53 o
 -23   1  13        0.42        0.09      2.67 o
 -21   1  13        9.22        4.55      3.09 o
 -19   1  13      157.95      140.25      9.36 o
 -17   1  13        1.44        4.19      2.72 o
 -15   1  13       24.60       26.39      3.35 o
 -13   1  13      121.96      108.17      9.09 o
 -11   1  13       59.64       60.55      6.85 o
  -9   1  13        2.69        1.27      1.58 o
  -7   1  13       64.50       64.23      4.82 o
  -5   1  13       74.53       64.23      4.47 o
  -3   1  13      129.81      140.39      8.01 o
  -1   1  13      142.78      131.92      8.91 o
   1   1  13        5.06        4.93      1.92 o
   3   1  13      165.67      167.10     10.14 o
   5   1  13      134.19      142.02      9.54 o
   7   1  13       51.87       55.87      4.72 o
   9   1  13       51.94       55.63      5.89 o
  11   1  13      637.89      705.97     21.92 o
  13   1  13     1314.01     1403.17     24.05 o
  15   1  13       33.08       31.45      3.67 o
  17   1  13        5.22        8.67      3.57 o
  19   1  13        2.08        7.76      2.84 o
 -24   2  13       12.62       20.60      4.01 o
 -22   2  13        1.95        5.03      2.67 o
 -20   2  13        4.51        3.28      1.55 o
 -18   2  13       13.47       10.29      2.76 o
 -16   2  13        2.00        4.03      2.58 o
 -14   2  13       12.73       10.32      1.84 o
 -12   2  13       34.39       30.55      5.41 o
 -10   2  13        0.72        2.86      1.58 o
  -8   2  13        8.99        7.96      1.98 o
  -6   2  13        1.30        3.58      1.59 o
  -4   2  13       60.11       50.68      5.49 o
  -2   2  13      294.35      308.61     16.46 o
   0   2  13      180.29      168.40     14.46 o
   2   2  13       24.82       24.07      4.93 o
   4   2  13       84.62       86.99      6.30 o
   6   2  13        5.44        5.83      2.56 o
   8   2  13       11.53       12.82      3.24 o
  10   2  13       24.78       22.42      3.93 o
  12   2  13        1.42        2.00      3.06 o
  14   2  13        5.41        3.77      3.43 o
  16   2  13       15.45       15.59      2.64 o
  18   2  13        7.34       13.29      2.60 o
 -21   3  13        0.52        6.25      3.32 o
 -19   3  13       90.48       67.61      4.57 o
 -17   3  13        1.37        6.49      1.81 o
 -15   3  13        6.95        6.09      3.52 o
 -13   3  13       27.67       23.80      3.79 o
 -11   3  13       72.99       59.50      6.69 o
  -9   3  13        0.00        4.53      1.52 o
  -7   3  13        0.25        4.29      2.01 o
  -5   3  13        2.46        4.91      2.46 o
  -3   3  13        0.56        3.24      2.82 o
  -1   3  13        2.27        3.32      2.14 o
   1   3  13        7.29        8.02      2.59 o
   3   3  13        3.66        0.26      2.28 o
   5   3  13        5.07        6.97      1.50 o
   7   3  13        4.31        4.39      2.47 o
   9   3  13       16.15       22.22      5.86 o
  11   3  13       54.89       53.51      4.55 o
  13   3  13      231.04      217.38     12.38 o
  15   3  13       10.48       10.44      4.34 o
  17   3  13       23.09       21.63      5.16 o
 -18   4  13       15.19        8.75      2.53 o
 -16   4  13       56.89       46.49      4.86 o
 -14   4  13       54.08       50.26      4.57 o
 -12   4  13       13.28       15.49      3.31 o
 -10   4  13       21.08       20.59      3.45 o
  -8   4  13       18.81       17.31      4.13 o
  -6   4  13      145.06      150.54      7.32 o
  -4   4  13        1.58        7.24      2.26 o
  -2   4  13      445.67      499.65     20.19 o
   0   4  13       28.84       31.45      4.75 o
   2   4  13        1.01        5.46      2.35 o
   4   4  13       15.92       13.99      2.57 o
   6   4  13       10.07        2.84      2.35 o
   8   4  13      134.50      147.88      8.42 o
  10   4  13        2.53       11.21      2.43 o
  12   4  13       10.27       11.65      4.23 o
  14   4  13       80.27       67.84      6.40 o
 -13   5  13        4.91        1.95      3.60 o
 -11   5  13        3.04        3.35      3.28 o
  -9   5  13       11.90        6.45      2.41 o
  -7   5  13        2.67        6.52      2.87 o
  -5   5  13      232.56      232.84     10.88 o
  -3   5  13      357.24      347.19     16.06 o
  -1   5  13       89.42       91.61      8.59 o
   1   5  13        7.09        1.28      2.91 o
   3   5  13      111.48      120.95     13.42 o
   5   5  13        1.68        7.33      4.06 o
   7   5  13       19.94       25.37      4.10 o
 -24   0  14       47.73       26.20      6.82 o
 -22   0  14       29.87       36.97      9.39 o
 -20   0  14        0.00        8.58      5.01 o
 -18   0  14      858.96      828.98     64.43 o
 -16   0  14       94.15       57.66      6.01 o
 -14   0  14        0.07        0.37      2.70 o
 -12   0  14        7.47        5.11      2.69 o
 -10   0  14        2.45        3.87      3.72 o
  -8   0  14        1.58        4.04      3.46 o
  -6   0  14      220.29      231.37     27.08 o
  -4   0  14      173.51      177.57     14.19 o
  -2   0  14       29.03       37.33      6.92 o
   0   0  14       38.92       39.74      8.94 o
   2   0  14        0.20        8.88      4.70 o
   4   0  14      109.55      141.24     27.75 o
   6   0  14      234.19      263.70     25.33 o
   8   0  14       79.01       85.99      8.68 o
  10   0  14      554.46      690.95     80.59 o
  12   0  14      580.84      573.20     43.46 o
  14   0  14        0.11       11.51      4.19 o
  16   0  14       63.74       58.73      7.66 o
  18   0  14        0.30        9.67      2.83 o
 -23   1  14        9.40       11.13      3.83 o
 -21   1  14        5.64        4.31      4.98 o
 -19   1  14        7.74        6.58      4.26 o
 -17   1  14      243.02      213.27     26.00 o
 -15   1  14       19.35       17.25      2.34 o
 -13   1  14       26.24       24.09      2.98 o
 -11   1  14       13.03        5.05      1.73 o
  -9   1  14        4.91        3.32      2.66 o
  -7   1  14       26.99       20.61      3.70 o
  -5   1  14       77.40       70.46      5.83 o
  -3   1  14       61.49       63.65      5.25 o
  -1   1  14      218.03      211.72     12.73 o
   1   1  14       12.14       11.94      2.83 o
   3   1  14       11.10       12.66      4.58 o
   5   1  14        2.06        4.31      2.88 o
   7   1  14       70.71       75.95      8.14 o
   9   1  14       89.10       82.65      7.65 o
  11   1  14      156.38      159.64     10.83 o
  13   1  14        0.01       -2.31      3.28 o
  15   1  14        1.48        7.29      2.17 o
  17   1  14       12.75        6.66      1.93 o
 -22   2  14        3.72        5.50      3.82 o
 -20   2  14       14.16        8.76      2.38 o
 -18   2  14      544.28      592.66     56.31 o
 -16   2  14      120.80      124.66     13.51 o
 -14   2  14        6.08        2.31      1.46 o
 -12   2  14       24.18       20.60      4.61 o
 -10   2  14       15.29       21.15      4.19 o
  -8   2  14       42.98       26.94      3.62 o
  -6   2  14        1.15        4.95      2.59 o
  -4   2  14       12.30        9.60      2.04 o
  -2   2  14        3.99        5.17      3.12 o
   0   2  14        0.07        2.26      3.89 o
   2   2  14       21.91       13.62      4.10 o
   4   2  14       27.69       28.54      3.81 o
   6   2  14       15.52       17.65      3.57 o
   8   2  14        6.96        6.88      1.76 o
  10   2  14       92.55       91.28      8.39 o
  12   2  14       24.48       25.29      3.61 o
  14   2  14       29.58       20.29      3.86 o
  16   2  14       15.80       13.50      3.68 o
 -19   3  14        0.15        6.31      4.05 o
 -17   3  14        0.01        5.24      3.34 o
 -15   3  14        0.92        4.59      2.24 o
 -13   3  14       25.29       15.26      2.14 o
 -11   3  14       11.02       10.08      2.60 o
  -9   3  14        5.52        7.31      3.60 o
  -7   3  14        3.69        7.90      2.09 o
  -5   3  14      287.54      335.45     25.57 o
  -3   3  14      139.81      140.53     10.62 o
  -1   3  14        6.14        5.02      2.67 o
   1   3  14        4.36        4.57      1.81 o
   3   3  14       12.54       14.89      6.62 o
   5   3  14       21.30       35.58      5.87 o
   7   3  14        8.35       12.41      2.61 o
   9   3  14       11.44        8.69      3.76 o
  11   3  14      125.24      120.84     13.25 o
  13   3  14       21.12       18.60      3.53 o
 -14   4  14        4.41        4.82      3.46 o
 -12   4  14       23.63       11.73      2.13 o
 -10   4  14       74.44       63.33      6.34 o
  -8   4  14       39.69       37.25      6.72 o
  -6   4  14       10.15        9.84      3.52 o
  -4   4  14        0.00        0.68      2.87 o
  -2   4  14        2.53        3.92      2.76 o
   0   4  14      206.17      196.80      8.70 o
   2   4  14        1.44        4.57      1.90 o
   4   4  14        0.44        2.54      1.43 o
   6   4  14       34.31       37.87      4.96 o
   8   4  14        4.60        2.34      4.25 o
  10   4  14        2.86        4.31      3.35 o
  -5   5  14       73.94       64.37      5.13 o
  -3   5  14      192.35      179.59     15.46 o
  -1   5  14       59.00       48.55      5.06 o
 -19   1  15        7.62        6.63      4.89 o
 -17   1  15      773.22      793.32     66.16 o
 -15   1  15       31.30       17.45      4.71 o
 -13   1  15       13.57        5.03      3.27 o
 -11   1  15        1.17        5.88      2.87 o
  -9   1  15        4.63        4.48      2.94 o
  -7   1  15        0.22        4.31      3.09 o
  -5   1  15       79.47       68.30      5.90 o
  -3   1  15        2.69        0.54      3.35 o
  -1   1  15        2.27        3.52      2.91 o
   1   1  15       17.18       14.73      5.61 o
   3   1  15       21.98       19.35      4.88 o
   5   1  15        1.65        2.36      3.14 o
   7   1  15     1051.54     1138.73     30.92 o
   9   1  15       48.14       57.13      5.59 o
  11   1  15       12.72       12.77      2.96 o
  13   1  15        4.90        8.62      2.80 o
  15   1  15       45.04       41.73      5.14 o
 -18   2  15       37.69       21.16      5.82 o
 -16   2  15       24.54       31.05      5.01 o
 -14   2  15       12.12       11.73      5.43 o
 -12   2  15        1.12        4.83      2.59 o
 -10   2  15       35.63       35.82      3.96 o
  -8   2  15       18.95       14.71      2.18 o
  -6   2  15      184.47      175.88     11.41 o
  -4   2  15      384.68      394.04     23.60 o
  -2   2  15        6.89        9.68      3.85 o
   0   2  15       31.30       22.48      5.55 o
   2   2  15        4.29        7.60      5.54 o
   4   2  15       31.23       35.09      5.16 o
   6   2  15        7.14        8.77      2.33 o
   8   2  15        6.13       12.64      2.70 o
  10   2  15        2.98        2.24      3.07 o
  12   2  15       39.26       26.58      4.59 o
 -15   3  15        0.05        4.94      6.00 o
 -13   3  15        0.82        5.72      2.94 o
 -11   3  15       37.56       34.38      5.46 o
  -9   3  15      112.49      104.43     14.74 o
  -7   3  15       15.74       18.76      3.28 o
  -5   3  15       18.66       19.42      3.38 o
  -3   3  15       23.63       24.66      6.16 o
  -1   3  15       34.05       38.80      5.72 o
   1   3  15        0.00        0.23      2.44 o
   3   3  15       38.25       40.16      4.60 o
   5   3  15        4.24        5.77      2.52 o
   7   3  15       79.74       81.85      9.21 o
   9   3  15        0.92       -1.69      3.93 o
 -10   4  15       54.41       55.17      6.13 o
  -8   4  15      151.69      136.79     12.61 o
  -6   4  15        0.12        1.82      2.57 o
  -4   4  15       74.63       69.36      8.71 o
  -2   4  15      157.97      147.93     10.78 o
   0   4  15        1.47        1.65      5.78 o
   2   4  15       58.99       57.16      7.21 o
   4   4  15       61.10       69.48     12.11 o
 -16   0  16      491.09      476.34    115.42 o
 -14   0  16       18.17       12.23      4.92 o
 -12   0  16        6.07        6.25      4.37 o
 -10   0  16       63.04       67.46      8.23 o
  -8   0  16       21.90       15.59      5.07 o
  -6   0  16       29.67       10.30      3.95 o
  -4   0  16       78.71       67.34      9.53 o
  -2   0  16       35.26       36.13     10.80 o
   0   0  16      163.60      183.66     26.26 o
   2   0  16        1.80        8.06      5.63 o
   4   0  16      220.50      224.87     28.34 o
   6   0  16       19.77       24.07      5.64 o
   8   0  16     1890.70     1963.57     87.22 o
  10   0  16       37.91       46.53      6.63 o
 -17   1  16       54.88       47.43     10.61 o
 -15   1  16       87.78       71.09     11.75 o
 -13   1  16        0.10       -0.29      2.87 o
 -11   1  16        0.04        0.52      3.35 o
  -9   1  16        7.92        8.89      3.32 o
  -7   1  16       96.75       89.92      9.39 o
  -5   1  16       88.76       71.58      5.63 o
  -3   1  16      121.59      113.15     13.55 o
  -1   1  16        1.02        5.85      2.24 o
   1   1  16       12.06       14.85      3.09 o
   3   1  16        1.21        4.07      4.09 o
   5   1  16       56.63       52.72      5.55 o
   7   1  16        0.42        0.02      3.73 o
   9   1  16        0.05        4.02      5.53 o
 -14   2  16        0.36        0.62      7.77 o
 -12   2  16        0.14        1.46      2.39 o
 -10   2  16        0.45        1.65      2.48 o
  -8   2  16       25.64       17.26      2.86 o
  -6   2  16        2.34        4.91      3.12 o
  -4   2  16       18.97       15.88      2.88 o
  -2   2  16        4.19        7.20      3.45 o
   0   2  16        0.95        8.82      3.24 o
   2   2  16        1.27        9.41      3.55 o
   4   2  16        0.07        2.05      3.88 o
   6   2  16      100.49      114.70     10.30 o
   8   2  16      185.15      166.68     11.60 o
  -9   3  16        0.32        4.45      5.58 o
  -7   3  16       36.32       32.84      5.26 o
  -5   3  16        0.75        4.28      2.41 o
  -3   3  16       56.35       46.25      4.81 o
  -1   3  16        1.22        2.64      2.71 o
   1   3  16       22.81       28.68      4.37 o
   3   3  16       48.56       45.17      4.71 o
 -11   1  17       15.90       15.09      7.12 o
  -9   1  17       36.97       28.82      4.50 o
  -7   1  17       34.29       35.56      7.83 o
  -5   1  17       30.56       23.77      3.52 o
  -3   1  17        0.11        2.35      3.29 o
  -1   1  17        8.78       10.89      3.60 o
   1   1  17        1.81       -0.50      3.59 o
   3   1  17        7.12        4.96      3.88 o
  -6   2  17       33.47       24.41      4.98 o
  -4   2  17       20.06       13.95      2.55 o
  -2   2  17        1.95        6.45      2.80 o
 
