# Supplementary material for: Exploring the salt–cocrystal continuum with solid-state NMR using natural-abundance samples: implications for crystal engineering
Source: IUCrJ. 2017 Jun 5;4(Pt 4):466–75. doi: 10.1107/S205225251700687X (PMC5571809; doi:10.1107/S205225251700687X)
Supplement: Supplementary file 11 [file m-04-00466-SA-2-LTsup11.hkl]

#
# h,k,l, Fc-squared, Fo-squared, sigma(Fo-squared) and status flag
#
data_sa5-meoh-lt1
_shelx_title ' SA5-LT in P2(1)/c'
_shelx_refln_list_code          4
_shelx_F_calc_maximum       89.45
_exptl_crystal_F_000       664.00
_reflns_d_resolution_high  0.8107
 
loop_
 _symmetry_equiv_pos_as_xyz
 'x, y, z'
 '-x, y+1/2, -z+1/2'
 '-x, -y, -z'
 'x, -y-1/2, z-1/2'
 
_cell_length_a     8.4387
_cell_length_b    14.0906
_cell_length_c    12.1667
_cell_angle_alpha  90.000
_cell_angle_beta   95.500
_cell_angle_gamma  90.000
 
_shelx_F_squared_multiplier     1.000
 
loop_
 _refln_index_h
 _refln_index_k
 _refln_index_l
 _refln_F_squared_calc
 _refln_F_squared_meas
 _refln_F_squared_sigma
 _refln_observed_status
   2   0   0     2787.99     2583.84    178.49 o
   3   0   0     6059.63     4965.20    741.83 o
   4   0   0      257.21      237.64     15.04 o
   5   0   0     1571.14     1577.62    186.67 o
   6   0   0       49.51       44.99      1.66 o
   7   0   0      175.08      157.43     12.37 o
   8   0   0     1385.57     1554.36    116.87 o
   9   0   0      139.36      153.82     15.28 o
  10   0   0       20.30       17.97      1.70 o
   1   1   0      792.04      216.71     29.82 o
   2   1   0     1226.00     1091.81     39.73 o
   3   1   0     3353.10     3053.28    111.66 o
   4   1   0       11.44       14.54      1.58 o
   5   1   0     1352.91     1282.38     42.29 o
   6   1   0       17.30       16.78      1.21 o
   7   1   0      380.57      378.12     15.19 o
   8   1   0       49.22       52.80      4.16 o
   9   1   0        7.61       11.11      0.85 o
  10   1   0       30.67       31.99      2.93 o
   1   2   0       58.67       52.46      1.44 o
   2   2   0     5789.81     5151.05    310.95 o
   3   2   0      685.07      605.16     25.17 o
   4   2   0        0.19        0.55      0.55 o
   5   2   0      105.63      100.96      4.51 o
   6   2   0      268.13      256.96      7.12 o
   7   2   0        0.70        0.53      0.51 o
   8   2   0       10.89       12.62      1.27 o
   9   2   0        0.79        1.12      0.56 o
  10   2   0       47.03       52.62      2.93 o
   1   3   0     6991.59     6240.84    280.08 o
   2   3   0       39.33       30.65      1.44 o
   3   3   0       69.40       66.68      2.42 o
   4   3   0     1280.43     1268.35     45.61 o
   5   3   0      208.05      178.79      3.61 o
   6   3   0        2.89        1.42      0.23 o
   7   3   0       15.35       15.04      0.94 o
   8   3   0       20.37       22.51      1.26 o
   9   3   0       44.29       39.33      3.36 o
  10   3   0       44.65       47.60      2.30 o
   0   4   0     3559.32     3034.82    283.70 o
   1   4   0       37.47       34.02      2.75 o
   2   4   0        0.05        4.04      0.49 o
   3   4   0      109.72      103.61      4.10 o
   4   4   0      486.21      455.89     19.45 o
   5   4   0       17.14       17.37      0.84 o
   6   4   0       46.84       45.86      2.02 o
   7   4   0      147.68      135.58      4.18 o
   8   4   0       26.15       26.40      1.96 o
   9   4   0       35.83       34.89      2.45 o
  10   4   0       15.93       14.47      1.38 o
   1   5   0     5701.99     5485.53    284.43 o
   2   5   0      188.01      214.65      9.39 o
   3   5   0      116.67      120.24     10.78 o
   4   5   0      969.91      859.34     22.50 o
   5   5   0       46.63       40.54      2.27 o
   6   5   0       17.29       17.26      0.96 o
   7   5   0        1.72        1.28      0.31 o
   8   5   0      489.12      528.56     19.42 o
   9   5   0       92.50       97.51      5.85 o
   0   6   0     4443.54     4729.08    406.75 o
   1   6   0       98.29      102.69     12.24 o
   2   6   0       34.89       28.24      2.07 o
   3   6   0       50.80       47.23      2.56 o
   4   6   0       21.79       19.85      1.24 o
   5   6   0       49.77       51.03      4.20 o
   6   6   0       54.29       53.74      1.60 o
   7   6   0        2.70        2.99      0.40 o
   8   6   0       52.72       51.46      3.59 o
   9   6   0       10.94        8.54      0.79 o
   1   7   0      496.07      480.78     21.59 o
   2   7   0     1136.26     1316.13     65.25 o
   3   7   0      725.88      713.88     30.40 o
   4   7   0        2.77        4.02      0.32 o
   5   7   0       37.24       33.82      2.53 o
   6   7   0        4.63        5.95      0.60 o
   7   7   0       27.51       25.37      1.77 o
   8   7   0       26.18       23.90      1.29 o
   9   7   0        4.13        3.85      0.96 o
   0   8   0     1046.47     1490.02     12.89 o
   1   8   0       90.09       97.99      5.33 o
   2   8   0       59.13       55.51      2.95 o
   3   8   0       57.32       53.29      2.74 o
   4   8   0      137.56      126.30      8.53 o
   5   8   0       80.59       79.86      3.40 o
   6   8   0      630.57      632.72     30.04 o
   7   8   0       74.75       75.60      4.02 o
   8   8   0      203.20      220.77     10.11 o
   9   8   0       69.54       63.47      5.14 o
   1   9   0       36.21       32.65      2.84 o
   2   9   0       17.77       23.58      2.00 o
   3   9   0       95.88      100.42      4.58 o
   4   9   0      608.18      589.60     27.66 o
   5   9   0      108.77      113.49      8.66 o
   6   9   0        8.37        8.88      1.14 o
   7   9   0       12.51       14.30      1.01 o
   8   9   0       38.18       36.12      3.17 o
   0  10   0       87.76       81.63      6.65 o
   1  10   0        4.12        4.53      0.89 o
   2  10   0       28.60       26.44      2.64 o
   3  10   0       59.99       54.50      4.57 o
   4  10   0       87.26       90.34      7.02 o
   5  10   0     1108.01     1196.63     57.42 o
   6  10   0      409.33      431.77     22.26 o
   7  10   0        0.89        0.93      0.47 o
   8  10   0      204.85      203.74     10.80 o
   1  11   0       22.62       30.71      2.30 o
   2  11   0       22.21       24.67      2.66 o
   3  11   0       73.39       76.44      4.55 o
   4  11   0      515.84      513.02     28.39 o
   5  11   0      148.03      144.93     10.51 o
   6  11   0      127.36      131.02      8.19 o
   7  11   0      587.03      674.75     30.55 o
   8  11   0       94.70       96.18      4.97 o
   0  12   0      729.16      699.66     64.43 o
   1  12   0        0.01        1.51      0.50 o
   2  12   0       60.93       63.44      5.28 o
   3  12   0       89.60       97.00      6.84 o
   4  12   0       91.80       89.91      8.34 o
   5  12   0       27.53       28.69      1.74 o
   6  12   0       77.78       83.19      6.71 o
   7  12   0       10.33        8.44      0.83 o
   1  13   0       34.41       33.60      2.48 o
   2  13   0       35.27       24.62      2.14 o
   3  13   0       23.40       20.95      2.06 o
   4  13   0       73.12       78.16      6.75 o
   5  13   0       13.05       15.50      0.96 o
   6  13   0      131.59      143.24      7.02 o
   0  14   0      494.39      445.57     47.43 o
   1  14   0       71.55       72.93      6.94 o
   2  14   0      144.47      129.08     10.14 o
   3  14   0       43.16       38.71      3.29 o
   4  14   0       16.69       18.53      1.64 o
   5  14   0        1.62        1.89      0.52 o
   6  14   0       86.68       94.27      5.86 o
   1  15   0      128.34      127.19      7.39 o
   2  15   0      169.96      171.48     14.65 o
   3  15   0       38.49       39.10      3.93 o
   4  15   0       46.01       40.64      4.45 o
   5  15   0        8.95        8.56      0.81 o
   0  16   0       17.93       19.74      2.37 o
   1  16   0        2.63        1.73      0.89 o
   2  16   0        0.60        0.26      0.70 o
   3  16   0       80.84       77.02      8.81 o
   4  16   0       40.00       44.10      2.90 o
   1  17   0       41.35       46.11      5.38 o
   2  17   0       14.51       14.69      1.42 o
 -10   1   1       94.93      105.14      3.29 o
  -9   1   1       11.35       12.34      1.08 o
  -8   1   1      142.71      146.97      4.31 o
  -7   1   1       27.59       27.45      1.52 o
  -6   1   1      229.65      214.50      7.43 o
  -5   1   1     1314.38     1261.51     51.73 o
  -4   1   1      224.71      225.80      7.71 o
  -3   1   1      885.30      797.27     17.92 o
  -2   1   1     4921.92     4454.77    114.86 o
  -1   1   1      644.09      381.46     22.22 o
   0   1   1     1455.71       -0.21      0.21 o
   1   1   1       93.89       75.81      4.75 o
   2   1   1     3026.16     2861.30     76.53 o
   3   1   1      190.89      170.87      3.02 o
   4   1   1      202.59      224.00      5.26 o
   5   1   1        1.41        2.11      0.57 o
   6   1   1       86.11       85.77      2.58 o
   7   1   1        0.48        1.03      0.54 o
   8   1   1       40.06       37.60      1.94 o
   9   1   1        1.20        2.17      0.52 o
  10   1   1        3.29        3.33      0.54 o
 -10   2   1        6.43        6.99      0.83 o
  -9   2   1        9.29        9.61      0.75 o
  -8   2   1       66.02       63.13      4.41 o
  -7   2   1        4.37        5.52      0.78 o
  -6   2   1       13.28       11.82      1.18 o
  -5   2   1      444.41      417.43     17.04 o
  -4   2   1     1623.55     1588.29     47.34 o
  -3   2   1      581.09      570.44     10.84 o
  -2   2   1       11.27        9.82      0.86 o
  -1   2   1      468.58      453.24     27.77 o
   1   2   1     1208.63     1093.47     33.54 o
   3   2   1      477.88      443.23     10.81 o
   4   2   1      701.53      657.34     12.20 o
   5   2   1        0.71        1.94      0.89 o
   6   2   1      215.91      226.58      9.61 o
   7   2   1      458.32      468.49     23.78 o
   8   2   1       91.28       90.18      4.54 o
   9   2   1       76.01       82.61      4.87 o
  10   2   1        2.80        2.72      0.39 o
 -10   3   1        2.58        2.40      0.38 o
  -9   3   1       26.39       25.06      1.35 o
  -8   3   1       61.64       65.46      3.41 o
  -7   3   1      601.83      644.46     20.12 o
  -6   3   1      850.21      902.39     24.78 o
  -5   3   1     1968.60     2039.19     61.57 o
  -4   3   1       66.19       69.99      4.59 o
  -3   3   1      347.47      309.25      9.40 o
  -2   3   1      979.50      990.65     53.54 o
  -1   3   1     1085.26     1032.99     60.04 o
   0   3   1      192.02      181.93      7.85 o
   2   3   1        0.52        3.03      0.25 o
   3   3   1       21.82       18.16      0.81 o
   4   3   1        3.30        3.56      0.58 o
   5   3   1        3.46        4.65      0.34 o
   6   3   1      699.31      661.69     18.18 o
   7   3   1        5.16        7.00      0.96 o
   8   3   1      238.36      252.68     10.20 o
   9   3   1      135.34      139.26      6.11 o
  10   3   1        9.74       11.28      0.91 o
 -10   4   1       27.60       27.29      1.66 o
  -9   4   1       37.59       37.14      3.22 o
  -8   4   1        1.00        1.30      0.25 o
  -7   4   1       90.72       85.98      3.87 o
  -6   4   1      464.07      473.12     14.72 o
  -5   4   1      108.02      120.78      5.16 o
  -4   4   1     2276.10     2275.53     75.76 o
  -3   4   1      743.23      809.64     53.92 o
  -2   4   1     1230.94     1206.65     78.71 o
  -1   4   1       71.52       62.87      2.58 o
   0   4   1        1.18        1.55      0.50 o
   1   4   1      502.23      477.29     19.69 o
   2   4   1      386.17      333.13      9.96 o
   3   4   1        1.42        0.80      0.24 o
   4   4   1     1227.05     1205.15     51.39 o
   5   4   1      856.46      806.10     26.19 o
   6   4   1       23.57       23.53      1.66 o
   7   4   1      117.49      107.25      4.29 o
   8   4   1       47.54       42.52      2.93 o
   9   4   1      141.25      138.16      9.12 o
  -9   5   1       21.01       18.90      1.18 o
  -8   5   1       10.46        9.52      0.96 o
  -7   5   1       55.55       51.27      2.38 o
  -6   5   1      448.84      442.27     15.09 o
  -5   5   1      229.48      242.33      8.10 o
  -4   5   1     1264.51     1260.78     80.46 o
  -3   5   1      655.64      615.75     40.37 o
  -2   5   1       73.75      110.93      8.34 o
  -1   5   1      171.55      189.72      6.02 o
   0   5   1     1791.42     1796.14     68.09 o
   1   5   1       60.48       75.53      3.52 o
   2   5   1      121.61      115.56      4.11 o
   3   5   1     1483.75     1446.30     94.45 o
   4   5   1       52.99       55.46      2.46 o
   5   5   1        6.30        7.25      0.94 o
   6   5   1      164.72      163.66      8.44 o
   7   5   1       23.50       24.32      1.97 o
   8   5   1       44.21       42.02      2.15 o
   9   5   1      155.06      151.36     11.59 o
  -9   6   1        1.21        2.39      1.02 o
  -8   6   1       70.93       75.98      3.36 o
  -7   6   1      587.08      588.31     25.08 o
  -6   6   1      146.06      137.94      9.95 o
  -5   6   1      443.24      472.17     28.41 o
  -4   6   1       45.39       40.81      2.43 o
  -3   6   1       14.16       14.45      1.18 o
  -2   6   1      105.62      110.26      3.96 o
  -1   6   1     1781.64     1812.87     85.50 o
   0   6   1      811.34      792.76     35.65 o
   1   6   1      152.04      170.48      7.97 o
   2   6   1       75.91       87.66      2.00 o
   3   6   1      237.32      229.96      5.89 o
   4   6   1      269.33      253.57     10.21 o
   5   6   1        1.35        1.41      0.38 o
   6   6   1      149.26      140.86      5.75 o
   7   6   1      491.45      485.83     16.66 o
   8   6   1      248.85      245.34     10.08 o
   9   6   1      138.77      128.16      4.90 o
  -9   7   1       42.16       37.86      4.31 o
  -8   7   1      136.56      131.34      6.10 o
  -7   7   1       36.83       35.84      2.67 o
  -6   7   1      131.88      128.56      5.99 o
  -5   7   1      424.19      431.46     22.29 o
  -4   7   1       37.57       36.22      2.49 o
  -3   7   1       83.36       81.33      4.19 o
  -2   7   1      395.60      386.16     19.83 o
  -1   7   1      204.06      201.31      9.83 o
   0   7   1     1009.93     1061.00     61.91 o
   1   7   1       84.85       90.35      4.89 o
   2   7   1      219.88      169.91      8.00 o
   3   7   1      207.85      226.44      6.85 o
   4   7   1      282.60      256.23     12.69 o
   5   7   1       80.27       76.22      3.70 o
   6   7   1        4.74        4.67      0.62 o
   7   7   1        3.14        3.35      0.40 o
   8   7   1      227.72      218.10     10.27 o
   9   7   1       91.75       75.86      7.30 o
  -9   8   1        0.49        0.83      0.56 o
  -8   8   1        1.66        2.09      0.52 o
  -7   8   1      284.90      272.58     13.62 o
  -6   8   1      439.19      434.70     22.61 o
  -5   8   1       61.88       56.22      4.91 o
  -4   8   1       63.55       58.89      3.50 o
  -3   8   1      174.43      164.21      8.60 o
  -2   8   1       63.57       63.17      3.99 o
  -1   8   1      486.08      548.20     27.32 o
   0   8   1     1655.06     1907.40     93.07 o
   1   8   1       72.33       65.39      4.32 o
   2   8   1     4450.57     4965.54    297.80 o
   3   8   1      100.19       79.64      7.74 o
   4   8   1       27.45       25.58      1.86 o
   5   8   1      151.44      138.14      5.98 o
   6   8   1        3.55        2.93      0.66 o
   7   8   1      103.71      105.17      5.06 o
   8   8   1      420.70      424.74     18.21 o
   9   8   1      105.81       94.60      7.30 o
  -8   9   1        2.83        1.74      0.49 o
  -7   9   1      156.28      155.62      7.42 o
  -6   9   1      939.42      962.68     38.27 o
  -5   9   1       15.09       19.19      1.45 o
  -4   9   1     1110.82     1044.78     53.26 o
  -3   9   1      285.70      272.56     15.56 o
  -2   9   1      305.89      309.87     14.74 o
  -1   9   1      601.00      666.70     38.69 o
   0   9   1      831.67      795.13     40.40 o
   1   9   1      718.39      693.72     49.03 o
   2   9   1      239.04      274.76     25.35 o
   3   9   1     1266.99     1343.00     75.29 o
   4   9   1      137.44      139.62      8.67 o
   5   9   1      709.88      716.06     33.92 o
   6   9   1     1503.66     1595.99     86.93 o
   7   9   1        0.15        1.04      0.51 o
   8   9   1       32.85       31.20      1.81 o
  -8  10   1        1.92        0.71      0.61 o
  -7  10   1        1.59        2.56      0.98 o
  -6  10   1       45.73       48.60      2.90 o
  -5  10   1      445.20      463.56     28.06 o
  -4  10   1     2637.22     2657.11    143.05 o
  -3  10   1      560.60      524.48     29.81 o
  -2  10   1       10.06        8.18      0.93 o
  -1  10   1      106.71      139.52      5.61 o
   0  10   1       27.20       25.51      2.31 o
   1  10   1      305.93      270.32     18.81 o
   2  10   1      106.47      117.30      8.43 o
   3  10   1        6.34        4.02      0.35 o
   4  10   1      225.09      213.30     12.16 o
   5  10   1      127.47      138.78      6.45 o
   6  10   1      169.77      181.86     11.85 o
   7  10   1        0.16        1.81      0.55 o
   8  10   1        0.78        2.20      0.52 o
  -8  11   1       27.49       25.85      1.97 o
  -7  11   1      387.83      413.64     16.26 o
  -6  11   1       87.10       95.53      4.38 o
  -5  11   1      744.75      794.98     33.55 o
  -4  11   1      158.26      137.83     14.85 o
  -3  11   1       23.61       20.79      2.26 o
  -2  11   1       81.12       78.86      6.16 o
  -1  11   1       25.60       30.61      1.48 o
   0  11   1      336.18      287.04     15.39 o
   1  11   1       84.25       75.34      5.42 o
   2  11   1       59.09       57.19      3.21 o
   3  11   1      226.39      189.04     13.80 o
   4  11   1      130.73      129.25      9.42 o
   5  11   1        0.76       -0.03      0.50 o
   6  11   1       63.53       70.34      3.91 o
   7  11   1      142.35      150.79      5.98 o
  -7  12   1      692.93      735.50     26.22 o
  -6  12   1        0.40        0.00      0.50 o
  -5  12   1      124.67      132.49      5.91 o
  -4  12   1      300.91      281.17     17.33 o
  -3  12   1       26.87       26.59      2.85 o
  -2  12   1       97.20       97.47      7.22 o
  -1  12   1      573.39      553.72     30.89 o
   0  12   1        0.11        0.58      0.70 o
   1  12   1        0.96        0.42      0.23 o
   2  12   1       99.63      101.72      8.26 o
   3  12   1       65.90       61.27      8.05 o
   4  12   1       30.91       28.71      2.99 o
   5  12   1      227.10      238.06     17.55 o
   6  12   1       35.63       38.51      2.71 o
   7  12   1      257.11      273.81     13.12 o
  -6  13   1      170.87      195.17     15.03 o
  -5  13   1      102.78       95.55      6.20 o
  -4  13   1      268.22      280.75     20.98 o
  -3  13   1      268.80      289.54     21.16 o
  -2  13   1       47.15       42.72      3.66 o
  -1  13   1       73.11       72.23      5.35 o
   0  13   1      477.73      451.84     33.42 o
   1  13   1      104.31      124.43     12.28 o
   2  13   1        1.76        1.57      0.49 o
   3  13   1      349.22      328.70     23.70 o
   4  13   1      105.84      109.17      7.17 o
   5  13   1        8.93       11.29      1.18 o
   6  13   1      196.74      208.32      7.27 o
  -6  14   1        0.09        0.68      0.97 o
  -5  14   1      111.24      122.11      6.91 o
  -4  14   1       85.13       96.83      6.47 o
  -3  14   1      222.33      232.69     17.13 o
  -2  14   1        0.55        0.37      0.29 o
  -1  14   1      948.21      940.06     68.26 o
   0  14   1        4.76        3.35      0.46 o
   1  14   1       39.39       46.20      4.40 o
   2  14   1      484.42      456.40     33.07 o
   3  14   1       11.29       12.19      1.34 o
   4  14   1      175.33      176.15     14.08 o
   5  14   1        0.78        1.40      0.38 o
   6  14   1      207.56      212.09     12.90 o
  -5  15   1        2.29        3.44      0.72 o
  -4  15   1      101.16      122.15      8.97 o
  -3  15   1        1.09        0.55      0.41 o
  -2  15   1        0.81        1.80      0.56 o
  -1  15   1        0.43        1.61      0.63 o
   0  15   1       17.03       15.77      1.02 o
   1  15   1        1.62        1.62      1.30 o
   2  15   1       26.46       17.87      2.48 o
   3  15   1      131.44      109.52      7.97 o
   4  15   1       14.37       15.98      1.58 o
   5  15   1       14.74       15.15      1.41 o
  -4  16   1       93.03      108.97      9.00 o
  -3  16   1        3.54        4.88      0.62 o
  -2  16   1       41.31       52.40      5.60 o
  -1  16   1       90.59       75.37      7.51 o
   0  16   1      238.54      214.75     17.26 o
   1  16   1        0.55        0.95      0.77 o
   2  16   1       47.30       33.78      1.96 o
   3  16   1       89.46       78.27     11.85 o
  -2  17   1       15.11       23.66      3.43 o
  -1  17   1       41.64       48.90      6.31 o
   0  17   1        0.25        2.30      1.15 o
   1  17   1       10.83       13.09      1.56 o
 -10   0   2      208.00      222.85      5.91 o
  -9   0   2      343.47      404.75     11.80 o
  -8   0   2      193.92      209.16      6.51 o
  -7   0   2       10.24       12.69      1.48 o
  -6   0   2      101.20       91.63      6.69 o
  -5   0   2      293.92      295.74     12.13 o
  -4   0   2       65.03       84.46      3.43 o
  -3   0   2     2033.03     1867.86     71.46 o
  -2   0   2       51.19       57.82      2.50 o
  -1   0   2       65.98       42.12      8.77 o
   0   0   2     3121.54     2444.74    209.68 o
   1   0   2        1.56        5.58      0.50 o
   3   0   2      640.82      672.73     21.78 o
   4   0   2      289.19      286.19     15.52 o
   5   0   2      841.82      824.41     66.73 o
   6   0   2        3.60        4.02      0.49 o
   7   0   2      460.52      432.19     30.16 o
   8   0   2       69.91       74.86      7.26 o
   9   0   2      422.15      436.78     50.64 o
  10   0   2      320.05      294.73     12.88 o
 -10   1   2       89.06       94.25      4.45 o
  -9   1   2      327.52      359.10     14.03 o
  -8   1   2        7.05        9.55      0.97 o
  -7   1   2       95.98       96.50      3.57 o
  -6   1   2      416.86      417.32     11.05 o
  -5   1   2      301.03      304.96      9.98 o
  -4   1   2      706.97      709.43     19.90 o
  -3   1   2     2245.52     2176.02     59.50 o
  -2   1   2      222.93      156.13      5.31 o
  -1   1   2     2104.50     2038.49    115.00 o
   0   1   2     2329.50     2104.63    169.45 o
   1   1   2      708.03      688.27     18.26 o
   3   1   2       36.60       33.96      1.45 o
   4   1   2      310.61      363.81     10.42 o
   5   1   2     2185.61     2381.35     58.52 o
   6   1   2      105.50       95.78      2.40 o
   7   1   2       87.66       78.44      5.67 o
   8   1   2       65.20       57.84      2.70 o
   9   1   2       19.94       14.30      2.12 o
  10   1   2       58.71       58.73      3.26 o
 -10   2   2      113.81      125.81      4.79 o
  -9   2   2      207.72      232.68      4.56 o
  -8   2   2       84.71       78.80      3.56 o
  -7   2   2       48.41       50.01      1.93 o
  -6   2   2        3.65        3.34      0.30 o
  -5   2   2        0.33        2.30      0.82 o
  -4   2   2       43.86       55.50      1.78 o
  -3   2   2       95.93       92.54      2.88 o
  -2   2   2      187.27      209.11      8.38 o
   0   2   2      988.23     1028.24     38.77 o
   2   2   2      894.31      956.37     37.09 o
   3   2   2      411.00      420.00      8.75 o
   4   2   2      400.76      400.11      7.66 o
   5   2   2        2.38        3.04      0.70 o
   6   2   2      169.07      178.75      4.45 o
   7   2   2      616.38      639.23     23.94 o
   8   2   2       14.72       15.16      0.90 o
   9   2   2        1.11        2.61      0.52 o
  10   2   2       17.97       17.19      1.30 o
 -10   3   2       57.16       60.00      3.46 o
  -9   3   2       15.94       18.85      1.78 o
  -8   3   2        5.26        5.52      0.49 o
  -7   3   2        9.82        7.85      0.61 o
  -6   3   2       37.42       41.24      3.18 o
  -5   3   2      619.12      639.79     23.29 o
  -4   3   2      261.14      255.62      9.07 o
  -3   3   2      331.95      326.95     16.83 o
  -2   3   2     1197.01     1168.04     59.90 o
  -1   3   2       68.10       79.57      5.82 o
   0   3   2      770.72      770.72     29.41 o
   1   3   2      358.92      347.98      9.79 o
   2   3   2     4369.49     4151.47    132.81 o
   3   3   2      540.39      570.98     16.40 o
   4   3   2      615.41      637.71     14.82 o
   5   3   2        8.26       12.42      0.68 o
   6   3   2      263.78      263.27      6.31 o
   7   3   2        8.08        9.44      0.86 o
   8   3   2       14.05       13.98      0.72 o
   9   3   2        0.15        0.73      0.29 o
 -10   4   2       12.17       13.62      0.94 o
  -9   4   2       20.86       23.83      1.46 o
  -8   4   2        4.81        4.50      0.47 o
  -7   4   2      264.99      261.83     11.61 o
  -6   4   2      253.05      249.77     11.25 o
  -5   4   2      397.94      401.13     18.51 o
  -4   4   2      175.80      144.53     10.98 o
  -3   4   2       56.00       45.89      3.36 o
  -2   4   2      132.58      117.94      7.07 o
  -1   4   2      489.50      471.52     16.42 o
   0   4   2       94.27       89.67      4.23 o
   1   4   2     2132.80     2164.74     91.94 o
   2   4   2       19.34       28.05      2.17 o
   3   4   2      163.06      161.18      5.63 o
   4   4   2     1356.53     1481.19     66.88 o
   5   4   2      150.67      152.97      4.32 o
   6   4   2       17.88       16.40      0.87 o
   7   4   2       30.80       32.45      1.64 o
   8   4   2       15.60       15.69      0.95 o
   9   4   2       83.38       83.25      6.07 o
  -9   5   2       44.36       47.01      4.03 o
  -8   5   2       83.88       77.08      5.15 o
  -7   5   2       19.55       14.59      1.67 o
  -6   5   2      176.84      172.37      8.50 o
  -5   5   2       57.00       67.06      3.55 o
  -4   5   2      338.41      356.65     21.67 o
  -3   5   2      497.13      477.79     32.69 o
  -2   5   2      766.81      739.27     30.94 o
  -1   5   2     1159.34     1214.13     30.16 o
   0   5   2     1880.98     1712.58     74.92 o
   1   5   2     1686.74     1711.76     71.99 o
   2   5   2     2293.89     2418.12    102.80 o
   3   5   2      373.00      365.95     12.35 o
   4   5   2      174.89      148.45      5.87 o
   5   5   2       81.91       80.27      3.12 o
   6   5   2        5.21        6.25      0.52 o
   7   5   2        1.02        0.50      0.41 o
   8   5   2       39.46       36.40      1.87 o
   9   5   2       12.24       10.66      0.73 o
  -9   6   2        4.11        4.03      1.08 o
  -8   6   2        9.10        9.10      0.85 o
  -7   6   2       18.59       21.49      1.45 o
  -6   6   2       77.99       74.82      7.28 o
  -5   6   2       16.12       18.61      1.54 o
  -4   6   2        2.07        2.05      0.37 o
  -3   6   2      103.38       79.53      4.87 o
  -2   6   2      164.54      166.11      9.17 o
  -1   6   2      324.35      295.49     10.24 o
   0   6   2     1355.30     1532.47     70.22 o
   1   6   2       84.72       76.35      4.48 o
   2   6   2     1911.29     2158.59     88.64 o
   3   6   2      279.08      261.58     10.07 o
   4   6   2       96.09       88.62      4.40 o
   5   6   2       33.84       34.76      2.09 o
   6   6   2      105.09       90.58      3.47 o
   7   6   2       11.76       15.55      0.86 o
   8   6   2       53.54       45.48      2.82 o
   9   6   2        0.17        1.05      0.56 o
  -9   7   2       37.20       35.34      2.54 o
  -8   7   2       37.20       35.84      2.28 o
  -7   7   2       55.68       48.36      2.42 o
  -6   7   2      156.51      167.11     11.51 o
  -5   7   2       23.87       24.21      1.92 o
  -4   7   2      135.45      145.48      7.29 o
  -3   7   2        0.20        1.19      0.53 o
  -2   7   2        3.22        3.47      0.47 o
  -1   7   2      217.12      221.15      8.69 o
   0   7   2     4595.20     5153.98    244.23 o
   1   7   2     1022.43     1128.15     70.23 o
   2   7   2      411.27      514.24     17.87 o
   3   7   2       62.51       59.95      2.32 o
   4   7   2      373.49      380.67     15.25 o
   5   7   2        8.75        9.48      1.62 o
   6   7   2       20.99       19.64      1.17 o
   7   7   2       61.70       65.96      3.42 o
   8   7   2      406.31      406.75     21.37 o
   9   7   2        4.86        3.95      0.56 o
  -9   8   2       28.64       23.07      2.94 o
  -8   8   2       17.81       17.36      1.27 o
  -7   8   2        6.03        8.08      0.73 o
  -6   8   2       92.01       94.11      4.13 o
  -5   8   2       30.80       28.44      1.87 o
  -4   8   2        0.19        0.24      0.35 o
  -3   8   2       34.72       28.96      3.65 o
  -2   8   2        0.46        0.96      0.24 o
  -1   8   2      246.20      229.41      8.44 o
   0   8   2       53.43       61.60      3.35 o
   1   8   2      201.56      214.30     11.67 o
   2   8   2      101.17      136.65      5.65 o
   3   8   2        0.46        2.03      0.58 o
   4   8   2        3.12        5.18      0.37 o
   5   8   2      293.13      311.80     17.39 o
   6   8   2      301.24      309.06     15.37 o
   7   8   2        0.01        0.80      0.28 o
   8   8   2      325.48      323.93     13.39 o
  -8   9   2      206.39      211.02     13.15 o
  -7   9   2        0.08       -0.09      0.57 o
  -6   9   2     1208.77     1265.75     55.63 o
  -5   9   2       48.55       45.03      2.78 o
  -4   9   2      273.30      234.91     10.06 o
  -3   9   2      592.68      546.97     28.88 o
  -2   9   2      791.38      756.04     33.21 o
  -1   9   2       19.37       22.82      1.03 o
   0   9   2      281.54      301.08     20.15 o
   1   9   2       22.81       29.66      1.99 o
   2   9   2      276.03      315.46     17.38 o
   3   9   2        4.90        7.63      0.80 o
   4   9   2        0.32        2.47      0.88 o
   5   9   2       15.57       17.59      1.02 o
   6   9   2      412.17      402.65     22.51 o
   7   9   2      191.60      205.42     10.16 o
   8   9   2       82.74       79.00      3.29 o
  -8  10   2       17.62       12.43      2.54 o
  -7  10   2       59.05       57.95      2.93 o
  -6  10   2      129.57      114.17     14.76 o
  -5  10   2      666.46      718.97     35.48 o
  -4  10   2      315.28      286.98     17.43 o
  -3  10   2     1372.00     1390.63     76.13 o
  -2  10   2      804.09      793.59     38.11 o
  -1  10   2       50.77       45.54      3.39 o
   0  10   2        5.03        7.73      0.60 o
   1  10   2      198.16      170.80     10.53 o
   2  10   2       70.35       57.24      3.71 o
   3  10   2      123.19      124.23      6.75 o
   4  10   2      373.66      386.06     27.25 o
   5  10   2       87.91       85.73      6.43 o
   6  10   2       77.31       75.41      3.52 o
   7  10   2        6.46        8.24      0.68 o
   8  10   2      142.11      134.70      5.88 o
  -8  11   2       23.25       25.34      2.53 o
  -7  11   2      221.09      226.40      5.62 o
  -6  11   2       38.89       41.03      1.91 o
  -5  11   2      294.04      295.21     11.85 o
  -4  11   2      581.10      562.00     30.97 o
  -3  11   2      260.63      276.22     17.79 o
  -2  11   2       56.95       51.54      2.41 o
  -1  11   2        1.99        2.71      0.28 o
   0  11   2      145.03      154.07      8.77 o
   1  11   2      107.57      117.11      9.08 o
   2  11   2       77.26       65.06      3.60 o
   3  11   2        4.19        6.28      0.86 o
   4  11   2       44.65       49.40      3.11 o
   5  11   2       23.76       22.16      2.68 o
   6  11   2       20.75       18.56      2.16 o
   7  11   2      189.44      192.74     11.18 o
  -7  12   2        4.26        2.82      0.70 o
  -6  12   2      213.58      239.11     11.86 o
  -5  12   2      894.49      993.76     42.84 o
  -4  12   2      782.49      858.09     43.54 o
  -3  12   2        2.75        2.43      0.37 o
  -2  12   2     1089.19     1155.08     56.16 o
  -1  12   2        4.60        3.64      0.72 o
   0  12   2        0.47        0.30      0.23 o
   1  12   2        4.03        1.66      0.42 o
   2  12   2       70.19       64.10      5.09 o
   3  12   2      122.50      108.59      9.47 o
   4  12   2       48.45       44.01      3.46 o
   5  12   2        0.61        1.12      0.50 o
   6  12   2      108.47      120.34      9.57 o
   7  12   2       68.60       67.79      3.42 o
  -6  13   2       14.49       16.31      1.59 o
  -5  13   2      190.49      200.15      8.74 o
  -4  13   2      314.58      327.69     16.46 o
  -3  13   2       14.39       13.52      1.20 o
  -2  13   2        1.23        0.66      0.84 o
  -1  13   2        0.82        1.10      0.78 o
   0  13   2        4.14        4.67      0.76 o
   1  13   2      158.76      148.49     12.82 o
   2  13   2      315.92      267.67     18.64 o
   3  13   2        8.12        8.10      0.72 o
   4  13   2      136.44      123.10      9.64 o
   5  13   2       64.44       74.88      6.76 o
   6  13   2        9.79       11.33      0.96 o
  -6  14   2      100.43      106.54      8.49 o
  -5  14   2        6.51        5.69      0.56 o
  -4  14   2       18.88       20.90      1.68 o
  -3  14   2       14.10       17.44      1.41 o
  -2  14   2        3.70        4.08      1.14 o
  -1  14   2       12.67       10.85      0.83 o
   0  14   2       72.63       59.56      4.89 o
   1  14   2       42.48       42.68      2.10 o
   2  14   2      392.27      341.46     26.24 o
   3  14   2        2.52        3.08      0.61 o
   4  14   2        0.90        0.60      0.55 o
   5  14   2        0.46        1.88      0.55 o
  -5  15   2       69.96       77.02      6.36 o
  -4  15   2        5.90        6.67      0.66 o
  -3  15   2       10.60        7.96      0.80 o
  -2  15   2        2.71        1.94      0.87 o
  -1  15   2       66.44       62.34      6.40 o
   0  15   2        0.60        0.39      0.48 o
   1  15   2        3.02        3.43      0.92 o
   2  15   2       20.38       23.12      1.78 o
   3  15   2       54.41       49.74      6.39 o
   4  15   2       90.57       83.28      7.78 o
  -3  16   2        7.57        6.52      0.83 o
  -2  16   2       23.15       16.61      2.45 o
  -1  16   2        0.01        0.96      0.35 o
   0  16   2        0.03        1.93      1.50 o
   1  16   2       33.43       32.05      2.42 o
   2  16   2       17.88       19.44      1.83 o
   3  16   2      118.00      114.05      9.38 o
  -1  17   2       77.07       74.56     11.47 o
   0  17   2       16.47       18.51      1.06 o
   1  17   2        3.14        2.59      0.44 o
 -10   1   3       13.64       15.16      0.92 o
  -9   1   3        6.88        6.72      0.72 o
  -8   1   3       64.38       75.16      3.60 o
  -7   1   3       90.79       86.11      6.98 o
  -6   1   3      818.91      852.67     30.76 o
  -5   1   3       43.09       49.04      1.45 o
  -4   1   3       44.16       48.50      2.05 o
  -3   1   3     2669.27     2679.96    134.81 o
  -2   1   3     1928.28     1982.86    106.95 o
  -1   1   3      552.74      592.70     35.93 o
   0   1   3     3287.40     3296.12    181.50 o
   1   1   3      235.60      219.62      6.94 o
   3   1   3      372.43      364.61      4.91 o
   4   1   3     1256.01     1378.55     18.50 o
   5   1   3      461.34      449.20      7.95 o
   6   1   3       32.32       39.03      1.62 o
   7   1   3       24.12       25.02      1.21 o
   8   1   3      142.98      133.67      5.07 o
   9   1   3        7.44        8.88      2.03 o
 -10   2   3        0.66        1.16      0.41 o
  -9   2   3       70.76       80.54      3.28 o
  -8   2   3        2.32        2.98      0.45 o
  -7   2   3       71.15       72.04      3.61 o
  -6   2   3      360.56      377.27     11.42 o
  -5   2   3       73.82       73.45      2.84 o
  -4   2   3      389.55      388.95     12.29 o
  -3   2   3     3720.54     3842.60    138.24 o
  -2   2   3      136.17      155.76      7.08 o
  -1   2   3     2556.01     2580.38    134.52 o
   0   2   3     2111.31     2432.70    106.16 o
   1   2   3     2134.94     2154.14     66.57 o
   2   2   3     3534.64     3703.25    144.39 o
   3   2   3       41.06       45.81      1.10 o
   4   2   3     1965.42     2087.88     32.07 o
   5   2   3       49.69       53.23      1.61 o
   6   2   3       16.45       18.47      0.96 o
   7   2   3        5.17        4.98      0.43 o
   8   2   3       26.34       24.01      1.51 o
   9   2   3        0.94        0.78      0.50 o
 -10   3   3        1.08        2.56      1.20 o
  -9   3   3        3.50        6.94      1.68 o
  -8   3   3      103.08      105.60      5.00 o
  -7   3   3        3.03        3.35      0.32 o
  -6   3   3      163.95      146.36      6.54 o
  -5   3   3      704.91      771.41     34.27 o
  -4   3   3      402.09      430.16     22.03 o
  -3   3   3      891.62      931.41     41.71 o
  -2   3   3      518.54      459.21     22.83 o
  -1   3   3       27.14       26.86      1.92 o
   0   3   3      300.15      260.32      8.94 o
   1   3   3       97.98       92.97      3.14 o
   2   3   3      331.82      358.01     13.64 o
   3   3   3        2.44        3.23      0.64 o
   4   3   3     2855.01     2886.17     83.41 o
   5   3   3        4.33        3.46      0.38 o
   6   3   3      144.16      137.73      3.04 o
   7   3   3      129.51      121.44      3.59 o
   8   3   3       19.02       16.67      0.95 o
   9   3   3       35.51       30.98      2.46 o
 -10   4   3       15.07       15.17      1.37 o
  -9   4   3       25.39       26.91      1.98 o
  -8   4   3      105.02      117.05      5.83 o
  -7   4   3       66.43       61.10      3.50 o
  -6   4   3      135.82      139.23      7.12 o
  -5   4   3      328.87      316.98     17.72 o
  -4   4   3     3892.34     4241.39    226.08 o
  -3   4   3     5037.86     5511.35    308.97 o
  -2   4   3     7529.32     7459.38    412.21 o
  -1   4   3      150.67      121.40      4.70 o
   0   4   3       63.78       80.22      3.74 o
   1   4   3     1390.34     1454.38     48.99 o
   2   4   3      672.30      681.36     23.06 o
   3   4   3     1131.43     1096.62     43.03 o
   4   4   3      170.92      166.39      7.77 o
   5   4   3      204.46      218.28      7.28 o
   6   4   3      582.80      574.30     17.87 o
   7   4   3       23.04       25.54      1.26 o
   8   4   3       28.97       27.58      1.48 o
   9   4   3       45.82       39.90      2.35 o
  -9   5   3       27.19       27.79      2.92 o
  -8   5   3        0.03        0.24      0.48 o
  -7   5   3      360.79      363.88     21.01 o
  -6   5   3       36.62       41.35      2.11 o
  -5   5   3      345.06      350.99     24.44 o
  -4   5   3        7.78        8.02      2.01 o
  -3   5   3      267.48      283.25     18.29 o
  -2   5   3      276.71      317.39     15.12 o
  -1   5   3      957.83     1015.63     45.35 o
   0   5   3      870.73      872.78     39.84 o
   1   5   3        4.79        2.86      0.58 o
   2   5   3       44.85       54.30      2.40 o
   3   5   3       37.65       37.08      2.23 o
   4   5   3      102.64      114.77      3.87 o
   5   5   3      317.18      336.36     11.35 o
   6   5   3      223.31      223.35      6.68 o
   7   5   3       38.62       36.03      1.44 o
   8   5   3       20.87       20.62      1.18 o
   9   5   3      106.25       99.18      8.58 o
  -9   6   3      213.13      200.42     12.17 o
  -8   6   3        0.00        0.88      0.27 o
  -7   6   3      154.15      150.00      9.37 o
  -6   6   3       33.09       30.19      2.09 o
  -5   6   3       11.88       12.64      1.65 o
  -4   6   3      536.62      557.91     32.99 o
  -3   6   3      381.93      337.04     22.97 o
  -2   6   3        8.53       16.00      0.61 o
  -1   6   3      132.16      133.07      3.69 o
   0   6   3      426.59      496.43     21.41 o
   1   6   3     2244.71     2439.72    115.75 o
   2   6   3     2254.14     2346.75     88.65 o
   3   6   3        1.98        1.46      0.17 o
   4   6   3       56.91       42.02      2.31 o
   5   6   3      347.79      335.77     11.89 o
   6   6   3      202.70      177.56      7.06 o
   7   6   3        2.56        2.86      0.44 o
   8   6   3       74.25       72.29      3.18 o
   9   6   3       21.30       16.59      1.27 o
  -9   7   3        0.86        1.02      1.27 o
  -8   7   3        8.99        7.40      0.61 o
  -7   7   3        4.09        5.88      0.60 o
  -6   7   3       69.49       71.22      4.82 o
  -5   7   3     1400.13     1441.51     91.51 o
  -4   7   3        1.45        2.57      0.38 o
  -3   7   3     1253.82     1283.80     57.62 o
  -2   7   3       20.85       23.92      1.63 o
  -1   7   3      258.10      253.41      9.81 o
   0   7   3      356.70      338.09     16.56 o
   1   7   3      629.62      670.48     28.60 o
   2   7   3      578.73      651.84     22.89 o
   3   7   3      536.86      507.00     19.14 o
   4   7   3      723.11      768.87     31.26 o
   5   7   3       10.95       12.16      1.02 o
   6   7   3       39.71       40.46      1.87 o
   7   7   3        0.79        1.44      0.37 o
   8   7   3        5.57        6.07      0.62 o
   9   7   3      100.71       85.37      4.73 o
  -9   8   3       12.84       12.87      1.07 o
  -8   8   3       15.34       12.89      1.14 o
  -7   8   3       24.04       22.16      1.35 o
  -6   8   3       35.67       35.81      2.03 o
  -5   8   3        5.20        4.70      0.82 o
  -4   8   3        9.30        9.97      1.21 o
  -3   8   3      386.41      386.94     20.44 o
  -2   8   3      188.85      181.36      5.26 o
  -1   8   3      510.58      503.89     21.69 o
   0   8   3       14.19       13.33      0.79 o
   1   8   3       40.44       54.52      2.37 o
   2   8   3       23.88       35.89      1.48 o
   3   8   3      274.24      253.09     16.54 o
   4   8   3      440.86      470.56     21.77 o
   5   8   3      179.64      181.37      6.72 o
   6   8   3        5.36        6.85      0.68 o
   7   8   3      111.55      113.70      5.78 o
   8   8   3      277.90      267.78     10.35 o
  -8   9   3       56.35       53.29      3.80 o
  -7   9   3       24.27       22.98      1.30 o
  -6   9   3        8.86        7.46      0.81 o
  -5   9   3      146.18      145.67      5.56 o
  -4   9   3      719.54      696.76     30.40 o
  -3   9   3      535.63      502.96     24.91 o
  -2   9   3        5.04        7.25      1.78 o
  -1   9   3      350.60      346.01     15.12 o
   0   9   3       84.21       68.60      3.71 o
   1   9   3        2.83        0.70      0.62 o
   2   9   3       83.05       78.41      4.70 o
   3   9   3      121.50      118.51      5.99 o
   4   9   3      690.99      746.81     33.89 o
   5   9   3      506.09      522.24     18.63 o
   6   9   3       15.12       15.35      1.25 o
   7   9   3      252.96      254.69     13.07 o
   8   9   3      255.80      261.90     13.63 o
  -8  10   3       30.46       28.73      2.85 o
  -7  10   3       59.76       58.54      3.29 o
  -6  10   3       60.93       63.26      3.52 o
  -5  10   3       74.67       74.60      3.96 o
  -4  10   3      960.35     1002.64     37.04 o
  -3  10   3     1517.72     1519.90     64.13 o
  -2  10   3     1989.29     2052.80    109.29 o
  -1  10   3        8.40        6.37      1.41 o
   0  10   3       11.24       10.85      0.59 o
   1  10   3      360.38      410.40     21.54 o
   2  10   3        0.38        0.85      0.36 o
   3  10   3       23.24       24.69      1.97 o
   4  10   3       44.07       40.01      1.78 o
   5  10   3        0.14        1.08      0.26 o
   6  10   3       34.47       33.99      2.04 o
   7  10   3       39.96       38.82      2.65 o
   8  10   3       18.81       15.14      0.97 o
  -7  11   3       60.26       60.58      5.76 o
  -6  11   3       56.20       58.34      3.37 o
  -5  11   3     1658.40     1870.93     61.00 o
  -4  11   3      148.92      138.56      9.65 o
  -3  11   3      676.50      676.79     27.84 o
  -2  11   3     1554.84     1626.40    113.46 o
  -1  11   3      113.99      117.37      7.10 o
   0  11   3        1.05        2.33      0.20 o
   1  11   3      106.55       94.47      5.67 o
   2  11   3       84.11       86.21      3.32 o
   3  11   3       13.86       10.49      0.92 o
   4  11   3      134.07      134.83      8.29 o
   5  11   3      131.20      129.81      7.64 o
   6  11   3       27.44       27.57      1.77 o
   7  11   3       14.20       12.78      1.39 o
  -7  12   3       49.69       47.87      2.36 o
  -6  12   3      102.18      101.83      5.57 o
  -5  12   3        0.38        0.10      0.87 o
  -4  12   3      348.38      372.70     26.23 o
  -3  12   3      103.82      107.39      5.02 o
  -2  12   3      314.01      300.32     15.34 o
  -1  12   3      274.92      279.70     17.08 o
   0  12   3       27.72       28.96      1.53 o
   1  12   3      124.67      116.46      7.52 o
   2  12   3      598.45      527.40     35.29 o
   3  12   3      208.97      229.88     15.90 o
   4  12   3       43.94       38.31      3.49 o
   5  12   3      119.54      112.36      7.07 o
   6  12   3        8.20        7.55      0.65 o
   7  12   3        5.74        7.23      1.10 o
  -6  13   3        0.15        0.58      0.62 o
  -5  13   3      127.06      126.18      7.63 o
  -4  13   3      221.34      233.99     15.40 o
  -3  13   3        0.08        1.51      0.55 o
  -2  13   3      294.75      305.68     17.34 o
  -1  13   3       18.49       15.20      1.88 o
   0  13   3      137.74      118.35      8.50 o
   1  13   3      791.18      765.54     59.04 o
   2  13   3       36.14       25.30      1.41 o
   3  13   3        4.01        4.76      0.54 o
   4  13   3      250.73      241.52     21.33 o
   5  13   3       31.10       32.61      1.75 o
   6  13   3        0.52        0.38      0.62 o
  -5  14   3       23.76       23.10      1.33 o
  -4  14   3        7.37        7.91      1.02 o
  -3  14   3        3.03        3.69      0.71 o
  -2  14   3      173.26      196.17     10.47 o
  -1  14   3      206.37      228.05     12.63 o
   0  14   3       73.80       69.76      4.90 o
   1  14   3      413.86      381.68     24.65 o
   2  14   3       27.21       23.63      1.59 o
   3  14   3        7.95        8.78      0.90 o
   4  14   3      101.50      117.76      7.57 o
   5  14   3        0.25        1.26      0.47 o
  -5  15   3        0.16        1.26      0.52 o
  -4  15   3        0.06        0.84      0.53 o
  -3  15   3       28.32       39.55      3.60 o
  -2  15   3       28.45       22.78      3.28 o
  -1  15   3       40.58       41.37      3.88 o
   0  15   3        2.45        2.68      0.78 o
   1  15   3      317.61      316.12     22.24 o
   2  15   3       23.43       23.98      5.20 o
   3  15   3       65.32       64.31      7.67 o
   4  15   3      179.26      180.64     14.98 o
  -3  16   3       47.04       50.23      5.95 o
  -2  16   3       14.32       18.19      2.27 o
  -1  16   3        3.77        3.56      0.53 o
   0  16   3       73.26       85.86      8.80 o
   1  16   3        0.41        2.94      0.60 o
   2  16   3        1.49        1.69      0.67 o
   3  16   3       19.18       21.82      3.96 o
   0  17   3       40.00       46.32      3.79 o
 -10   0   4      170.20      185.98     10.40 o
  -9   0   4       53.07       62.14      7.18 o
  -8   0   4      909.43     1024.87     34.16 o
  -7   0   4     2285.05     2552.06     68.83 o
  -6   0   4       17.18       14.85      4.44 o
  -5   0   4       21.33       21.79      3.42 o
  -4   0   4        2.90        3.68      0.46 o
  -3   0   4      128.73       99.48     15.50 o
  -2   0   4     1971.63     2194.49    236.88 o
  -1   0   4     1178.05     1271.38    210.06 o
   0   0   4     4928.05     4818.28    573.16 o
   1   0   4     5945.69     6068.83    385.96 o
   2   0   4     1450.81     1584.51     23.22 o
   3   0   4      546.40      578.99     12.86 o
   4   0   4      101.72      114.07     10.16 o
   5   0   4      127.52      126.25      4.30 o
   6   0   4        3.27        2.99      0.33 o
   7   0   4      544.52      574.34     24.17 o
   8   0   4      231.59      244.72     12.81 o
   9   0   4       12.48       12.72      1.68 o
 -10   1   4       26.32       25.87      1.62 o
  -9   1   4     1794.33     2211.41     62.96 o
  -8   1   4       86.29       99.72      3.23 o
  -7   1   4       43.06       48.97      2.68 o
  -6   1   4       41.44       37.94      3.68 o
  -5   1   4      176.91      170.93      7.65 o
  -4   1   4       13.63       16.52      1.53 o
  -3   1   4      229.29      263.05     16.29 o
  -2   1   4      347.16      300.80     19.99 o
  -1   1   4       88.80       71.90      5.18 o
   0   1   4        2.63        1.04      0.36 o
   1   1   4      879.74      939.79     30.96 o
   2   1   4      133.46      113.77      1.50 o
   3   1   4     1018.10     1051.43     15.33 o
   4   1   4     8001.07     8998.99    176.09 o
   5   1   4      146.31      151.10      4.42 o
   6   1   4      237.07      249.57      5.94 o
   7   1   4        5.17        5.62      0.85 o
   8   1   4       12.55       11.96      0.74 o
   9   1   4      200.03      183.77      7.09 o
 -10   2   4       63.41       62.66      2.93 o
  -9   2   4      431.54      481.64     15.24 o
  -8   2   4        5.26        6.40      0.75 o
  -7   2   4       73.32       67.14      6.54 o
  -6   2   4       43.74       41.10      3.76 o
  -5   2   4       40.50       38.77      2.23 o
  -4   2   4      141.84      139.21      7.92 o
  -3   2   4     1348.90     1570.59     88.35 o
  -2   2   4     1837.22     1940.84    121.44 o
  -1   2   4      417.22      395.84     24.38 o
   0   2   4     3369.69     3505.67    234.85 o
   1   2   4      651.75      673.46     23.84 o
   2   2   4       13.44       14.17      1.55 o
   3   2   4     1061.75     1108.20     22.84 o
   4   2   4     6200.78     6291.06    222.61 o
   5   2   4       11.94       14.75      1.02 o
   6   2   4      323.31      345.59     10.38 o
   7   2   4      308.34      318.98      9.85 o
   8   2   4       52.72       43.48      2.05 o
   9   2   4        7.30        9.51      0.67 o
 -10   3   4       45.70       51.34      2.48 o
  -9   3   4      178.18      197.36      7.20 o
  -8   3   4      317.77      318.11     20.46 o
  -7   3   4       72.26       69.72      8.21 o
  -6   3   4        7.48        6.09      0.60 o
  -5   3   4      322.57      313.43     16.04 o
  -4   3   4     1470.64     1569.04    114.62 o
  -3   3   4     1530.99     1684.25     79.12 o
  -2   3   4      212.99      232.07     10.84 o
  -1   3   4      264.67      299.05     13.81 o
   0   3   4      468.98      477.85     13.74 o
   1   3   4     2354.88     2434.76    129.44 o
   2   3   4      756.50      732.09     25.41 o
   3   3   4        0.00        1.89      0.57 o
   4   3   4     1673.86     1796.60     54.15 o
   5   3   4       27.84       33.59      1.65 o
   6   3   4      850.83      873.69     20.19 o
   7   3   4        0.33        0.38      0.31 o
   8   3   4       10.52        9.39      0.65 o
   9   3   4       41.23       41.33      2.71 o
  -9   4   4      136.35      138.98      6.24 o
  -8   4   4       36.50       40.72      3.86 o
  -7   4   4       26.69       26.97      1.89 o
  -6   4   4        1.74        0.69      0.38 o
  -5   4   4       17.79       16.77      2.21 o
  -4   4   4      135.35      133.74      7.83 o
  -3   4   4        1.94        2.76      0.60 o
  -2   4   4     2329.10     2353.55    119.96 o
  -1   4   4     1277.22     1346.11     67.32 o
   0   4   4      112.49      123.91      3.78 o
   1   4   4     1045.19     1136.78     52.69 o
   2   4   4      245.13      237.71      6.15 o
   3   4   4      358.87      329.83      9.81 o
   4   4   4     1461.98     1582.82     57.61 o
   5   4   4       11.29       10.40      1.54 o
   6   4   4        1.34        2.33      0.29 o
   7   4   4       74.93       74.14      2.42 o
   8   4   4       62.00       50.18      3.06 o
   9   4   4        4.68        5.25      0.74 o
  -9   5   4        9.41        8.22      0.78 o
  -8   5   4       79.10       80.91      5.28 o
  -7   5   4       22.76       26.73      1.78 o
  -6   5   4       11.03        8.65      1.16 o
  -5   5   4      491.39      573.93     33.58 o
  -4   5   4      253.31      293.46     16.47 o
  -3   5   4        0.00        1.04      0.49 o
  -2   5   4     1612.80     1732.01     80.77 o
  -1   5   4       36.76       40.86      1.96 o
   0   5   4        1.93        2.95      0.50 o
   1   5   4      918.34      964.57     42.74 o
   2   5   4      983.97     1040.90     31.84 o
   3   5   4        2.64        2.21      0.47 o
   4   5   4      554.33      605.03     23.40 o
   5   5   4       68.53       57.20      3.62 o
   6   5   4      671.43      679.73     23.65 o
   7   5   4       16.29       15.47      1.05 o
   8   5   4       20.08       17.35      1.18 o
   9   5   4       25.26       21.18      1.32 o
  -9   6   4        3.72        3.23      1.11 o
  -8   6   4       10.09       10.70      1.43 o
  -7   6   4       87.43       76.54      6.26 o
  -6   6   4       55.28       63.07      3.13 o
  -5   6   4        4.44        4.38      1.02 o
  -4   6   4        5.67        4.66      0.82 o
  -3   6   4      110.70      112.78      6.81 o
  -2   6   4      124.76      169.93      6.48 o
  -1   6   4      179.39      188.42      8.03 o
   0   6   4      168.20      177.27      5.44 o
   1   6   4       78.63       79.67      2.73 o
   2   6   4      652.23      745.73     27.81 o
   3   6   4        0.82        0.82      0.32 o
   4   6   4       17.63       21.22      1.35 o
   5   6   4       14.35       13.58      1.01 o
   6   6   4       36.20       34.59      1.85 o
   7   6   4       45.31       40.22      2.55 o
   8   6   4        1.46        1.48      0.60 o
   9   6   4       19.42       22.07      1.86 o
  -9   7   4      380.15      378.24     30.37 o
  -8   7   4      166.88      164.83     12.09 o
  -7   7   4       71.61       62.76      4.22 o
  -6   7   4        9.43        6.70      0.66 o
  -5   7   4        4.64        6.59      0.51 o
  -4   7   4      574.32      595.88     30.33 o
  -3   7   4       13.95       13.64      1.43 o
  -2   7   4        4.02        7.20      0.58 o
  -1   7   4      846.27      885.67     40.01 o
   0   7   4       26.03       26.47      1.36 o
   1   7   4       56.67       48.09      1.63 o
   2   7   4       90.20      100.08      3.47 o
   3   7   4       46.00       35.88      1.88 o
   4   7   4      263.61      302.07      7.44 o
   5   7   4       70.26       62.85      3.43 o
   6   7   4       83.34       89.26      4.96 o
   7   7   4        2.80        2.93      0.49 o
   8   7   4       38.94       37.32      2.02 o
  -9   8   4        0.16        0.24      0.51 o
  -8   8   4       73.66       66.03      5.50 o
  -7   8   4       19.26       16.63      1.20 o
  -6   8   4      161.37      168.38      6.69 o
  -5   8   4        7.75        8.68      0.68 o
  -4   8   4       18.84       17.50      1.63 o
  -3   8   4       50.11       48.21      2.94 o
  -2   8   4       62.67       64.60      1.71 o
  -1   8   4       78.98       76.03      2.72 o
   0   8   4       29.03       39.36      1.30 o
   1   8   4      375.63      380.17     17.16 o
   2   8   4      377.35      428.70     15.09 o
   3   8   4      338.62      361.52     15.76 o
   4   8   4       49.59       46.68      2.34 o
   5   8   4       22.85       22.84      1.39 o
   6   8   4       16.74       12.88      0.83 o
   7   8   4       15.16       14.69      1.83 o
   8   8   4      161.60      159.34      8.02 o
  -8   9   4       69.03       68.87      3.67 o
  -7   9   4       88.96       86.37      5.20 o
  -6   9   4       13.55       13.20      1.00 o
  -5   9   4      179.06      164.06      9.73 o
  -4   9   4     1329.90     1382.47     76.46 o
  -3   9   4      686.56      671.89     27.04 o
  -2   9   4        0.87        2.36      0.31 o
  -1   9   4      622.44      637.39     33.34 o
   0   9   4       16.28       15.45      1.04 o
   1   9   4       51.90       45.10      1.25 o
   2   9   4      129.23      131.88      6.13 o
   3   9   4        4.81        5.92      0.56 o
   4   9   4      142.92      151.48      7.23 o
   5   9   4       72.18       70.84      3.39 o
   6   9   4        7.90        6.94      0.68 o
   7   9   4        0.22        1.04      0.65 o
   8   9   4        1.76        1.62      0.66 o
  -8  10   4        0.00        0.63      0.76 o
  -7  10   4       40.56       37.51      2.08 o
  -6  10   4       34.71       33.74      2.03 o
  -5  10   4      531.98      548.18     23.21 o
  -4  10   4      850.66      869.67     33.74 o
  -3  10   4     1161.81     1195.11     54.78 o
  -2  10   4        6.89        8.37      0.49 o
  -1  10   4      122.47      114.35      6.30 o
   0  10   4      413.57      436.42     24.11 o
   1  10   4        0.00        1.74      0.53 o
   2  10   4      440.35      455.58     29.32 o
   3  10   4      113.18      118.27      7.70 o
   4  10   4       16.63       24.27      1.26 o
   5  10   4      198.16      210.13      9.38 o
   6  10   4      221.18      243.17     11.00 o
   7  10   4        4.47        4.01      0.59 o
  -7  11   4       83.20       76.55      3.98 o
  -6  11   4        6.31        7.17      0.98 o
  -5  11   4      305.48      312.91     10.29 o
  -4  11   4      301.53      306.29     19.48 o
  -3  11   4       93.54       84.23      5.70 o
  -2  11   4      314.17      302.38     23.27 o
  -1  11   4      463.67      487.04     32.14 o
   0  11   4      386.30      390.14     17.83 o
   1  11   4      131.52      129.08      6.39 o
   2  11   4        2.51        3.98      0.89 o
   3  11   4      120.91      100.22      6.13 o
   4  11   4        0.50        1.84      0.42 o
   5  11   4       41.03       40.80      2.72 o
   6  11   4      118.16      123.75     10.76 o
   7  11   4        0.85        1.57      0.61 o
  -7  12   4        3.57        4.61      1.05 o
  -6  12   4       62.38       62.43      2.91 o
  -5  12   4       35.55       35.54      1.95 o
  -4  12   4        4.58        4.08      0.66 o
  -3  12   4      934.16     1016.67     56.25 o
  -2  12   4     2739.05     3041.01    174.07 o
  -1  12   4      407.90      436.40     28.45 o
   0  12   4      300.65      261.49     16.64 o
   1  12   4       11.16       17.05      0.92 o
   2  12   4       34.81       30.30      1.66 o
   3  12   4       22.10       22.07      1.23 o
   4  12   4       11.05       10.94      0.95 o
   5  12   4       21.68       20.69      2.42 o
   6  12   4      110.21      113.15      4.82 o
  -6  13   4        8.57        9.00      1.62 o
  -5  13   4       60.94       61.47      3.49 o
  -4  13   4       24.12       25.91      1.57 o
  -3  13   4       72.21       67.78      5.85 o
  -2  13   4        0.32        0.02      1.66 o
  -1  13   4        7.98        7.40      0.72 o
   0  13   4      675.25      725.89     44.66 o
   1  13   4       42.34       30.34      2.03 o
   2  13   4      101.78       95.45      6.67 o
   3  13   4       44.77       43.86      3.02 o
   4  13   4      172.86      152.99     13.64 o
   5  13   4       16.69       16.11      1.21 o
   6  13   4        0.28        1.10      0.40 o
  -5  14   4        0.16        0.80      0.52 o
  -4  14   4       68.32       68.96      3.61 o
  -3  14   4       40.33       39.70      4.14 o
  -2  14   4        0.17        0.61      0.50 o
  -1  14   4      183.12      186.40     15.18 o
   0  14   4        0.09        0.24      0.57 o
   1  14   4        2.93        3.43      0.74 o
   2  14   4       15.49       20.21      1.57 o
   3  14   4        4.46        7.07      0.73 o
   4  14   4        7.63        5.37      0.55 o
   5  14   4        0.22        0.41      0.44 o
  -4  15   4       61.77       60.70      4.45 o
  -3  15   4      271.12      298.49     22.36 o
  -2  15   4        4.16        5.84      0.54 o
  -1  15   4       11.34       16.35      1.77 o
   0  15   4       15.84       13.39      1.48 o
   1  15   4        1.92        2.40      0.58 o
   2  15   4       81.11       73.62      6.48 o
   3  15   4        6.01        5.58      0.82 o
   4  15   4      144.31      140.00     12.11 o
  -3  16   4        0.07        0.49      1.16 o
  -2  16   4       18.33       17.93      2.13 o
  -1  16   4       19.76       23.64      1.89 o
   0  16   4       17.85       18.94      2.46 o
   1  16   4      154.78      163.78     15.62 o
   2  16   4        7.96        8.64      0.77 o
 -10   1   5       25.15       24.26      1.82 o
  -9   1   5      577.26      676.30     35.85 o
  -8   1   5       13.17       15.60      1.09 o
  -7   1   5      423.29      475.75     25.56 o
  -6   1   5      202.51      182.28     17.28 o
  -5   1   5      145.35      140.30      8.08 o
  -4   1   5      130.80      129.97      8.30 o
  -3   1   5      662.73      675.62     44.96 o
  -2   1   5      115.42      131.37      8.95 o
  -1   1   5      648.59      603.30     38.19 o
   0   1   5      182.19      194.94      9.53 o
   1   1   5      608.45      634.74     19.23 o
   2   1   5      257.36      251.13      4.93 o
   3   1   5      294.83      283.24      3.36 o
   4   1   5       29.59       30.63      1.57 o
   5   1   5        1.37        1.22      0.46 o
   6   1   5     1030.66     1107.81     23.07 o
   7   1   5        0.31       -0.02      0.35 o
   8   1   5      159.92      165.36      2.73 o
   9   1   5       14.82       15.30      1.07 o
 -10   2   5       54.85       67.58      3.15 o
  -9   2   5       39.87       42.23      2.63 o
  -8   2   5       36.01       45.93      2.56 o
  -7   2   5        0.00        0.33      0.44 o
  -6   2   5      126.31      122.69      6.42 o
  -5   2   5       66.12       70.34      4.84 o
  -4   2   5     1870.33     1989.09    132.68 o
  -3   2   5     1677.90     1897.70    121.11 o
  -2   2   5      188.92      179.67     13.05 o
  -1   2   5     3755.48     3927.12    225.78 o
   0   2   5      424.36      427.68     16.15 o
   1   2   5       14.71       10.95      0.93 o
   2   2   5      405.63      409.42     15.24 o
   3   2   5        2.15        2.04      0.77 o
   4   2   5     3171.12     3315.21     51.80 o
   5   2   5       40.97       44.16      1.61 o
   6   2   5       18.61       20.45      1.96 o
   7   2   5       92.54       85.80      1.95 o
   8   2   5        0.02        0.06      0.32 o
   9   2   5        0.73        0.54      0.45 o
  -9   3   5      256.02      295.76     18.86 o
  -8   3   5      166.05      193.17      9.95 o
  -7   3   5        9.66       10.12      0.97 o
  -6   3   5      348.65      366.97     21.72 o
  -5   3   5      621.52      626.39     41.47 o
  -4   3   5      274.23      317.37     17.27 o
  -3   3   5       10.24       23.17      2.23 o
  -2   3   5     1291.05     1318.44     81.48 o
  -1   3   5     2429.78     2750.16    164.15 o
   0   3   5     3059.45     3322.85    128.85 o
   1   3   5     2334.56     2423.72     73.77 o
   2   3   5      818.02      836.39     23.71 o
   3   3   5      596.24      579.15     16.99 o
   4   3   5       39.65       44.51      1.41 o
   5   3   5       74.97       75.67      1.88 o
   6   3   5      295.62      288.20      8.38 o
   7   3   5        6.31        6.83      0.56 o
   8   3   5       48.04       43.79      2.17 o
   9   3   5        2.66        3.05      0.41 o
  -9   4   5       33.54       33.14      1.66 o
  -8   4   5       15.73       15.08      1.73 o
  -7   4   5       64.24       69.34      4.48 o
  -6   4   5       36.23       37.94      3.10 o
  -5   4   5      308.58      332.12     19.82 o
  -4   4   5      184.57      187.91     11.88 o
  -3   4   5      136.42      166.76     10.03 o
  -2   4   5     2127.30     2437.76    125.33 o
  -1   4   5     3537.36     4050.54    161.64 o
   0   4   5       50.77       72.34      1.74 o
   1   4   5      114.81      107.58      2.92 o
   2   4   5      289.40      291.93      8.16 o
   3   4   5       76.00       73.51      2.50 o
   4   4   5      171.39      168.64      4.18 o
   5   4   5       10.25       10.12      0.49 o
   6   4   5      594.33      562.51     11.87 o
   7   4   5      164.31      168.60      5.72 o
   8   4   5        3.53        1.64      0.42 o
   9   4   5       12.72        9.83      0.75 o
  -9   5   5       22.27       18.64      1.26 o
  -8   5   5       23.02       20.62      1.47 o
  -7   5   5       48.11       48.31      3.59 o
  -6   5   5        3.93        4.97      0.40 o
  -5   5   5        6.77        9.96      0.94 o
  -4   5   5       66.91       73.75      6.06 o
  -3   5   5       29.32       19.40      1.13 o
  -2   5   5      126.51      143.22      5.62 o
  -1   5   5      277.06      318.89     15.18 o
   0   5   5     1267.33     1490.28     56.67 o
   1   5   5      134.89      164.79      6.90 o
   2   5   5      350.84      358.70     10.83 o
   3   5   5      453.36      495.96     12.06 o
   4   5   5      219.79      210.22      9.57 o
   5   5   5      156.70      150.45      5.36 o
   6   5   5        0.42        1.83      0.47 o
   7   5   5        1.33        1.09      0.25 o
   8   5   5      210.38      192.87     10.62 o
  -9   6   5        0.21       -0.08      0.86 o
  -8   6   5      157.65      156.80     13.04 o
  -7   6   5      299.15      286.57     22.16 o
  -6   6   5       97.87       99.60      8.24 o
  -5   6   5      334.16      328.37     22.55 o
  -4   6   5       96.83      119.80      6.93 o
  -3   6   5     1554.20     1564.63     85.93 o
  -2   6   5      423.90      492.07     24.84 o
  -1   6   5      402.83      457.67     17.64 o
   0   6   5       23.75       32.67      1.53 o
   1   6   5      743.33      785.87     26.94 o
   2   6   5     1064.90     1038.79     40.88 o
   3   6   5      161.48      162.15      4.55 o
   4   6   5      543.97      602.91     16.03 o
   5   6   5      334.07      320.34      9.98 o
   6   6   5      197.47      196.09      5.96 o
   7   6   5       19.81       19.63      1.43 o
   8   6   5       14.63       11.91      1.05 o
  -9   7   5        0.69        0.73      0.73 o
  -8   7   5       11.71        9.59      1.16 o
  -7   7   5      124.54      112.64      8.46 o
  -6   7   5       43.01       35.79      2.73 o
  -5   7   5        3.39        2.71      0.35 o
  -4   7   5        7.36        9.08      0.58 o
  -3   7   5      215.82      195.42      8.79 o
  -2   7   5        0.05        1.35      0.55 o
  -1   7   5      118.66      117.67      4.76 o
   0   7   5      324.94      341.18     16.89 o
   1   7   5      224.42      245.36      7.33 o
   2   7   5      160.35      151.95      4.71 o
   3   7   5      241.14      245.61      7.37 o
   4   7   5        6.03        6.99      0.69 o
   5   7   5        9.48        7.97      0.59 o
   6   7   5      247.93      270.81     12.10 o
   7   7   5      213.58      217.05     10.48 o
   8   7   5       30.81       29.14      2.83 o
  -8   8   5       13.87       14.98      1.33 o
  -7   8   5      138.69      132.79      5.49 o
  -6   8   5      278.50      269.69     13.61 o
  -5   8   5      117.71      107.94      4.32 o
  -4   8   5       18.95       20.85      1.39 o
  -3   8   5      574.37      575.51     27.89 o
  -2   8   5       77.96       75.09      2.53 o
  -1   8   5        2.36        3.57      0.55 o
   0   8   5       16.10       17.16      1.14 o
   1   8   5      852.62      888.92     32.19 o
   2   8   5      248.87      240.95     10.35 o
   3   8   5       63.98       67.46      4.87 o
   4   8   5        0.84        1.00      0.43 o
   5   8   5        1.16        1.81      0.34 o
   6   8   5       24.10       26.54      1.87 o
   7   8   5      179.24      173.21      6.74 o
   8   8   5        3.72        4.42      1.61 o
  -8   9   5        0.00        0.46      0.47 o
  -7   9   5       31.92       28.07      1.55 o
  -6   9   5       56.04       56.75      3.52 o
  -5   9   5        2.29        2.08      0.85 o
  -4   9   5      141.31      141.59      5.24 o
  -3   9   5      112.13       99.99      5.30 o
  -2   9   5      106.84       96.95      5.14 o
  -1   9   5     1924.99     2037.52     98.28 o
   0   9   5      127.72      127.59      4.03 o
   1   9   5       17.28       16.49      0.84 o
   2   9   5        1.57        0.95      0.36 o
   3   9   5        0.63        0.03      0.44 o
   4   9   5        1.18        2.49      1.33 o
   5   9   5       11.76       11.19      0.68 o
   6   9   5       62.05       58.31      3.82 o
   7   9   5      133.04      134.41      6.75 o
  -8  10   5       77.62       78.22      7.62 o
  -7  10   5        4.93        2.59      0.55 o
  -6  10   5       15.76       14.65      1.04 o
  -5  10   5      149.24      157.07      7.11 o
  -4  10   5       16.05       19.92      2.67 o
  -3  10   5     1264.27     1303.92     79.29 o
  -2  10   5      803.17      822.30     39.01 o
  -1  10   5     1081.68     1123.46     57.48 o
   0  10   5      834.80      870.70     39.07 o
   1  10   5        0.50        0.53      0.28 o
   2  10   5        7.76        7.24      0.54 o
   3  10   5      152.63      152.32      8.54 o
   4  10   5      100.65       94.72      3.73 o
   5  10   5        0.83        1.40      0.28 o
   6  10   5      211.25      220.11      6.18 o
   7  10   5        0.80        1.58      0.44 o
  -7  11   5       22.77       19.01      2.06 o
  -6  11   5        5.97        6.38      1.37 o
  -5  11   5        2.13        2.74      0.68 o
  -4  11   5      267.70      279.56     13.63 o
  -3  11   5      737.38      762.59     50.72 o
  -2  11   5      311.67      307.49     23.28 o
  -1  11   5       32.49       32.88      1.42 o
   0  11   5     2026.69     2120.87    108.00 o
   1  11   5      522.97      529.30     34.38 o
   2  11   5       26.77       27.48      1.42 o
   3  11   5       19.11       17.62      0.98 o
   4  11   5      193.00      176.26     10.43 o
   5  11   5        5.56        7.59      0.82 o
   6  11   5      198.11      204.46      9.44 o
  -6  12   5      118.58      132.30      6.86 o
  -5  12   5      136.85      145.51      8.49 o
  -4  12   5        4.23        4.85      0.64 o
  -3  12   5      438.32      453.49     38.39 o
  -2  12   5      125.53      128.31      9.19 o
  -1  12   5      173.06      186.26     11.41 o
   0  12   5      420.90      404.37     19.21 o
   1  12   5       63.39       57.05      4.58 o
   2  12   5        6.55       11.27      1.36 o
   3  12   5      155.91      148.89     12.52 o
   4  12   5      129.01      120.48      5.67 o
   5  12   5       53.28       55.85      4.78 o
   6  12   5       52.32       57.81      2.37 o
  -6  13   5        2.57        4.42      0.62 o
  -5  13   5       45.04       53.58      3.54 o
  -4  13   5      109.23      124.81      5.31 o
  -3  13   5       43.20       48.05      5.20 o
  -2  13   5       11.76       14.11      1.10 o
  -1  13   5       12.36       13.08      1.25 o
   0  13   5      730.44      737.65     42.06 o
   1  13   5      121.06      128.23      9.32 o
   2  13   5      162.16      150.05      6.81 o
   3  13   5      425.85      388.64     26.24 o
   4  13   5        3.13        3.37      0.61 o
   5  13   5       52.48       50.22      3.41 o
  -5  14   5      267.81      307.23     15.18 o
  -4  14   5       31.34       30.79      1.76 o
  -3  14   5        6.75        4.82      0.92 o
  -2  14   5       26.15       27.04      1.80 o
  -1  14   5        7.09       10.73      1.30 o
   0  14   5      319.78      310.40     18.35 o
   1  14   5        2.72        3.82      1.05 o
   2  14   5        2.52        2.64      0.80 o
   3  14   5      141.20      146.04      9.29 o
   4  14   5       32.07       27.60      3.30 o
  -4  15   5        2.51        3.88      0.60 o
  -3  15   5       15.27       14.79      1.22 o
  -2  15   5       65.38       61.50      5.66 o
  -1  15   5       69.17       83.78      8.58 o
   0  15   5       35.67       35.45      2.90 o
   1  15   5      117.30      128.74      9.44 o
   2  15   5        5.57        5.40      0.96 o
   3  15   5      151.77      146.92     10.88 o
  -2  16   5       12.36       13.88      2.04 o
  -1  16   5        0.05        1.39      0.58 o
   0  16   5        4.86        7.83      1.54 o
   1  16   5        5.35        5.73      1.35 o
  -9   0   6      189.50      228.07     27.67 o
  -8   0   6      431.96      455.13     60.71 o
  -7   0   6     4479.41     5741.06    554.03 o
  -6   0   6        0.24        1.96      2.02 o
  -5   0   6     2190.64     2470.70    342.96 o
  -4   0   6      584.79      546.12     64.97 o
  -3   0   6      298.61      281.52     29.15 o
  -2   0   6       20.44       19.70      1.93 o
  -1   0   6      717.78      793.11     80.13 o
   0   0   6      943.22     1059.62     65.23 o
   2   0   6      585.05      593.49     15.44 o
   3   0   6     2125.43     2254.79     28.18 o
   4   0   6        5.24        8.99      0.62 o
   5   0   6      333.94      363.10     15.72 o
   6   0   6      533.42      575.53     11.88 o
   7   0   6        1.57        2.09      0.49 o
   8   0   6       39.29       32.83      2.22 o
   9   0   6       39.09       33.34      2.18 o
  -9   1   6       25.68       29.55      2.58 o
  -8   1   6       73.31       79.52      5.57 o
  -7   1   6     1790.39     2017.02    112.97 o
  -6   1   6      204.48      212.77     14.97 o
  -5   1   6      113.88      109.44      6.47 o
  -4   1   6      214.77      201.06     14.42 o
  -3   1   6       55.77       44.76      4.08 o
  -2   1   6       53.42       54.35      3.48 o
  -1   1   6      579.56      535.55     35.15 o
   0   1   6     1357.85     1439.18     71.23 o
   1   1   6       38.47       31.66      2.31 o
   2   1   6       17.20       19.85      0.94 o
   3   1   6      367.15      373.31      5.14 o
   4   1   6        0.04        0.64      0.48 o
   5   1   6      341.43      369.09      9.41 o
   6   1   6        0.00        2.49      0.65 o
   7   1   6      106.95      106.70      2.33 o
   8   1   6        2.07        1.60      0.47 o
   9   1   6       95.11       85.59      4.58 o
  -9   2   6       61.79       67.52      3.64 o
  -8   2   6        0.92        3.40      0.54 o
  -7   2   6      367.56      383.32     27.22 o
  -6   2   6      558.66      584.60     44.95 o
  -5   2   6       50.59       53.08      4.63 o
  -4   2   6      248.26      249.15     16.74 o
  -3   2   6       47.20       65.78      5.67 o
  -2   2   6      360.36      378.32     25.29 o
  -1   2   6     1697.98     1860.74     94.55 o
   0   2   6      838.42      905.51     41.65 o
   1   2   6        1.92        2.15      0.41 o
   2   2   6     1387.14     1489.81     25.45 o
   3   2   6        2.60        5.95      1.07 o
   4   2   6      184.03      167.10      3.30 o
   5   2   6       15.52       28.76      4.44 o
   6   2   6     2358.60     2520.96     61.94 o
   7   2   6       25.12       23.08      1.13 o
   8   2   6       32.34       27.38      1.56 o
   9   2   6       22.68       18.58      1.15 o
  -9   3   6      128.90      152.64      8.85 o
  -8   3   6      527.03      581.46     41.34 o
  -7   3   6      420.22      399.64     30.88 o
  -6   3   6      224.08      220.40     15.26 o
  -5   3   6        9.49        9.53      0.93 o
  -4   3   6       20.84       22.66      2.08 o
  -3   3   6       75.68       74.92      4.57 o
  -2   3   6      589.24      622.51     38.15 o
  -1   3   6        1.69        1.28      0.63 o
   0   3   6       57.23       55.32      2.36 o
   1   3   6        0.11        0.42      0.52 o
   2   3   6      205.75      215.62      4.80 o
   3   3   6     1458.24     1561.90     49.11 o
   4   3   6        8.40        5.72      0.72 o
   5   3   6       80.97       75.77      1.53 o
   6   3   6      300.84      309.56     10.89 o
   7   3   6       16.01       18.08      1.09 o
   8   3   6      368.08      333.17     10.04 o
  -9   4   6       57.87       59.18      3.51 o
  -8   4   6      129.58      131.10     12.96 o
  -7   4   6        6.62        6.68      1.02 o
  -6   4   6       31.80       33.41      3.07 o
  -5   4   6       45.19       60.58      4.19 o
  -4   4   6       79.20       87.78      6.72 o
  -3   4   6      496.79      545.77     33.81 o
  -2   4   6       36.70       31.61      1.89 o
  -1   4   6      239.09      244.94      9.98 o
   0   4   6     1272.83     1343.78     76.11 o
   1   4   6       71.86       71.54      2.58 o
   2   4   6       48.97       52.54      1.50 o
   3   4   6       35.10       36.30      3.79 o
   4   4   6       95.72       97.06      3.34 o
   5   4   6      121.03      116.44      3.53 o
   6   4   6     1976.58     2061.63     60.65 o
   7   4   6       81.25       75.15      2.65 o
   8   4   6      101.11       82.89      3.44 o
  -9   5   6        7.22        4.84      0.51 o
  -8   5   6       61.30       54.08      5.61 o
  -7   5   6        0.33        2.08      0.45 o
  -6   5   6      318.68      324.67     22.34 o
  -5   5   6        9.22       13.11      0.98 o
  -4   5   6        4.99        2.78      0.41 o
  -3   5   6      127.77      135.93      6.21 o
  -2   5   6      498.11      528.72     27.37 o
  -1   5   6      226.93      234.44      8.50 o
   0   5   6       25.79       35.63      1.25 o
   1   5   6     1147.52     1257.68     39.47 o
   2   5   6       72.85       67.88      1.96 o
   3   5   6       80.23       86.06      3.85 o
   4   5   6      270.04      264.38      7.68 o
   5   5   6        4.51        7.76      0.55 o
   6   5   6      112.59      107.59      4.88 o
   7   5   6        0.02        0.91      0.30 o
   8   5   6      162.90      143.18      4.10 o
  -9   6   6        0.34        0.92      0.94 o
  -8   6   6       68.99       80.53      6.64 o
  -7   6   6      390.60      367.67     31.24 o
  -6   6   6       40.00       42.73      2.94 o
  -5   6   6       52.05       37.25      2.18 o
  -4   6   6       75.55       70.86      4.35 o
  -3   6   6      352.08      392.96     21.95 o
  -2   6   6       24.21       22.89      1.24 o
  -1   6   6      156.62      191.14      7.87 o
   0   6   6     1210.91     1399.29     45.58 o
   1   6   6      615.98      634.42     21.22 o
   2   6   6        5.08        5.35      0.35 o
   3   6   6      247.45      260.92      6.64 o
   4   6   6        5.42        6.99      0.37 o
   5   6   6       98.29       92.24      4.33 o
   6   6   6        3.85        3.91      0.65 o
   7   6   6        8.95        9.66      0.49 o
   8   6   6      108.28      103.06      4.57 o
  -8   7   6        0.00        0.32      0.63 o
  -7   7   6      446.39      403.20     29.17 o
  -6   7   6      106.10      106.56      5.96 o
  -5   7   6        1.11        0.64      0.32 o
  -4   7   6      450.24      439.77     26.52 o
  -3   7   6       87.70       88.32      2.73 o
  -2   7   6      288.87      281.65     10.34 o
  -1   7   6      349.86      350.83     14.03 o
   0   7   6        8.77       13.36      0.74 o
   1   7   6      518.01      515.33     19.59 o
   2   7   6       41.25       40.66      2.36 o
   3   7   6      215.37      214.77      9.13 o
   4   7   6        1.83        6.80      0.58 o
   5   7   6        2.15        2.74      0.27 o
   6   7   6       69.54       74.99      3.26 o
   7   7   6        0.56        1.56      0.49 o
   8   7   6       10.60        9.33      0.97 o
  -8   8   6        4.90        5.86      0.75 o
  -7   8   6       86.31       73.23      3.29 o
  -6   8   6      155.72      171.52      7.46 o
  -5   8   6      156.38      131.81      7.61 o
  -4   8   6      200.37      213.47     11.53 o
  -3   8   6      618.28      593.54     30.96 o
  -2   8   6      825.38      844.40     42.89 o
  -1   8   6     1565.21     1602.90     70.28 o
   0   8   6      183.85      183.36      6.48 o
   1   8   6      191.22      199.66      8.38 o
   2   8   6      773.31      786.05     32.06 o
   3   8   6        0.75        1.07      0.21 o
   4   8   6        0.40        1.02      0.38 o
   5   8   6        7.23        8.94      0.70 o
   6   8   6       33.91       41.00      2.96 o
   7   8   6       33.03       34.43      2.26 o
  -8   9   6       32.48       25.36      2.93 o
  -7   9   6       26.62       26.37      2.92 o
  -6   9   6       58.73       48.83      3.19 o
  -5   9   6       16.30       10.03      0.91 o
  -4   9   6       35.02       33.23      0.86 o
  -3   9   6      435.66      459.99     19.23 o
  -2   9   6      110.49      112.87      5.61 o
  -1   9   6     1055.79     1071.54     46.70 o
   0   9   6      165.20      168.43     10.41 o
   1   9   6       93.11       98.01      2.79 o
   2   9   6       17.98       18.23      0.85 o
   3   9   6      102.82      103.71      3.70 o
   4   9   6       45.44       45.83      1.84 o
   5   9   6        4.69        5.07      0.53 o
   6   9   6      100.41       97.48      5.56 o
   7   9   6       37.62       33.35      2.01 o
  -7  10   6       14.42       15.89      1.77 o
  -6  10   6       12.49       11.95      0.84 o
  -5  10   6      287.70      292.39     16.96 o
  -4  10   6       51.66       37.55      9.36 o
  -3  10   6      938.88      947.43     47.10 o
  -2  10   6     1674.49     1794.25    100.19 o
  -1  10   6       72.28       69.11      1.43 o
   0  10   6       24.19       24.97      1.13 o
   1  10   6      207.62      220.93      8.27 o
   2  10   6       69.51       80.70      3.13 o
   3  10   6       96.38      105.66      6.32 o
   4  10   6       66.90       66.15      2.67 o
   5  10   6       39.25       41.70      1.90 o
   6  10   6       19.17       16.24      1.32 o
  -7  11   6      302.83      355.37     23.63 o
  -6  11   6       26.60       26.77      1.62 o
  -5  11   6       14.14       14.50      1.79 o
  -4  11   6      257.25      269.37     15.33 o
  -3  11   6       29.17       23.52      3.26 o
  -2  11   6      707.47      701.54     45.85 o
  -1  11   6      843.04      898.32     48.69 o
   0  11   6      136.14      127.75      2.96 o
   1  11   6      473.82      476.58     24.09 o
   2  11   6      546.46      587.60     33.48 o
   3  11   6       20.93       20.90      1.15 o
   4  11   6      298.13      309.93     20.64 o
   5  11   6       25.62       19.86      0.99 o
   6  11   6       60.00       57.62      2.20 o
  -6  12   6       21.62       20.21      1.78 o
  -5  12   6       52.71       38.84      2.85 o
  -4  12   6        0.00        0.74      0.42 o
  -3  12   6        8.52        7.96      0.94 o
  -2  12   6      151.88      140.36     10.21 o
  -1  12   6       70.11       59.07      5.62 o
   0  12   6     1252.43     1289.34     63.36 o
   1  12   6      378.33      390.63     22.39 o
   2  12   6        9.78       11.35      0.71 o
   3  12   6      136.14      120.20      6.24 o
   4  12   6        7.64        6.67      0.51 o
   5  12   6        0.26        0.47      0.47 o
  -5  13   6       20.05       21.58      1.38 o
  -4  13   6       45.79       49.06      2.84 o
  -3  13   6       26.94       27.60      1.75 o
  -2  13   6       21.62       20.60      1.79 o
  -1  13   6       53.88       53.06      3.19 o
   0  13   6      378.76      360.34     21.33 o
   1  13   6       10.87       10.35      0.80 o
   2  13   6      435.77      450.47     26.95 o
   3  13   6       26.95       23.26      1.15 o
   4  13   6        0.73        2.53      0.44 o
   5  13   6       67.45       62.85      4.24 o
  -4  14   6       52.61       58.28      3.11 o
  -3  14   6        3.38        3.23      0.95 o
  -2  14   6       18.35       23.06      1.22 o
  -1  14   6       31.74       27.55      2.83 o
   0  14   6        1.25        0.53      0.83 o
   1  14   6       13.12       10.08      0.62 o
   2  14   6      247.22      259.73     14.54 o
   3  14   6        0.84        1.78      0.54 o
   4  14   6        4.64        5.98      1.11 o
  -3  15   6       39.29       42.97      4.92 o
  -2  15   6      149.14      164.44     16.60 o
  -1  15   6        3.09        4.17      0.79 o
   0  15   6        1.49        3.87      0.57 o
   1  15   6       32.03       39.20      3.59 o
   2  15   6       32.35       29.40      2.10 o
  -9   1   7      103.42      138.31     10.55 o
  -8   1   7        4.32        5.39      0.78 o
  -7   1   7      872.79     1000.08     92.88 o
  -6   1   7      503.98      513.60     49.87 o
  -5   1   7     1026.04     1033.44     80.45 o
  -4   1   7        3.91        3.92      1.11 o
  -3   1   7      495.72      473.97     32.75 o
  -2   1   7      609.81      614.80     40.10 o
  -1   1   7      531.11      547.86     35.71 o
   0   1   7       78.45       90.56      5.33 o
   1   1   7      902.68     1022.11     55.13 o
   2   1   7     2112.48     2286.26     31.21 o
   3   1   7      346.09      358.63      4.61 o
   4   1   7        4.15        2.62      0.29 o
   5   1   7      110.70      108.27      2.16 o
   6   1   7       73.51       66.86      1.89 o
   7   1   7        4.21        4.73      0.44 o
   8   1   7      115.71      110.16      6.21 o
  -9   2   7       12.70       14.35      1.25 o
  -8   2   7        0.08        1.16      0.54 o
  -7   2   7      514.86      530.53     47.96 o
  -6   2   7       67.73       74.09      7.17 o
  -5   2   7     1546.17     1600.77    128.92 o
  -4   2   7      208.16      190.64     14.06 o
  -3   2   7      120.72      106.16      6.94 o
  -2   2   7      264.78      263.89     18.07 o
  -1   2   7     1196.48     1445.40    108.08 o
   0   2   7      751.50      782.77     31.55 o
   1   2   7      228.67      233.96      6.49 o
   2   2   7       60.54       67.07      3.10 o
   3   2   7       41.16       47.31      2.00 o
   4   2   7        2.07        1.99      0.43 o
   5   2   7       30.74       30.80      1.39 o
   6   2   7      245.77      220.01      4.78 o
   7   2   7       24.50       19.76      1.17 o
   8   2   7       12.24        9.83      1.51 o
  -9   3   7        1.17        1.82      0.68 o
  -8   3   7      406.33      483.41     48.73 o
  -7   3   7        5.33        8.30      0.75 o
  -6   3   7       16.77       17.78      1.56 o
  -5   3   7      249.23      239.91     19.41 o
  -4   3   7       44.72       43.34      2.26 o
  -3   3   7        2.68        4.32      0.37 o
  -2   3   7      795.83      841.90     52.13 o
  -1   3   7       49.33       48.69      3.81 o
   0   3   7      146.55      137.89      6.46 o
   1   3   7     1505.02     1729.07     55.25 o
   2   3   7      163.79      186.14      5.10 o
   3   3   7       20.95       19.93      1.13 o
   4   3   7       10.21       14.00      1.37 o
   5   3   7       33.11       33.85      1.28 o
   6   3   7      308.40      282.14      7.10 o
   7   3   7       23.45       22.84      1.38 o
   8   3   7       74.55       72.39      3.23 o
  -9   4   7        0.98        0.49      0.67 o
  -8   4   7       18.02       16.46      1.01 o
  -7   4   7       33.63       27.78      2.93 o
  -6   4   7      270.26      295.30     27.49 o
  -5   4   7       23.06       19.72      2.63 o
  -4   4   7       62.16       63.73      3.25 o
  -3   4   7     1552.40     1712.00    106.49 o
  -2   4   7      221.49      224.73     14.10 o
  -1   4   7        1.80        0.89      0.17 o
   0   4   7        3.81        3.58      0.76 o
   1   4   7      389.92      417.56     13.27 o
   2   4   7      424.34      451.51     12.12 o
   3   4   7      430.64      409.04     11.25 o
   4   4   7       66.97       75.78      1.59 o
   5   4   7        0.73        1.64      0.60 o
   6   4   7       10.89       10.57      0.77 o
   7   4   7       43.06       45.85      1.58 o
   8   4   7      274.15      251.41      6.84 o
  -9   5   7       41.45       44.13      2.85 o
  -8   5   7       89.19      100.65      9.32 o
  -7   5   7       17.46       12.53      1.07 o
  -6   5   7        6.54        4.48      0.50 o
  -5   5   7      300.48      307.40     24.17 o
  -4   5   7        0.60        1.39      0.69 o
  -3   5   7      163.36      167.16      9.98 o
  -2   5   7      107.16      121.04      5.90 o
  -1   5   7      433.02      449.07     19.17 o
   0   5   7      490.99      497.40     19.59 o
   1   5   7     2006.67     2227.07     66.87 o
   2   5   7      209.59      209.49      5.47 o
   3   5   7      108.38      105.66      2.51 o
   4   5   7       15.83       16.47      0.86 o
   5   5   7       64.84       64.62      2.27 o
   6   5   7      119.62      130.96      4.73 o
   7   5   7       47.90       41.90      2.11 o
   8   5   7      447.91      471.72     10.86 o
  -8   6   7       55.17       53.62      5.86 o
  -7   6   7       77.34       93.33      8.52 o
  -6   6   7      342.18      328.85     28.26 o
  -5   6   7        0.00        0.74      0.34 o
  -4   6   7       62.46       61.04      4.28 o
  -3   6   7       21.25       27.20      1.78 o
  -2   6   7        1.75        2.79      0.48 o
  -1   6   7      138.10      153.61      3.98 o
   0   6   7      143.21      142.86      4.44 o
   1   6   7      611.78      633.54     18.16 o
   2   6   7      319.04      341.06     11.28 o
   3   6   7       89.40       80.72      3.56 o
   4   6   7       38.47       39.70      1.76 o
   5   6   7       46.33       46.04      1.84 o
   6   6   7       70.46       63.96      2.62 o
   7   6   7        5.75        5.04      1.02 o
  -8   7   7       21.86       18.68      2.25 o
  -7   7   7       38.04       32.46      3.03 o
  -6   7   7       92.60       93.11      7.01 o
  -5   7   7       36.49       26.53      2.08 o
  -4   7   7       12.58       18.07      1.11 o
  -3   7   7       12.98       14.45      1.14 o
  -2   7   7       62.33       64.17      2.35 o
  -1   7   7      505.94      546.04     18.70 o
   0   7   7       19.80       20.64      2.03 o
   1   7   7       62.16       58.13      1.64 o
   2   7   7        7.55        6.15      0.41 o
   3   7   7      835.04      868.45     25.68 o
   4   7   7        5.00        5.97      0.57 o
   5   7   7        8.45        8.94      0.69 o
   6   7   7        0.10        1.06      0.38 o
   7   7   7        8.05        8.18      0.71 o
  -8   8   7        0.64        0.68      0.47 o
  -7   8   7        7.18        5.93      1.03 o
  -6   8   7       22.15       22.13      1.76 o
  -5   8   7      389.39      337.49     21.04 o
  -4   8   7        5.77        4.84      0.40 o
  -3   8   7       41.70       32.12      1.41 o
  -2   8   7       20.32       24.57      1.20 o
  -1   8   7     1090.75     1094.52     42.35 o
   0   8   7      174.54      197.09      7.57 o
   1   8   7       36.18       42.14      1.19 o
   2   8   7      244.13      247.71     10.33 o
   3   8   7        7.51        8.60      0.66 o
   4   8   7        6.73        6.34      0.64 o
   5   8   7        3.54        4.58      0.66 o
   6   8   7       34.49       31.80      1.91 o
   7   8   7       22.46       24.17      1.50 o
  -7   9   7        0.39        0.91      0.41 o
  -6   9   7       58.70       52.31      3.97 o
  -5   9   7       67.45       55.41      1.65 o
  -4   9   7      274.39      271.42     13.24 o
  -3   9   7      120.73      136.42      7.59 o
  -2   9   7      663.01      682.57     34.28 o
  -1   9   7      500.91      510.41     20.37 o
   0   9   7       45.27       46.28      1.49 o
   1   9   7      929.70      977.45     38.53 o
   2   9   7      194.75      202.37      5.30 o
   3   9   7       32.80       35.07      2.22 o
   4   9   7       33.08       34.43      1.81 o
   5   9   7        1.61        2.80      0.69 o
   6   9   7        7.56        7.55      0.64 o
  -7  10   7        6.69        6.33      0.66 o
  -6  10   7       12.69       13.14      1.17 o
  -5  10   7      126.79      125.98      7.66 o
  -4  10   7       12.13       13.09      1.12 o
  -3  10   7      203.60      192.84      9.03 o
  -2  10   7      145.00      142.73      4.72 o
  -1  10   7     1051.95     1135.85     56.41 o
   0  10   7      384.32      410.12     19.73 o
   1  10   7        0.05       -0.37      0.59 o
   2  10   7        5.28        5.96      1.15 o
   3  10   7       88.34       85.47      4.79 o
   4  10   7        8.44        6.71      0.81 o
   5  10   7      198.16      204.33     12.58 o
   6  10   7       12.46       12.90      1.45 o
  -6  11   7       70.42       82.56      5.06 o
  -5  11   7        0.12        0.47      0.59 o
  -4  11   7       14.73       20.98      1.70 o
  -3  11   7        2.91        2.08      0.27 o
  -2  11   7      166.48      164.11      7.90 o
  -1  11   7        7.27        6.55      1.03 o
   0  11   7       78.30       80.31      4.48 o
   1  11   7      251.00      267.32      9.98 o
   2  11   7      576.53      574.79     24.50 o
   3  11   7       53.25       56.55      2.93 o
   4  11   7       32.22       25.33      2.18 o
   5  11   7       18.90       19.47      1.13 o
  -6  12   7       27.82       31.63      2.56 o
  -5  12   7       19.94       23.02      1.89 o
  -4  12   7        3.79        2.81      1.05 o
  -3  12   7        0.19        0.15      0.52 o
  -2  12   7       33.39       30.31      2.02 o
  -1  12   7      172.57      183.77      9.95 o
   0  12   7        0.00        0.67      0.60 o
   1  12   7        6.56        5.18      1.36 o
   2  12   7     1063.36     1070.03     65.31 o
   3  12   7      216.13      202.76     11.90 o
   4  12   7        8.93        9.79      0.87 o
   5  12   7       77.47       65.72      3.91 o
  -5  13   7       26.40       30.23      2.27 o
  -4  13   7      108.70      129.52     10.08 o
  -3  13   7       73.28       80.52      4.66 o
  -2  13   7       38.53       36.05      2.13 o
  -1  13   7      136.08      140.85     10.12 o
   0  13   7       16.06       12.15      0.73 o
   1  13   7      114.60      106.51      6.68 o
   2  13   7       47.60       37.76      5.53 o
   3  13   7       13.91       12.54      1.19 o
   4  13   7       67.82       57.55      4.58 o
  -4  14   7      111.83      140.36      7.18 o
  -3  14   7       87.54      116.81      7.51 o
  -2  14   7       18.58       21.22      2.62 o
  -1  14   7      207.02      201.92     18.43 o
   0  14   7        5.02        4.64      0.80 o
   1  14   7      136.67      149.49      9.41 o
   2  14   7      718.17      616.32     64.79 o
   3  14   7       95.24       99.04      9.15 o
  -2  15   7       34.54       38.60      3.24 o
  -1  15   7      185.26      203.56     18.28 o
   0  15   7       32.87       26.64      2.90 o
   1  15   7        2.58        2.27      0.61 o
  -9   0   8        1.82        2.21      0.93 o
  -8   0   8       93.19      119.02     17.89 o
  -7   0   8      994.14     1150.67    218.95 o
  -6   0   8       46.78       38.26      5.28 o
  -5   0   8     6957.57     6029.65    851.66 o
  -4   0   8       11.59       10.46      1.67 o
  -3   0   8     1470.50     1391.17    165.19 o
  -2   0   8      158.70      146.05     19.08 o
  -1   0   8      198.52      169.35     16.81 o
   0   0   8       58.15       66.11      4.74 o
   1   0   8     2971.92     3271.66    199.46 o
   2   0   8      683.57      690.37     19.90 o
   3   0   8       24.21       23.73      1.84 o
   4   0   8      440.55      447.93     18.88 o
   5   0   8        2.54        3.97      1.08 o
   6   0   8       15.61       21.00      1.72 o
   7   0   8       68.13       69.44      5.56 o
   8   0   8       42.58       41.66      3.31 o
  -9   1   8        2.01        1.47      0.79 o
  -8   1   8        1.09        2.07      0.54 o
  -7   1   8      153.67      171.32     16.07 o
  -6   1   8      446.92      428.60     46.06 o
  -5   1   8      387.79      384.96     30.52 o
  -4   1   8      367.53      348.49     27.39 o
  -3   1   8      301.35      261.45     19.14 o
  -2   1   8     1274.34     1211.01     82.39 o
  -1   1   8        2.40        1.14      0.24 o
   0   1   8        3.94        5.71      0.38 o
   1   1   8      164.70      183.52      5.66 o
   2   1   8      561.24      616.20     24.11 o
   3   1   8        1.92        2.61      0.36 o
   4   1   8      133.60      137.21      4.51 o
   5   1   8      256.84      263.50      5.28 o
   6   1   8        0.76        0.51      0.45 o
   7   1   8        1.49        1.82      0.53 o
   8   1   8      194.03      184.32      4.55 o
  -9   2   8        0.12        1.22      0.43 o
  -8   2   8       53.08       59.96      5.42 o
  -7   2   8      156.52      152.97     21.21 o
  -6   2   8      624.05      626.81     62.53 o
  -5   2   8     1682.34     1622.73    130.07 o
  -4   2   8     1263.15     1242.65     98.39 o
  -3   2   8       91.92       91.56      5.99 o
  -2   2   8       79.05       68.09      5.01 o
  -1   2   8       44.77       45.07      3.85 o
   0   2   8      401.56      430.16     17.98 o
   1   2   8      484.50      553.88     15.20 o
   2   2   8      203.66      208.40      3.80 o
   3   2   8       83.24       90.98      2.50 o
   4   2   8      237.85      230.04      5.20 o
   5   2   8       27.53       26.03      1.53 o
   6   2   8        0.77        0.46      0.34 o
   7   2   8       96.52       87.71      4.80 o
   8   2   8      140.92      121.38      5.67 o
  -9   3   8        0.82       -0.07      0.65 o
  -8   3   8       19.56       21.63      2.69 o
  -7   3   8       33.80       38.31      4.79 o
  -6   3   8      256.82      244.60     23.22 o
  -5   3   8        3.69        3.81      0.41 o
  -4   3   8        3.46        3.43      0.27 o
  -3   3   8      102.98       98.78      6.40 o
  -2   3   8       16.25       17.12      1.59 o
  -1   3   8       16.41       21.79      1.27 o
   0   3   8       76.84       80.02      4.15 o
   1   3   8      223.62      205.48      8.45 o
   2   3   8      105.80      108.12      2.46 o
   3   3   8      111.10      107.14      2.39 o
   4   3   8       65.86       61.68      1.90 o
   5   3   8       66.64       58.55      2.32 o
   6   3   8        7.64        6.40      0.68 o
   7   3   8        1.57        0.99      0.49 o
   8   3   8      913.35      922.02     50.12 o
  -8   4   8        4.99        7.36      0.57 o
  -7   4   8       34.62       34.01      4.25 o
  -6   4   8        3.51        2.07      0.34 o
  -5   4   8       86.21       72.32      6.54 o
  -4   4   8        2.85        1.10      0.22 o
  -3   4   8      107.76       76.51      4.82 o
  -2   4   8      108.51      100.05      5.79 o
  -1   4   8      189.42      211.94      8.88 o
   0   4   8       19.09       20.11      1.15 o
   1   4   8      107.98      101.07      2.35 o
   2   4   8      211.22      223.97      5.57 o
   3   4   8       73.92       77.65      2.58 o
   4   4   8      332.05      336.67      6.92 o
   5   4   8        2.57        2.81      0.37 o
   6   4   8      220.03      210.29      4.55 o
   7   4   8      117.15       98.13      4.60 o
  -8   5   8       55.49       47.74      4.20 o
  -7   5   8       13.96       15.89      1.37 o
  -6   5   8      244.42      228.57     22.25 o
  -5   5   8      271.90      267.65     22.55 o
  -4   5   8      226.82      220.57     13.31 o
  -3   5   8        7.82       12.05      0.80 o
  -2   5   8       14.10       12.55      0.77 o
  -1   5   8      360.90      344.72     14.33 o
   0   5   8      254.87      285.43      9.96 o
   1   5   8       13.83       14.25      0.77 o
   2   5   8      688.49      750.58     19.15 o
   3   5   8      727.41      749.60     14.97 o
   4   5   8      111.40      112.14      3.41 o
   5   5   8       20.64       17.29      0.88 o
   6   5   8        0.04        0.73      0.49 o
   7   5   8       38.35       43.43      3.08 o
  -8   6   8       28.48       26.17      2.63 o
  -7   6   8        0.23        0.91      0.39 o
  -6   6   8        1.44        0.93      0.56 o
  -5   6   8      554.88      440.55     30.75 o
  -4   6   8       42.06       35.24      2.48 o
  -3   6   8       92.40       71.07      4.31 o
  -2   6   8      153.87      165.77      9.82 o
  -1   6   8      109.17      113.88      5.17 o
   0   6   8        3.26        7.18      1.04 o
   1   6   8        5.47        4.19      0.46 o
   2   6   8       87.95       91.27      2.41 o
   3   6   8      177.69      197.82      5.84 o
   4   6   8       13.06       12.70      1.04 o
   5   6   8       10.99       13.65      1.24 o
   6   6   8        0.00        0.32      0.48 o
   7   6   8        0.10        0.83      0.39 o
  -8   7   8        2.80        1.81      0.61 o
  -7   7   8      453.95      443.13     37.02 o
  -6   7   8       17.44       16.62      1.37 o
  -5   7   8       75.57       69.15      4.16 o
  -4   7   8      124.02      111.05      7.78 o
  -3   7   8       60.63       35.87      2.20 o
  -2   7   8      234.25      225.27     11.02 o
  -1   7   8       98.36       82.54      2.48 o
   0   7   8       63.03       61.44      3.16 o
   1   7   8      186.56      164.67      5.45 o
   2   7   8       15.02       15.55      1.03 o
   3   7   8        3.85        4.16      1.03 o
   4   7   8      256.20      277.09     12.02 o
   5   7   8       76.60       65.88      2.85 o
   6   7   8        0.41        0.59      0.26 o
   7   7   8        6.37        7.83      0.81 o
  -7   8   8       37.67       36.16      2.04 o
  -6   8   8       24.80       27.16      2.55 o
  -5   8   8      140.12      108.51      6.48 o
  -4   8   8        4.96        5.91      0.59 o
  -3   8   8       68.14       63.91      1.94 o
  -2   8   8       20.94       25.43      0.94 o
  -1   8   8      137.21      137.04      6.32 o
   0   8   8      731.21      737.98     44.75 o
   1   8   8     1688.27     1791.36     81.68 o
   2   8   8      271.59      275.98     10.23 o
   3   8   8       86.94       89.28      2.98 o
   4   8   8      223.74      219.08      6.84 o
   5   8   8       58.07       51.27      2.91 o
   6   8   8       10.45       11.29      0.89 o
  -7   9   8        3.24        2.66      0.54 o
  -6   9   8        0.95       -0.58      0.58 o
  -5   9   8      200.02      196.62     11.70 o
  -4   9   8       17.37       22.26      1.15 o
  -3   9   8      607.40      575.53     30.55 o
  -2   9   8       64.66       58.41      2.08 o
  -1   9   8      245.17      246.50      8.63 o
   0   9   8      562.80      573.67     29.74 o
   1   9   8      101.16      100.16      5.57 o
   2   9   8       37.37       38.97      1.86 o
   3   9   8       68.31       66.35      2.71 o
   4   9   8       35.09       32.21      1.72 o
   5   9   8        2.64        3.10      0.83 o
   6   9   8        1.06        1.31      0.43 o
  -6  10   8        5.63        8.26      0.91 o
  -5  10   8      136.39      142.20      8.94 o
  -4  10   8      298.05      284.31     14.36 o
  -3  10   8       11.10        6.65      0.70 o
  -2  10   8      759.38      776.17     40.66 o
  -1  10   8       50.18       53.36      2.40 o
   0  10   8        0.02        0.07      0.34 o
   1  10   8      436.86      444.78     21.35 o
   2  10   8      112.06      113.42      3.44 o
   3  10   8      105.87      106.47      7.02 o
   4  10   8       73.70       76.89      3.71 o
   5  10   8       78.64       83.47      3.49 o
  -6  11   8      131.97      162.25     11.12 o
  -5  11   8        0.25       -0.22      0.66 o
  -4  11   8        1.61        0.93      0.65 o
  -3  11   8       95.06       85.01      6.26 o
  -2  11   8        5.42        4.00      0.79 o
  -1  11   8      137.69      132.75      7.23 o
   0  11   8      787.04      828.89     44.21 o
   1  11   8      240.97      228.82     11.36 o
   2  11   8      109.08      104.57      5.06 o
   3  11   8      258.46      270.20     11.19 o
   4  11   8      115.26      121.58      6.46 o
   5  11   8       49.21       46.39      2.41 o
  -5  12   8      208.83      264.80     19.93 o
  -4  12   8       37.39       33.98      3.08 o
  -3  12   8        3.73        3.25      0.67 o
  -2  12   8       13.02        9.89      1.08 o
  -1  12   8       86.48       83.94      4.31 o
   0  12   8       16.32       13.68      1.04 o
   1  12   8        5.97        6.02      0.50 o
   2  12   8       70.44       74.91      4.67 o
   3  12   8       56.87       58.04      3.40 o
   4  12   8       94.66       84.69      5.06 o
  -4  13   8        8.29       10.94      1.08 o
  -3  13   8       10.45        6.49      0.67 o
  -2  13   8        0.10        0.99      0.40 o
  -1  13   8       98.85       99.23      8.88 o
   0  13   8       78.15       69.11      7.22 o
   1  13   8       13.16       10.59      0.87 o
   2  13   8      273.82      265.50     15.66 o
   3  13   8       79.27       78.72      4.55 o
  -3  14   8       32.76       32.43      3.09 o
  -2  14   8        0.53        1.08      0.53 o
  -1  14   8        1.58        0.20      0.54 o
   0  14   8        0.38        2.48      0.64 o
   1  14   8        9.18       14.64      1.93 o
   2  14   8       28.24       25.54      3.65 o
  -8   1   9       41.79       44.08      5.19 o
  -7   1   9        0.20        0.73      0.39 o
  -6   1   9      195.41      198.24     22.28 o
  -5   1   9      382.19      370.22     28.37 o
  -4   1   9       11.79       13.43      1.42 o
  -3   1   9       19.39       17.04      2.03 o
  -2   1   9       48.10       44.65      5.34 o
  -1   1   9       12.08       13.17      0.78 o
   0   1   9       55.72       63.95      3.55 o
   1   1   9       35.33       51.45      2.69 o
   2   1   9       11.41       14.41      1.02 o
   3   1   9        8.77       12.23      0.76 o
   4   1   9      160.66      164.51      3.63 o
   5   1   9       13.45       11.69      0.69 o
   6   1   9        1.55        1.94      1.28 o
   7   1   9        1.39        0.80      0.42 o
  -8   2   9        0.04        0.90      0.77 o
  -7   2   9       66.83       73.97      8.39 o
  -6   2   9      179.02      172.31     19.35 o
  -5   2   9      611.89      591.74     47.15 o
  -4   2   9      272.74      260.44     20.43 o
  -3   2   9     3222.38     3150.99    219.07 o
  -2   2   9      275.71      249.38     17.92 o
  -1   2   9       14.16       13.46      1.25 o
   0   2   9      344.36      368.96     17.24 o
   1   2   9        3.55        3.12      0.57 o
   2   2   9        0.04        3.57      1.35 o
   3   2   9      333.86      356.05      5.42 o
   4   2   9      353.94      367.40     10.70 o
   5   2   9      197.92      203.12      5.14 o
   6   2   9        5.71        7.41      0.57 o
   7   2   9       34.90       31.83      2.03 o
  -8   3   9        1.84        2.72      0.55 o
  -7   3   9       13.99       11.09      1.17 o
  -6   3   9      382.07      389.37     41.09 o
  -5   3   9       15.45       16.06      1.31 o
  -4   3   9      276.24      280.08     20.05 o
  -3   3   9      126.75      125.90     10.03 o
  -2   3   9       16.22       14.22      1.13 o
  -1   3   9      317.61      325.35     15.32 o
   0   3   9       59.99       62.08      5.35 o
   1   3   9      191.20      201.44      5.59 o
   2   3   9      437.87      454.88      8.72 o
   3   3   9      290.97      305.77      5.93 o
   4   3   9        2.00        1.48      0.97 o
   5   3   9        4.51        3.86      0.59 o
   6   3   9        3.41        2.48      0.57 o
   7   3   9       14.97       15.90      0.93 o
  -8   4   9      138.26      170.68     19.53 o
  -7   4   9       42.38       35.60      4.52 o
  -6   4   9      200.73      207.78     20.94 o
  -5   4   9      145.97      115.64      9.60 o
  -4   4   9       54.42       49.65      3.17 o
  -3   4   9      439.28      481.67     29.25 o
  -2   4   9       89.96       82.99      4.84 o
  -1   4   9      292.65      302.52     14.32 o
   0   4   9      144.46      152.55      4.99 o
   1   4   9       45.19       44.19      1.65 o
   2   4   9       49.88       57.08      2.38 o
   3   4   9       87.89       82.00      3.06 o
   4   4   9       61.28       57.39      2.12 o
   5   4   9      100.86      102.98      4.40 o
   6   4   9       11.78       11.28      0.77 o
   7   4   9        0.03       -0.28      0.43 o
  -8   5   9      101.56      119.63     12.01 o
  -7   5   9       29.28       25.48      3.24 o
  -6   5   9        7.97        6.07      0.71 o
  -5   5   9      360.76      326.81     29.89 o
  -4   5   9        0.00        0.27      0.22 o
  -3   5   9      109.72      112.59      6.59 o
  -2   5   9      374.67      376.93     21.46 o
  -1   5   9      403.94      411.77     16.81 o
   0   5   9       15.71       16.87      0.91 o
   1   5   9        2.28        2.95      0.45 o
   2   5   9        8.87       12.14      0.95 o
   3   5   9        8.08       11.11      2.25 o
   4   5   9       46.06       45.88      2.31 o
   5   5   9       48.01       53.26      1.99 o
   6   5   9       34.74       37.86      2.75 o
   7   5   9       71.61       62.60      3.67 o
  -8   6   9        3.12        4.85      1.17 o
  -7   6   9        0.07        0.80      0.58 o
  -6   6   9       23.62       17.73      1.22 o
  -5   6   9       10.75       16.07      1.87 o
  -4   6   9       60.45       49.35      2.66 o
  -3   6   9        6.98       10.90      1.24 o
  -2   6   9        0.30        1.44      0.62 o
  -1   6   9       17.10       15.09      1.09 o
   0   6   9       48.48       54.44      3.01 o
   1   6   9       90.43       99.78      2.40 o
   2   6   9      656.57      685.86     20.93 o
   3   6   9     1580.09     1738.92     47.11 o
   4   6   9      204.27      196.22      5.03 o
   5   6   9      121.33      118.45      3.23 o
   6   6   9        1.02        1.25      0.48 o
  -7   7   9       45.17       43.92      4.21 o
  -6   7   9       10.83       13.31      0.82 o
  -5   7   9       72.59       71.75      5.20 o
  -4   7   9      226.37      203.25     15.50 o
  -3   7   9      121.46      114.26      5.57 o
  -2   7   9        4.72        6.33      0.66 o
  -1   7   9      265.52      268.99     11.06 o
   0   7   9       43.29       46.76      2.33 o
   1   7   9     1239.00     1358.58     50.13 o
   2   7   9       11.28       10.80      1.02 o
   3   7   9       66.78       68.41      4.92 o
   4   7   9       17.17       12.55      0.84 o
   5   7   9      408.57      415.44      6.95 o
   6   7   9        4.25        2.21      1.31 o
  -7   8   9       23.67       19.44      1.54 o
  -6   8   9      100.74       88.80      7.78 o
  -5   8   9       30.48       28.60      2.80 o
  -4   8   9       91.14       91.72      5.75 o
  -3   8   9      653.54      587.76     29.70 o
  -2   8   9        0.21        0.58      0.35 o
  -1   8   9      261.27      266.85     11.42 o
   0   8   9       48.46       51.67      2.20 o
   1   8   9        0.54        2.10      1.17 o
   2   8   9       24.64       29.35      1.47 o
   3   8   9      398.22      418.22     10.40 o
   4   8   9      190.68      205.90      7.41 o
   5   8   9       17.99       19.30      1.25 o
   6   8   9        0.01        0.28      0.39 o
  -6   9   9       94.14       84.84      7.81 o
  -5   9   9       37.59       35.51      3.05 o
  -4   9   9        0.14        1.39      0.35 o
  -3   9   9       56.56       49.30      2.25 o
  -2   9   9       17.35       16.48      1.01 o
  -1   9   9      307.27      310.67     15.55 o
   0   9   9      494.03      515.13     24.20 o
   1   9   9      873.11      897.61     42.81 o
   2   9   9        3.52        3.69      0.47 o
   3   9   9      233.94      226.00      5.91 o
   4   9   9       11.25       11.97      0.79 o
   5   9   9        7.04        6.91      0.60 o
  -6  10   9       32.10       29.49      3.81 o
  -5  10   9       10.35       11.69      0.94 o
  -4  10   9        7.16        6.72      0.62 o
  -3  10   9       84.36       67.49      4.68 o
  -2  10   9       41.61       36.80      2.23 o
  -1  10   9       55.15       56.19      2.80 o
   0  10   9       80.22       86.79      6.14 o
   1  10   9       15.42       13.37      0.84 o
   2  10   9      128.54      134.78      5.29 o
   3  10   9        7.32        6.24      0.86 o
   4  10   9        2.72        3.31      0.55 o
   5  10   9        0.14        1.74      0.61 o
  -5  11   9       71.15       71.53      5.68 o
  -4  11   9        0.00        0.11      0.33 o
  -3  11   9       85.97       79.52      4.41 o
  -2  11   9       11.41       12.22      0.60 o
  -1  11   9        7.01        7.89      0.91 o
   0  11   9       61.49       57.61      2.56 o
   1  11   9       57.40       56.40      2.69 o
   2  11   9        0.94        0.62      0.65 o
   3  11   9       27.05       26.98      1.52 o
   4  11   9        4.29        4.69      0.50 o
  -4  12   9       53.35       61.38      5.93 o
  -3  12   9       91.33       86.29      5.68 o
  -2  12   9      118.03      127.26      9.34 o
  -1  12   9       18.34       18.28      1.07 o
   0  12   9       53.68       54.26      2.66 o
   1  12   9        8.11        9.68      0.81 o
   2  12   9        1.63        3.57      1.18 o
   3  12   9      213.21      224.76     11.19 o
  -3  13   9       25.26       23.74      1.71 o
  -2  13   9       52.58       46.87      4.19 o
  -1  13   9        6.15        5.77      1.28 o
   0  13   9        7.05        6.99      1.55 o
   1  13   9       24.32       26.34      2.28 o
   2  13   9       56.55       47.61      3.72 o
  -8   0  10      208.12      241.56     56.88 o
  -7   0  10       90.91       89.42     25.82 o
  -6   0  10        7.28        5.33      1.26 o
  -5   0  10      412.72      419.49     52.48 o
  -4   0  10      611.91      554.09     75.55 o
  -3   0  10      610.39      535.53     62.23 o
  -2   0  10      189.16      176.30     26.09 o
  -1   0  10      669.10      706.90     67.80 o
   0   0  10      792.91      878.35     68.41 o
   1   0  10      144.35      145.03      8.74 o
   2   0  10       24.54       27.62      1.95 o
   3   0  10      585.03      618.50     17.27 o
   4   0  10      118.74      124.97      6.25 o
   5   0  10        6.27        5.88      1.58 o
   6   0  10      187.85      193.89     13.43 o
   7   0  10        0.78        1.79      0.81 o
  -8   1  10       23.63       28.39      3.93 o
  -7   1  10        0.23        0.50      0.48 o
  -6   1  10       54.07       51.47      6.64 o
  -5   1  10     1119.17     1116.74     86.76 o
  -4   1  10        5.37        3.39      0.43 o
  -3   1  10     2061.18     1934.88    133.69 o
  -2   1  10      857.11      848.40     61.16 o
  -1   1  10      608.19      645.56     35.63 o
   0   1  10       70.49       67.97      5.11 o
   1   1  10       54.01       66.01      3.69 o
   2   1  10       81.44       95.37      2.32 o
   3   1  10     1023.31     1131.67     13.78 o
   4   1  10       26.46       27.02      1.45 o
   5   1  10       11.58       10.95      0.80 o
   6   1  10       13.84       15.83      1.20 o
   7   1  10       59.17       46.64      2.64 o
  -8   2  10       66.36       73.36      8.35 o
  -7   2  10      109.75      120.58     17.92 o
  -6   2  10        7.27        5.22      0.56 o
  -5   2  10       33.06       34.88      4.05 o
  -4   2  10      744.36      688.17     54.24 o
  -3   2  10       35.39       37.88      3.16 o
  -2   2  10        0.27        3.31      1.05 o
  -1   2  10      618.48      644.09     32.53 o
   0   2  10       49.92       53.35      3.76 o
   1   2  10      147.51      158.18      5.35 o
   2   2  10        1.43        2.81      0.50 o
   3   2  10       48.85       47.40      2.59 o
   4   2  10      129.14      136.73      5.03 o
   5   2  10      120.00      120.31      4.85 o
   6   2  10        6.41        6.36      0.66 o
  -8   3  10       56.08       59.00      7.79 o
  -7   3  10        8.14        9.49      1.27 o
  -6   3  10       72.94       71.91      8.82 o
  -5   3  10        2.00        2.61      0.37 o
  -4   3  10        4.74        7.09      0.84 o
  -3   3  10     1802.70     1661.40    108.53 o
  -2   3  10       81.02       76.79      7.34 o
  -1   3  10        0.57       -0.16      0.57 o
   0   3  10      370.87      372.02     14.59 o
   1   3  10      100.14      105.81      3.79 o
   2   3  10        9.19        9.62      0.78 o
   3   3  10        0.94        0.10      0.80 o
   4   3  10       22.98       20.21      1.54 o
   5   3  10        8.19        8.92      0.66 o
   6   3  10        5.90        6.81      0.61 o
  -8   4  10       51.61       57.02      6.24 o
  -7   4  10       10.60       11.72      1.70 o
  -6   4  10      146.73      129.81     14.60 o
  -5   4  10      257.34      241.53     25.59 o
  -4   4  10      132.37       96.64      8.31 o
  -3   4  10      142.19      140.19      9.94 o
  -2   4  10        5.23        6.21      1.07 o
  -1   4  10      242.58      240.94     11.54 o
   0   4  10        7.60        7.61      0.75 o
   1   4  10       36.52       37.80      1.82 o
   2   4  10        5.60        6.01      0.69 o
   3   4  10        0.80       -0.12      0.53 o
   4   4  10        6.21        6.68      0.80 o
   5   4  10       17.12       12.62      1.18 o
   6   4  10        3.10        1.76      0.61 o
  -7   5  10       18.16       16.42      1.83 o
  -6   5  10      225.92      223.88     21.89 o
  -5   5  10        4.49        4.88      0.54 o
  -4   5  10       98.41      100.37      8.73 o
  -3   5  10      594.42      500.45     26.58 o
  -2   5  10      574.33      550.25     33.02 o
  -1   5  10      246.33      267.97     11.32 o
   0   5  10        9.38       14.05      1.20 o
   1   5  10       40.56       43.90      2.07 o
   2   5  10       10.67        8.04      0.78 o
   3   5  10      106.51      109.68      3.94 o
   4   5  10      262.38      261.85      3.70 o
   5   5  10      175.64      184.80      5.94 o
   6   5  10       33.89       24.61      1.53 o
  -7   6  10       51.49       58.46      5.27 o
  -6   6  10        7.01        3.81      0.69 o
  -5   6  10      137.76      119.35      9.62 o
  -4   6  10      158.82      127.89      9.15 o
  -3   6  10      368.02      308.89     15.01 o
  -2   6  10       41.77       39.60      2.89 o
  -1   6  10       96.69       99.29      5.36 o
   0   6  10       50.54       51.35      2.18 o
   1   6  10       35.07       38.68      1.74 o
   2   6  10      149.95      159.37      3.73 o
   3   6  10      131.69      132.84      4.41 o
   4   6  10        0.47        0.75      0.62 o
   5   6  10       28.00       28.45      1.98 o
   6   6  10       11.57       14.80      1.22 o
  -7   7  10        2.64        1.96      0.45 o
  -6   7  10        6.27        5.66      0.59 o
  -5   7  10      193.68      185.59     13.65 o
  -4   7  10       43.83       39.58      3.73 o
  -3   7  10       12.58        7.21      0.59 o
  -2   7  10        0.64        2.60      1.39 o
  -1   7  10      414.69      401.75     14.85 o
   0   7  10       72.77       77.42      2.76 o
   1   7  10        0.36        0.90      1.01 o
   2   7  10      355.88      394.78     10.50 o
   3   7  10      262.46      277.28      4.86 o
   4   7  10       40.62       36.90      1.99 o
   5   7  10       14.94       15.26      1.82 o
  -6   8  10       20.31       18.33      2.04 o
  -5   8  10       69.92       68.95      5.28 o
  -4   8  10       22.99       17.12      1.09 o
  -3   8  10       14.35       18.63      2.09 o
  -2   8  10      155.23      158.49     10.04 o
  -1   8  10      310.61      306.17     13.67 o
   0   8  10        1.05        1.64      0.29 o
   1   8  10       72.01       72.64      2.77 o
   2   8  10       67.62       71.01      3.12 o
   3   8  10      341.68      368.53      6.93 o
   4   8  10      234.66      238.08      7.08 o
   5   8  10       58.48       56.71      3.43 o
  -6   9  10       47.10       37.24      4.47 o
  -5   9  10       82.30       80.10      5.19 o
  -4   9  10       34.63       29.60      2.08 o
  -3   9  10        2.83        0.95      0.32 o
  -2   9  10       76.30       76.04      4.22 o
  -1   9  10      126.24      124.16      4.74 o
   0   9  10      131.28      128.91      6.97 o
   1   9  10       54.84       54.75      2.25 o
   2   9  10       53.53       54.37      2.37 o
   3   9  10      242.88      250.74      8.95 o
   4   9  10       18.83       17.98      1.25 o
  -5  10  10      109.14      127.12     12.87 o
  -4  10  10       97.42      131.82     10.88 o
  -3  10  10        2.96        1.12      0.36 o
  -2  10  10      160.22      163.89      9.75 o
  -1  10  10      152.27      126.83      6.24 o
   0  10  10      253.65      249.33     13.17 o
   1  10  10        0.12       -0.23      0.32 o
   2  10  10      159.83      143.36      3.83 o
   3  10  10      216.72      222.13      6.99 o
   4  10  10       62.11       56.04      2.87 o
  -4  11  10       79.95       74.18      8.43 o
  -3  11  10       68.64       79.57      6.70 o
  -2  11  10      239.74      228.87     15.74 o
  -1  11  10        4.37        5.83      0.59 o
   0  11  10       93.76       94.19      5.51 o
   1  11  10        9.95       10.48      0.89 o
   2  11  10       71.60       76.44      3.45 o
   3  11  10        9.08        6.16      0.56 o
  -3  12  10      152.46      198.08     14.69 o
  -2  12  10        7.11        7.44      0.55 o
  -1  12  10      106.96      105.17      6.32 o
   0  12  10        5.52        4.38      0.67 o
   1  12  10       14.88       14.37      0.93 o
   2  12  10      236.98      243.00      7.99 o
  -7   1  11       55.39       54.06      9.14 o
  -6   1  11        1.71        2.02      0.37 o
  -5   1  11      118.18      116.38     10.81 o
  -4   1  11      325.30      294.75     23.96 o
  -3   1  11      178.82      161.52     12.40 o
  -2   1  11        0.33        1.58      0.40 o
  -1   1  11      277.02      291.26     17.59 o
   0   1  11       57.40       69.22      3.58 o
   1   1  11      103.96      106.40      4.60 o
   2   1  11       18.80       23.40      1.28 o
   3   1  11        9.33       10.44      0.92 o
   4   1  11       78.74       78.19      4.24 o
   5   1  11        0.00        1.23      0.47 o
   6   1  11       28.71       27.35      1.62 o
  -7   2  11        0.14        0.26      0.33 o
  -6   2  11       40.64       36.95      4.77 o
  -5   2  11        1.96        2.51      0.31 o
  -4   2  11        5.09        5.56      0.46 o
  -3   2  11      746.91      725.95     55.56 o
  -2   2  11       51.14       55.06      5.13 o
  -1   2  11      666.01      682.77     44.13 o
   0   2  11      103.87      103.86      7.90 o
   1   2  11      180.39      180.17      4.25 o
   2   2  11       12.57        9.44      0.97 o
   3   2  11        0.48        2.46      0.71 o
   4   2  11        8.23        7.19      0.81 o
   5   2  11      104.88      106.09      5.10 o
   6   2  11       52.80       44.14      2.37 o
  -7   3  11        2.76        2.14      1.33 o
  -6   3  11       34.44       37.45      5.40 o
  -5   3  11        0.27        1.82      0.48 o
  -4   3  11        0.57        0.87      0.31 o
  -3   3  11        0.12       -0.61      0.61 o
  -2   3  11      291.49      310.34     20.02 o
  -1   3  11     1467.07     1673.87     90.72 o
   0   3  11       91.67       94.10      7.10 o
   1   3  11        1.87        2.75      0.81 o
   2   3  11       85.19       91.74      4.69 o
   3   3  11        3.53        3.32      0.62 o
   4   3  11       26.24       28.57      1.52 o
   5   3  11        0.01        1.76      0.58 o
   6   3  11       81.75       75.72      4.14 o
  -7   4  11       73.37       89.00     10.58 o
  -6   4  11       31.39       26.86      3.15 o
  -5   4  11       12.14        8.14      1.13 o
  -4   4  11      288.36      278.48     20.07 o
  -3   4  11      240.92      196.74     11.88 o
  -2   4  11       21.93       26.15      2.23 o
  -1   4  11       40.86       49.91      4.23 o
   0   4  11      287.09      288.39     12.83 o
   1   4  11        9.78       12.11      1.16 o
   2   4  11       36.40       41.41      2.06 o
   3   4  11       35.21       35.94      1.70 o
   4   4  11      261.43      284.25      5.46 o
   5   4  11        0.45        1.20      0.88 o
  -7   5  11       35.29       36.22      3.75 o
  -6   5  11      130.04      146.93     13.72 o
  -5   5  11        0.28        0.51      0.29 o
  -4   5  11       79.17       66.47      4.39 o
  -3   5  11       40.32       37.98      3.06 o
  -2   5  11        3.92        3.52      0.43 o
  -1   5  11      101.52      103.33      5.31 o
   0   5  11       22.90       25.61      1.42 o
   1   5  11      403.85      424.99     13.00 o
   2   5  11       22.86       23.62      1.45 o
   3   5  11        4.83        3.40      1.00 o
   4   5  11       39.72       38.50      2.18 o
   5   5  11      282.03      295.60     16.18 o
  -6   6  11      234.25      235.91     22.98 o
  -5   6  11       80.15       60.12      6.34 o
  -4   6  11       19.54       15.79      1.95 o
  -3   6  11      146.71      130.16     10.58 o
  -2   6  11       11.69        9.43      0.77 o
  -1   6  11       33.39       28.46      1.95 o
   0   6  11       62.88       62.92      2.80 o
   1   6  11        5.70        4.23      0.47 o
   2   6  11        0.50        0.77      0.41 o
   3   6  11      394.50      424.64      6.26 o
   4   6  11       43.03       40.89      3.38 o
   5   6  11      279.68      261.12      9.04 o
  -6   7  11       32.87       35.97      3.56 o
  -5   7  11       38.99       41.06      2.72 o
  -4   7  11       39.24       32.17      1.94 o
  -3   7  11       16.89       16.79      1.06 o
  -2   7  11        3.65        2.66      0.68 o
  -1   7  11      497.95      495.94     19.89 o
   0   7  11        0.16        1.32      0.59 o
   1   7  11       87.65       99.97      3.78 o
   2   7  11        0.63        0.53      0.38 o
   3   7  11      132.74      125.58      3.95 o
   4   7  11      151.76      146.79      5.15 o
  -5   8  11        0.21        0.36      0.35 o
  -4   8  11        7.71        5.76      1.29 o
  -3   8  11        9.46       10.84      0.63 o
  -2   8  11      101.02       90.97      5.69 o
  -1   8  11       12.98        8.95      0.61 o
   0   8  11        3.97        8.16      1.69 o
   1   8  11       64.09       59.98      2.73 o
   2   8  11      102.26      109.08      3.77 o
   3   8  11      270.65      260.09      6.14 o
   4   8  11        1.26        1.65      0.44 o
  -5   9  11       49.20       36.51      4.51 o
  -4   9  11       12.16       13.92      1.25 o
  -3   9  11      117.02       97.60      5.31 o
  -2   9  11       11.34        8.09      0.55 o
  -1   9  11       83.94       75.36      3.19 o
   0   9  11        1.47        1.44      0.57 o
   1   9  11        2.30        2.55      0.47 o
   2   9  11        1.99        1.47      0.47 o
   3   9  11      162.66      161.36      5.48 o
  -4  10  11       78.04       80.52      9.06 o
  -3  10  11      265.32      302.50     18.55 o
  -2  10  11       68.70       66.69      3.80 o
  -1  10  11       18.26       19.62      1.14 o
   0  10  11        0.41        0.74      0.51 o
   1  10  11        1.99        2.70      0.51 o
   2  10  11       15.79       14.87      1.01 o
   3  10  11       51.97       51.99      2.91 o
  -3  11  11       12.77       10.23      0.84 o
  -2  11  11       56.34       45.68      3.45 o
  -1  11  11      356.37      349.66     19.36 o
   0  11  11       24.30       22.59      1.02 o
   1  11  11       23.68       23.38      1.16 o
  -7   0  12      354.15      421.29    109.38 o
  -6   0  12      123.75      124.15     41.69 o
  -5   0  12        1.34        0.62      0.64 o
  -4   0  12        6.06        4.87      0.70 o
  -3   0  12      154.04      136.21     19.74 o
  -2   0  12        2.82        9.69      1.82 o
  -1   0  12        4.95        4.78      1.57 o
   0   0  12      975.53     1067.57     75.78 o
   1   0  12        0.66        0.87      0.80 o
   2   0  12        2.55        4.10      0.95 o
   3   0  12       58.66       58.59      3.45 o
   4   0  12        0.77        1.30      0.97 o
   5   0  12       98.75      109.25      7.38 o
  -6   1  12      137.75      144.89     25.04 o
  -5   1  12        0.69        0.58      0.23 o
  -4   1  12        2.67        2.50      0.36 o
  -3   1  12      505.29      544.68     43.00 o
  -2   1  12      552.94      568.41     38.73 o
  -1   1  12      372.18      392.50     16.50 o
   0   1  12      101.83      105.66      4.40 o
   1   1  12      160.19      168.51      4.58 o
   2   1  12       21.12       22.09      1.24 o
   3   1  12        7.82        7.32      1.04 o
   4   1  12        8.81        8.91      0.83 o
   5   1  12      298.72      277.99     11.51 o
  -6   2  12       57.59       40.66      5.32 o
  -5   2  12      121.60      117.55     13.53 o
  -4   2  12      174.72      164.45     13.63 o
  -3   2  12      222.81      246.91     21.16 o
  -2   2  12      122.54      124.78      8.40 o
  -1   2  12     1295.48     1339.82     63.64 o
   0   2  12       80.96       91.28      4.24 o
   1   2  12      502.47      522.97     13.87 o
   2   2  12      421.12      437.75      5.83 o
   3   2  12        6.94        8.04      0.64 o
   4   2  12       77.82       74.62      3.94 o
   5   2  12       88.70       78.08      3.73 o
  -6   3  12       61.28       62.04      7.00 o
  -5   3  12       78.80       75.14     10.86 o
  -4   3  12      178.93      159.30     12.90 o
  -3   3  12        1.13        1.43      0.47 o
  -2   3  12      125.54      107.88      9.97 o
  -1   3  12      266.44      259.44     15.49 o
   0   3  12        6.26        8.18      0.85 o
   1   3  12      304.77      318.43      6.23 o
   2   3  12        0.00        1.01      0.57 o
   3   3  12      154.14      164.74      3.56 o
   4   3  12        0.89        1.08      0.86 o
   5   3  12        2.77        2.29      0.77 o
  -6   4  12       36.59       43.42      5.90 o
  -5   4  12        0.06        0.13      0.48 o
  -4   4  12      159.22      146.23     13.21 o
  -3   4  12        2.84        3.75      0.75 o
  -2   4  12      116.69      108.37      8.17 o
  -1   4  12     1677.08     1840.70     79.17 o
   0   4  12      343.94      358.52     12.89 o
   1   4  12       57.26       60.36      2.06 o
   2   4  12       38.59       38.85      2.07 o
   3   4  12        3.18        1.91      0.84 o
   4   4  12        7.15        5.83      0.61 o
  -6   5  12        1.58        1.87      0.49 o
  -5   5  12      124.78      133.48     14.40 o
  -4   5  12        6.16        4.92      0.73 o
  -3   5  12        4.25        8.56      1.31 o
  -2   5  12      144.32      121.71      6.68 o
  -1   5  12      421.14      403.82     17.92 o
   0   5  12      217.13      216.24     11.50 o
   1   5  12       59.19       63.95      3.08 o
   2   5  12        5.08        4.53      1.12 o
   3   5  12       89.98       91.19      3.15 o
   4   5  12        6.45        4.56      0.56 o
  -5   6  12       33.05       39.09      3.89 o
  -4   6  12        6.57        7.62      0.57 o
  -3   6  12       72.78       62.36      4.15 o
  -2   6  12       15.10       11.44      0.61 o
  -1   6  12       13.05       14.13      0.87 o
   0   6  12       68.40       77.34      9.22 o
   1   6  12       57.19       55.21      2.42 o
   2   6  12       54.08       54.06      2.87 o
   3   6  12      114.20      117.07      4.01 o
   4   6  12      141.00      139.36      4.17 o
  -5   7  12        2.03        1.93      0.76 o
  -4   7  12        5.69        7.21      0.88 o
  -3   7  12        0.09        0.94      0.38 o
  -2   7  12       32.47       23.08      1.23 o
  -1   7  12        2.55        2.50      0.52 o
   0   7  12       41.68       37.35      1.70 o
   1   7  12        5.09        4.41      0.82 o
   2   7  12       20.15       19.08      1.09 o
   3   7  12       38.68       38.29      2.53 o
  -4   8  12       14.42       11.30      1.12 o
  -3   8  12       75.53       76.09      5.01 o
  -2   8  12        8.83        7.47      0.67 o
  -1   8  12        0.00        0.44      0.42 o
   0   8  12       60.46       51.67      2.83 o
   1   8  12      389.54      396.62     11.54 o
   2   8  12       58.86       58.27      2.85 o
   3   8  12       14.84       13.54      0.92 o
  -3   9  12       20.60       18.46      1.15 o
  -2   9  12       48.79       47.60      3.07 o
  -1   9  12       14.57       16.20      1.31 o
   0   9  12       11.02       11.17      0.77 o
   1   9  12        2.26        3.67      0.82 o
   2   9  12       12.70       11.58      0.81 o
  -2  10  12       94.32       99.72      6.13 o
  -1  10  12       36.28       40.95      2.07 o
   0  10  12       11.22       10.52      0.82 o
  -6   1  13        0.09        0.11      0.70 o
  -5   1  13      175.25      189.85     22.53 o
  -4   1  13        3.20        2.29      1.07 o
  -3   1  13       61.15       64.10      4.97 o
  -2   1  13       27.73       30.18      1.95 o
  -1   1  13        0.73        1.15      1.08 o
   0   1  13       16.71       15.72      1.19 o
   1   1  13      169.90      179.67      5.31 o
   2   1  13       15.19       14.35      0.91 o
   3   1  13       50.36       49.18      2.45 o
   4   1  13        3.90        3.67      0.44 o
  -5   2  13        4.45        6.24      0.95 o
  -4   2  13       99.21       92.29      8.00 o
  -3   2  13      103.25      117.04     10.05 o
  -2   2  13       45.04       43.93      3.49 o
  -1   2  13      219.57      221.16     15.33 o
   0   2  13       54.26       61.25      2.22 o
   1   2  13       14.04       13.85      1.15 o
   2   2  13        7.49        9.20      0.67 o
   3   2  13       10.70       11.00      1.14 o
   4   2  13       12.63       12.96      0.97 o
  -5   3  13        3.33        3.61      1.58 o
  -4   3  13       17.80       20.64      2.17 o
  -3   3  13       63.12       60.50      4.60 o
  -2   3  13        0.03        0.20      0.54 o
  -1   3  13        1.62        0.49      0.42 o
   0   3  13        2.58        7.74      1.98 o
   1   3  13      637.36      681.04     15.47 o
   2   3  13        0.13       -0.08      0.57 o
   3   3  13       67.09       68.83      3.13 o
  -5   4  13      102.02       94.27     13.29 o
  -4   4  13       19.70       15.16      2.64 o
  -3   4  13        0.06       -0.11      0.45 o
  -2   4  13       13.43       16.11      1.04 o
  -1   4  13       10.60        6.19      1.16 o
   0   4  13       36.40       39.98      2.18 o
   1   4  13      333.73      336.98      6.62 o
   2   4  13       24.45       23.65      1.50 o
   3   4  13       17.34       16.93      1.09 o
  -5   5  13        2.41        3.05      0.55 o
  -4   5  13        1.13        0.59      0.53 o
  -3   5  13      111.03      111.29      6.09 o
  -2   5  13      304.96      319.23     22.96 o
  -1   5  13        0.13       -0.43      0.84 o
   0   5  13        7.26        7.76      0.62 o
   1   5  13       40.21       43.40      2.61 o
   2   5  13       56.62       52.30      2.53 o
   3   5  13      197.02      195.21      4.13 o
  -4   6  13      450.41      513.43     48.45 o
  -3   6  13       46.42       36.94      2.64 o
  -2   6  13       27.44       27.19      1.84 o
  -1   6  13       75.25       78.76      4.08 o
   0   6  13        0.77        1.13      0.42 o
   1   6  13      709.23      748.71     19.46 o
   2   6  13        1.95        2.70      0.57 o
  -3   7  13        0.15        1.08      0.43 o
  -2   7  13        0.55        2.16      0.60 o
  -1   7  13       64.53       58.70      3.10 o
   0   7  13       19.21       17.34      1.09 o
   1   7  13       10.03        9.77      1.00 o
   2   7  13       15.16       14.21      0.98 o
  -2   8  13       28.73       30.60      1.74 o
  -1   8  13       13.79        9.62      0.81 o
   0   8  13       44.58       41.11      2.81 o
   1   8  13       13.54       14.00      1.11 o
  -4   0  14      272.37      321.59     53.28 o
  -3   0  14       18.94       18.61      1.64 o
  -2   0  14        1.28        1.11      1.21 o
  -1   0  14      127.90      116.22     10.31 o
   0   0  14      390.28      406.06     30.19 o
   1   0  14        3.74        3.81      1.37 o
   2   0  14      337.24      340.33      8.66 o
  -4   1  14        1.51        4.33      1.03 o
  -3   1  14      127.11      132.99      9.06 o
  -2   1  14       49.27       50.01      4.30 o
  -1   1  14        4.51        2.96      0.59 o
   0   1  14       41.22       36.55      2.23 o
   1   1  14       22.92       22.38      1.82 o
   2   1  14       69.08       74.34      3.95 o
  -4   2  14       59.97       62.93      7.00 o
  -3   2  14       11.73       13.05      1.67 o
  -2   2  14       47.09       43.08      2.67 o
  -1   2  14      310.21      337.80     18.33 o
   0   2  14       40.83       41.13      2.47 o
   1   2  14      322.10      321.51      8.29 o
   2   2  14       44.98       45.60      2.25 o
  -4   3  14       63.17       57.63      7.85 o
  -3   3  14       29.34       30.64      2.04 o
  -2   3  14       20.03       19.92      1.59 o
  -1   3  14       58.68       52.85      5.12 o
   0   3  14      229.93      233.13     10.23 o
   1   3  14      346.33      346.97      7.18 o
   2   3  14      140.39      144.62      4.11 o
  -3   4  14        2.95        5.10      0.47 o
  -2   4  14        0.23        0.77      0.42 o
  -1   4  14        7.59        5.90      0.86 o
   0   4  14       34.75       30.02      1.23 o
   1   4  14     1348.85     1460.71     27.60 o
  -3   5  14       79.24       83.50      4.64 o
  -2   5  14        1.62        3.49      0.76 o
  -1   5  14       31.67       26.51      1.40 o
   0   5  14      111.46       95.45      4.62 o
   1   5  14       27.49       27.61      1.74 o
  -2   6  14        7.54        7.20      1.00 o
  -1   6  14       24.77       22.08      1.26 o
   0   6  14       46.91       40.10      2.12 o
 
