# Supplementary material for: Exploring the salt–cocrystal continuum with solid-state NMR using natural-abundance samples: implications for crystal engineering
Source: IUCrJ. 2017 Jun 5;4(Pt 4):466–75. doi: 10.1107/S205225251700687X (PMC5571809; doi:10.1107/S205225251700687X)
Supplement: Supplementary file 12 [file m-04-00466-SA-2-RTsup12.hkl]

#
# h,k,l, Fc-squared, Fo-squared, sigma(Fo-squared) and status flag
#
data_sa5-meoh1
_shelx_title ' SA5-MeOH1 in P2(1)/c'
_shelx_refln_list_code          4
_shelx_F_calc_maximum      114.28
_exptl_crystal_F_000       664.00
_reflns_d_resolution_high  0.8107
 
loop_
 _symmetry_equiv_pos_as_xyz
 'x, y, z'
 '-x, y+1/2, -z+1/2'
 '-x, -y, -z'
 'x, -y-1/2, z-1/2'
 
_cell_length_a     8.5741
_cell_length_b    14.3457
_cell_length_c    12.1900
_cell_angle_alpha  90.000
_cell_angle_beta   94.440
_cell_angle_gamma  90.000
 
_shelx_F_squared_multiplier     1.000
 
loop_
 _refln_index_h
 _refln_index_k
 _refln_index_l
 _refln_F_squared_calc
 _refln_F_squared_meas
 _refln_F_squared_sigma
 _refln_observed_status
   1   0   0      778.99      197.90      4.09 o
   2   0   0     2743.19     2631.65     10.38 o
   3   0   0     4742.25     4514.64     50.12 o
   4   0   0       93.93       82.59      2.98 o
   5   0   0      464.34      494.02      7.58 o
   6   0   0       25.57       21.49      1.55 o
   7   0   0       14.12       15.21      1.24 o
   8   0   0      236.78      284.02      8.74 o
   9   0   0       27.55       29.06      4.18 o
  10   0   0        0.78        2.52      2.75 o
   1   1   0      886.12      169.02      3.58 o
   2   1   0     1377.41     1163.63     41.14 o
   3   1   0     2151.88     1985.76     59.76 o
   4   1   0       29.11       25.56      0.65 o
   5   1   0      698.21      706.42      9.35 o
   6   1   0       28.40       26.67      1.03 o
   7   1   0      172.82      178.22      3.05 o
   8   1   0       24.57       23.61      1.41 o
   9   1   0        0.58        0.61      0.64 o
  10   1   0        5.33        7.08      1.01 o
   1   2   0       38.71       42.76      5.42 o
   2   2   0     5604.57     5024.02    136.21 o
   3   2   0      809.92      779.51     22.30 o
   4   2   0       10.42       13.06      0.44 o
   5   2   0       57.14       52.00      1.74 o
   6   2   0      115.10      124.78      3.67 o
   7   2   0        0.65        0.89      0.58 o
   8   2   0        0.19        2.66      0.74 o
   9   2   0        3.84        2.53      0.62 o
  10   2   0        2.61        3.46      0.80 o
   1   3   0     6401.31     5654.97    210.82 o
   2   3   0      100.33       79.82      3.43 o
   3   3   0      171.60      179.45      4.88 o
   4   3   0      573.65      558.71     21.79 o
   5   3   0      118.12      103.47      4.26 o
   6   3   0        0.18        1.30      0.73 o
   7   3   0        0.09        0.50      0.19 o
   8   3   0        5.31        6.36      0.73 o
   9   3   0        7.72        9.63      0.91 o
  10   3   0        5.05        5.81      0.91 o
   0   4   0     3990.13     3631.02    177.66 o
   1   4   0       12.92       12.59      1.10 o
   2   4   0        0.27        1.23      0.20 o
   3   4   0       58.01       68.80      2.63 o
   4   4   0      436.00      414.43     13.95 o
   5   4   0        0.37        0.83      0.36 o
   6   4   0       27.76       25.14      1.01 o
   7   4   0       46.36       40.59      2.02 o
   8   4   0        6.89        6.31      0.74 o
   9   4   0        3.92        5.38      0.78 o
  10   4   0        0.22        1.35      0.59 o
   1   5   0     4697.97     4620.90    247.73 o
   2   5   0      110.36      109.75      5.42 o
   3   5   0       34.37       34.63      1.13 o
   4   5   0      396.62      399.85     14.79 o
   5   5   0        0.09        0.66      0.28 o
   6   5   0        0.07        0.76      0.48 o
   7   5   0        6.97        7.47      0.88 o
   8   5   0       73.63       76.39      2.66 o
   9   5   0        1.38        1.77      0.66 o
  10   5   0        0.08        0.22      0.56 o
   0   6   0     3833.07     4007.09    158.75 o
   1   6   0       61.56       59.71      3.62 o
   2   6   0        6.42        5.48      0.72 o
   3   6   0       21.08       22.97      1.67 o
   4   6   0       16.17       19.24      1.37 o
   5   6   0        3.95        4.50      0.52 o
   6   6   0       13.73       15.83      1.45 o
   7   6   0        0.51        0.14      0.56 o
   8   6   0        6.34        6.38      0.95 o
   9   6   0        2.53        1.92      0.68 o
   1   7   0      519.32      574.84     22.83 o
   2   7   0      875.86     1136.17     54.50 o
   3   7   0      450.02      509.12     26.11 o
   4   7   0        2.64        3.28      0.32 o
   5   7   0       13.79       13.63      0.79 o
   6   7   0        1.14        2.04      0.35 o
   7   7   0       13.73       13.69      1.41 o
   8   7   0       12.81       10.77      1.03 o
   9   7   0        0.43        0.63      0.69 o
   0   8   0      929.23     1271.14     55.61 o
   1   8   0      188.81      196.43      8.30 o
   2   8   0       81.32       73.75      4.59 o
   3   8   0        6.70        4.97      0.46 o
   4   8   0       20.46       20.64      1.25 o
   5   8   0       35.83       32.24      1.36 o
   6   8   0      177.87      184.08     11.42 o
   7   8   0       21.80       23.36      1.45 o
   8   8   0       32.02       31.95      2.55 o
   9   8   0        6.63        6.66      0.70 o
   1   9   0        9.81        9.14      0.71 o
   2   9   0        2.95        2.73      0.42 o
   3   9   0      110.04      109.77      3.73 o
   4   9   0      256.48      254.72     12.56 o
   5   9   0       21.84       17.35      1.25 o
   6   9   0       21.30       18.22      0.86 o
   7   9   0        3.50        3.83      0.47 o
   8   9   0       32.49       30.39      2.99 o
   9   9   0        1.77        1.40      0.44 o
   0  10   0       87.70       83.57      4.01 o
   1  10   0       39.90       42.94      2.08 o
   2  10   0       12.42        9.84      0.69 o
   3  10   0       45.96       42.82      2.62 o
   4  10   0       37.57       39.69      2.13 o
   5  10   0      290.64      349.89     17.48 o
   6  10   0      127.84      138.84      8.58 o
   7  10   0        3.19        3.72      0.79 o
   8  10   0       22.01       23.71      2.26 o
   1  11   0        4.82        8.25      0.55 o
   2  11   0        0.71        0.56      0.35 o
   3  11   0        6.70        5.89      0.57 o
   4  11   0      146.72      149.44      6.11 o
   5  11   0       18.23       13.68      0.80 o
   6  11   0       84.52       82.43      5.08 o
   7  11   0      171.38      171.31     20.87 o
   8  11   0        8.68        9.02      1.41 o
   0  12   0      408.44      417.84     21.48 o
   1  12   0        0.01        0.56      0.19 o
   2  12   0       26.19       31.74      1.46 o
   3  12   0       52.97       57.35      2.55 o
   4  12   0       78.44       87.72      4.53 o
   5  12   0        6.15        5.05      0.68 o
   6  12   0       14.56       15.05      1.68 o
   7  12   0        2.75        1.96      0.44 o
   1  13   0        8.02        6.00      0.54 o
   2  13   0        8.45        5.98      0.59 o
   3  13   0        0.77        0.38      0.26 o
   4  13   0       28.45       25.88      1.11 o
   5  13   0        0.93        1.39      0.49 o
   6  13   0       28.29       26.22      1.73 o
   7  13   0       84.66       74.26      8.40 o
   0  14   0      232.30      235.57     20.49 o
   1  14   0        6.24        7.69      0.72 o
   2  14   0       30.40       31.57      1.24 o
   3  14   0        2.94        2.42      0.46 o
   4  14   0        0.67        1.01      0.27 o
   5  14   0        0.86        1.11      0.38 o
   6  14   0       15.51       16.92      1.49 o
   1  15   0       83.77       83.39      3.55 o
   2  15   0       12.85       11.78      1.10 o
   3  15   0        6.77        5.66      0.56 o
   4  15   0        4.56        4.07      0.63 o
   5  15   0        0.16        0.53      0.46 o
   0  16   0        4.63        7.38      2.65 o
   1  16   0        0.01        0.66      0.38 o
   2  16   0        0.04        0.33      0.64 o
   3  16   0        9.59       12.52      1.06 o
   4  16   0        5.20        5.33      0.56 o
   1  17   0       15.11       15.84      1.28 o
   2  17   0        1.70        2.35      0.57 o
 -10   1   1        7.38        8.51      1.04 o
  -9   1   1        0.63        1.55      0.69 o
  -8   1   1       55.89       59.43      2.19 o
  -7   1   1       20.27       14.50      0.73 o
  -6   1   1      101.50      105.60      2.47 o
  -5   1   1      756.37      760.89     21.54 o
  -4   1   1      128.56      118.04      2.64 o
  -3   1   1      606.60      600.79     17.89 o
  -2   1   1     4693.85     4382.56    139.04 o
  -1   1   1      568.14      399.21     14.05 o
   0   1   1     1477.05       -0.15      0.15 o
   1   1   1       66.27       50.14      1.48 o
   2   1   1     3507.06     3225.07     56.97 o
   3   1   1      333.42      332.84      4.02 o
   4   1   1      351.10      388.99     14.38 o
   5   1   1        0.01       -0.05      0.37 o
   6   1   1       28.71       37.00      1.99 o
   7   1   1        5.72        3.75      0.87 o
   8   1   1        8.69        8.61      0.71 o
   9   1   1        0.37        0.93      0.72 o
  10   1   1        5.52        6.35      1.05 o
 -10   2   1        0.99        1.05      0.60 o
  -9   2   1        4.40        2.96      0.99 o
  -8   2   1        0.36        0.51      0.57 o
  -7   2   1        0.69        2.17      0.47 o
  -6   2   1        0.28        0.94      0.59 o
  -5   2   1       93.34       84.52      2.69 o
  -4   2   1     1143.51     1195.34     39.30 o
  -3   2   1      587.77      569.31     19.83 o
  -2   2   1        9.64        8.71      0.50 o
  -1   2   1      457.64      427.92     19.36 o
   0   2   1     3997.07     2601.09     17.30 o
   1   2   1     1105.37      995.08      7.82 o
   2   2   1     7574.00     6459.33    118.11 o
   3   2   1      173.93      143.59      3.35 o
   4   2   1      540.07      541.02      7.40 o
   5   2   1        0.05        0.21      0.38 o
   6   2   1      119.37      120.63      4.60 o
   7   2   1      149.57      162.88      3.61 o
   8   2   1       28.33       31.96      1.49 o
   9   2   1       19.81       23.29      1.53 o
  10   2   1        0.02        0.31      0.65 o
 -10   3   1        0.09        0.72      0.67 o
  -9   3   1        3.39        3.03      0.71 o
  -8   3   1       14.53       16.47      1.08 o
  -7   3   1      207.34      236.16      9.13 o
  -6   3   1      556.03      609.08     19.39 o
  -5   3   1     1443.18     1591.65     43.13 o
  -4   3   1       17.17       19.31      0.97 o
  -3   3   1      280.08      242.87      7.40 o
  -2   3   1      956.15      970.95     35.10 o
  -1   3   1      878.92      870.07     37.73 o
   0   3   1       88.16       92.86      3.40 o
   1   3   1     5185.53     4740.48    259.22 o
   2   3   1        5.58        5.87      0.75 o
   3   3   1        5.75        5.38      0.36 o
   4   3   1        1.54        1.03      0.42 o
   5   3   1       17.53       20.29      1.48 o
   6   3   1      257.88      244.90     14.00 o
   7   3   1       52.31       63.29      1.71 o
   8   3   1      129.28      141.73      3.33 o
   9   3   1       19.94       20.57      1.49 o
  10   3   1        0.38        1.15      0.68 o
 -10   4   1        1.88        1.65      0.70 o
  -9   4   1        1.13        0.86      0.62 o
  -8   4   1        1.76        1.45      0.46 o
  -7   4   1       17.11       17.53      2.18 o
  -6   4   1      209.60      226.85      8.52 o
  -5   4   1       95.83      106.57      4.46 o
  -4   4   1     1695.50     1768.29     64.69 o
  -3   4   1      368.33      331.93     13.90 o
  -2   4   1      815.58      792.06     34.81 o
  -1   4   1       32.70       27.07      1.37 o
   0   4   1        2.93        5.71      0.29 o
   1   4   1      411.17      384.59     16.07 o
   2   4   1      262.95      257.50     13.96 o
   3   4   1        0.04        0.06      0.29 o
   4   4   1      632.33      636.60     18.86 o
   5   4   1      316.52      312.80     10.21 o
   6   4   1       53.58       54.28      2.87 o
   7   4   1       44.75       44.75      2.65 o
   8   4   1       14.11       16.77      1.05 o
   9   4   1       19.47       21.17      1.61 o
  10   4   1        1.51        1.48      0.86 o
 -10   5   1        0.02        0.66      0.63 o
  -9   5   1        9.96        8.48      0.82 o
  -8   5   1        8.03        7.92      1.08 o
  -7   5   1       18.21       16.65      0.98 o
  -6   5   1      214.86      209.76      8.40 o
  -5   5   1      253.40      267.99      9.26 o
  -4   5   1      588.50      541.76     20.88 o
  -3   5   1      466.93      465.40     18.57 o
  -2   5   1       37.21       44.35      2.61 o
  -1   5   1      180.63      205.32     11.45 o
   0   5   1     1104.50     1179.54     40.66 o
   1   5   1       58.48       80.66      4.48 o
   2   5   1       69.86       63.16      2.76 o
   3   5   1      770.32      783.99     29.28 o
   4   5   1       68.28       75.73      3.03 o
   5   5   1        0.09        0.29      0.19 o
   6   5   1       96.92       92.62      6.57 o
   7   5   1       16.18       20.59      1.85 o
   8   5   1       17.29       21.14      1.32 o
   9   5   1       20.08       20.41      1.57 o
  10   5   1        0.04        1.22      0.53 o
  -9   6   1        1.91        1.69      0.58 o
  -8   6   1       10.34       11.64      0.95 o
  -7   6   1      190.72      194.36      9.04 o
  -6   6   1       38.80       36.62      1.82 o
  -5   6   1      234.24      234.73      9.07 o
  -4   6   1       13.51       13.30      1.10 o
  -3   6   1       40.82       35.55      1.60 o
  -2   6   1      121.37      147.07      7.38 o
  -1   6   1     1639.87     1790.14     71.98 o
   0   6   1      543.80      507.36     17.79 o
   1   6   1      107.96      110.11      5.50 o
   2   6   1       86.40      105.34      2.70 o
   3   6   1      296.30      301.73     16.85 o
   4   6   1       67.53       70.74      3.05 o
   5   6   1        3.46        3.22      0.46 o
   6   6   1       35.14       34.69      1.94 o
   7   6   1      199.39      225.32      4.76 o
   8   6   1       58.56       63.28      1.98 o
   9   6   1       43.18       41.75      2.97 o
  -9   7   1        4.38        2.80      0.60 o
  -8   7   1       51.06       51.96      4.29 o
  -7   7   1       13.56       12.38      0.80 o
  -6   7   1       16.10       11.23      0.73 o
  -5   7   1      229.61      251.60     12.71 o
  -4   7   1        7.23        5.25      0.49 o
  -3   7   1       42.67       40.16      1.96 o
  -2   7   1      308.14      313.60     15.97 o
  -1   7   1       35.06       30.31      3.54 o
   0   7   1      543.02      552.15     17.50 o
   1   7   1       37.55       47.29      2.43 o
   2   7   1       44.89       28.84      2.60 o
   3   7   1      182.11      197.01     10.73 o
   4   7   1      107.66      105.98      4.54 o
   5   7   1       36.48       41.97      3.27 o
   6   7   1        5.46        3.86      0.44 o
   7   7   1        0.38        0.95      0.40 o
   8   7   1       24.01       25.73      1.98 o
   9   7   1       14.86       14.69      1.15 o
  -9   8   1        0.32        0.90      0.90 o
  -8   8   1        0.02        0.94      0.37 o
  -7   8   1       52.30       47.04      3.79 o
  -6   8   1       78.32       83.75      5.59 o
  -5   8   1        0.88        0.45      0.27 o
  -4   8   1       21.30       22.65      1.15 o
  -3   8   1       48.66       45.07      1.96 o
  -2   8   1       36.24       35.38      3.95 o
  -1   8   1      456.70      471.90     21.00 o
   0   8   1     1715.04     2059.28     60.98 o
   1   8   1       13.11       13.26      1.00 o
   2   8   1     2575.67     3023.54    129.41 o
   3   8   1        0.52        1.35      0.30 o
   4   8   1       11.19       10.86      0.99 o
   5   8   1       29.77       29.86      1.76 o
   6   8   1        0.39       -0.36      0.36 o
   7   8   1       40.93       45.11      2.13 o
   8   8   1       96.89      116.97      4.54 o
   9   8   1       10.84       10.08      1.18 o
  -9   9   1        0.83        1.70      0.48 o
  -8   9   1        0.12        0.78      0.56 o
  -7   9   1       43.39       39.34      1.55 o
  -6   9   1      468.46      507.61     34.63 o
  -5   9   1       36.97       40.07      2.48 o
  -4   9   1      362.44      348.41     19.62 o
  -3   9   1      207.67      227.61     13.81 o
  -2   9   1      145.66      145.14      6.57 o
  -1   9   1      254.04      265.87     12.83 o
   0   9   1      401.85      375.13     10.45 o
   1   9   1      275.46      282.17      9.38 o
   2   9   1      162.07      181.73     11.73 o
   3   9   1      697.78      791.95     40.05 o
   4   9   1       83.38       86.31      4.69 o
   5   9   1       94.80       88.34      4.84 o
   6   9   1      339.58      375.07     19.56 o
   7   9   1       11.09       11.71      0.83 o
   8   9   1       57.23       49.61      3.98 o
  -8  10   1        0.82        1.56      0.36 o
  -7  10   1        3.23        3.72      0.54 o
  -6  10   1       56.70       58.79      3.61 o
  -5  10   1      131.43      149.53      6.54 o
  -4  10   1      991.84     1156.63     67.17 o
  -3  10   1      155.79      134.83      8.72 o
  -2  10   1        1.63        0.94      0.27 o
  -1  10   1      119.79      153.05      8.03 o
   0  10   1       12.78       14.20      0.91 o
   1  10   1       96.74       92.39      1.91 o
   2  10   1       88.67      100.25      4.45 o
   3  10   1        1.15       -0.12      0.33 o
   4  10   1       52.26       60.14      3.28 o
   5  10   1       53.95       60.26      2.67 o
   6  10   1      117.20      122.68      8.13 o
   7  10   1        2.55        1.94      0.50 o
   8  10   1        1.09        0.80      0.33 o
  -8  11   1        2.83        2.75      1.08 o
  -7  11   1       81.34       74.27      5.51 o
  -6  11   1       57.21       59.06      4.23 o
  -5  11   1      394.54      446.41     23.80 o
  -4  11   1      143.75      132.22      9.17 o
  -3  11   1        0.66        1.24      0.35 o
  -2  11   1       19.03       18.54      0.87 o
  -1  11   1       28.44       29.33      1.63 o
   0  11   1       76.25       59.47      2.84 o
   1  11   1       27.17       25.21      0.91 o
   2  11   1       12.80       11.98      0.60 o
   3  11   1       48.85       40.80      2.47 o
   4  11   1       60.70       64.63      3.11 o
   5  11   1        2.74        2.24      0.61 o
   6  11   1       10.87        9.46      1.16 o
   7  11   1       46.47       49.38      2.92 o
   8  11   1       32.86       31.17      3.14 o
  -7  12   1      126.01      100.32     29.69 o
  -6  12   1        0.55        0.30      0.29 o
  -5  12   1       66.23       59.31      3.58 o
  -4  12   1      107.68      101.56      5.82 o
  -3  12   1        4.13        4.35      0.66 o
  -2  12   1       36.69       41.00      1.41 o
  -1  12   1      210.09      217.71      4.39 o
   0  12   1        5.73        7.44      0.68 o
   1  12   1        3.47        5.26      0.48 o
   2  12   1       29.22       29.48      1.05 o
   3  12   1       41.51       37.32      1.56 o
   4  12   1        0.16        0.08      0.29 o
   5  12   1       33.54       35.91      1.53 o
   6  12   1       14.93       10.94      0.70 o
   7  12   1       90.76       97.59      4.66 o
  -7  13   1        0.51        0.58      0.78 o
  -6  13   1       15.68       15.24      1.31 o
  -5  13   1       47.51       49.94      3.20 o
  -4  13   1       43.34       42.97      1.80 o
  -3  13   1       73.68       80.69      3.03 o
  -2  13   1       40.94       39.53      1.33 o
  -1  13   1       23.24       21.40      1.72 o
   0  13   1      151.50      146.02      8.00 o
   1  13   1       22.58       28.85      1.90 o
   2  13   1        1.41        1.09      0.47 o
   3  13   1       97.20       95.84      4.09 o
   4  13   1       23.47       25.86      1.60 o
   5  13   1        6.93        5.87      0.54 o
   6  13   1       30.07       28.48      1.59 o
   7  13   1        5.43        5.19      1.09 o
  -6  14   1        1.11        1.80      0.61 o
  -5  14   1        5.42        5.61      0.51 o
  -4  14   1       14.55       17.37      1.07 o
  -3  14   1       34.59       38.91      1.75 o
  -2  14   1        0.30        0.46      0.69 o
  -1  14   1      286.54      321.43     12.93 o
   0  14   1       18.78       15.46      0.68 o
   1  14   1        4.22        4.75      0.60 o
   2  14   1      186.41      196.35      7.70 o
   3  14   1        4.99        4.60      0.62 o
   4  14   1       15.29       14.16      0.80 o
   5  14   1        0.25        0.80      0.23 o
   6  14   1       17.15       15.65      1.59 o
  -5  15   1        0.00        1.07      0.43 o
  -4  15   1        9.91       12.00      0.80 o
  -3  15   1        3.96        3.00      0.52 o
  -2  15   1        3.76        3.54      0.64 o
  -1  15   1        6.30        4.02      0.38 o
   0  15   1       17.76       17.30      1.12 o
   1  15   1        1.11        1.04      0.37 o
   2  15   1       17.02       12.82      1.26 o
   3  15   1       52.56       54.22      3.00 o
   4  15   1        0.87        0.74      0.67 o
   5  15   1        0.01        0.97      0.79 o
  -4  16   1       16.33       17.36      1.56 o
  -3  16   1        1.42        1.52      0.89 o
  -2  16   1       15.61       18.26      1.16 o
  -1  16   1       35.18       33.51      1.69 o
   0  16   1       58.25       52.79      2.76 o
   1  16   1        0.11        1.07      0.48 o
   2  16   1       29.99       24.42      1.46 o
   3  16   1       11.57       11.73      0.88 o
   4  16   1       24.26       28.88      1.96 o
  -2  17   1        5.52        6.29      0.87 o
  -1  17   1        2.30        2.74      0.54 o
   0  17   1        0.12        0.98      0.34 o
   1  17   1        1.23        1.10      0.55 o
   2  17   1       12.21       12.02      1.19 o
 -10   0   2       58.56       54.13      3.47 o
  -9   0   2       79.52       96.96      4.01 o
  -8   0   2       31.25       33.07      2.04 o
  -7   0   2        7.15        6.88      0.76 o
  -6   0   2       34.03       30.52      1.30 o
  -5   0   2      200.00      192.77      8.08 o
  -4   0   2       73.27       91.82      2.45 o
  -3   0   2     1738.12     1741.18     82.16 o
  -2   0   2       50.32       55.15      2.94 o
  -1   0   2        8.72        7.15      1.20 o
   1   0   2        8.43        7.29      0.89 o
   3   0   2      547.13      529.63     16.59 o
   4   0   2       95.04       94.53      2.18 o
   5   0   2      179.01      202.19      5.25 o
   6   0   2        7.78        5.57      1.72 o
   7   0   2       79.59       72.43      3.32 o
   8   0   2        5.44        5.77      2.03 o
   9   0   2       56.14       68.13      3.92 o
  10   0   2       42.62       39.83      3.33 o
 -10   1   2       13.59       13.89      1.64 o
  -9   1   2      107.13      113.52      5.40 o
  -8   1   2        2.40        2.62      0.67 o
  -7   1   2       34.61       35.26      1.06 o
  -6   1   2      164.08      157.22      4.51 o
  -5   1   2      174.45      173.22      5.98 o
  -4   1   2      489.10      487.90     16.45 o
  -3   1   2     1592.43     1546.33     56.15 o
  -2   1   2      191.83      147.21      6.69 o
  -1   1   2     1839.07     1878.46    147.45 o
   0   1   2     2187.42     1914.05     55.61 o
   1   1   2      883.03      865.19     23.62 o
   3   1   2        1.68        1.54      0.44 o
   4   1   2      360.57      394.18      5.51 o
   5   1   2     1001.21     1098.62     15.79 o
   6   1   2       43.40       39.17      1.19 o
   7   1   2        9.04       13.92      1.08 o
   8   1   2       22.67       20.58      1.25 o
   9   1   2       18.08       15.75      1.38 o
  10   1   2        0.94        1.93      0.66 o
 -10   2   2       28.11       29.48      2.76 o
  -9   2   2       20.52       20.85      1.61 o
  -8   2   2        6.38        4.52      0.47 o
  -7   2   2       24.82       21.63      0.99 o
  -6   2   2        2.60        2.16      0.26 o
  -5   2   2       11.05       15.34      1.09 o
  -4   2   2       44.52       60.44      1.98 o
  -3   2   2       95.09       85.52      3.97 o
  -2   2   2      126.06      130.37      6.58 o
  -1   2   2    13060.79     8714.70   1172.18 o
   0   2   2     1319.42     1179.97     57.32 o
   1   2   2     8380.19     7134.23    184.87 o
   2   2   2     1155.10     1166.46     71.49 o
   3   2   2      364.81      365.33      9.77 o
   4   2   2      479.37      496.21     15.82 o
   5   2   2        0.83        1.92      1.24 o
   6   2   2       44.83       56.29      1.80 o
   7   2   2      164.61      202.60      5.28 o
   8   2   2        5.50        5.49      0.75 o
   9   2   2        1.42        1.68      0.77 o
  10   2   2        4.40        2.71      0.81 o
 -10   3   2        0.84        0.43      0.57 o
  -9   3   2        0.98        1.33      0.63 o
  -8   3   2        3.12        3.41      0.48 o
  -7   3   2        1.35        1.00      0.26 o
  -6   3   2       29.86       32.26      1.12 o
  -5   3   2      333.27      377.66     11.44 o
  -4   3   2      123.28      140.24      5.10 o
  -3   3   2      261.42      255.92     10.64 o
  -2   3   2     1179.48     1196.70     47.43 o
  -1   3   2       23.37       31.59      0.99 o
   0   3   2      561.31      466.50     20.94 o
   1   3   2      633.19      591.00     20.11 o
   2   3   2     3656.05     3630.49    108.51 o
   3   3   2      620.55      609.20     26.61 o
   4   3   2      504.52      512.38     16.56 o
   5   3   2       38.93       40.79      2.50 o
   6   3   2      175.56      194.92      3.51 o
   7   3   2        1.01        2.19      0.67 o
   8   3   2        1.17        1.48      0.64 o
   9   3   2        0.01        1.31      0.70 o
  10   3   2        0.02       -0.30      0.61 o
 -10   4   2        0.03        1.11      0.55 o
  -9   4   2        8.73        6.96      0.88 o
  -8   4   2        0.63        1.58      0.87 o
  -7   4   2       57.42       58.50      3.33 o
  -6   4   2       69.62       65.28      2.92 o
  -5   4   2      222.74      227.54      9.72 o
  -4   4   2       72.01       66.47      1.66 o
  -3   4   2      125.43      119.99      3.53 o
  -2   4   2      129.32      117.49      5.23 o
  -1   4   2      393.65      418.87     16.78 o
   0   4   2       74.13       66.20      1.09 o
   1   4   2     1492.57     1472.39     49.31 o
   2   4   2        0.62        1.67      0.42 o
   3   4   2       96.90       91.58      4.81 o
   4   4   2      644.68      672.03     21.62 o
   5   4   2       87.53       89.14      2.70 o
   6   4   2        3.69        3.33      0.80 o
   7   4   2        7.45       11.16      0.83 o
   8   4   2        2.82        3.24      0.65 o
   9   4   2        6.47        6.66      0.88 o
  10   4   2        0.54        0.46      0.67 o
 -10   5   2        2.36        1.28      0.49 o
  -9   5   2       10.52       11.19      0.92 o
  -8   5   2        9.44        7.67      1.18 o
  -7   5   2        0.17        0.42      0.32 o
  -6   5   2       96.10      100.23      3.91 o
  -5   5   2       47.19       56.59      2.69 o
  -4   5   2      282.56      301.88     10.87 o
  -3   5   2      255.85      243.63      9.16 o
  -2   5   2      877.89      945.89     46.54 o
  -1   5   2      893.21      944.66     34.04 o
   0   5   2     1319.57     1188.05     39.69 o
   1   5   2     1702.58     1726.07     73.86 o
   2   5   2     1718.65     1741.16     56.79 o
   3   5   2      306.75      335.34     13.15 o
   4   5   2       20.83       22.17      1.24 o
   5   5   2       10.13       12.55      0.63 o
   6   5   2        0.57        0.36      0.26 o
   7   5   2        5.57        5.19      0.64 o
   8   5   2       13.48       18.06      1.18 o
   9   5   2        4.84        3.75      0.79 o
  -9   6   2        0.01        0.04      0.43 o
  -8   6   2        4.18        2.26      0.38 o
  -7   6   2       11.11       10.42      0.77 o
  -6   6   2       10.39        9.43      1.02 o
  -5   6   2       31.49       29.70      2.39 o
  -4   6   2        2.93        3.30      0.51 o
  -3   6   2       17.01       10.71      0.90 o
  -2   6   2       38.96       44.25      1.67 o
  -1   6   2      265.61      236.11      9.99 o
   0   6   2      812.10      913.94     18.36 o
   1   6   2       50.63       35.17      2.42 o
   2   6   2     1718.33     1993.18     74.22 o
   3   6   2       82.20       69.87      4.09 o
   4   6   2       35.73       33.76      2.99 o
   5   6   2        1.54        1.77      0.47 o
   6   6   2        8.16       10.27      0.79 o
   7   6   2        3.41        5.00      0.52 o
   8   6   2        5.37        5.28      0.87 o
   9   6   2        2.59        1.34      0.85 o
  -9   7   2       16.66       16.62      1.19 o
  -8   7   2        1.13        1.02      0.53 o
  -7   7   2        2.48        2.65      0.29 o
  -6   7   2       69.35       66.45      3.90 o
  -5   7   2        0.38       -0.10      0.25 o
  -4   7   2       69.91       77.58      3.97 o
  -3   7   2        0.46        0.69      0.19 o
  -2   7   2       20.30       21.73      1.55 o
  -1   7   2      183.54      182.58      7.86 o
   0   7   2     3139.17     3314.93     74.57 o
   1   7   2      896.91     1022.93     40.28 o
   2   7   2      358.26      400.30     27.98 o
   3   7   2       11.85        8.67      0.79 o
   4   7   2      194.40      198.19      8.48 o
   5   7   2        5.60        4.99      0.36 o
   6   7   2        3.89        3.90      0.48 o
   7   7   2        5.24        4.99      0.49 o
   8   7   2       46.01       64.61      2.60 o
   9   7   2        0.89        1.03      0.53 o
  -9   8   2        0.66        1.71      0.57 o
  -8   8   2        0.20        0.94      0.51 o
  -7   8   2        5.64        5.59      0.68 o
  -6   8   2       13.10       16.15      1.13 o
  -5   8   2       10.10        7.73      0.47 o
  -4   8   2        0.09        0.03      0.45 o
  -3   8   2       11.88       17.61      0.99 o
  -2   8   2        0.21        0.08      0.14 o
  -1   8   2      246.45      212.44      9.34 o
   0   8   2        4.63        3.75      1.33 o
   1   8   2       41.67       40.44      1.30 o
   2   8   2      100.71      136.40      8.94 o
   3   8   2       33.76       42.48      2.46 o
   4   8   2       11.99       12.18      0.80 o
   5   8   2      104.69      107.78      4.12 o
   6   8   2       60.05       63.12      4.89 o
   7   8   2        1.55        2.76      0.97 o
   8   8   2       64.66       71.97      5.22 o
   9   8   2       17.27       19.70      1.44 o
  -9   9   2       14.88       11.79      1.07 o
  -8   9   2       27.32       27.71      1.47 o
  -7   9   2        0.06        0.45      0.62 o
  -6   9   2      382.44      420.00     24.35 o
  -5   9   2       10.96        9.61      0.60 o
  -4   9   2      189.13      176.11      8.93 o
  -3   9   2      220.12      209.88     19.36 o
  -2   9   2      393.63      388.83     19.32 o
  -1   9   2        2.23        2.48      0.69 o
   0   9   2      134.53      130.56      3.73 o
   1   9   2       78.50       86.18      3.21 o
   2   9   2      227.07      269.52     11.13 o
   3   9   2        0.22       -0.34      0.34 o
   4   9   2        1.65        1.26      0.27 o
   5   9   2       10.81       10.57      0.73 o
   6   9   2      148.98      172.89     10.08 o
   7   9   2       51.44       59.16      2.53 o
   8   9   2        9.40        8.09      0.86 o
  -8  10   2        1.15        0.55      0.31 o
  -7  10   2       16.53       13.47      1.10 o
  -6  10   2        4.46        2.61      0.63 o
  -5  10   2      333.52      365.20     25.86 o
  -4  10   2       36.36       39.95      2.28 o
  -3  10   2      400.94      401.60     19.96 o
  -2  10   2      373.91      376.37     14.80 o
  -1  10   2       93.09       95.10      2.35 o
   0  10   2        1.20        2.42      0.48 o
   1  10   2       84.19       70.02      1.40 o
   2  10   2        5.84        5.52      0.74 o
   3  10   2       36.64       37.92      1.69 o
   4  10   2       50.33       54.16      2.85 o
   5  10   2       16.05       15.78      0.72 o
   6  10   2       20.02       17.75      1.37 o
   7  10   2        3.37        2.50      0.45 o
   8  10   2       36.98       38.68      3.22 o
  -8  11   2        1.91        2.54      0.63 o
  -7  11   2       86.61       78.40      8.66 o
  -6  11   2       13.17       14.49      1.61 o
  -5  11   2      153.51      144.56      9.83 o
  -4  11   2      327.63      358.37     15.46 o
  -3  11   2       85.37       91.09      4.89 o
  -2  11   2       28.03       26.92      1.80 o
  -1  11   2        0.08       -0.39      0.39 o
   0  11   2       65.44       58.15      2.84 o
   1  11   2       20.36       20.79      1.08 o
   2  11   2       27.31       23.46      0.82 o
   3  11   2        0.11        0.56      0.30 o
   4  11   2        8.95        7.54      0.48 o
   5  11   2       13.42       10.70      0.85 o
   6  11   2       21.36       17.27      1.01 o
   7  11   2       18.51       20.74      2.07 o
   8  11   2        4.09        4.41      0.55 o
  -7  12   2        7.71        8.20      1.44 o
  -6  12   2       44.88       46.61      4.35 o
  -5  12   2      336.27      373.50     27.68 o
  -4  12   2      315.85      356.02     14.14 o
  -3  12   2        4.60        4.45      0.72 o
  -2  12   2      518.17      605.65     24.08 o
  -1  12   2        0.00        1.19      0.38 o
   0  12   2        0.02        0.96      0.34 o
   1  12   2        1.95        0.45      0.43 o
   2  12   2       54.39       56.07      1.44 o
   3  12   2       39.92       36.80      1.14 o
   4  12   2       11.40       11.32      0.66 o
   5  12   2        1.67        2.20      0.65 o
   6  12   2        8.75        6.32      0.60 o
   7  12   2        6.89        5.16      0.65 o
  -7  13   2       19.74       18.07      2.18 o
  -6  13   2        3.18        2.87      0.68 o
  -5  13   2       94.02       85.21      5.96 o
  -4  13   2      112.36      132.12      4.44 o
  -3  13   2        0.04       -0.41      0.41 o
  -2  13   2       12.44       11.83      0.69 o
  -1  13   2       15.52       19.26      0.97 o
   0  13   2        0.30       -0.08      0.31 o
   1  13   2       15.65       15.90      1.73 o
   2  13   2      152.14      143.10      2.88 o
   3  13   2        2.35        1.92      0.64 o
   4  13   2       37.03       36.50      2.53 o
   5  13   2        9.38        9.68      0.63 o
   6  13   2        4.56        4.40      0.45 o
  -6  14   2        5.22        3.39      1.45 o
  -5  14   2        0.14        1.40      0.38 o
  -4  14   2       10.25       14.30      1.04 o
  -3  14   2       13.10       16.72      0.88 o
  -2  14   2        0.00        1.16      0.56 o
  -1  14   2        7.70        5.38      0.74 o
   0  14   2       11.24       11.49      0.80 o
   1  14   2       30.81       29.74      1.33 o
   2  14   2      110.02       98.77      1.92 o
   3  14   2        3.42        6.03      0.93 o
   4  14   2        1.59        1.88      0.48 o
   5  14   2        0.00        0.32      0.29 o
   6  14   2        1.77        1.91      0.49 o
  -5  15   2       22.38       22.87      3.29 o
  -4  15   2        0.80        1.50      0.40 o
  -3  15   2        0.54        1.08      0.63 o
  -2  15   2        0.05        1.18      0.53 o
  -1  15   2        3.23        2.18      0.61 o
   0  15   2        0.64        0.30      0.49 o
   1  15   2       14.31       14.20      1.20 o
   2  15   2        9.51        9.37      0.85 o
   3  15   2       12.58       13.63      0.76 o
   4  15   2       12.10       10.16      0.94 o
   5  15   2       13.12       14.65      2.00 o
  -4  16   2        9.50       12.69      1.24 o
  -3  16   2        1.96        1.02      0.43 o
  -2  16   2        4.33        3.29      0.69 o
  -1  16   2        1.18        1.02      0.66 o
   0  16   2        1.28        1.34      0.48 o
   1  16   2       17.71       17.14      1.11 o
   2  16   2        4.33        6.38      0.73 o
   3  16   2       40.89       38.84      2.28 o
   4  16   2       17.15       18.64      1.76 o
  -2  17   2       10.11       15.95      1.44 o
  -1  17   2        3.62        3.91      0.64 o
   0  17   2       12.41       12.37      1.11 o
   1  17   2        2.09        1.48      0.47 o
   2  17   2        3.76        3.52      0.48 o
 -10   1   3        2.25        2.66      0.68 o
  -9   1   3       16.42       14.01      2.06 o
  -8   1   3        9.14       10.75      0.61 o
  -7   1   3       14.35       15.19      0.64 o
  -6   1   3      310.11      346.15     13.36 o
  -5   1   3       49.48       54.73      1.78 o
  -4   1   3       33.83       37.52      1.94 o
  -3   1   3     1910.00     2020.22     93.47 o
  -2   1   3     1770.11     1865.05     76.95 o
  -1   1   3      492.30      561.85     15.03 o
   0   1   3     3178.31     3196.90     89.16 o
   1   1   3      604.51      625.99     15.70 o
   2   1   3     5439.76     5208.65    126.66 o
   3   1   3      244.18      264.64      5.22 o
   4   1   3      779.71      757.98     14.82 o
   5   1   3       76.20       64.62      3.50 o
   6   1   3       29.45       32.01      3.29 o
   7   1   3        3.45        4.54      0.75 o
   8   1   3       37.85       42.35      1.87 o
   9   1   3        1.66        1.40      0.72 o
  10   1   3        3.19        2.73      1.43 o
 -10   2   3        0.26        1.86      0.58 o
  -9   2   3       25.24       21.62      2.39 o
  -8   2   3        1.66        2.52      0.55 o
  -7   2   3       49.21       48.34      1.47 o
  -6   2   3      244.49      273.23      9.92 o
  -5   2   3       45.67       48.22      2.08 o
  -4   2   3      359.15      366.10     15.03 o
  -3   2   3     3090.99     3216.50    130.09 o
  -2   2   3      188.15      206.55     10.18 o
  -1   2   3     2300.36     2418.27    102.26 o
   0   2   3     1628.46     1619.88     82.37 o
   1   2   3     1666.52     1500.80     29.89 o
   2   2   3     2805.33     2801.26     61.08 o
   3   2   3       91.79       87.55      2.30 o
   4   2   3     1221.23     1219.83     29.52 o
   5   2   3        0.17        1.33      0.66 o
   6   2   3        8.04        5.25      0.71 o
   7   2   3        0.06        1.22      0.56 o
   8   2   3        0.17        0.59      1.08 o
   9   2   3        8.86        7.60      1.23 o
  10   2   3       14.92       16.54      2.13 o
 -10   3   3        0.00        0.41      0.99 o
  -9   3   3        2.02        1.31      0.50 o
  -8   3   3       19.90       22.34      1.80 o
  -7   3   3        0.23        0.30      0.24 o
  -6   3   3       70.28       61.74      2.68 o
  -5   3   3      402.78      439.03     19.20 o
  -4   3   3      329.00      340.09     15.46 o
  -3   3   3      783.77      827.08     40.06 o
  -2   3   3      494.55      445.33     22.18 o
  -1   3   3       24.71       25.77      1.47 o
   0   3   3      178.09      126.24      5.03 o
   1   3   3      126.43      113.65      2.91 o
   2   3   3      310.67      324.32      6.17 o
   3   3   3        2.22        3.46      0.25 o
   4   3   3     1667.11     1715.18     60.53 o
   5   3   3       10.05        8.29      0.91 o
   6   3   3       28.68       27.81      1.37 o
   7   3   3       28.24       24.11      1.58 o
   8   3   3       18.15       10.74      1.23 o
   9   3   3        0.00        1.51      0.86 o
  10   3   3        1.88        2.28      0.96 o
 -10   4   3        0.30        1.77      0.62 o
  -9   4   3        9.34        7.87      1.36 o
  -8   4   3       15.89       18.58      1.51 o
  -7   4   3        5.34        4.18      0.48 o
  -6   4   3       49.98       55.97      2.78 o
  -5   4   3      167.49      159.03      5.51 o
  -4   4   3     2887.88     3202.09    132.72 o
  -3   4   3     4343.25     4849.29    233.23 o
  -2   4   3     5537.08     5913.88    644.04 o
  -1   4   3      224.37      199.37      9.24 o
   0   4   3        1.68        1.74      0.94 o
   1   4   3      852.41      801.10     25.78 o
   2   4   3      239.72      230.62      7.92 o
   3   4   3      631.88      591.35     27.61 o
   4   4   3      107.48      105.53      5.93 o
   5   4   3       35.09       43.95      1.39 o
   6   4   3      138.47      139.87      4.56 o
   7   4   3        4.70        5.88      0.73 o
   8   4   3        2.77        2.31      1.14 o
   9   4   3       14.87       16.77      1.43 o
 -10   5   3        8.84        9.41      1.20 o
  -9   5   3        6.91        7.89      1.17 o
  -8   5   3        2.59        2.61      0.49 o
  -7   5   3       84.35       75.60      3.48 o
  -6   5   3       37.86       38.49      1.97 o
  -5   5   3      110.54      121.36      5.79 o
  -4   5   3        0.25        0.84      0.21 o
  -3   5   3      282.17      303.12     13.57 o
  -2   5   3      196.21      238.72      9.19 o
  -1   5   3      534.33      562.05     27.87 o
   0   5   3      444.21      434.42     21.18 o
   1   5   3       24.01       27.03      1.01 o
   2   5   3       13.49       13.31      0.62 o
   3   5   3       36.52       35.33      2.36 o
   4   5   3       58.06       72.71      3.53 o
   5   5   3      156.27      181.86      7.05 o
   6   5   3      100.74      110.81      4.89 o
   7   5   3        1.86        1.95      0.52 o
   8   5   3       10.11        9.46      0.88 o
   9   5   3       14.53       14.89      1.35 o
  -9   6   3       28.73       28.61      1.87 o
  -8   6   3        3.03        2.86      0.93 o
  -7   6   3       49.67       50.33      3.32 o
  -6   6   3        0.14        0.57      0.43 o
  -5   6   3       10.04        8.43      0.57 o
  -4   6   3      225.62      222.86     11.33 o
  -3   6   3      161.02      130.58      5.11 o
  -2   6   3        1.61        3.61      0.29 o
  -1   6   3      103.77      107.10      5.53 o
   0   6   3      484.91      559.98     13.14 o
   1   6   3     1385.34     1482.69     65.15 o
   2   6   3     1069.98     1145.20     32.73 o
   3   6   3        6.71        6.21      0.49 o
   4   6   3        2.19        1.37      0.25 o
   5   6   3       80.08       88.28      4.24 o
   6   6   3       35.58       35.70      2.24 o
   7   6   3        0.45        2.24      0.59 o
   8   6   3       16.38       15.35      1.29 o
   9   6   3       16.87       18.27      2.25 o
  -9   7   3        0.25        0.59      0.44 o
  -8   7   3        9.66        8.54      1.33 o
  -7   7   3        0.96        1.18      0.63 o
  -6   7   3       33.16       32.95      1.38 o
  -5   7   3      580.65      576.75     34.71 o
  -4   7   3        5.09        6.43      0.57 o
  -3   7   3      693.23      706.00     41.42 o
  -2   7   3        3.95        3.73      0.41 o
  -1   7   3      119.57      101.92      5.11 o
   0   7   3      231.73      183.40      3.09 o
   1   7   3      390.06      417.34     18.19 o
   2   7   3      462.44      544.96     20.16 o
   3   7   3      308.37      301.27     10.26 o
   4   7   3      247.92      274.00     10.75 o
   5   7   3        8.14        6.91      0.63 o
   6   7   3        4.98        6.44      0.96 o
   7   7   3        3.33        3.79      0.56 o
   8   7   3        4.83        6.07      0.94 o
   9   7   3       26.78       24.03      1.68 o
  -9   8   3        2.55        2.08      0.70 o
  -8   8   3        2.91        3.15      0.52 o
  -7   8   3       11.20       10.53      0.90 o
  -6   8   3       17.28       15.17      0.82 o
  -5   8   3        7.84        6.64      1.00 o
  -4   8   3       48.53       49.28      3.30 o
  -3   8   3      249.49      255.08     13.75 o
  -2   8   3      155.73      161.29      5.26 o
  -1   8   3      347.40      354.70     11.85 o
   0   8   3       36.66       30.33      1.19 o
   1   8   3       19.68       26.95      1.41 o
   2   8   3       56.45       82.30      3.92 o
   3   8   3      104.46      117.64      5.49 o
   4   8   3      202.96      212.18     10.92 o
   5   8   3       53.98       60.64      3.92 o
   6   8   3        0.00        1.14      0.39 o
   7   8   3       16.04       15.22      0.87 o
   8   8   3       39.76       37.26      2.15 o
   9   8   3        9.76       12.07      0.93 o
  -8   9   3        6.17        6.56      0.75 o
  -7   9   3        4.19        4.62      0.59 o
  -6   9   3        1.84        0.70      0.47 o
  -5   9   3       61.21       63.10      3.39 o
  -4   9   3      367.33      339.61     20.62 o
  -3   9   3      206.76      198.58      8.51 o
  -2   9   3        2.16        1.82      0.71 o
  -1   9   3      264.14      273.12      7.61 o
   0   9   3       20.59       12.53      1.04 o
   1   9   3        3.32        4.98      0.49 o
   2   9   3       78.79       78.40      2.79 o
   3   9   3       35.39       30.66      1.38 o
   4   9   3      345.50      383.70     19.22 o
   5   9   3      186.10      207.19      9.84 o
   6   9   3       14.80       13.76      0.76 o
   7   9   3       28.00       30.40      1.99 o
   8   9   3       64.37       69.50      3.71 o
  -8  10   3        2.77        2.92      0.57 o
  -7  10   3       12.87       11.50      0.84 o
  -6  10   3        7.18        5.74      0.90 o
  -5  10   3       18.26       13.72      1.13 o
  -4  10   3      655.98      679.36     37.60 o
  -3  10   3      958.00     1017.79     55.34 o
  -2  10   3      732.25      774.02     29.71 o
  -1  10   3        1.48        2.68      0.52 o
   0  10   3       23.38       23.62      1.27 o
   1  10   3      201.57      254.15      8.33 o
   2  10   3        0.86        0.37      0.37 o
   3  10   3        8.31        6.94      0.54 o
   4  10   3        4.17        2.32      0.55 o
   5  10   3        1.27        2.59      0.74 o
   6  10   3        8.48        8.95      0.60 o
   7  10   3        1.39        0.97      0.65 o
   8  10   3        0.00        1.29      0.84 o
  -8  11   3        3.15        2.20      0.63 o
  -7  11   3        2.32        2.01      0.46 o
  -6  11   3        2.56        3.24      0.46 o
  -5  11   3      475.85      538.56     81.31 o
  -4  11   3       37.61       35.41      1.53 o
  -3  11   3      547.08      585.35     23.58 o
  -2  11   3      758.18      840.33     36.14 o
  -1  11   3       15.35       18.93      1.02 o
   0  11   3        1.24        1.78      0.39 o
   1  11   3       11.75       10.07      0.71 o
   2  11   3       47.38       50.68      2.23 o
   3  11   3        1.42        1.85      0.50 o
   4  11   3       40.79       38.48      1.94 o
   5  11   3       29.12       30.72      1.50 o
   6  11   3       10.86        9.03      0.67 o
   7  11   3        0.06        1.03      0.41 o
  -7  12   3        5.96        5.36      0.66 o
  -6  12   3       19.34       16.45      1.30 o
  -5  12   3        8.29        5.61      0.84 o
  -4  12   3       17.03       18.27      1.72 o
  -3  12   3       44.40       52.19      2.71 o
  -2  12   3       41.79       36.55      2.65 o
  -1  12   3       50.24       50.09      2.12 o
   0  12   3        6.84        8.74      0.61 o
   1  12   3       61.13       57.46      3.07 o
   2  12   3      109.29       94.10      2.60 o
   3  12   3       30.06       38.90      1.48 o
   4  12   3        1.16        0.83      0.28 o
   5  12   3        8.43        9.41      0.58 o
   6  12   3        0.33        0.97      0.42 o
   7  12   3        3.79        3.53      0.49 o
  -7  13   3       54.78       51.39     13.11 o
  -6  13   3        2.00        2.74      0.64 o
  -5  13   3        5.91        4.05      0.65 o
  -4  13   3       76.58       73.02      5.19 o
  -3  13   3        8.11        7.78      1.02 o
  -2  13   3       90.02       96.31      4.55 o
  -1  13   3        0.31        0.17      0.38 o
   0  13   3       47.24       39.78      2.10 o
   1  13   3      208.52      195.45      6.06 o
   2  13   3       42.42       33.71      1.38 o
   3  13   3        3.15        3.09      0.49 o
   4  13   3       49.71       45.65      2.49 o
   5  13   3       12.47       11.39      0.71 o
   6  13   3        0.12        0.85      0.53 o
  -6  14   3        4.46        2.47      0.46 o
  -5  14   3        2.54        2.38      0.53 o
  -4  14   3        0.01       -0.29      0.56 o
  -3  14   3        2.94        3.77      0.58 o
  -2  14   3       31.48       35.33      2.19 o
  -1  14   3       72.27       73.15      2.65 o
   0  14   3        9.79        6.91      0.63 o
   1  14   3      155.20      152.89      4.96 o
   2  14   3        4.53        4.26      0.41 o
   3  14   3        0.64        0.72      0.43 o
   4  14   3       31.62       34.16      2.89 o
   5  14   3        0.76        0.47      0.49 o
  -5  15   3        0.01        0.55      0.42 o
  -4  15   3        0.54        0.72      0.53 o
  -3  15   3        3.83        4.88      0.61 o
  -2  15   3        8.67        7.35      0.76 o
  -1  15   3        5.66        6.56      0.70 o
   0  15   3        0.91        0.84      0.60 o
   1  15   3       55.80       52.83      2.82 o
   2  15   3       13.19       10.59      0.62 o
   3  15   3        2.80        2.18      1.20 o
   4  15   3       55.95       47.22      3.39 o
   5  15   3        9.23        7.67      1.26 o
  -4  16   3        8.51        6.97      0.62 o
  -3  16   3        3.16        4.42      0.84 o
  -2  16   3        2.15        4.36      0.68 o
  -1  16   3        4.97        3.08      0.86 o
   0  16   3        6.39        7.69      0.73 o
   1  16   3        2.91        0.79      0.48 o
   2  16   3        0.15        0.92      0.45 o
   3  16   3        1.11        0.99      0.62 o
  -2  17   3       11.58       14.67      1.19 o
  -1  17   3        1.45        0.38      0.64 o
   0  17   3        9.60       11.76      1.28 o
   1  17   3        4.53        5.38      0.79 o
 -10   0   4       29.37       23.22      3.59 o
  -9   0   4       12.99       12.00      1.69 o
  -8   0   4      248.65      253.25     16.72 o
  -7   0   4      908.78      959.72     48.84 o
  -6   0   4       10.79        8.02      1.14 o
  -5   0   4        8.96        7.63      1.00 o
  -4   0   4        3.18        5.34      0.72 o
  -3   0   4       21.49       11.04      2.37 o
  -2   0   4     1494.10     1709.22    122.68 o
  -1   0   4     1343.34     1471.05     40.86 o
   0   0   4     3283.86     3153.43     91.45 o
   1   0   4     3937.01     3792.27    193.83 o
   2   0   4     1674.40     1964.94     23.97 o
   3   0   4      530.92      544.29     14.92 o
   4   0   4       24.01       41.10     11.47 o
   5   0   4       39.68       53.28      3.30 o
   6   0   4        1.00        1.97      0.72 o
   7   0   4       84.15      110.34      4.82 o
   8   0   4       41.08       63.24      2.87 o
   9   0   4        0.49        2.03      0.73 o
 -10   1   4        2.20        0.94      1.20 o
  -9   1   4      569.32      693.41     36.83 o
  -8   1   4       38.17       42.74      2.45 o
  -7   1   4       27.01       26.92      1.48 o
  -6   1   4       22.08       20.05      1.09 o
  -5   1   4      105.25       97.01      3.72 o
  -4   1   4       19.05       23.57      1.45 o
  -3   1   4      138.13      158.16      6.71 o
  -2   1   4      375.70      362.57     17.27 o
  -1   1   4       48.90       43.68      1.67 o
   0   1   4       16.16       10.90      0.90 o
   1   1   4     1136.71     1248.03     34.53 o
   2   1   4      104.95       97.27      2.85 o
   3   1   4      408.02      413.55     10.24 o
   4   1   4     6669.94     6639.09    326.00 o
   5   1   4       62.80       56.88      2.25 o
   6   1   4       89.76       97.74      2.53 o
   7   1   4       11.13       12.34      1.18 o
   8   1   4        4.33        4.40      0.58 o
   9   1   4       22.37       18.41      1.33 o
 -10   2   4       16.27       12.82      2.43 o
  -9   2   4       83.14       75.67      6.13 o
  -8   2   4        6.10        5.11      0.84 o
  -7   2   4        1.58        1.19      0.34 o
  -6   2   4       19.41       21.86      1.12 o
  -5   2   4       13.51       16.93      0.72 o
  -4   2   4       69.98       70.93      3.32 o
  -3   2   4      868.81     1060.96     48.84 o
  -2   2   4     1392.32     1570.77     84.01 o
  -1   2   4      318.71      349.96      7.96 o
   0   2   4     2163.73     2143.04     62.62 o
   1   2   4      640.79      601.70     17.61 o
   2   2   4        3.02        3.67      0.27 o
   3   2   4      948.83     1005.94     32.62 o
   4   2   4     2905.07     3058.98     86.34 o
   5   2   4       70.03       59.52      3.30 o
   6   2   4      228.47      266.86      9.02 o
   7   2   4       70.08       82.82      2.45 o
   8   2   4       22.91       19.01      1.44 o
   9   2   4        0.59        1.50      0.68 o
 -10   3   4       10.89       10.58      1.10 o
  -9   3   4       36.70       32.30      2.41 o
  -8   3   4       72.53       66.18      3.07 o
  -7   3   4       15.40       13.28      0.77 o
  -6   3   4        1.00        2.36      0.42 o
  -5   3   4      147.58      136.94      6.29 o
  -4   3   4      637.41      685.29     31.14 o
  -3   3   4     1099.24     1280.23     56.07 o
  -2   3   4      290.52      282.69     23.91 o
  -1   3   4      115.55      124.22      5.65 o
   0   3   4      569.06      525.21     23.66 o
   1   3   4     1190.50     1072.35     39.79 o
   2   3   4      339.24      313.13      6.94 o
   3   3   4        2.73        2.92      0.36 o
   4   3   4      743.85      857.66     29.46 o
   5   3   4        1.00        4.25      0.52 o
   6   3   4      431.08      482.77     11.17 o
   7   3   4        1.98        2.63      0.61 o
   8   3   4       11.09        7.64      0.71 o
   9   3   4        2.87        2.89      1.01 o
 -10   4   4       25.84       22.55      2.64 o
  -9   4   4       36.89       31.85      1.53 o
  -8   4   4        3.98        4.00      0.55 o
  -7   4   4        3.16        3.00      0.74 o
  -6   4   4        0.49        0.37      0.39 o
  -5   4   4       14.89       10.29      0.79 o
  -4   4   4       86.96       73.33      5.14 o
  -3   4   4       10.87       18.57      1.77 o
  -2   4   4     1491.39     1562.73     71.64 o
  -1   4   4     1053.83     1068.35     39.22 o
   0   4   4       91.41       83.91      5.01 o
   1   4   4      517.75      552.63     18.23 o
   2   4   4      147.16      131.98      3.06 o
   3   4   4      127.77      110.97      2.28 o
   4   4   4      740.77      798.02     33.00 o
   5   4   4        1.17        0.70      0.25 o
   6   4   4        3.32        3.83      0.78 o
   7   4   4       17.96       21.23      1.29 o
   8   4   4       28.70       30.73      1.43 o
   9   4   4        0.00       -0.68      0.68 o
  -9   5   4       10.29        8.02      0.63 o
  -8   5   4        6.94        5.29      0.48 o
  -7   5   4       11.40        9.39      0.52 o
  -6   5   4        1.00        0.10      0.29 o
  -5   5   4      303.46      363.11     18.33 o
  -4   5   4      144.84      175.78      8.83 o
  -3   5   4        1.31       -0.07      1.27 o
  -2   5   4     1140.09     1274.81     58.30 o
  -1   5   4       43.39       42.33      2.24 o
   0   5   4       58.95       65.35      2.43 o
   1   5   4      394.56      365.10     13.68 o
   2   5   4      541.79      543.31     14.99 o
   3   5   4       23.24       28.12      1.34 o
   4   5   4      442.17      495.36     24.75 o
   5   5   4       46.58       38.13      2.78 o
   6   5   4       88.61      105.63      3.99 o
   7   5   4        5.49        4.62      0.85 o
   8   5   4        3.46        2.92      0.63 o
   9   5   4        3.52        2.82      0.73 o
  -9   6   4        1.77        1.97      0.82 o
  -8   6   4        0.81        0.18      0.33 o
  -7   6   4       26.62       20.92      1.83 o
  -6   6   4       24.25       25.55      1.00 o
  -5   6   4       13.56        9.65      0.46 o
  -4   6   4        1.39        1.17      0.27 o
  -3   6   4       42.49       41.08      3.17 o
  -2   6   4      124.47      169.26      8.15 o
  -1   6   4      102.85      104.69      5.90 o
   0   6   4      259.61      268.97     11.81 o
   1   6   4      107.84       92.76      4.19 o
   2   6   4      446.95      498.26     16.60 o
   3   6   4        1.47        1.67      0.42 o
   4   6   4        2.01        2.25      0.49 o
   5   6   4        8.18        6.66      0.51 o
   6   6   4       14.65       14.59      1.50 o
   7   6   4        6.79        6.77      0.69 o
   8   6   4        0.35        0.62      0.76 o
   9   6   4        0.50        0.31      0.61 o
  -9   7   4       73.69       70.40      6.15 o
  -8   7   4       34.11       35.91      3.07 o
  -7   7   4       12.22       10.23      0.65 o
  -6   7   4        2.36        1.09      0.29 o
  -5   7   4       10.24       12.56      0.51 o
  -4   7   4      241.98      262.40     15.47 o
  -3   7   4       19.48       19.29      1.47 o
  -2   7   4        2.32        2.32      0.32 o
  -1   7   4      300.43      289.38     14.12 o
   0   7   4       28.39       25.26      2.06 o
   1   7   4       22.08       13.93      1.07 o
   2   7   4      140.88      139.31      5.99 o
   3   7   4       78.79       76.17      4.03 o
   4   7   4      198.64      238.17     11.62 o
   5   7   4        4.37        2.82      0.43 o
   6   7   4       23.34       25.08      1.70 o
   7   7   4        0.89        1.15      0.60 o
   8   7   4       11.26       11.85      0.97 o
   9   7   4        1.87        2.40      0.68 o
  -9   8   4        0.06       -0.22      0.48 o
  -8   8   4       23.24       17.67      2.27 o
  -7   8   4       19.83       17.49      1.60 o
  -6   8   4       50.73       60.12      3.14 o
  -5   8   4       11.55       15.27      1.76 o
  -4   8   4       14.70       12.30      1.41 o
  -3   8   4        0.33        1.10      0.21 o
  -2   8   4       51.05       47.34      2.93 o
  -1   8   4       37.65       38.81      3.23 o
   0   8   4       26.38       30.07      2.78 o
   1   8   4      200.89      189.00      9.14 o
   2   8   4      148.29      159.27      8.32 o
   3   8   4      180.19      196.30      8.93 o
   4   8   4        9.65        7.51      0.85 o
   5   8   4        5.55        3.23      0.35 o
   6   8   4        7.36        5.33      0.44 o
   7   8   4        0.26        0.69      0.38 o
   8   8   4       26.93       31.31      1.82 o
  -8   9   4       20.36       21.89      2.56 o
  -7   9   4       22.91       23.88      1.95 o
  -6   9   4       13.07       12.53      1.03 o
  -5   9   4       78.75       76.54      4.10 o
  -4   9   4      425.30      459.41     60.15 o
  -3   9   4      270.33      246.72     20.07 o
  -2   9   4        3.97        4.39      0.99 o
  -1   9   4      231.75      217.73     14.23 o
   0   9   4        0.52       -0.13      0.46 o
   1   9   4       54.62       54.54      2.23 o
   2   9   4       84.60       89.85      2.85 o
   3   9   4        0.24        0.26      0.22 o
   4   9   4       44.43       50.27      2.60 o
   5   9   4       18.39       14.93      0.98 o
   6   9   4        3.57        1.35      0.56 o
   7   9   4        0.02        1.12      0.35 o
   8   9   4        1.52        2.02      0.76 o
  -8  10   4        0.06        0.89      0.46 o
  -7  10   4        7.19        5.14      0.74 o
  -6  10   4        8.77        8.28      0.66 o
  -5  10   4      194.81      205.06     17.22 o
  -4  10   4      366.77      381.04     32.16 o
  -3  10   4      748.85      797.66     64.57 o
  -2  10   4       31.35       34.28      1.81 o
  -1  10   4       17.43       13.85      0.86 o
   0  10   4      227.37      240.01      8.23 o
   1  10   4        1.14        0.45      0.41 o
   2  10   4       92.72       97.94      2.49 o
   3  10   4       23.19       23.42      1.09 o
   4  10   4       24.10       26.45      1.92 o
   5  10   4       27.87       29.05      1.98 o
   6  10   4       28.51       28.42      1.71 o
   7  10   4        5.64        4.23      0.48 o
   8  10   4       20.84       17.92      1.28 o
  -7  11   4       12.05       11.13      1.89 o
  -6  11   4        4.68        5.33      0.93 o
  -5  11   4      136.75      148.77     11.82 o
  -4  11   4       74.97       71.62      4.64 o
  -3  11   4       42.39       38.94      2.28 o
  -2  11   4       98.37      105.69      7.27 o
  -1  11   4      105.57      119.03      8.04 o
   0  11   4      270.23      286.77      8.79 o
   1  11   4       52.85       50.29      1.94 o
   2  11   4        4.89        7.59      0.57 o
   3  11   4       18.16       15.47      0.97 o
   4  11   4        8.96        6.97      0.55 o
   5  11   4        7.58        6.26      0.63 o
   6  11   4        9.31       10.14      0.75 o
   7  11   4        0.94        2.35      0.43 o
  -7  12   4        0.19        0.82      0.91 o
  -6  12   4       26.91       22.03      2.68 o
  -5  12   4        2.46        1.12      0.45 o
  -4  12   4        1.26        0.96      0.49 o
  -3  12   4      518.50      584.03     54.34 o
  -2  12   4     1306.78     1474.37    128.56 o
  -1  12   4      186.37      213.24      5.25 o
   0  12   4      124.55      133.49      3.78 o
   1  12   4       26.76       35.38      1.44 o
   2  12   4       15.68       12.14      0.81 o
   3  12   4        9.58        9.62      0.76 o
   4  12   4        2.09        2.04      0.49 o
   5  12   4       10.33        8.11      0.63 o
   6  12   4       16.36       17.42      1.56 o
   7  12   4        0.87        0.60      0.48 o
  -6  13   4        2.12        2.48      0.49 o
  -5  13   4       31.04       27.52      3.16 o
  -4  13   4       24.31       26.64      2.06 o
  -3  13   4       20.00       23.84      2.12 o
  -2  13   4        5.05        3.59      0.62 o
  -1  13   4        1.69        1.22      0.32 o
   0  13   4      286.20      339.81     10.58 o
   1  13   4        6.07        3.92      0.63 o
   2  13   4       13.42       15.25      1.36 o
   3  13   4       12.50       14.71      0.85 o
   4  13   4       67.59       59.59      3.40 o
   5  13   4        1.87        1.49      0.40 o
   6  13   4        4.67        2.55      0.60 o
  -6  14   4        0.15        0.46      0.55 o
  -5  14   4        6.11        5.92      0.71 o
  -4  14   4       12.98       14.09      2.29 o
  -3  14   4       26.89       26.48      2.09 o
  -2  14   4        2.45        3.55      0.64 o
  -1  14   4       24.71       27.70      1.90 o
   0  14   4        8.28        7.61      0.83 o
   1  14   4        7.17        6.40      0.55 o
   2  14   4        0.21        0.94      0.51 o
   3  14   4        3.73        1.87      0.64 o
   4  14   4        1.77        1.54      1.19 o
   5  14   4        0.61        0.87      0.33 o
  -5  15   4        0.35        0.39      0.50 o
  -4  15   4        3.30        1.83      0.51 o
  -3  15   4       34.92       32.90      3.36 o
  -2  15   4        6.78        5.81      0.62 o
  -1  15   4        3.71        4.08      1.04 o
   0  15   4        2.30        1.98      0.56 o
   1  15   4        0.63        0.35      0.32 o
   2  15   4       14.43       12.15      0.82 o
   3  15   4        0.87        0.82      0.43 o
   4  15   4       16.96       14.63      1.71 o
  -3  16   4        0.67        2.20      0.53 o
  -2  16   4        0.09        1.31      0.95 o
  -1  16   4        6.72        5.92      0.92 o
   0  16   4        1.87        1.24      0.49 o
   1  16   4        7.15        6.54      1.13 o
   2  16   4        5.58        6.08      0.66 o
   3  16   4        6.36        4.76      0.71 o
  -1  17   4       34.23       35.48      3.19 o
   0  17   4        0.21        1.32      0.68 o
 -10   1   5        2.50        1.64      0.55 o
  -9   1   5      138.80      134.74     11.91 o
  -8   1   5        8.85       11.50      1.01 o
  -7   1   5      138.28      142.97      7.50 o
  -6   1   5       49.56       45.83      3.24 o
  -5   1   5      100.16       91.75      4.28 o
  -4   1   5       61.40       61.62      2.77 o
  -3   1   5      442.05      466.17     16.28 o
  -2   1   5      130.08      145.42      2.84 o
  -1   1   5      313.59      287.98      4.11 o
   0   1   5      106.12      114.15      2.47 o
   1   1   5      135.14      125.10      3.54 o
   2   1   5      277.67      273.79      6.77 o
   3   1   5       69.02       64.03      2.62 o
   4   1   5       11.73        5.11      1.34 o
   5   1   5        0.28       -0.59      0.59 o
   6   1   5      396.39      440.71      6.13 o
   7   1   5        0.01        0.73      0.52 o
   8   1   5       30.24       38.10      1.78 o
   9   1   5        1.33        1.36      0.70 o
 -10   2   5        3.78        3.28      0.76 o
  -9   2   5        5.58        4.02      0.89 o
  -8   2   5        4.78        5.42      0.63 o
  -7   2   5       22.38       16.30      1.20 o
  -6   2   5       64.53       60.29      2.14 o
  -5   2   5       82.65       77.68      4.13 o
  -4   2   5     1280.94     1409.56     62.36 o
  -3   2   5      980.99     1182.51     52.40 o
  -2   2   5       19.55       18.85      0.95 o
  -1   2   5     3532.39     3961.86     61.04 o
   0   2   5      197.92      179.01      6.39 o
   1   2   5        3.14        7.02      0.40 o
   2   2   5      245.80      259.43      6.46 o
   3   2   5       10.90        6.99      0.63 o
   4   2   5     1381.27     1368.51     34.37 o
   5   2   5       10.00       10.47      0.95 o
   6   2   5        7.38        7.75      0.89 o
   7   2   5        2.32        1.22      0.84 o
   8   2   5        3.38        2.24      0.52 o
   9   2   5        0.22        1.08      1.25 o
 -10   3   5        2.25        2.37      0.71 o
  -9   3   5       64.91       55.15      3.82 o
  -8   3   5       21.19       22.85      1.45 o
  -7   3   5       13.37       12.49      0.68 o
  -6   3   5      127.58      127.44      5.02 o
  -5   3   5      284.30      284.26     13.30 o
  -4   3   5      152.86      180.40      9.07 o
  -3   3   5       15.14       28.69      1.56 o
  -2   3   5     1013.93     1071.32     39.13 o
  -1   3   5     1854.81     2073.04     96.37 o
   0   3   5     2466.86     2570.69     91.93 o
   1   3   5     1314.62     1330.56     50.47 o
   2   3   5      600.34      612.47     13.74 o
   3   3   5      193.37      200.41      4.20 o
   4   3   5       48.19       50.30      2.91 o
   5   3   5       46.45       48.84      3.43 o
   6   3   5      166.77      157.56      5.24 o
   7   3   5        1.29        1.56      0.61 o
   8   3   5        9.38        7.77      0.78 o
   9   3   5        0.04        0.30      0.60 o
  -9   4   5       10.63        8.21      1.22 o
  -8   4   5        0.73        1.04      0.49 o
  -7   4   5       35.47       33.55      2.15 o
  -6   4   5       18.39       18.38      0.95 o
  -5   4   5      160.89      171.18      7.44 o
  -4   4   5      173.43      179.04     10.02 o
  -3   4   5       85.46      109.95      5.81 o
  -2   4   5     1904.69     2309.39     79.86 o
  -1   4   5     3197.15     3607.46    144.32 o
   0   4   5      142.62      185.41      5.45 o
   1   4   5      120.90      107.97      4.54 o
   2   4   5       96.46       95.37      2.66 o
   3   4   5       55.99       52.02      1.38 o
   4   4   5       59.07       58.13      1.78 o
   5   4   5        0.64        1.18      0.35 o
   6   4   5      191.42      196.37      4.89 o
   7   4   5       29.32       37.06      2.12 o
   8   4   5        0.99        1.35      0.68 o
   9   4   5        1.14        1.55      0.57 o
  -9   5   5        4.38        3.24      1.17 o
  -8   5   5        9.99        7.84      0.50 o
  -7   5   5       13.24       10.41      0.68 o
  -6   5   5        8.60        8.60      0.72 o
  -5   5   5        4.19        4.93      0.52 o
  -4   5   5       35.21       42.93      3.70 o
  -3   5   5       14.61        7.12      0.68 o
  -2   5   5      135.37      160.72      7.09 o
  -1   5   5      163.02      170.92      9.22 o
   0   5   5      746.64      774.14     32.53 o
   1   5   5       71.18       76.45      3.14 o
   2   5   5      214.75      199.74      5.89 o
   3   5   5      247.45      263.41      8.66 o
   4   5   5       41.18       39.79      1.10 o
   5   5   5       26.55       23.24      1.16 o
   6   5   5        8.99        8.93      0.70 o
   7   5   5        1.33        0.92      0.79 o
   8   5   5       40.14       39.84      2.12 o
   9   5   5        0.02        0.95      0.68 o
  -9   6   5        0.26        0.71      0.46 o
  -8   6   5       37.06       33.49      1.82 o
  -7   6   5       64.66       65.63      3.05 o
  -6   6   5       18.43       19.88      1.63 o
  -5   6   5      122.71      123.33      4.67 o
  -4   6   5       64.99       92.81      3.86 o
  -3   6   5      720.81      753.96     35.50 o
  -2   6   5      245.77      291.97     15.62 o
  -1   6   5      257.74      281.05     14.61 o
   0   6   5       13.06       22.34      1.47 o
   1   6   5      303.03      284.92      9.48 o
   2   6   5      210.40      180.47      5.23 o
   3   6   5       40.94       42.27      1.34 o
   4   6   5      188.52      212.91      8.81 o
   5   6   5       71.06       80.25      3.39 o
   6   6   5       48.04       40.16      3.55 o
   7   6   5       11.43       11.11      0.99 o
   8   6   5        2.09        1.99      0.57 o
   9   6   5        0.74        2.22      1.23 o
  -9   7   5        1.71        2.53      0.53 o
  -8   7   5        1.82        1.45      0.33 o
  -7   7   5       31.32       25.53      1.66 o
  -6   7   5       51.99       52.69      2.32 o
  -5   7   5        1.75        2.39      0.52 o
  -4   7   5        6.21        5.84      0.42 o
  -3   7   5      108.64      103.32      6.29 o
  -2   7   5        8.03        8.77      0.92 o
  -1   7   5       76.97       77.37      5.14 o
   0   7   5      164.19      173.26      7.74 o
   1   7   5      159.64      160.70      8.72 o
   2   7   5      110.65      106.97      4.27 o
   3   7   5       80.31       85.74      2.94 o
   4   7   5        2.10        1.81      0.72 o
   5   7   5        6.58        4.73      0.54 o
   6   7   5       37.08       43.93      3.17 o
   7   7   5       14.84       19.22      1.30 o
   8   7   5        1.28        2.11      0.62 o
  -9   8   5        7.17        8.24      1.34 o
  -8   8   5        1.79        2.91      0.43 o
  -7   8   5       43.88       43.04      3.22 o
  -6   8   5       78.67       70.90      4.90 o
  -5   8   5       36.11       31.98      2.76 o
  -4   8   5        0.09        0.61      0.26 o
  -3   8   5      243.20      252.32     16.23 o
  -2   8   5       97.88       95.48      6.36 o
  -1   8   5       37.84       48.80      2.79 o
   0   8   5        5.53        4.13      0.56 o
   1   8   5      514.00      523.06     20.04 o
   2   8   5       61.83       54.09      2.80 o
   3   8   5        9.84        7.75      0.46 o
   4   8   5        0.21        0.56      0.34 o
   5   8   5        3.03        3.58      0.52 o
   6   8   5        2.01        4.02      0.63 o
   7   8   5       31.94       34.89      1.48 o
   8   8   5        0.06       -0.05      0.63 o
  -8   9   5        0.16        1.10      0.53 o
  -7   9   5       13.68       10.04      0.72 o
  -6   9   5       13.61       13.82      1.39 o
  -5   9   5        0.43       -0.01      0.53 o
  -4   9   5       48.84       53.32      4.82 o
  -3   9   5       39.91       38.71      4.35 o
  -2   9   5       58.70       53.59      4.01 o
  -1   9   5      976.39     1029.77     66.47 o
   0   9   5       66.83       64.62      2.75 o
   1   9   5        1.34       -0.27      0.33 o
   2   9   5        0.01        1.41      0.54 o
   3   9   5        3.91        5.33      0.55 o
   4   9   5        1.43        1.85      0.42 o
   5   9   5       12.45       11.59      0.75 o
   6   9   5       55.46       48.29      2.86 o
   7   9   5       16.33       17.06      1.19 o
   8   9   5        2.57        3.57      0.67 o
  -8  10   5        7.98        9.90      2.36 o
  -7  10   5        1.09        0.37      0.47 o
  -6  10   5        6.45        7.22      0.66 o
  -5  10   5       32.69       32.82      3.13 o
  -4  10   5        0.87        0.14      0.74 o
  -3  10   5      432.13      467.06     40.45 o
  -2  10   5      592.99      642.61     48.72 o
  -1  10   5      873.87      935.59     56.98 o
   0  10   5      332.87      333.23     14.51 o
   1  10   5        0.90        0.68      0.82 o
   2  10   5       10.71        8.24      0.55 o
   3  10   5       19.48       18.66      1.73 o
   4  10   5       30.84       31.78      1.96 o
   5  10   5        0.46        1.12      0.22 o
   6  10   5       41.35       38.76      1.87 o
   7  10   5        0.82        1.16      0.31 o
  -7  11   5        1.41        2.49      0.59 o
  -6  11   5        0.00        0.38      0.32 o
  -5  11   5        0.08        0.44      0.56 o
  -4  11   5       90.72       94.97      6.25 o
  -3  11   5      384.22      420.02     29.40 o
  -2  11   5        3.80        5.21      1.25 o
  -1  11   5        4.59        3.16      1.17 o
   0  11   5      708.19      763.90     32.05 o
   1  11   5       81.09       80.44      4.78 o
   2  11   5       27.39       23.04      1.89 o
   3  11   5        5.60        5.09      0.45 o
   4  11   5       35.97       32.44      3.63 o
   5  11   5        0.10        0.61      0.25 o
   6  11   5       19.62       18.21      1.35 o
   7  11   5        0.70        1.59      0.38 o
  -7  12   5        7.04        8.55      0.90 o
  -6  12   5       17.46       18.76      1.74 o
  -5  12   5       13.14       13.70      1.39 o
  -4  12   5       20.70       22.53      1.40 o
  -3  12   5       46.15       45.86      4.44 o
  -2  12   5       36.10       28.39      2.42 o
  -1  12   5      118.20      144.25     14.01 o
   0  12   5      172.81      173.53     12.18 o
   1  12   5        0.13        0.89      0.62 o
   2  12   5       12.03       13.10      0.91 o
   3  12   5        6.71        6.63      0.72 o
   4  12   5       46.67       41.39      4.14 o
   5  12   5        0.33        0.90      0.36 o
   6  12   5        1.73        2.38      0.96 o
  -6  13   5        0.02        0.73      0.55 o
  -5  13   5       17.07       15.92      2.08 o
  -4  13   5       31.11       32.10      2.99 o
  -3  13   5       13.62       13.09      0.87 o
  -2  13   5       59.09       60.26      4.76 o
  -1  13   5        2.22       -0.74      0.74 o
   0  13   5      136.64      127.12      5.91 o
   1  13   5       11.04        8.80      0.94 o
   2  13   5       58.99       51.70      4.28 o
   3  13   5      128.32      129.52      6.40 o
   4  13   5        1.79        1.19      0.34 o
   5  13   5        6.80        7.14      0.78 o
  -5  14   5       46.79       51.21      4.36 o
  -4  14   5        9.46       10.23      0.89 o
  -3  14   5        1.98        1.67      0.63 o
  -2  14   5        7.02        5.16      1.41 o
  -1  14   5        0.10        0.55      0.71 o
   0  14   5       86.25       79.97      4.12 o
   1  14   5        0.46        1.28      0.32 o
   2  14   5        0.00        0.24      0.36 o
   3  14   5        9.24        4.85      0.63 o
   4  14   5        7.42        6.01      0.68 o
   5  14   5        4.56        4.18      0.85 o
  -4  15   5        0.42        2.41      0.56 o
  -3  15   5        8.19        8.32      0.83 o
  -2  15   5       12.68       12.83      1.48 o
  -1  15   5       12.96       17.70      2.09 o
   0  15   5        9.57       10.18      0.92 o
   1  15   5       35.97       36.90      3.09 o
   2  15   5        0.15        1.07      0.43 o
   3  15   5       31.13       27.81      2.35 o
   4  15   5        0.50        3.02      0.75 o
  -3  16   5       51.74       64.54      5.66 o
  -2  16   5        6.09        5.92      0.79 o
  -1  16   5        0.25        1.21      0.40 o
   0  16   5        0.19        1.07      0.73 o
   1  16   5        0.10        1.06      0.38 o
   2  16   5        2.01        1.62      0.49 o
  -9   0   6       42.81       39.11      3.95 o
  -8   0   6       82.45       72.96      4.57 o
  -7   0   6     1874.60     1907.68    169.55 o
  -6   0   6        0.00       -0.95      0.95 o
  -5   0   6     1290.64     1375.91     72.59 o
  -4   0   6      431.44      454.95     19.72 o
  -3   0   6      198.96      191.00      8.42 o
  -2   0   6        9.13        7.53      0.87 o
  -1   0   6      419.89      483.12      9.84 o
   0   0   6     1015.30     1206.41     42.62 o
   1   0   6      104.98      129.64      6.83 o
   2   0   6      341.50      354.12     13.34 o
   3   0   6     1506.99     1651.23    118.49 o
   4   0   6       52.92       60.15      3.22 o
   5   0   6       36.77       43.95      3.26 o
   6   0   6      286.20      323.03     29.32 o
   7   0   6        2.54        3.06      1.02 o
   8   0   6       15.64       17.34      2.14 o
   9   0   6        6.69        3.47      1.19 o
  -9   1   6        0.68        0.13      0.29 o
  -8   1   6       23.80       20.11      1.03 o
  -7   1   6      854.90      878.92     39.48 o
  -6   1   6      142.40      142.78      7.82 o
  -5   1   6       80.36       67.13      5.60 o
  -4   1   6      100.90       92.51      3.43 o
  -3   1   6       26.76       23.08      1.48 o
  -2   1   6       44.78       46.11      1.22 o
  -1   1   6      285.52      271.60      4.98 o
   0   1   6      704.18      809.92     21.12 o
   1   1   6       28.83       24.61      1.61 o
   2   1   6       24.78       23.87      1.66 o
   3   1   6       89.70       97.26      2.95 o
   4   1   6       12.58        9.15      0.71 o
   5   1   6      150.08      157.55      4.03 o
   6   1   6       80.60      107.84      7.30 o
   7   1   6       25.28       26.57      1.34 o
   8   1   6        0.06        1.14      0.75 o
   9   1   6        4.07        4.90      1.67 o
  -9   2   6       24.41       20.40      1.74 o
  -8   2   6        0.89        1.61      0.32 o
  -7   2   6      160.42      163.08      7.47 o
  -6   2   6      166.25      173.22      7.77 o
  -5   2   6       18.35       14.91      1.29 o
  -4   2   6      210.18      214.98      9.18 o
  -3   2   6       21.43       32.35      1.53 o
  -2   2   6      159.52      185.05      2.94 o
  -1   2   6     1030.45     1235.77     19.58 o
   0   2   6      682.78      681.66     20.28 o
   1   2   6       20.35       22.41      1.32 o
   2   2   6      549.27      565.55     17.54 o
   3   2   6       12.38       13.02      0.92 o
   4   2   6       18.84       15.88      1.08 o
   5   2   6       30.08       24.51      1.84 o
   6   2   6      757.59      916.76     33.78 o
   7   2   6        0.11       -0.32      0.69 o
   8   2   6        8.87       11.10      1.03 o
   9   2   6        3.81        4.88      0.79 o
  -9   3   6       39.32       39.34      1.84 o
  -8   3   6      140.24      130.62      7.15 o
  -7   3   6      136.33      116.03      6.25 o
  -6   3   6      135.89      134.86      6.95 o
  -5   3   6        0.83        0.23      0.59 o
  -4   3   6       13.21       13.37      0.91 o
  -3   3   6       48.96       40.85      3.65 o
  -2   3   6      367.04      375.03      9.64 o
  -1   3   6       39.99       46.08      2.52 o
   0   3   6        6.93        5.56      0.94 o
   1   3   6        1.83        0.59      0.39 o
   2   3   6        5.73        7.76      0.62 o
   3   3   6      507.09      574.54     13.65 o
   4   3   6        1.97        0.38      0.24 o
   5   3   6      103.90      105.03      3.46 o
   6   3   6       86.67      104.02      6.50 o
   7   3   6        2.83        1.61      0.63 o
   8   3   6      134.06      138.23      5.38 o
   9   3   6        2.57        2.07      1.04 o
  -9   4   6        7.99        5.76      1.05 o
  -8   4   6       24.04       23.99      1.33 o
  -7   4   6        0.12        0.55      0.45 o
  -6   4   6       17.42       17.58      0.91 o
  -5   4   6        9.31        9.93      0.67 o
  -4   4   6       36.95       47.62      2.64 o
  -3   4   6      281.39      358.58     13.23 o
  -2   4   6        0.47       -0.77      0.77 o
  -1   4   6      122.90      122.00      4.25 o
   0   4   6     1015.17     1049.40     40.62 o
   1   4   6       70.68       74.55      2.85 o
   2   4   6        0.15        0.40      0.41 o
   3   4   6        6.14        7.06      0.61 o
   4   4   6       64.20       63.85      1.49 o
   5   4   6       60.32       54.02      2.39 o
   6   4   6      557.14      677.96     16.28 o
   7   4   6       12.04       12.16      0.93 o
   8   4   6        7.26        9.27      0.95 o
   9   4   6        2.90        2.37      0.63 o
  -9   5   6        1.41        1.18      0.37 o
  -8   5   6        8.90        8.30      0.68 o
  -7   5   6        3.87        1.63      0.43 o
  -6   5   6      109.99      113.88      4.25 o
  -5   5   6        4.20        6.38      0.93 o
  -4   5   6        0.78       -0.28      0.50 o
  -3   5   6      246.01      265.16      9.20 o
  -2   5   6      253.43      275.34      8.94 o
  -1   5   6      120.62      117.48      6.00 o
   0   5   6        0.58        3.07      0.86 o
   1   5   6      618.78      594.83     15.99 o
   2   5   6       44.21       40.20      1.38 o
   3   5   6       21.54       19.07      1.09 o
   4   5   6      108.49      105.91      3.29 o
   5   5   6        7.41       11.65      1.22 o
   6   5   6        9.93       16.29      1.03 o
   7   5   6        2.28        1.23      0.52 o
   8   5   6       21.35       17.73      1.16 o
  -9   6   6        0.76        0.74      0.40 o
  -8   6   6       14.21       12.47      1.47 o
  -7   6   6      141.93      142.07      6.61 o
  -6   6   6       20.58       22.32      1.21 o
  -5   6   6       21.11       15.13      1.15 o
  -4   6   6       41.23       42.49      2.41 o
  -3   6   6      193.57      204.91      7.89 o
  -2   6   6       26.95       24.04      1.74 o
  -1   6   6       58.53       65.32      3.12 o
   0   6   6      646.86      701.42     31.68 o
   1   6   6      223.76      210.26     11.00 o
   2   6   6        1.29        1.33      0.32 o
   3   6   6       61.27       67.34      2.52 o
   4   6   6       10.00       11.88      0.89 o
   5   6   6       19.90       22.46      1.03 o
   6   6   6       15.39       15.39      1.40 o
   7   6   6        0.06        1.23      0.36 o
   8   6   6        4.50        5.24      1.25 o
  -9   7   6       12.40        9.60      1.07 o
  -8   7   6        1.04        1.54      0.39 o
  -7   7   6      126.14      118.05      7.04 o
  -6   7   6       52.69       47.94      2.49 o
  -5   7   6        2.42        1.84      0.40 o
  -4   7   6      170.29      165.75     11.16 o
  -3   7   6       58.80       64.12      5.96 o
  -2   7   6      176.56      157.00     10.72 o
  -1   7   6      172.70      164.63      6.77 o
   0   7   6       32.86       35.15      1.59 o
   1   7   6      210.63      188.93      6.34 o
   2   7   6       40.05       40.82      1.58 o
   3   7   6       63.29       64.38      2.66 o
   4   7   6        2.60        6.87      0.99 o
   5   7   6        2.64        2.95      0.35 o
   6   7   6       19.49       24.39      1.02 o
   7   7   6        1.89        2.38      0.60 o
   8   7   6        3.54        3.33      0.77 o
  -8   8   6        0.81        1.05      0.47 o
  -7   8   6       25.50       21.66      1.61 o
  -6   8   6       27.62       32.20      2.28 o
  -5   8   6       45.01       38.93      1.97 o
  -4   8   6       89.66       90.82      6.32 o
  -3   8   6      265.96      236.40     11.51 o
  -2   8   6      214.19      200.77     14.86 o
  -1   8   6      488.33      442.54     23.91 o
   0   8   6       52.93       48.30      4.03 o
   1   8   6        4.71        3.90      0.74 o
   2   8   6      203.07      207.46      8.19 o
   3   8   6        0.17        0.28      0.69 o
   4   8   6        5.15        4.03      0.49 o
   5   8   6        0.76        0.75      0.51 o
   6   8   6        5.07        6.51      0.57 o
   7   8   6        0.18        0.42      0.76 o
   8   8   6        3.65        4.30      0.75 o
  -8   9   6        1.61        1.23      0.37 o
  -7   9   6        1.57        3.18      1.07 o
  -6   9   6       35.28       28.79      2.96 o
  -5   9   6        7.62        5.53      0.55 o
  -4   9   6       12.88       12.30      1.55 o
  -3   9   6      186.41      212.49     13.98 o
  -2   9   6       26.36       28.10      2.03 o
  -1   9   6      739.66      748.33     44.66 o
   0   9   6       25.49       28.58      2.42 o
   1   9   6       48.09       50.81      2.08 o
   2   9   6        8.29        5.58      0.98 o
   3   9   6       41.03       44.85      2.82 o
   4   9   6       30.71       25.75      1.83 o
   5   9   6        0.28        2.02      0.51 o
   6   9   6        8.43        8.62      0.62 o
   7   9   6       10.61        9.68      0.91 o
  -7  10   6        3.04        2.98      0.43 o
  -6  10   6       14.70       14.36      1.20 o
  -5  10   6       62.45       62.59      4.76 o
  -4  10   6        0.45        1.37      0.85 o
  -3  10   6      334.29      329.99     27.24 o
  -2  10   6      720.18      806.52     62.33 o
  -1  10   6      123.36      122.65      5.27 o
   0  10   6       38.03       36.49      1.91 o
   1  10   6       67.80       71.42      2.53 o
   2  10   6       14.53       16.03      0.87 o
   3  10   6       15.94       15.00      0.83 o
   4  10   6       35.04       33.74      2.08 o
   5  10   6        3.08        3.90      0.39 o
   6  10   6        7.52        5.89      0.64 o
   7  10   6        0.72        1.50      0.83 o
  -7  11   6       50.31       53.19      6.30 o
  -6  11   6       12.41       12.95      1.46 o
  -5  11   6        0.95        2.02      0.48 o
  -4  11   6      110.97      114.98      8.45 o
  -3  11   6        1.88        1.63      0.61 o
  -2  11   6      155.42      152.79     13.15 o
  -1  11   6      455.60      481.67     31.58 o
   0  11   6       84.67       84.05      4.38 o
   1  11   6      118.36      125.62      7.83 o
   2  11   6      255.95      286.22     13.78 o
   3  11   6       13.19       13.68      1.05 o
   4  11   6       38.31       35.58      2.11 o
   5  11   6        8.35        6.70      1.07 o
   6  11   6       13.17       11.56      0.97 o
  -6  12   6        7.10        5.80      0.78 o
  -5  12   6       14.26       11.09      1.62 o
  -4  12   6        0.22        1.78      1.07 o
  -3  12   6        3.23        3.23      0.60 o
  -2  12   6       52.27       48.24      4.26 o
  -1  12   6       41.54       44.28      3.50 o
   0  12   6      566.27      635.77     48.83 o
   1  12   6      105.71      125.15      9.88 o
   2  12   6        9.72        8.23      0.61 o
   3  12   6       15.02       12.76      1.17 o
   4  12   6        0.21        0.24      0.51 o
   5  12   6        0.73        1.02      0.46 o
   6  12   6        3.59        2.60      0.76 o
  -6  13   6        0.43        0.73      0.43 o
  -5  13   6        5.31        7.95      0.96 o
  -4  13   6        1.47        1.61      0.41 o
  -3  13   6       13.30       12.42      1.85 o
  -2  13   6        4.37        5.14      0.62 o
  -1  13   6       40.87       46.97      3.14 o
   0  13   6      161.82      165.09      7.10 o
   1  13   6        0.05        1.09      0.49 o
   2  13   6      134.69      140.27      9.15 o
   3  13   6       12.86       10.98      1.00 o
   4  13   6        0.41        0.55      0.46 o
   5  13   6        8.27        8.31      0.79 o
  -5  14   6       13.06       18.52      1.66 o
  -4  14   6        5.98        7.19      0.88 o
  -3  14   6        0.40        0.40      0.46 o
  -2  14   6       12.96       15.71      1.01 o
  -1  14   6       11.79        9.12      1.08 o
   0  14   6        4.16        3.81      0.66 o
   1  14   6        0.25        0.49      0.89 o
   2  14   6       63.22       61.40      4.33 o
   3  14   6        0.14        1.16      0.49 o
   4  14   6        0.42        1.49      0.32 o
  -4  15   6        0.00        0.58      0.57 o
  -3  15   6        1.06        1.52      0.55 o
  -2  15   6       23.02       24.75      2.14 o
  -1  15   6        2.12        1.21      0.42 o
   0  15   6        0.28        0.80      0.63 o
   1  15   6        4.94        4.70      1.01 o
   2  15   6        0.24        0.29      0.39 o
   3  15   6        0.00        0.55      0.45 o
  -1  16   6        0.09        0.57      1.16 o
   0  16   6       13.34       10.79      1.07 o
   1  16   6        7.53        8.60      0.94 o
  -9   1   7       17.40       14.16      1.89 o
  -8   1   7        0.28        0.10      0.35 o
  -7   1   7      279.99      277.55     15.04 o
  -6   1   7      131.05      139.00      7.35 o
  -5   1   7      368.18      396.52     16.06 o
  -4   1   7        8.08        5.61      0.56 o
  -3   1   7      323.89      355.01      7.61 o
  -2   1   7      430.27      461.30      6.12 o
  -1   1   7      146.81      179.57      3.49 o
   0   1   7       86.11       93.98      2.11 o
   1   1   7      709.83      774.19     24.16 o
   2   1   7      536.84      599.97     15.10 o
   3   1   7       35.41       43.85      1.54 o
   4   1   7        0.08        0.44      0.18 o
   5   1   7       34.01       35.21      2.63 o
   6   1   7       24.55       29.60      1.63 o
   7   1   7        0.72        0.87      0.92 o
   8   1   7       32.22       31.28      1.89 o
  -9   2   7        2.73        1.86      0.35 o
  -8   2   7        0.08        0.39      0.32 o
  -7   2   7      144.45      138.94      6.87 o
  -6   2   7       27.81       31.43      2.03 o
  -5   2   7      685.15      758.59     21.15 o
  -4   2   7      160.25      151.02      4.85 o
  -3   2   7       45.51       37.37      1.99 o
  -2   2   7       15.57       14.88      1.09 o
  -1   2   7      702.90      849.22     12.08 o
   0   2   7      376.81      388.02     11.95 o
   1   2   7        6.80        9.51      1.26 o
   2   2   7       34.17       30.89      1.66 o
   3   2   7        3.13        4.90      0.49 o
   4   2   7        0.02        0.00      0.31 o
   5   2   7        4.41        3.73      0.49 o
   6   2   7       96.68       88.44      5.28 o
   7   2   7       12.24        9.75      1.11 o
   8   2   7        7.49        5.36      0.83 o
  -9   3   7        0.52        0.91      0.39 o
  -8   3   7       79.80       81.98      3.81 o
  -7   3   7       17.74       18.75      1.01 o
  -6   3   7       16.29       17.29      0.98 o
  -5   3   7      111.13      128.72      5.57 o
  -4   3   7        9.10        8.66      0.65 o
  -3   3   7       14.32       12.84      0.94 o
  -2   3   7      548.68      653.07     14.27 o
  -1   3   7       10.35        9.97      0.74 o
   0   3   7        3.33        6.66      0.57 o
   1   3   7     1122.13     1271.25     40.23 o
   2   3   7      216.23      260.43      7.52 o
   3   3   7       23.85       16.96      0.80 o
   4   3   7       13.46       11.38      0.69 o
   5   3   7        7.52        5.56      0.52 o
   6   3   7       82.88       70.67      3.07 o
   7   3   7        1.09        0.91      0.70 o
   8   3   7       15.71       14.37      1.47 o
  -9   4   7        1.00        0.85      0.53 o
  -8   4   7        2.71        1.95      0.51 o
  -7   4   7        3.81        3.03      0.69 o
  -6   4   7       42.88       48.30      2.60 o
  -5   4   7        2.72        2.98      0.46 o
  -4   4   7       45.89       48.29      1.80 o
  -3   4   7      822.73      971.73     25.14 o
  -2   4   7       73.43       86.94      2.09 o
  -1   4   7        3.95        8.22      1.21 o
   0   4   7        2.86        3.42      0.36 o
   1   4   7      206.97      239.38      9.61 o
   2   4   7      110.01      108.35      3.57 o
   3   4   7       46.04       42.37      1.85 o
   4   4   7       11.14       13.95      0.70 o
   5   4   7        0.39       -0.28      0.56 o
   6   4   7        2.52        0.47      1.79 o
   7   4   7        4.31        6.05      0.87 o
   8   4   7       49.31       48.51      2.34 o
  -9   5   7       12.30       10.22      0.96 o
  -8   5   7       26.60       24.56      1.56 o
  -7   5   7        5.51        4.87      0.59 o
  -6   5   7        3.22        2.09      0.51 o
  -5   5   7      148.45      170.19      8.11 o
  -4   5   7        0.02        0.36      0.65 o
  -3   5   7       68.35       70.78      2.64 o
  -2   5   7       64.29       72.00      2.06 o
  -1   5   7      265.71      272.51     13.23 o
   0   5   7      313.96      315.56     12.17 o
   1   5   7     1052.02     1169.29     41.40 o
   2   5   7      172.85      162.09      5.86 o
   3   5   7       17.49       21.14      1.11 o
   4   5   7        0.06        0.40      0.23 o
   5   5   7       15.15       12.38      0.85 o
   6   5   7       15.85       18.50      1.01 o
   7   5   7        4.62        5.67      0.70 o
   8   5   7       62.20       72.41      3.97 o
  -9   6   7        0.28        1.52      0.36 o
  -8   6   7       10.80        8.68      1.07 o
  -7   6   7       14.51       17.07      1.09 o
  -6   6   7      104.03       98.75      5.53 o
  -5   6   7        0.73        0.56      0.76 o
  -4   6   7       61.84       64.11      4.03 o
  -3   6   7        2.44        2.85      0.60 o
  -2   6   7        4.62        5.85      0.56 o
  -1   6   7       65.07       70.61      3.13 o
   0   6   7      128.08      125.32      4.70 o
   1   6   7      131.28      124.58      4.23 o
   2   6   7      193.85      199.44      8.28 o
   3   6   7       11.32        9.23      0.56 o
   4   6   7        0.96        0.75      0.23 o
   5   6   7        3.41        5.89      0.66 o
   6   6   7       20.90       19.27      1.30 o
   7   6   7        1.55        0.88      0.50 o
   8   6   7       14.15       13.67      1.31 o
  -8   7   7        5.91        4.30      0.76 o
  -7   7   7        2.42        1.62      0.75 o
  -6   7   7       12.37       15.73      1.22 o
  -5   7   7        1.63        0.68      0.51 o
  -4   7   7       21.80       32.13      2.96 o
  -3   7   7        0.25        0.67      0.61 o
  -2   7   7       38.53       41.63      3.73 o
  -1   7   7      110.83      122.10      3.41 o
   0   7   7       28.78       24.81      1.03 o
   1   7   7       48.33       45.58      3.36 o
   2   7   7        2.57        1.69      0.26 o
   3   7   7      341.00      350.09     11.86 o
   4   7   7       14.45       12.12      0.76 o
   5   7   7        3.78        3.62      0.44 o
   6   7   7        0.23        0.63      0.39 o
   7   7   7        0.00        1.70      0.60 o
  -8   8   7        0.37        0.95      0.52 o
  -7   8   7        6.64        5.43      1.19 o
  -6   8   7        2.23        1.52      0.42 o
  -5   8   7      180.44      170.40     13.14 o
  -4   8   7       24.37       18.24      1.15 o
  -3   8   7       39.38       37.57      1.82 o
  -2   8   7       25.56       31.33      2.36 o
  -1   8   7      401.24      417.62     15.98 o
   0   8   7       42.00       48.90      3.36 o
   1   8   7        4.98        4.74      1.01 o
   2   8   7       64.97       62.45      3.42 o
   3   8   7       12.15       10.83      0.78 o
   4   8   7        1.71        2.19      0.35 o
   5   8   7        0.87        0.83      0.24 o
   6   8   7        6.31        6.65      0.75 o
   7   8   7        0.90        0.86      0.58 o
  -8   9   7       33.63       29.70      2.33 o
  -7   9   7        6.29        4.91      0.91 o
  -6   9   7        9.77        8.51      0.69 o
  -5   9   7       29.35       26.93      1.72 o
  -4   9   7       93.78       98.34      6.93 o
  -3   9   7       18.78       23.35      1.62 o
  -2   9   7      146.99      155.28     11.42 o
  -1   9   7      158.73      166.14      6.52 o
   0   9   7       86.32       90.64      4.36 o
   1   9   7      736.70      823.19     37.71 o
   2   9   7       98.24       84.57      7.83 o
   3   9   7        2.73        3.06      0.51 o
   4   9   7        0.06        0.32      0.24 o
   5   9   7        0.02        0.59      0.41 o
   6   9   7        8.60        6.97      0.74 o
   7   9   7        1.14        1.62      0.74 o
  -7  10   7        3.94        4.13      0.66 o
  -6  10   7        4.68        4.50      0.68 o
  -5  10   7       26.18       22.70      2.41 o
  -4  10   7        0.22        1.02      0.40 o
  -3  10   7       87.96       87.29      5.73 o
  -2  10   7       57.29       54.75      4.84 o
  -1  10   7      420.76      434.17     25.94 o
   0  10   7      117.25      147.12      8.35 o
   1  10   7       16.25       12.58      0.94 o
   2  10   7        3.47        1.92      0.47 o
   3  10   7       12.33        8.85      0.75 o
   4  10   7        0.04       -0.15      0.55 o
   5  10   7       18.13       20.90      1.44 o
   6  10   7        0.13        0.99      0.72 o
  -7  11   7       19.30       22.59      2.68 o
  -6  11   7        9.99       11.63      0.91 o
  -5  11   7        1.89        0.86      0.54 o
  -4  11   7        0.43        1.60      0.60 o
  -3  11   7        0.70        1.20      0.88 o
  -2  11   7       85.87       80.98      6.21 o
  -1  11   7       18.49       19.20      1.43 o
   0  11   7        1.87        3.02      0.76 o
   1  11   7       97.62      119.58      6.17 o
   2  11   7      154.60      167.01      8.51 o
   3  11   7       10.93       10.92      0.73 o
   4  11   7        6.46        5.77      0.95 o
   5  11   7        0.01        0.62      0.70 o
   6  11   7       37.47       39.35      4.01 o
  -6  12   7        6.77        8.90      1.18 o
  -5  12   7        0.70        1.16      0.33 o
  -4  12   7        0.83        0.91      0.44 o
  -3  12   7        0.63        1.52      1.17 o
  -2  12   7       16.34       20.53      1.28 o
  -1  12   7       42.67       50.81      2.43 o
   0  12   7       35.47       35.31      3.31 o
   1  12   7       11.71       11.17      0.94 o
   2  12   7      272.82      304.27     13.89 o
   3  12   7        8.91        8.34      0.79 o
   4  12   7        3.24        2.54      0.49 o
   5  12   7       10.97        9.39      1.48 o
  -5  13   7        2.07        3.26      1.44 o
  -4  13   7       23.79       27.37      2.17 o
  -3  13   7        7.39        6.35      0.81 o
  -2  13   7        5.45        4.10      0.63 o
  -1  13   7       31.44       36.08      3.95 o
   0  13   7       13.87       10.68      1.33 o
   1  13   7       36.98       40.16      4.81 o
   2  13   7       13.45       12.58      1.36 o
   3  13   7        0.05        0.45      0.29 o
   4  13   7       25.61       23.97      1.53 o
  -4  14   7       19.64       23.73      2.32 o
  -3  14   7       23.31       28.42      1.78 o
  -2  14   7        1.29        0.78      0.54 o
  -1  14   7       41.48       43.57      3.01 o
   0  14   7        2.40        1.01      0.56 o
   1  14   7       21.39       22.72      1.84 o
   2  14   7      117.59      110.49     11.03 o
   3  14   7       12.42       10.79      1.21 o
  -3  15   7        8.03        8.70      0.75 o
  -2  15   7        4.75        5.08      0.85 o
  -1  15   7       31.73       35.89      2.72 o
   0  15   7        6.79        7.69      0.90 o
   1  15   7        5.26        5.76      0.68 o
   2  15   7       14.48       11.61      0.92 o
  -9   0   8        1.96        2.60      0.84 o
  -8   0   8       18.89       15.14      1.99 o
  -7   0   8      279.25      307.76     15.78 o
  -6   0   8       13.56        2.70      5.59 o
  -5   0   8     4180.31     4268.77    326.56 o
  -4   0   8       40.29       37.04      2.95 o
  -3   0   8      779.97      824.04     14.90 o
  -2   0   8        1.29        2.18      2.26 o
  -1   0   8       35.94       32.34      1.33 o
   0   0   8       12.90       13.00      0.80 o
   1   0   8     1049.17     1255.58     43.04 o
   2   0   8      153.66      176.79      7.36 o
   3   0   8        2.86        4.11      1.47 o
   4   0   8      155.47      149.11      5.45 o
   5   0   8       16.27       11.52      2.03 o
   6   0   8        0.01       -0.01      0.84 o
   7   0   8       10.53       11.00      1.33 o
   8   0   8        6.92        3.54      0.99 o
  -9   1   8        0.38        0.29      0.54 o
  -8   1   8        0.02        0.13      0.26 o
  -7   1   8       42.81       43.35      3.40 o
  -6   1   8      131.87      118.99      8.65 o
  -5   1   8      104.25      117.61      8.32 o
  -4   1   8       77.00       78.96      3.56 o
  -3   1   8      231.66      226.51      3.40 o
  -2   1   8      779.59      839.48     10.60 o
  -1   1   8        9.19        7.54      0.69 o
   0   1   8        0.39        0.30      0.32 o
   1   1   8       31.36       37.95      2.67 o
   2   1   8      434.54      482.29     13.20 o
   3   1   8        9.48        8.81      0.52 o
   4   1   8       19.98       25.79      1.22 o
   5   1   8       73.39       76.91      2.91 o
   6   1   8        2.24        1.48      0.62 o
   7   1   8        3.39        3.48      0.63 o
   8   1   8       12.60       14.45      1.14 o
  -9   2   8        0.06        0.63      0.51 o
  -8   2   8       17.45       19.39      1.20 o
  -7   2   8       71.16       75.48      3.25 o
  -6   2   8      169.67      172.20      8.19 o
  -5   2   8      872.49      973.73     35.27 o
  -4   2   8      614.05      706.61     22.41 o
  -3   2   8       63.83       55.09      1.51 o
  -2   2   8       51.14       46.31      1.98 o
  -1   2   8       33.15       36.70      1.56 o
   0   2   8      179.87      208.07      7.15 o
   1   2   8      319.72      344.98     10.76 o
   2   2   8      165.02      168.87      5.61 o
   3   2   8        0.61        1.69      0.42 o
   4   2   8       66.15       65.44      2.37 o
   5   2   8        3.52        3.11      0.50 o
   6   2   8        2.04        1.53      0.64 o
   7   2   8       19.16       18.99      1.52 o
   8   2   8       42.85       50.59      4.80 o
  -9   3   8        0.08        0.34      0.34 o
  -8   3   8        5.10        6.17      0.90 o
  -7   3   8       13.24       15.88      1.12 o
  -6   3   8      116.42      115.01      5.68 o
  -5   3   8        4.67        3.48      0.65 o
  -4   3   8        7.85        6.71      0.78 o
  -3   3   8       26.60       23.54      1.33 o
  -2   3   8        9.75       11.72      1.22 o
  -1   3   8       27.19       39.60      2.56 o
   0   3   8       38.48       39.64      1.92 o
   1   3   8       80.21       62.86      3.97 o
   2   3   8       25.62       26.80      1.36 o
   3   3   8       28.90       28.93      1.12 o
   4   3   8        9.30        7.69      0.56 o
   5   3   8       25.13       18.33      0.99 o
   6   3   8        0.00        0.58      0.63 o
   7   3   8       12.51        9.73      0.86 o
   8   3   8      143.95      161.99      6.76 o
  -9   4   8        5.67        6.99      0.88 o
  -8   4   8        1.26        1.17      0.33 o
  -7   4   8       13.46       15.74      1.04 o
  -6   4   8        1.46        0.83      0.31 o
  -5   4   8       53.63       45.56      2.16 o
  -4   4   8        5.20        8.39      1.20 o
  -3   4   8       33.43       22.89      1.32 o
  -2   4   8       30.17       27.55      1.76 o
  -1   4   8      150.48      169.95      7.89 o
   0   4   8       17.32       16.59      1.47 o
   1   4   8       29.19       23.89      1.51 o
   2   4   8      152.06      166.22      5.00 o
   3   4   8        7.15        6.13      0.57 o
   4   4   8       47.65       54.27      2.78 o
   5   4   8        0.63        0.24      0.33 o
   6   4   8       61.00       67.53      3.16 o
   7   4   8       30.31       28.09      1.61 o
   8   4   8       16.78       15.63      1.41 o
  -8   5   8       10.15        7.91      0.80 o
  -7   5   8        3.49        4.49      0.82 o
  -6   5   8       48.84       46.30      2.71 o
  -5   5   8       77.15       83.19      4.09 o
  -4   5   8      104.47      111.77      3.12 o
  -3   5   8        3.27        3.01      0.40 o
  -2   5   8        5.95        4.90      0.49 o
  -1   5   8       77.73       63.72      3.85 o
   0   5   8       87.12       93.17      3.73 o
   1   5   8        0.04       -0.08      0.25 o
   2   5   8      203.08      220.79      7.25 o
   3   5   8      252.54      257.81      6.65 o
   4   5   8       18.93       22.50      1.54 o
   5   5   8        4.75        3.66      0.49 o
   6   5   8        0.60        0.77      0.79 o
   7   5   8        4.64        7.85      0.95 o
  -8   6   8        7.30        7.52      0.67 o
  -7   6   8        0.03        1.09      0.28 o
  -6   6   8        0.10        0.63      0.27 o
  -5   6   8      288.32      252.89      9.42 o
  -4   6   8       26.14       17.91      1.09 o
  -3   6   8       13.69        8.76      0.64 o
  -2   6   8       19.95       22.78      1.26 o
  -1   6   8       79.95       90.37      2.99 o
   0   6   8        1.03        1.02      0.50 o
   1   6   8        0.25        0.00      0.34 o
   2   6   8       25.88       21.16      1.05 o
   3   6   8       36.34       36.20      1.75 o
   4   6   8       15.61       12.33      1.21 o
   5   6   8        0.53        2.03      0.41 o
   6   6   8        0.10        0.81      0.63 o
   7   6   8        1.84        1.72      0.42 o
  -8   7   8        1.69        1.74      0.49 o
  -7   7   8      105.02      103.34      8.34 o
  -6   7   8       10.11       11.29      0.95 o
  -5   7   8       25.57       29.68      1.64 o
  -4   7   8       16.97       14.63      1.56 o
  -3   7   8       29.72       19.48      1.51 o
  -2   7   8      117.29      114.52      3.81 o
  -1   7   8       51.50       47.23      2.79 o
   0   7   8        4.87        4.77      0.64 o
   1   7   8       39.98       32.83      2.04 o
   2   7   8       10.95       10.46      0.60 o
   3   7   8       27.58       24.10      1.22 o
   4   7   8       24.40       26.45      1.55 o
   5   7   8        4.53        2.72      0.34 o
   6   7   8        3.38        3.28      0.61 o
   7   7   8        0.00        2.78      0.75 o
  -7   8   8       15.54       16.01      1.15 o
  -6   8   8        0.61        0.06      0.67 o
  -5   8   8       63.86       58.40      4.28 o
  -4   8   8       11.28       17.05      1.08 o
  -3   8   8       29.40       27.37      1.90 o
  -2   8   8        6.30        7.58      0.73 o
  -1   8   8       67.39       75.64      2.82 o
   0   8   8      227.89      240.36     10.98 o
   1   8   8      552.25      595.95     19.51 o
   2   8   8       98.02       93.49      5.66 o
   3   8   8        6.39        6.94      0.95 o
   4   8   8       54.74       53.69      3.29 o
   5   8   8       13.25       14.47      0.91 o
   6   8   8        1.59        2.70      0.40 o
   7   8   8        0.47       -0.03      0.47 o
  -7   9   8        0.00        0.69      0.46 o
  -6   9   8        2.18        0.48      0.97 o
  -5   9   8       67.22       59.44      5.76 o
  -4   9   8        3.85        6.53      0.65 o
  -3   9   8      116.04      117.61      9.07 o
  -2   9   8       49.93       43.19      4.58 o
  -1   9   8      126.53      132.12      5.61 o
   0   9   8      156.54      172.33     10.46 o
   1   9   8      174.00      184.72      5.11 o
   2   9   8        7.06        5.64      1.00 o
   3   9   8        1.96        1.96      0.56 o
   4   9   8        7.02        6.71      0.65 o
   5   9   8        0.81        1.34      0.35 o
   6   9   8        0.83        1.54      0.56 o
  -7  10   8       22.47       23.57      1.86 o
  -6  10   8        6.46        7.21      1.33 o
  -5  10   8       20.00       24.37      2.37 o
  -4  10   8      126.90      116.95     11.04 o
  -3  10   8        3.13        1.52      0.94 o
  -2  10   8      208.38      218.30     14.55 o
  -1  10   8       53.73       58.16      3.94 o
   0  10   8       14.91       16.13      1.89 o
   1  10   8      133.42      134.70     10.34 o
   2  10   8        2.46        1.36      0.64 o
   3  10   8       12.88       12.14      0.88 o
   4  10   8       23.00       22.24      2.02 o
   5  10   8        8.79        8.40      0.67 o
   6  10   8        0.00        0.78      0.72 o
  -6  11   8       26.53       33.84      2.84 o
  -5  11   8        1.03        0.71      0.44 o
  -4  11   8        0.00        0.27      0.48 o
  -3  11   8       22.80       24.95      1.41 o
  -2  11   8        6.18        6.41      0.92 o
  -1  11   8        7.08        6.30      0.83 o
   0  11   8      225.41      252.63     13.76 o
   1  11   8      125.99      126.50      6.57 o
   2  11   8       73.52       85.93      7.39 o
   3  11   8       61.25       66.83      5.52 o
   4  11   8       31.49       33.00      3.73 o
   5  11   8        3.17        4.63      0.70 o
  -5  12   8       76.09      105.87     10.10 o
  -4  12   8        9.48        9.67      0.81 o
  -3  12   8        3.71        2.38      0.52 o
  -2  12   8        0.15       -0.75      0.75 o
  -1  12   8        9.15        8.74      0.77 o
   0  12   8        0.16       -0.25      0.74 o
   1  12   8        0.40        0.17      0.76 o
   2  12   8       20.67       20.37      1.48 o
   3  12   8       10.82       12.31      0.95 o
   4  12   8       28.37       26.52      1.26 o
  -4  13   8        0.00       -0.62      0.62 o
  -3  13   8        2.19        1.83      0.42 o
  -2  13   8        0.86        2.49      0.65 o
  -1  13   8        6.56        5.55      0.71 o
   0  13   8       16.99       14.06      1.20 o
   1  13   8        8.36        9.87      0.99 o
   2  13   8      117.46      114.89      6.90 o
   3  13   8       11.13       10.78      1.29 o
   4  13   8       10.84        7.95      0.91 o
  -3  14   8        5.60        4.74      0.61 o
  -2  14   8        2.01        1.55      0.42 o
  -1  14   8        1.17        0.28      1.00 o
   0  14   8        1.37        1.43      0.73 o
   1  14   8        3.11        4.23      1.49 o
   2  14   8       12.08        8.51      0.84 o
  -8   1   9        4.81        3.19      0.69 o
  -7   1   9        3.21        2.62      0.50 o
  -6   1   9       24.40       27.09      1.76 o
  -5   1   9      201.11      195.53      5.62 o
  -4   1   9        6.00       17.16      1.72 o
  -3   1   9        1.79        0.57      0.98 o
  -2   1   9       23.98       24.98      0.82 o
  -1   1   9       20.33       22.32      1.02 o
   0   1   9        1.48        2.02      0.55 o
   1   1   9       31.09       37.44      1.49 o
   2   1   9        3.12        3.61      0.54 o
   3   1   9       47.12       48.90      1.53 o
   4   1   9       14.73       17.73      1.12 o
   5   1   9        1.08        1.08      0.44 o
   6   1   9        1.21        1.74      0.63 o
   7   1   9        1.80        1.07      0.89 o
  -8   2   9        0.00        1.18      0.38 o
  -7   2   9        9.02        8.35      0.62 o
  -6   2   9       54.73       54.67      2.57 o
  -5   2   9      229.40      241.05      6.50 o
  -4   2   9      121.20      134.50      3.12 o
  -3   2   9     1543.41     1764.33     25.94 o
  -2   2   9      119.42      114.47      1.88 o
  -1   2   9        0.00       -0.12      0.31 o
   0   2   9      119.17      128.84      3.64 o
   1   2   9       17.69       15.38      1.39 o
   2   2   9        8.39        6.54      0.66 o
   3   2   9       76.19       91.42      1.90 o
   4   2   9       59.07       65.41      1.90 o
   5   2   9       18.87       22.53      1.25 o
   6   2   9        0.11       -0.02      0.57 o
   7   2   9        2.39        2.76      1.19 o
  -8   3   9        0.65        0.93      0.45 o
  -7   3   9        2.37        1.55      0.66 o
  -6   3   9      115.67      122.76      4.42 o
  -5   3   9        4.94        3.77      0.95 o
  -4   3   9       61.24       67.50      2.10 o
  -3   3   9       39.25       45.63      2.04 o
  -2   3   9       21.84       19.27      1.31 o
  -1   3   9       69.23       65.94      3.89 o
   0   3   9       66.87       70.44      3.68 o
   1   3   9       64.32       60.24      4.37 o
   2   3   9       48.60       52.49      2.16 o
   3   3   9      158.52      161.70      4.59 o
   4   3   9       12.92       12.16      0.95 o
   5   3   9        0.05       -0.10      0.89 o
   6   3   9        1.72        2.15      0.69 o
   7   3   9        3.49        1.85      0.44 o
  -8   4   9       25.01       22.65      1.36 o
  -7   4   9        5.25        2.33      0.38 o
  -6   4   9       42.70       48.89      2.67 o
  -5   4   9       15.72       11.20      0.74 o
  -4   4   9       26.36       27.76      1.34 o
  -3   4   9      159.62      191.83      5.35 o
  -2   4   9        3.27        3.89      0.54 o
  -1   4   9      251.60      251.98      7.49 o
   0   4   9       67.22       64.29      3.85 o
   1   4   9       14.52       11.86      0.61 o
   2   4   9        0.47        0.32      0.29 o
   3   4   9       62.44       57.02      2.64 o
   4   4   9       41.87       37.76      2.58 o
   5   4   9        7.12        7.46      0.63 o
   6   4   9        3.55        1.53      0.62 o
   7   4   9        0.31        0.88      0.56 o
  -8   5   9       13.18       13.66      0.98 o
  -7   5   9        8.25        8.19      0.71 o
  -6   5   9        1.35        1.24      0.51 o
  -5   5   9      100.10      102.66      3.04 o
  -4   5   9        0.39        0.81      0.70 o
  -3   5   9       48.23       50.46      2.45 o
  -2   5   9      163.35      173.85      5.06 o
  -1   5   9      159.39      160.86      6.46 o
   0   5   9        4.79        3.92      0.64 o
   1   5   9        5.75        6.27      0.65 o
   2   5   9        2.47        1.67      0.50 o
   3   5   9       22.02       25.40      1.68 o
   4   5   9        8.19        9.47      0.57 o
   5   5   9        0.80        1.69      0.34 o
   6   5   9        8.42       10.62      0.97 o
   7   5   9       10.97        9.67      1.06 o
  -8   6   9        0.34        1.83      0.97 o
  -7   6   9        1.15        0.40      0.47 o
  -6   6   9       20.54       16.69      1.25 o
  -5   6   9        4.34        5.15      0.47 o
  -4   6   9       64.02       66.00      2.87 o
  -3   6   9        1.46        1.65      0.63 o
  -2   6   9        7.31        8.91      0.77 o
  -1   6   9        0.03        0.71      0.55 o
   0   6   9        4.09        4.72      0.95 o
   1   6   9       15.28       15.13      0.64 o
   2   6   9      195.44      210.53      7.61 o
   3   6   9      328.66      395.34     14.13 o
   4   6   9       52.50       46.10      2.43 o
   5   6   9       20.18       22.54      1.83 o
   6   6   9        0.12        0.48      0.49 o
   7   6   9        0.35        1.34      0.56 o
  -7   7   9        6.84        5.60      0.71 o
  -6   7   9        1.42        3.23      0.74 o
  -5   7   9       17.13       20.43      1.52 o
  -4   7   9       56.71       50.55      2.66 o
  -3   7   9       47.83       45.14      2.94 o
  -2   7   9        1.08        1.08      0.94 o
  -1   7   9       67.01       67.77      4.10 o
   0   7   9       60.42       68.33      2.93 o
   1   7   9      326.75      373.18     15.59 o
   2   7   9       12.16       10.38      0.99 o
   3   7   9        0.39        1.08      0.67 o
   4   7   9       26.70       16.10      0.90 o
   5   7   9       73.33       72.37      4.93 o
   6   7   9        2.75        1.26      0.46 o
  -7   8   9        9.45        7.42      0.84 o
  -6   8   9       20.93       19.57      1.79 o
  -5   8   9        0.00        0.68      0.55 o
  -4   8   9       15.52       16.03      1.09 o
  -3   8   9      237.26      244.31      7.05 o
  -2   8   9        5.99        6.45      0.67 o
  -1   8   9       67.53       86.13      4.71 o
   0   8   9        8.36        5.75      0.67 o
   1   8   9        6.62        7.75      1.74 o
   2   8   9       44.34       53.14      2.68 o
   3   8   9      187.90      207.61      7.78 o
   4   8   9       30.41       33.39      2.86 o
   5   8   9        0.32        1.09      0.36 o
   6   8   9        0.02        1.01      0.47 o
  -7   9   9       13.63       11.50      0.89 o
  -6   9   9       14.68       13.27      1.12 o
  -5   9   9        4.97        5.44      1.20 o
  -4   9   9        2.33        1.20      0.46 o
  -3   9   9       14.51       13.37      1.76 o
  -2   9   9       56.95       56.89      3.98 o
  -1   9   9       33.52       29.21      1.55 o
   0   9   9      127.48      139.65      7.54 o
   1   9   9      205.55      227.14     14.47 o
   2   9   9        4.65        2.68      0.78 o
   3   9   9      108.94      103.97      5.57 o
   4   9   9        0.96        0.48      0.43 o
   5   9   9        0.27        0.22      0.47 o
   6   9   9        0.40        2.21      0.95 o
  -6  10   9        7.07        8.39      0.85 o
  -5  10   9        7.86       10.23      1.16 o
  -4  10   9        0.31        0.63      0.34 o
  -3  10   9       34.93       31.38      2.38 o
  -2  10   9       11.66       10.87      1.03 o
  -1  10   9       44.03       49.96      3.28 o
   0  10   9        0.99        0.53      0.60 o
   1  10   9       32.04       26.58      1.39 o
   2  10   9        5.08        9.21      1.28 o
   3  10   9        9.24        5.98      0.57 o
   4  10   9        1.36        0.77      0.46 o
   5  10   9        0.08        1.09      0.39 o
  -5  11   9       16.98       22.91      2.23 o
  -4  11   9        0.37        1.08      1.02 o
  -3  11   9        8.73        7.63      1.45 o
  -2  11   9        4.48        5.23      1.29 o
  -1  11   9        0.08       -0.42      0.53 o
   0  11   9       26.76       26.38      1.32 o
   1  11   9        5.67        6.37      0.86 o
   2  11   9        0.23        0.29      0.66 o
   3  11   9       26.66       26.97      2.47 o
   4  11   9        1.16        1.48      0.42 o
  -4  12   9       16.79       24.36      2.92 o
  -3  12   9       22.51       21.19      1.30 o
  -2  12   9       14.60       21.41      2.03 o
  -1  12   9        3.80        3.95      0.65 o
   0  12   9        6.06        6.70      0.84 o
   1  12   9        0.00        1.04      0.56 o
   2  12   9        8.50        8.49      1.09 o
   3  12   9       19.41       24.96      1.87 o
   4  12   9       61.21       66.31      5.93 o
  -3  13   9        6.93        6.71      0.77 o
  -2  13   9       10.29       12.13      1.18 o
  -1  13   9        1.91        2.05      0.49 o
   0  13   9        0.22        1.55      0.93 o
   1  13   9        6.27        8.14      0.71 o
   2  13   9        2.23        1.27      0.41 o
  -1  14   9        2.34        2.73      0.57 o
   0  14   9        8.86       10.82      1.25 o
  -8   0  10       37.20       35.78      3.90 o
  -7   0  10       10.53        7.93      1.32 o
  -6   0  10        0.97       -1.17      2.56 o
  -5   0  10      148.23      148.96      4.66 o
  -4   0  10      117.69      124.96      3.65 o
  -3   0  10      678.23      682.45     31.29 o
  -2   0  10       24.73       24.08      2.98 o
  -1   0  10      153.53      172.36      7.98 o
   0   0  10      182.52      186.00      6.24 o
   1   0  10       40.58       42.20      2.98 o
   2   0  10        1.33        1.39      0.41 o
   3   0  10      193.24      240.08      6.78 o
   4   0  10       85.85       92.37      5.23 o
   5   0  10       18.32       15.05      1.24 o
   6   0  10       19.53       16.03      1.52 o
   7   0  10        0.12        0.84      0.71 o
  -8   1  10        2.06        3.43      0.47 o
  -7   1  10        0.48        0.21      0.49 o
  -6   1  10       22.36       24.19      1.22 o
  -5   1  10      359.96      425.38      9.58 o
  -4   1  10        0.03       -1.60      1.60 o
  -3   1  10     1140.25     1261.55     26.81 o
  -2   1  10      306.29      333.71      3.59 o
  -1   1  10      320.73      334.45      7.93 o
   0   1  10      111.45      120.15      4.78 o
   1   1  10        3.57        3.90      0.54 o
   2   1  10       13.43       13.72      0.64 o
   3   1  10      203.02      220.15      5.34 o
   4   1  10       46.91       39.72      1.69 o
   5   1  10        5.76        7.07      0.70 o
   6   1  10        0.24        0.98      0.84 o
   7   1  10       10.04        6.23      0.98 o
  -8   2  10       16.35       20.34      1.56 o
  -7   2  10       20.34       23.48      1.49 o
  -6   2  10       12.36        9.97      0.74 o
  -5   2  10        0.66        0.20      0.27 o
  -4   2  10      318.80      335.81      5.49 o
  -3   2  10       55.19       57.23      2.63 o
  -2   2  10       38.14       47.59      2.61 o
  -1   2  10      229.39      230.52      6.53 o
   0   2  10       15.55       15.79      1.02 o
   1   2  10       35.05       39.49      2.06 o
   2   2  10        7.22        6.29      0.50 o
   3   2  10        0.32        0.91      0.35 o
   4   2  10       10.86       10.90      0.91 o
   5   2  10       13.88       13.49      1.04 o
   6   2  10        0.21        0.84      0.61 o
   7   2  10        1.73        2.52      0.84 o
  -8   3  10        8.34        8.09      0.86 o
  -7   3  10        5.33        6.00      0.65 o
  -6   3  10       13.23       12.83      0.80 o
  -5   3  10        0.15        2.34      0.72 o
  -4   3  10        0.57       -0.56      0.56 o
  -3   3  10      658.96      703.17     13.96 o
  -2   3  10       38.44       43.95      1.69 o
  -1   3  10        1.92        1.32      0.89 o
   0   3  10       65.03       66.33      3.87 o
   1   3  10       74.12       73.48      3.86 o
   2   3  10        2.41        1.94      0.29 o
   3   3  10        4.95        2.57      0.40 o
   4   3  10        4.66        4.75      0.56 o
   5   3  10        0.08        1.75      0.54 o
   6   3  10        0.67        2.59      0.51 o
   7   3  10        3.78        2.36      0.57 o
  -8   4  10       12.36       15.10      1.35 o
  -7   4  10        1.70        2.84      0.56 o
  -6   4  10       35.96       32.83      1.68 o
  -5   4  10       65.22       65.86      2.43 o
  -4   4  10       32.50       29.68      1.49 o
  -3   4  10       25.42       29.01      1.51 o
  -2   4  10        5.96        6.41      1.32 o
  -1   4  10      103.63       96.14      6.36 o
   0   4  10        0.37        0.88      0.59 o
   1   4  10       12.75       13.30      1.00 o
   2   4  10        4.69        2.96      0.42 o
   3   4  10        0.10       -0.14      0.57 o
   4   4  10        6.95        7.12      0.54 o
   5   4  10        3.66        2.18      0.80 o
   6   4  10        0.14        0.05      0.30 o
  -7   5  10        7.88        8.42      0.77 o
  -6   5  10       53.49       57.33      3.42 o
  -5   5  10        0.07        0.04      0.38 o
  -4   5  10       17.61       20.83      1.21 o
  -3   5  10      261.44      234.31      7.69 o
  -2   5  10      181.07      171.13      8.38 o
  -1   5  10       47.36       52.01      3.55 o
   0   5  10        0.13        0.76      0.61 o
   1   5  10        7.75        6.55      0.53 o
   2   5  10        5.26        5.11      0.62 o
   3   5  10        6.77        6.44      0.59 o
   4   5  10       41.92       46.00      2.33 o
   5   5  10       36.02       34.47      1.65 o
   6   5  10        2.78        1.76      0.46 o
  -7   6  10       15.71       18.88      1.43 o
  -6   6  10        1.97        2.31      1.30 o
  -5   6  10       26.34       23.22      1.22 o
  -4   6  10       28.46       23.22      1.78 o
  -3   6  10      175.80      165.80      4.81 o
  -2   6  10        1.69        0.18      0.74 o
  -1   6  10        8.14        7.97      1.16 o
   0   6  10        5.73        5.72      0.64 o
   1   6  10        2.18        2.41      0.53 o
   2   6  10       23.96       25.01      2.71 o
   3   6  10       15.88       11.04      0.81 o
   4   6  10        0.03        0.28      0.36 o
   5   6  10        8.87        9.67      1.68 o
   6   6  10        0.22        0.70      0.95 o
  -7   7  10        0.01        0.17      0.43 o
  -6   7  10        0.02        0.37      0.53 o
  -5   7  10       79.79       74.28      5.46 o
  -4   7  10        0.16        1.62      0.66 o
  -3   7  10       13.98       10.79      0.91 o
  -2   7  10        2.04        2.19      0.68 o
  -1   7  10       96.36      104.24      5.16 o
   0   7  10       50.24       56.79      3.02 o
   1   7  10        2.30       -0.06      1.08 o
   2   7  10       62.17       71.84      2.80 o
   3   7  10       56.78       57.36      2.79 o
   4   7  10        3.68        3.90      0.78 o
   5   7  10        0.41        0.18      0.31 o
   6   7  10       11.58        6.59      1.27 o
  -6   8  10        0.00        1.90      0.51 o
  -5   8  10        4.76        6.58      1.04 o
  -4   8  10        5.62        4.66      0.74 o
  -3   8  10        0.96        2.04      1.08 o
  -2   8  10       17.96       21.22      1.46 o
  -1   8  10       33.26       33.44      2.07 o
   0   8  10        5.96        4.54      0.68 o
   1   8  10       25.81       24.09      1.72 o
   2   8  10        2.49        3.07      0.57 o
   3   8  10      145.76      147.24      5.59 o
   4   8  10       39.49       42.35      4.01 o
   5   8  10        3.01        1.59      0.77 o
  -6   9  10        3.14        2.77      0.53 o
  -5   9  10       20.25       19.07      2.17 o
  -4   9  10       15.18       12.12      2.23 o
  -3   9  10       11.52        7.05      1.15 o
  -2   9  10       39.14       38.18      2.09 o
  -1   9  10       29.19       29.67      2.52 o
   0   9  10       26.54       24.56      1.92 o
   1   9  10       34.92       30.70      1.73 o
   2   9  10       25.63       26.23      1.80 o
   3   9  10       10.29       12.09      1.36 o
   4   9  10        4.78        3.12      0.54 o
   5   9  10        8.14        7.00      0.71 o
  -5  10  10       20.33       23.20      2.25 o
  -4  10  10       20.86       25.49      1.52 o
  -3  10  10        7.93        5.38      0.79 o
  -2  10  10       49.76       49.39      3.13 o
  -1  10  10       31.40       25.81      1.73 o
   0  10  10       59.34       65.24      4.42 o
   1  10  10        0.45        1.56      0.67 o
   2  10  10       15.86       13.71      1.55 o
   3  10  10       55.87       58.79      4.25 o
   4  10  10        5.44        5.01      0.86 o
  -4  11  10       15.50       14.35      1.62 o
  -3  11  10       15.14       19.99      1.31 o
  -2  11  10       31.97       29.04      1.72 o
  -1  11  10        0.13       -0.22      0.41 o
   0  11  10       10.07        8.54      1.28 o
   1  11  10        0.16        1.01      0.51 o
   2  11  10       31.76       37.10      3.34 o
   3  11  10        6.51        5.21      1.09 o
  -3  12  10       60.36       71.83      4.64 o
  -2  12  10        0.61        1.09      0.71 o
  -1  12  10       17.37       18.47      1.24 o
   0  12  10        0.24        0.65      0.59 o
   1  12  10        2.35        1.82      0.53 o
   2  12  10       37.81       38.86      3.13 o
  -1  13  10        3.86        3.21      0.48 o
   0  13  10        2.47        2.88      0.60 o
  -7   1  11       13.59       13.21      1.11 o
  -6   1  11        2.29        3.22      0.43 o
  -5   1  11       11.15        9.55      0.79 o
  -4   1  11       66.09       74.46      3.23 o
  -3   1  11       76.30       70.06      3.48 o
  -2   1  11        0.35        3.79      0.63 o
  -1   1  11      126.08      133.25      3.66 o
   0   1  11       11.78       14.18      0.73 o
   1   1  11       27.99       29.56      1.30 o
   2   1  11        8.66       11.95      0.67 o
   3   1  11        8.89        4.21      0.38 o
   4   1  11        6.71        6.56      0.86 o
   5   1  11        6.18        4.72      0.58 o
   6   1  11        1.51        2.43      0.56 o
  -7   2  11        1.22        0.49      0.35 o
  -6   2  11        6.71        6.43      0.64 o
  -5   2  11        0.22        0.07      0.26 o
  -4   2  11       14.34       14.15      0.92 o
  -3   2  11      264.69      273.77      4.34 o
  -2   2  11        0.09        1.29      0.36 o
  -1   2  11      393.68      417.13     18.41 o
   0   2  11       25.24       25.57      1.51 o
   1   2  11       15.98       17.32      1.06 o
   2   2  11       10.62        7.32      0.55 o
   3   2  11        0.09        0.97      0.48 o
   4   2  11        0.17        0.52      0.44 o
   5   2  11       22.45       19.64      1.51 o
   6   2  11       10.06        8.12      0.76 o
  -7   3  11        0.88        0.69      0.43 o
  -6   3  11        5.39        7.24      0.66 o
  -5   3  11        1.07        3.05      0.47 o
  -4   3  11        1.77        2.34      0.66 o
  -3   3  11        0.07       -0.55      0.55 o
  -2   3  11       93.52      110.18      4.40 o
  -1   3  11      465.07      526.32     18.80 o
   0   3  11       46.78       46.13      2.76 o
   1   3  11        1.33        0.63      0.35 o
   2   3  11        8.22        7.94      0.59 o
   3   3  11        0.13        0.55      0.32 o
   4   3  11        3.52        2.86      0.46 o
   5   3  11        0.41        1.29      0.46 o
   6   3  11        2.16        1.11      0.67 o
  -7   4  11       19.22       18.45      1.39 o
  -6   4  11        4.51        3.76      1.03 o
  -5   4  11        4.02        3.62      0.95 o
  -4   4  11       58.03       67.06      2.05 o
  -3   4  11       42.69       40.68      2.89 o
  -2   4  11        7.98        8.84      0.69 o
  -1   4  11        5.31        5.88      0.64 o
   0   4  11       69.07       68.93      3.41 o
   1   4  11       20.40       19.44      0.82 o
   2   4  11        7.76        9.21      0.87 o
   3   4  11        2.76        1.51      0.33 o
   4   4  11        4.16        6.55      0.59 o
   5   4  11        7.65        6.41      0.70 o
   6   4  11        0.80        1.46      0.45 o
  -7   5  11        5.78        6.13      0.56 o
  -6   5  11       27.41       31.74      1.79 o
  -5   5  11        0.40        1.12      0.54 o
  -4   5  11       26.84       24.02      1.49 o
  -3   5  11       29.63       27.65      1.67 o
  -2   5  11        4.96        4.90      0.81 o
  -1   5  11        8.50       10.01      1.07 o
   0   5  11        2.86        1.99      0.53 o
   1   5  11      112.59      130.97      8.06 o
   2   5  11        0.32        1.00      0.48 o
   3   5  11        0.78        0.50      0.27 o
   4   5  11        8.21        8.51      0.74 o
   5   5  11       23.56       26.28      2.28 o
  -6   6  11       31.19       32.22      1.77 o
  -5   6  11        8.65        7.50      0.77 o
  -4   6  11       12.08       10.58      0.95 o
  -3   6  11       24.66       20.51      1.16 o
  -2   6  11        0.05        1.05      0.41 o
  -1   6  11        4.72        3.45      0.68 o
   0   6  11        7.15        7.40      0.69 o
   1   6  11        0.71        0.42      0.61 o
   2   6  11        1.82        1.23      0.43 o
   3   6  11       70.21       73.95      3.92 o
   4   6  11        9.63        8.07      0.91 o
   5   6  11       67.25       66.05      7.12 o
  -6   7  11        9.48       10.13      0.97 o
  -5   7  11       30.46       32.92      1.96 o
  -4   7  11       10.37       10.69      0.94 o
  -3   7  11       13.45       14.00      1.09 o
  -2   7  11       16.70       14.03      0.95 o
  -1   7  11      154.53      173.85      7.11 o
   0   7  11        0.77        0.50      0.55 o
   1   7  11       28.98       30.47      1.47 o
   2   7  11        1.99        1.68      0.92 o
   3   7  11       48.85       48.03      2.53 o
   4   7  11       44.78       47.53      4.65 o
   5   7  11       62.38       71.72      7.39 o
  -5   8  11        1.16        1.20      0.41 o
  -4   8  11        2.43        1.66      0.56 o
  -3   8  11        1.27        1.99      0.94 o
  -2   8  11       25.98       26.38      1.55 o
  -1   8  11       13.76        9.66      0.84 o
   0   8  11        0.13        0.96      0.58 o
   1   8  11        8.71        5.69      0.92 o
   2   8  11       14.20       13.30      1.02 o
   3   8  11       22.21       19.24      1.33 o
   4   8  11        4.45        5.55      0.68 o
  -5   9  11        8.59        5.14      1.02 o
  -4   9  11        1.88        2.45      0.59 o
  -3   9  11       14.70       10.73      1.05 o
  -2   9  11        1.64        1.04      0.44 o
  -1   9  11       23.26       23.10      1.58 o
   0   9  11        9.39        8.04      0.69 o
   1   9  11        2.07        1.05      1.07 o
   2   9  11        3.27        2.31      0.50 o
   3   9  11       41.30       42.67      2.31 o
   4   9  11        1.75        2.56      0.72 o
  -4  10  11       13.10       12.27      1.17 o
  -3  10  11       56.24       57.83      3.93 o
  -2  10  11       11.09       11.43      0.97 o
  -1  10  11        7.17        6.90      0.91 o
   0  10  11        1.40        0.76      0.50 o
   1  10  11        5.27        5.20      0.68 o
   2  10  11        0.15        0.53      0.37 o
   3  10  11        2.25        2.47      0.49 o
  -3  11  11        0.44        1.32      0.66 o
  -2  11  11       10.05        9.73      1.29 o
  -1  11  11       73.32       76.98      6.32 o
   0  11  11        0.50        0.98      0.59 o
   1  11  11        1.46        2.41      0.65 o
   2  11  11        0.36        0.93      0.45 o
  -1  12  11        4.55        3.43      0.73 o
   0  12  11        5.79       11.25      0.89 o
  -7   0  12       83.48       89.71      6.71 o
  -6   0  12        4.38        4.03      0.73 o
  -5   0  12        0.00        1.51      1.37 o
  -4   0  12       24.76       28.01      2.20 o
  -3   0  12       20.42       22.42      1.82 o
  -2   0  12        0.85       -0.11      0.44 o
  -1   0  12        0.43        1.33      0.62 o
   0   0  12      170.75      191.97     10.48 o
   1   0  12        9.24       10.85      1.12 o
   2   0  12       10.14        7.70      2.07 o
   3   0  12       13.67       12.44      1.25 o
   4   0  12        1.39        1.73      0.94 o
   5   0  12        2.35        2.39      0.71 o
  -6   1  12       33.82       39.64      2.65 o
  -5   1  12        0.15        1.36      0.33 o
  -4   1  12        0.63        0.45      0.56 o
  -3   1  12      184.06      201.24      3.88 o
  -2   1  12      113.71      113.70      2.61 o
  -1   1  12      297.94      314.24     10.52 o
   0   1  12       46.80       46.46      2.85 o
   1   1  12       53.31       52.38      2.11 o
   2   1  12        0.64        0.60      0.39 o
   3   1  12        3.03        1.95      0.52 o
   4   1  12        1.64        1.47      0.38 o
   5   1  12       50.98       45.54      1.89 o
  -6   2  12        9.17        8.23      0.82 o
  -5   2  12       52.52       53.75      3.55 o
  -4   2  12       14.65       14.66      1.18 o
  -3   2  12       47.57       45.09      2.13 o
  -2   2  12       59.81       56.96      2.12 o
  -1   2  12      275.69      289.16     14.92 o
   0   2  12        5.58        6.63      0.72 o
   1   2  12      158.68      158.04      6.52 o
   2   2  12       71.53       83.84      2.91 o
   3   2  12        0.15        0.44      0.29 o
   4   2  12        4.79        5.24      0.58 o
   5   2  12        7.06        5.81      0.68 o
  -6   3  12        9.52       10.95      1.35 o
  -5   3  12        3.18        2.57      0.47 o
  -4   3  12       55.15       51.17      2.71 o
  -3   3  12        3.40        2.82      0.47 o
  -2   3  12       47.10       39.98      2.64 o
  -1   3  12      144.37      141.06     10.61 o
   0   3  12       18.57       16.13      0.88 o
   1   3  12       98.48      103.09      3.40 o
   2   3  12        0.02       -0.12      0.28 o
   3   3  12       19.46       22.97      0.98 o
   4   3  12        0.61        1.50      0.36 o
   5   3  12        0.43        1.03      0.38 o
  -6   4  12       18.30       21.66      1.72 o
  -5   4  12        0.85        1.63      0.39 o
  -4   4  12       42.64       40.01      1.82 o
  -3   4  12        5.91        3.41      0.39 o
  -2   4  12       23.26       17.96      1.00 o
  -1   4  12      397.75      412.07     19.49 o
   0   4  12       44.65       43.72      2.00 o
   1   4  12       34.59       33.02      1.66 o
   2   4  12        2.21        2.90      0.42 o
   3   4  12        5.59        5.14      0.43 o
   4   4  12        0.35        0.38      0.35 o
   5   4  12        9.84        7.17      1.41 o
  -6   5  12        0.84        1.70      0.49 o
  -5   5  12       20.67       20.37      2.17 o
  -4   5  12        0.01        0.46      0.49 o
  -3   5  12        0.01        0.33      0.40 o
  -2   5  12       21.89       18.18      1.11 o
  -1   5  12      128.22      129.18      3.16 o
   0   5  12       52.46       59.80      2.32 o
   1   5  12       21.56       20.98      1.46 o
   2   5  12        0.02        0.30      0.47 o
   3   5  12       10.87       13.12      1.13 o
   4   5  12        8.09        6.31      0.60 o
  -5   6  12        6.63       10.23      1.31 o
  -4   6  12        2.31        3.58      0.78 o
  -3   6  12       22.44       19.55      1.46 o
  -2   6  12        6.82        6.93      1.03 o
  -1   6  12        0.39        1.69      0.49 o
   0   6  12       11.70       11.16      0.90 o
   1   6  12        0.80        1.19      0.63 o
   2   6  12       13.90       15.30      1.27 o
   3   6  12        8.96        8.59      0.74 o
   4   6  12       20.54       19.16      1.90 o
  -5   7  12        0.12        0.25      0.32 o
  -4   7  12        0.03        1.52      0.97 o
  -3   7  12        9.34        5.80      0.66 o
  -2   7  12        2.93        1.42      0.45 o
  -1   7  12        1.61        1.20      0.50 o
   0   7  12        0.38        2.54      0.97 o
   1   7  12        0.22        0.56      0.49 o
   2   7  12        4.46        4.02      0.62 o
   3   7  12       10.97        9.19      0.80 o
   4   7  12        0.06        0.39      0.64 o
  -4   8  12        5.66        4.54      0.67 o
  -3   8  12       19.17       20.76      1.67 o
  -2   8  12        4.67        3.71      0.89 o
  -1   8  12        0.01       -0.19      0.70 o
   0   8  12       13.25       11.88      0.89 o
   1   8  12       30.32       35.57      1.81 o
   2   8  12        2.39        2.21      0.40 o
   3   8  12        4.88        3.09      0.64 o
  -4   9  12        0.53        0.45      0.48 o
  -3   9  12        2.79        3.13      0.63 o
  -2   9  12        7.12        5.64      1.00 o
  -1   9  12        3.67        4.39      0.80 o
   0   9  12        8.52        9.72      1.27 o
   1   9  12        0.10        1.25      0.48 o
   2   9  12        5.18        4.62      0.64 o
  -2  10  12       17.50       24.26      1.83 o
  -1  10  12        0.01        0.23      0.48 o
   0  10  12        0.51        0.81      0.60 o
   1  10  12       17.33       15.26      1.22 o
  -5   1  13       27.75       30.39      1.70 o
  -4   1  13        2.41        0.60      0.27 o
  -3   1  13        5.17        5.63      0.61 o
  -2   1  13        8.74        7.48      0.83 o
  -1   1  13        0.78        0.85      0.70 o
   0   1  13        0.37        0.62      0.48 o
   1   1  13       73.81       65.51      2.65 o
   2   1  13        3.69        1.87      0.37 o
   3   1  13       10.12        8.39      0.58 o
   4   1  13        3.75        2.30      0.46 o
  -5   2  13        2.02        2.09      1.11 o
  -4   2  13       14.38       12.23      0.99 o
  -3   2  13       14.82       14.68      0.83 o
  -2   2  13        4.35        4.65      0.58 o
  -1   2  13       83.09       68.39      4.24 o
   0   2  13        4.93        5.39      0.75 o
   1   2  13       10.99        9.17      0.64 o
   2   2  13        0.75        2.49      0.45 o
   3   2  13        0.02        0.71      0.37 o
   4   2  13        0.51        0.90      0.50 o
  -5   3  13        1.06        2.09      0.88 o
  -4   3  13        2.59        3.30      0.41 o
  -3   3  13        1.62        0.64      0.52 o
  -2   3  13        0.00        0.69      0.34 o
  -1   3  13        0.36       -0.23      0.41 o
   0   3  13        2.43        1.89      0.37 o
   1   3  13      155.76      160.41      4.98 o
   2   3  13        0.83        0.16      0.50 o
   3   3  13        2.07        3.03      0.70 o
   4   3  13        1.26        1.75      0.49 o
  -5   4  13       12.83       16.91      1.72 o
  -4   4  13        0.94        1.91      0.56 o
  -3   4  13        0.87        2.37      0.77 o
  -2   4  13        2.97        3.16      0.77 o
  -1   4  13        4.54        3.36      0.69 o
   0   4  13       12.13       13.43      1.49 o
   1   4  13       57.09       56.63      2.65 o
   2   4  13       11.57        8.06      0.61 o
   3   4  13        4.07        4.53      0.61 o
   4   4  13        0.43        1.67      0.52 o
  -5   5  13        3.10        3.21      0.49 o
  -4   5  13        0.15       -0.07      0.49 o
  -3   5  13       11.61       10.42      0.99 o
  -2   5  13       57.63       54.37      3.08 o
  -1   5  13        3.33        2.38      0.70 o
   0   5  13        7.60        7.54      0.88 o
   1   5  13        2.20        3.01      0.72 o
   2   5  13        4.06        4.42      0.82 o
   3   5  13       41.97       39.89      2.89 o
  -4   6  13       66.03       84.73      4.51 o
  -3   6  13       11.43        6.70      1.18 o
  -2   6  13        1.31        1.22      0.87 o
  -1   6  13       26.07       27.78      1.68 o
   0   6  13        1.43        1.15      0.48 o
   1   6  13       84.96       98.87      4.65 o
   2   6  13        3.77        3.39      0.50 o
   3   6  13        0.02        0.63      0.69 o
  -3   7  13        5.46        5.52      0.70 o
  -2   7  13        0.01        0.69      0.55 o
  -1   7  13        0.90        0.94      0.46 o
   0   7  13        0.03        1.77      0.57 o
   1   7  13       11.13       10.04      0.90 o
   2   7  13        0.77        1.58      0.80 o
  -3   8  13        1.42        1.15      0.62 o
  -2   8  13        2.56        1.85      0.59 o
  -1   8  13        2.10        1.43      0.46 o
   0   8  13        8.64        8.73      0.82 o
   1   8  13        1.59        1.59      0.59 o
  -4   0  14       51.67       60.23      9.21 o
  -3   0  14        0.06        2.12      1.91 o
  -2   0  14        8.67        7.88      1.93 o
  -1   0  14       31.15       25.10      3.81 o
   0   0  14       39.64       34.99      3.18 o
   1   0  14        9.87        9.37      1.73 o
   2   0  14       48.15       46.91      2.68 o
   3   0  14        6.17        3.36      0.55 o
  -4   1  14        0.90        0.86      0.73 o
  -3   1  14       24.79       26.45      1.64 o
  -2   1  14       10.24        9.50      0.96 o
  -1   1  14        5.87        4.86      0.73 o
   0   1  14       16.81       12.99      0.88 o
   1   1  14        0.78        1.69      0.50 o
   2   1  14        1.79        2.21      0.43 o
   3   1  14        0.32        0.92      0.42 o
  -4   2  14        6.89        9.32      1.38 o
  -3   2  14       14.60       15.00      1.26 o
  -2   2  14        8.24        8.32      0.82 o
  -1   2  14       43.06       40.28      2.60 o
   0   2  14        5.19        3.60      0.49 o
   1   2  14       99.48      100.70      3.08 o
   2   2  14       10.76       10.32      0.91 o
  -4   3  14        9.03        9.73      1.11 o
  -3   3  14        7.17        7.83      0.78 o
  -2   3  14       11.70       10.24      0.91 o
  -1   3  14        7.76        5.83      0.76 o
   0   3  14       46.73       40.83      2.42 o
   1   3  14       18.38       18.86      1.77 o
   2   3  14        0.25        1.01      0.44 o
  -3   4  14        0.02        0.63      0.66 o
  -2   4  14        0.89        1.16      0.44 o
  -1   4  14        2.16        1.28      0.51 o
   0   4  14        5.62        3.11      0.54 o
   1   4  14      237.57      244.09     19.29 o
   2   4  14       23.28       21.01      1.24 o
  -3   5  14       12.98       13.57      1.22 o
  -2   5  14        0.01        0.07      0.73 o
  -1   5  14        1.92        1.41      0.49 o
   0   5  14       19.02       14.67      1.08 o
   1   5  14        5.47        5.53      0.76 o
  -2   6  14        0.44        0.64      0.58 o
  -1   6  14        8.50        7.00      1.21 o
   0   6  14        1.82        2.07      0.50 o
  -1   1  15        0.03        0.86      0.52 o
 
